# Supplementary material for: Identification and Comparative Analysis of microRNA in Wheat (Triticum aestivum L.) Callus Derived from Mature and Immature Embryos during In vitro Culture
Source: Front Plant Sci. 2016 Aug 30;7:1302. doi: 10.3389/fpls.2016.01302 (PMC5003897; doi:10.3389/fpls.2016.01302)
Supplement: Table S1 — Annotation and distribution of small RNAs (sRNAs) in six libraries derived from callus of mature and immature embryos at 3, 6, or 15 d of culture. Classifications for all sRNAs detected in six libraries. 3, 6, and 15 DC are 3, 6, and 15 d of culture, respectively. [file Table1.XLSX]

## Sheet: Sheet1
Table S1 - Annotation and distribution of sRNAs from six libraries.
Types	Clean reads /Percentage (%)						Unique reads /Percentage (%)
	ME3	ME6	ME15	IME3	IME6	IME15	ME3	ME6	ME15	IME3	IME6	IME15
rRNA	7040669	5635764	4309381	4289842	3426611	5334109	270857	236349	192480	192616	170342	162986
	0.5917	0.5442	0.5743	0.327	0.2878	0.5174	0.0927	0.0912	0.1251	0.0303	0.0311	0.0717
scRNA	0	0	0	0	0	0	0	0	0	0	0	0
	0	0	0	0	0	0	0	0	0	0	0	0
snRNA	3664	2862	2907	3050	3818	6005	858	730	567	836	847	745
	0.0003	0.0003	0.0004	0.0002	0.0003	0.0006	0.0003	0.0003	0.0004	0.0001	0.0002	0.0003
snoRNA	552	276	210	282	227	203	152	92	93	107	97	99
	0	0	0	0	0	0	0.0001	0	0.0001	0	0	0
tRNA	512019	440587	518309	252005	358850	820760	10853	9983	10024	8562	8987	8388
	0.043	0.0425	0.0691	0.0192	0.0301	0.0796	0.0037	0.0039	0.0065	0.0013	0.0016	0.0037
Repbase	48665	50997	46716	136419	121599	77861	22415	21321	13313	56923	48238	24599
	0.0041	0.0049	0.0062	0.0104	0.0102	0.0076	0.0077	0.0082	0.0087	0.009	0.0088	0.0108
Unannotated reads	4294177	4225193	2626660	8437101	7995909	4070679	2615380	2321771	1321879	6092413	5242235	2076096
	0.3609	0.408	0.35	0.6431	0.6715	0.3948	0.8955	0.8964	0.8593	0.9592	0.9582	0.9134
Total	11899746	10355679	7504183	13118699	11907014	10309617	2920515	2590246	1538356	6351457	5470746	2272913
	1	1	1	1	1	1	1	1	1	1	1	1
The classifications are listed for all sRNAs detected in the six libraries from developing wheat calli at 3, 6, and 15DC.
