# Supplementary material for: Identification and Comparative Analysis of microRNA in Wheat (Triticum aestivum L.) Callus Derived from Mature and Immature Embryos during In vitro Culture
Source: Front Plant Sci. 2016 Aug 30;7:1302. doi: 10.3389/fpls.2016.01302 (PMC5003897; doi:10.3389/fpls.2016.01302)
Supplement: Table S2 — Known miRNAs in six small RNA libraries derived from callus of mature and immature embryos at 3, 6, or 15 d of culture. S2-1: known miRNAs; S2-2: detailed locus information, precursor miRNA sequences, and structure of 17 known miRNAs. [file Table2.XLSX]

## Sheet: S2-1Wheat knowm miRNA
			Raw reads of miRNA						TPM
Family	miRNA ID	Secquence	ME3	ME6	ME15	IME3	IME6	IME15	ME3	ME6	ME15	IME3	IME6	IME15
miR9782	tae-miR9782		18	16	15	55	64	21	1.51264	1.54505	1.99889	4.19249	5.37498	2.03693
miR9779	tae-miR9779		58	38	62	49	46	109	4.87405	3.66948	8.26206	3.73513	3.86327	10.5727
miR9778	tae-miR9778	ugcaucaucucgaacucgucg	146	85	62	69	61	11	12.2692	8.20806	8.26206	5.25967	5.12303	1.06696
miR9777	tae-miR9777		263	355	352	188	238	418	22.1013	34.2807	46.9072	14.3307	19.9882	40.5447
miR9776	tae-miR9776	ugcaucaucucgaacucgucg	76	133	57	114	140	35	6.38669	12.8432	7.59576	8.68989	11.7578	3.39489
miR9775	tae-miR9775	ugcaucaucucgaacucgucg	1	3	11	18	20	10	0.0840354	0.289696	1.46585	1.37209	1.67968	0.969968
miR9774	tae-miR9774	ugcaucaucucgaacucgucg	5	14	15	19	9	3	0.420177	1.35192	1.99889	1.44831	0.755857	0.29099
miR9773	tae-miR9773		3847	4808	3539	1727	3755	3733	323.284	464.286	471.604	131.644	315.36	362.089
miR9772	tae-miR9772	ugagaugagauuaccccauac	6892	6238	6315	6460	8831	4005	579.172	602.375	841.531	492.427	741.664	388.472
miR9679	tae-miR9679-5p	cagaaccagaaugaguagcuc	58	85	46	84	178	82	4.87405	8.20806	6.12991	6.40307	14.9492	7.95374
miR9678	tae-miR9678-3p	ucuggcgagggacauacacugu	1662	1443	323	1967	2262	250	139.667	139.344	43.0427	149.939	189.972	24.2492
miR9675	tae-miR9675-3p		122	54	17	119	46	14	10.2523	5.21453	2.2654	9.07102	3.86327	1.35796
miR9674b	tae-miR9674b-5p	auagcaucauccauccuaccc	26505	24643	22318	17883	33319	27947	2227.36	2379.66	2974.07	1363.17	2798.27	2710.77
miR9673	tae-miR9673-5p	uaagaagcaaauagcacaug	87	91	57	124	151	65	7.31108	8.78745	7.59576	9.45216	12.6816	6.30479
miR9672b	tae-miR9672b	ugcaucaucucgaacucgucg	89	69	121	116	183	92	7.47915	6.66301	16.1243	8.84234	15.3691	8.92371
miR9670	tae-miR9670-3p	agguggaauacuugaagaaga	108	90	45	117	38	18	9.07582	8.69088	5.99666	8.91857	3.1914	1.74594
miR9669	tae-miR9669-5p		200	235	89	285	474	97	16.8071	22.6929	11.8601	21.7247	39.8085	9.40869
miR9664	tae-miR9664-3p	uugcaguccucgaugucguag	3022	2882	2069	290	967	591	253.955	278.301	275.713	22.1059	81.2126	57.3251
miR9663	tae-miR9663-5p	aagcguagucgaacgaaucug	18	8	5	24	28	13	1.51264	0.772523	0.666295	1.82945	2.35156	1.26096
miR9662a	tae-miR9662a-3p		15864	18174	9967	12617	18925	8829	1333.14	1754.98	1328.19	961.757	1589.4	856.385
miR9661	tae-miR9661-5p	ugaaguagagcagagaccuca	33	45	66	30	43	10	2.77317	4.34544	8.79509	2.28681	3.61132	0.969968
miR9660	tae-miR9660-5p	uugcgagcaacggaugaauc	7	5	3	6	19	3	0.588248	0.482827	0.399777	0.457362	1.5957	0.29099
miR9658	tae-miR9658-3p	ugcaucaucucgaacucgucg	46	29	19	64	104	33	3.86563	2.8004	2.53192	4.87853	8.73435	3.20089
miR9657b	tae-miR9657b-5p	uucgucggagaagcauguugc	3	2	6	25	21	9	0.252106	0.193131	0.799554	1.90568	1.76367	0.872971
miR9657a	tae-miR9657a-3p	ugugcuuccucgucgaacggu	3	5	3	9	10	7	0.252106	0.482827	0.399777	0.686044	0.839841	0.678978
miR9654b	tae-miR9654b-3p		478	542	215	418	606	794	40.1689	52.3384	28.6507	31.8629	50.8944	77.0155
miR9653b	tae-miR9653b		61	58	54	25	66	45	5.12616	5.60079	7.19599	1.90568	5.54295	4.36486
miR9652	tae-miR9652-3p	aagcuuaaugagaacaugug	32	14	19	27	33	11	2.68913	1.35192	2.53192	2.05813	2.77148	1.06696
miR7757	tae-miR7757-5p	ugagaugagauuaccccauac	46542	75589	69397	59391	200667	176879	3911.18	7299.28	9247.78	4527.2	16852.8	17156.7
miR6201	tae-miR6201		67	42	15	163	174	17	5.63037	4.05575	1.99889	12.425	14.6132	1.64895
miR6197	tae-miR6197-5p	ucuguaaacaaauguaggacg	3	5	1	1	3	2	0.252106	0.482827	0.133259	0.0762271	0.251952	0.193994
miR531	tae-miR531	cucgccggagcagcgugc	36	33	44	7	20	25	3.02527	3.18666	5.8634	0.533589	1.67968	2.42492
miR5175	tae-miR5175-5p	uuccaaauuacucgucguggu	29	41	22	52	68	37	2.43703	3.95918	2.9317	3.96381	5.71092	3.58888
miR5062	tae-miR5062-5p	uugcaguccucgaugucguag	135	149	165	234	226	158	11.3448	14.3882	21.9877	17.8371	18.9804	15.3255
miR5049	tae-miR5049-3p	aauauggaucggagggaguac	4	15	12	4	8	4	0.336142	1.44848	1.59911	0.304908	0.671873	0.387987
miR5048	tae-miR5048-5p		1658	2117	1680	1992	2893	2456	139.331	204.429	223.875	151.844	242.966	238.224
miR444a	tae-miR444a		1	1	1	6	5	2	0.0840354	0.0965654	0.133259	0.457362	0.419921	0.193994
miR408	tae-miR408	cugcacugccucuucccuggc	22	37	28	14	28	57	1.84878	3.57292	3.73125	1.06718	2.35156	5.52882
miR399	tae-miR399	UGCCAAAGGAGAAUUGCCC	6	15	4	67	41	8	0.504212	1.44848	0.533036	5.10721	3.44335	0.775975
miR398	tae-miR398	UGUGUUCUCAGGUCGCCCCCG	35	31	36	7	43	70	2.94124	2.99353	4.79732	0.533589	3.61132	6.78978
miR397	tae-miR397-5p	ucaccggcgcugcacacaaug	557	1630	402	118	715	1559	46.8077	157.402	53.5701	8.99479	60.0486	151.218
miR395b	tae-miR395b	UGAAGUGUUUGGGGGAACUC	0	2	2	13	4	2	0	0.193131	0.266518	0.990952	0.335936	0.193994
miR395a	tae-miR395a	ugaaguguuugggggaacuc	1	1	2	3	1	1	0.0840354	0.0965654	0.266518	0.228681	0.0839841	0.0969968
miR319	tae-miR319		6276	6205	1574	5542	6732	3034	527.406	599.188	209.75	422.45	565.381	294.288
miR171b	tae-miR171b	uugagccgugccaauaucacg	5	5	14	16	15	24	0.420177	0.482827	1.86563	1.21963	1.25976	2.32792
miR171a	tae-miR171a	UGAUUGAGCCGUGCCAAUAUC	32	22	38	66	56	20	2.68913	2.12444	5.06384	5.03099	4.70311	1.93994
miR169	tae-miR169	GGGCAAGUCACCCUGGGCUACC	4	2	2	2	6	1	0.336142	0.193131	0.266518	0.152454	0.503905	0.0969968
miR167c	tae-miR167c-5p		834	908	881	908	1067	903	70.0855	87.6814	117.401	69.2142	89.611	87.5881
miR167b	tae-miR167b	UGAAGCUGACAGCAUGAUCUA	17	7	10	22	20	11	1.4286	0.675958	1.33259	1.677	1.67968	1.06696
miR167a	tae-miR167a	ugaagcugccagcaugaucua	562	456	548	965	987	533	47.2279	44.0338	73.0259	73.5591	82.8923	51.6993
miR164	tae-miR164	UGGAGAAGCAGGGCACGUGCA	359	531	214	998	855	307	30.1687	51.2762	28.5174	76.0746	71.8064	29.778
miR160	tae-miR160	ugccuggcucccuguaugcca	496	244	339	479	443	265	41.6816	23.562	45.1748	36.5128	37.205	25.7042
miR159a	tae-miR159a	UUUGGAUUGAAGGGAGCUCUG	15773	19538	10731	9487	9388	12803	1325.49	1886.69	1430	723.166	788.443	1241.85
miR156	tae-miR156	ugacagaagagagugagcaca	2934	4383	3621	7603	10450	3655	246.56	423.246	482.531	579.554	877.634	354.523
miR1139	tae-miR1139	AGAGUAACAUACACUAGUAACA	26	26	14	63	58	36	2.18492	2.5107	1.86563	4.80231	4.87108	3.49189
miR1137b	tae-miR1137b-5p		28	30	28	28	45	19	2.35299	2.89696	3.73125	2.13436	3.77929	1.84294
miR1137	tae-miR1137a	uaguacaaaguugagucauc	342	261	160	653	666	210	28.7401	25.2036	21.3214	49.7763	55.9334	20.3693
miR1136	tae-miR1136	UUGUCGCAGGUAUGGAUGUAUCUA	1983	1239	620	2903	2843	880	166.642	119.644	82.6206	221.287	238.767	85.3572
miR1135	tae-miR1135	ccguuccgaauuacuugucgc	20	21	12	24	42	23	1.68071	2.02787	1.59911	1.82945	3.52733	2.23093
miR1130b	tae-miR1130b-3p	ucuuauauugugggacggagg	23	30	8	43	30	10	1.93281	2.89696	1.06607	3.27776	2.51952	0.969968
miR1130a	tae-miR1130a	ccuccgucucauaauguaaga	12	7	3	5	17	8	1.00842	0.675958	0.399777	0.381135	1.42773	0.775975
miR1130	tae-miR1130	CCUCCGUCUCGUAAUGUAAGACG	26	26	11	35	38	26	2.18492	2.5107	1.46585	2.66795	3.1914	2.52192
miR1127b	tae-miR1127b-3p	acaaguauuuccggacggagg	31	23	11	27	58	39	2.6051	2.221	1.46585	2.05813	4.87108	3.78288
miR1121	tae-miR1121	uaagagcguuuagaucacu	49	36	36	40	74	26	4.11773	3.47635	4.79732	3.04908	6.21482	2.52192
miR1120c	tae-miR1120c-5p	uaauauaagaacguuuuugac	86	64	40	62	111	53	7.22705	6.18018	5.33036	4.72608	9.32224	5.14083
miR1120b	tae-miR1120b-3p	uucuuauauuuugggacagag	53	106	36	41	59	33	4.45388	10.2359	4.79732	3.12531	4.95506	3.20089
miR1120a	tae-miR1120a	uccgucucauaauauaagaac	4	9	7	5	13	6	0.336142	0.869088	0.932813	0.381135	1.09179	0.581981
miR1117	tae-miR1117		20	8	10	32	42	9	1.68071	0.772523	1.33259	2.43927	3.52733	0.872971

## Sheet:  S2-2 other known miRNA
									Raw reads of sense miRNA							Raw reads of anti-sense miRNA
Reference	miRNA sequence(5′→3′)	pre	Precursor sequence(5′→3′)	total score	Mfe	Structure	Location	Length (nt)	ME3	ME6	ME15	IME3	IME6	IME15	anti-sense miRNA sequences (5′→3′)	ME3	ME6	ME15	IME3	IME6	IME15
zma-miR156k-5p	ugacagaagagagcgagcac	ta_iwgsc_5bl_v1_10911308_4983054	ccgccgugcccgcgggaggcugacagaagagagcgagcacacggcggaggccggcgucguggagacgccgacccugacgcguucucccuccucuuuccgucggccuccg	2.7	-58.5	((((.......))))(((((((((.((((((((.(((.((.((.(((.((.(((((((.....))))))).))))).)).)).))).)).))))))..))))))))).. (-59.00)	ta_iwgsc_5bl_v1_10911308_4983054_5p	20	33	55	37	114	174	35
vvi-miR171e	ugauugagccgcgccaauauc	ta_iwgsc_1bl_v1_3820936_373703	aaugaaaucgcagcugcgguauuggcucggcucacucaggucaucguguugcagaagcauaugcuucucgguauaaucugauugagccgcgccaauaucucagugccauu	68	-52.7	.........(((.(((.(((((((((.(((((((.((((((.((((.(..(((........)))..).))))...)))))).))))))).))))))))).)))))).... (-50.60)	ta_iwgsc_1bl_v1_3820936_373703_3p	21	6508	10616	3521	7996	3426	3674	uauuggcucggcucacucagg	6	1	4	17	11	0
sbi-miR1432	cucaggagagaugacaccga	ta_iwgsc_2as_v1_5291774_1270273	guguggguuagggcccugugcucaggagagaugacaccgacgccgaucagaugggucggcuuaaccaggcgucuguucggaguuggugucaccucgccugaacauagggcu	271.8	-63.4	...........(((((((((.(((((.(((.((((((((((.((((.((((((....((.....))...)))))).)))).)))))))))).))).))))).))))))))) (-63.50)	ta_iwgsc_2as_v1_5291774_1270273_5p	20	63	42	25	182	118	42	uggugucaccucgccugaaca	2	0	3	3	4	4
rco-miR156c	ugacagaagagagugagcac	ta_iwgsc_3as_v1_3426198_2535691	ugcuguguguggaaguugacagaagagagugagcacccaugguguuuccuuagcaucaaggggcaugccagggagcuaugcgugcucacugcucuaucugucagccacu	16264.2	-52.6	........((((...(((((((((((((((((((((.((((((...(((((.((((........)))).))))))))))).))))))))).)))).)))))))))))). (-51.90)	ta_iwgsc_3as_v1_3426198_2535691_5p	20	2503	3746	2932	6566	9142	2923	gcucacugcucuaucugucagc	12	9	47	55	27	3
mtr-miR164c	uggagaagcagggcacgugc	ta_iwgsc_6bl_v1_4395451_6016607	gagggggcgagcgaacggugcuggagaagcagggcacgugcucgauccauauggacccaaagcgguugcagcacgugcgcuccuucuccagcauggcuucucgccccgucg	144.5	-71.7	((.((((((((.((.(.((((((((((((.((.((((((((((((((....((....))....))))).))))))))).)).)))))))))))).).)))))))))).)). (-71.00)	ta_iwgsc_6bl_v1_4395451_6016607_5p	20	366	538	211	999	844	299
mdm-miR171i	ugagccgaaccaauaucacuc	ta_iwgsc_2bl_v1_7971091_1403592	gagagaagaagaagacaugcugguauuguuucggcucauauccucgucgagcacaucgucggaugagaugugagccgaaccaauaucacucauguauucuuccuucaga	468.7	-52.2	....(((((((((.(((((.((((((((.(((((((((((((.(((((..((.....))..)))))))))))))))))).))))))))..))))).))))).))))... (-51.80)	ta_iwgsc_2bl_v1_7971091_1403592_3p	21	161	205	227	7	86	168	ugguauuguuucggcucaua	7	7	12	1	7	4
lja-miR396	uuccacagcuuucuugaacug	ta_iwgsc_7bs_v1_3165007_7183033	uggcccucuuugcugucuuccacagcuuucuugaacugcaucugcaauugguugaugcuagcuucugccggcaagaucugcaguucaauaaagcugugggaaauugca	60655.9	-45.4	..........(((.((.((((((((((((.(((((((((((((((...((((.((........)).)))))).)))..)))))))))).)))))))))))).)).))) (-44.70)	ta_iwgsc_7bs_v1_3165007_7183033_5p	21	18013	14553	11450	16823	31540	24391	guucaauaaagcugugggaaa	296	307	253	540	463	210
hvu-miR1120	uucuuauauuaugggacagag	ta_iwgsc_3b_v1_10655491_2813016	agccccuuuuaguugcuacucccuccgucucauaauauaauaauguuauucuuauauuaugggacagagggaguagaugagaaggaaucuuaacuuaaugggucuugugaauug	2.2	-42.6	((.(((.((.(((..((((((((((.((((((((((((((.(((...))).)))))))))))))).)))))))))).(((((.....)))))))).)).))).))......... (-42.40)	ta_iwgsc_3b_v1_10655491_2813016_3p	21	154	231	103	77	175	114
gma-miR393j	uccaaagggaucgcauugauc	ta_iwgsc_2bl_v1_8036763_1489078	ucaggaagcuaguggaggauuccaaagggaucgcauugaucgaucucuccgugcaaggucgauggaucagugcaaucccucuggaauucuccgcuugccuccgccuccguc	253.4	-63.1	...(((.((.((((((((((((((.((((((.(((((((((.(((...((......))..))).))))))))).)))))).)))))))))))))).)).)))......... (-61.80)	ta_iwgsc_2bl_v1_8036763_1489078_5p	21	84	61	40	152	106	18	ucagugcaaucccucuggaau	10	8	6	11	11	2
bdi-miR1878-3p	auuuguaguguucggauugaguuu	ta_iwgsc_5bl_v1_10917894_4995415	aaccacuuuugcaaacuuagucuuggcacuauaaauuuaaaaugugcaugugaaaauaugcucauuauaaauuuguaguguucggauugaguuuauaauagucguucu	1288.3	-44.6	(((.(((.(((.(((((((((((.(((((((((((((((.((((.((((((....)))))).)))).))))))))))))))).))))))))))).))).))).))).. (-44.00)	ta_iwgsc_5bl_v1_10917894_4995415_3p	24	130	340	376	198	477	927	acuuagucuuggcacuauaaauu	5	5	10	8	14	31
bdi-miR167g	ugaagcugccagcaugaucuga	ta_iwgsc_5ds_v1_2769792_5536271	gcaccacaagcuggugaagcugccagcaugaucugaugaccuaagucauggaucagaauccaugucaaucaggucaugcuggaguuucaucugcuggucggagcacaacga	5833.2	-56.3	((.((((.(((.(((((((((.((((((((((((((((((.......((((((....))))))))).)))))))))))))))))))))))).))).)).)).))....... (-55.00)	ta_iwgsc_5ds_v1_2769792_5536271_5p	22	1711	1886	1410	2661	3436	1833	aggucaugcuggaguuucauc	28	16	50	40	30	24
ata-miR9863a-3p	ugagaagguagaucauaauagc	ta_iwgsc_1ds_v1_1896382_837967	ccgcuaaacaagucuuuagaugagaagguagaucauaauagcugagcgaaaugaaagugauauuguugcucaauuguuaugaucugcuucucaucugaagacuaguuuauua	82752.6	-55.1	....(((((.(((((((((((((((((.(((((((((((((.(((((((((((.......)))).))))))).)))))))))))))))))))))))))))))).)))))... (-54.50)	ta_iwgsc_1ds_v1_1896382_837967_5p	22	31628	45630	38856	34801	60015	30691	uguuaugaucugcuucucauc	293	154	226	187	260	162
ata-miR9674b-3p	ugaauuuguccauagcaucag	ta_iwgsc_6ds_v1_2084038_6398828	agccaauccucugguugaauuuguccauagcaucagccaauccucuguuuuuuuguacgauggguacuacgauggcuggugcuauggauaaauucaacccgaugguugacaaa	2.7	-57.51	...(((((.((.(((((((((((((((((((((((((((((((..(((........)))..)))).......))))))))))))))))))))))))))).)).)))))..... (-56.50)	ta_iwgsc_6ds_v1_2084038_6398828_5p	21	4511	3660	2487	3106	4288	2154	cuauggauaaauucaacccga	61	23	16	100	42	34
ata-miR396b-5p	uccacaggcuuucuugaacug	ta_iwgsc_2bl_v1_7931332_1353700	augcucuccacaggcuuucuugaacugugaacucgcggggauuguggcgcugcugccuucucuucggccgccuccgccuguugaugguucaagaaagcccauggaaaccau	212544	-51.2	......((((..((((((((((((((((.(((..((((((...(((((..................)))))))))))..))).))))))))))))))))..))))...... (-51.70)	ta_iwgsc_2bl_v1_7931332_1353700_5p	21	120667	124882	31183	43892	71351	47918	guucaagaaagcccauggaaa	0	0	5	3	0	1
ata-miR319-3p	acuggaugacgcgggagcuaa	ta_iwgsc_3b_v1_10668549_2824878	gguuuaauuagcugccgauucauucauucaccuaccaagaaccaaggcggagcgcaugucuugguagcugacuggaugacgcgggagcuaauauuuagcuccacguuguuu	281.9	-43.6	((((..(((((((.(((..(((((((.(((.(((((((((..((..(((...))).))))))))))).))).)))))))..))).)))))))....))))........... (-43.70)	ta_iwgsc_3b_v1_10668549_2824878_3p	21	68	85	63	38	111	110	uuagcugccgauucauucauuc	7	4	12	11	24	9
ata-miR168-5p	ucgcuuggugcagaucggga	ta_iwgsc_6ds_v1_2075519_6387891	ccgucgccgccgccucgggcucgcuuggugcagaucgggacccucagcccgccccgacgggccggaucccgccuugcaccaagugaaucggagccggcgcagcgaccacg	3954.8	-68.8	..((((((((((.(((.((.(((((((((((((..(((((.((...(((((......))))).)).)))))..))))))))))))).)).))).)))))..))))).... (-67.00)	ta_iwgsc_6ds_v1_2075519_6387891_5p	20	592	573	746	649	990	891	cccgccuugcaccaagugaa	514	367	950	507	533	424
aly-miR166c-3p	ucggaccaggcuucauucccc	ta_iwgsc_5bl_v1_10899037_4961273	gucaugguugucgaggggaaugacgccggguccgaaagagagacgcgcgcauggugugcguguggcgcguuucggaccaggcuucauuccccaugacuccaucaugguuca	2.9	-64.3	.(((((((.((((.(((((((((.(((.(((((((((..(..(((((((((...)))))))))..)...))))))))).))).))))))))).))))...))))))).... (-64.00)	ta_iwgsc_5bl_v1_10899037_4961273_3p	21	4217	3011	847	4889	3597	607
