# Supplementary material for: Identification and Comparative Analysis of microRNA in Wheat (Triticum aestivum L.) Callus Derived from Mature and Immature Embryos during In vitro Culture
Source: Front Plant Sci. 2016 Aug 30;7:1302. doi: 10.3389/fpls.2016.01302 (PMC5003897; doi:10.3389/fpls.2016.01302)
Supplement: Table S3 — Detailed information of novel miRNAs in six small RNA libraries derived from callus of mature and immature embryos at 3, 6, or 15 d of culture. Detailed information includes locus sequences, abundance, precursor miRNA sequences, and structure of novel miRNAs. [file Table3.XLSX]

## Sheet:  S3-1Novel miRNA
											Raw reads of sense miRNA									Raw reads of anti-sense miRNA
			miRNA name	ID	Precursor sequence	Total score	Mfe	Structure	miR-length	miRNA sequence	ME3	ME6	ME15	IME3	IME6	IME15	miR total	anti-sense miRNA	Sequence	ME3	ME6	ME15	IME3	IME6	IME15	Star total	Name provided by the reference	Reference
		是	novel-m0555_5p	ta_iwgsc_3b_v1_10445039_2621445	ccucuguuagagauuccacuaugaacuacucccuccguucggaauuacuugugacaguaauuccgaacggagggaguaguucauaguggaaucucuaacagagguaguauau	3.7	-93.8	(((((((((((((((((((((((((((((((((((((((((((((((((......)))))))))))))))))))))))))))))))))))))))))))))))))........ (-94.40)	21	uuagagauuccacuaugaacu	64	39	7	78	72	12	272	ta_iwgsc_3b_v1_10445039_2621445_3p	aguucauaguggaaucucua	6	1	0	9	7	1	24
			novel-m0106_3p	ta_iwgsc_7al_v1_4455104_6519830	cagcuacuauucccuccguucggaauuacuugucuucaaaauggauguaucuacuagauacauccauuuugaagacaaguaauuccgaacggagggaguagcuagcaugcaugc	242.8	-86.8	((((((((((((((((((((((((((((((((((((((((((((((((((((...)))))))))))))))))))))))))))))))))))))))))))))).)))).))..... (-86.20)	24	agacaaguaauuccgaacggaggg	36	43	33	153	149	43	457	ta_iwgsc_7al_v1_4455104_6519830_5p	uccguucggaauuacuugucu	32	48	24	44	75	27	250
		是1	novel-m0730_3p	ta_iwgsc_4bs_v1_4958192_4058574	agguacucccuccguucggaauuacuugucacgaaaauggauguaucuagacgucuagauacauccauuuucguaacaaguaauuccgaacggagggaguagguuauuuuca	3.3	-81.7	...((((((((((((((((((((((((((.((((((((((((((((((((....)))))))))))))))))))).))))))))))))))))))))))))))........... (-81.10)	24	caaguaauuccgaacggagggagu	47	61	39	124	113	73	457	ta_iwgsc_4bs_v1_4958192_4058574_5p	cuccguucggaauuacuuguc	25	31	14	32	63	27	192
		是1	novel-m0148_5p	ta_iwgsc_3dl_v1_6889915_3094371	gggguuuuggcuccuagguguauaugcacccauugucuaaauacacauuccggaaaguugaaaaauucaaacuguguauuuagacaaugggugcauauacaccuaggagccaua	3.2	-75	.......((((((((((((((((((((((((((((((((((((((((.....(((..........)))....)))))))))))))))))))))))))))))))))))))))).. (-74.30)	23	uaugcacccauugucuaaauaca	45	34	19	67	64	28	257	ta_iwgsc_3dl_v1_6889915_3094371_3p	uguauuuagacaaugggugcaua	2	0	0	3	2	1	8
		是	novel-m0144_3p	ta_iwgsc_1as_v1_3271665_252067	ccauccuucaaauauacucccucuguaccgaaauacuuguugggggaacuuguaguuggggaaaacuaguacaaguucccccaacuauaaguauuucgguacagagggaguauu	39.1	-74.5	.............(((((((((((((((((((((((((((((((((((((((((.((((......))))))))))))))))))))...))))))))))))))))))))))))). (-75.10)	21	uauuucgguacagagggagua	6	11	6	7	16	8	54	ta_iwgsc_1as_v1_3271665_252067_5p	acucccucuguaccgaaauacu	2	3	3	3	6	5	22
			novel-m0062_5p	ta_iwgsc_4al_v2_7151240_3554661	gagugauuuaaaaauuacuaagucagugugcaacgccuaagaguuaggcgcuacacuguauaguguggcgccuaacucuuaagccuugcacauugacuuaguaauuuuuag	3.1	-74.1	.......((((((((((((((((((((((((((.((.((((((((((((((((((((....)))))))))))))))))))).)).)))))))))))))))))))))))))) (-73.80)	24	aauuacuaagucagugugcaacgc	31	67	37	187	186	138	646	ta_iwgsc_4al_v2_7151240_3554661_3p	gcacauugacuuaguaauuuuuag	2	1	1	3	0	1	8
			novel-m0251_3p	ta_iwgsc_5bl_v1_10795548_4773614	uauacucccuccguuccaaaauagauuacccaacuuuauacuaacuuaguacaaaguuggguaaucuauuuuggaacggagggaguacgugcugauuuagauaugagaagcaugc	127.8	-72	..(((((((((((((((((((((((((((((((((((.(((((...))))).)))))))))))))))))))))))))))))))))))((((((..((((....)))).)))))). (-73.70)	21	aucuauuuuggaacggaggga	11	37	12	40	49	32	181	ta_iwgsc_5bl_v1_10795548_4773614_5p	uccguuccaaaauagauua	6	3	6	2	12	1	30	wheat-miR-263	Ma et al (2015)
			novel-m0014_5p	ta_iwgsc_2al_v1_6419642_1078100	auggcggcaugguggccccguucgucggacgagcgugccuaggccaucggccgcgcgcuccuccgucgaacggcgccugccgugucgcgcgcaugcaguuaggcggcg	617.1	-70.9	...(((((((((((((.(((((((.((((.((((((((...((((...)))))))))))).)))).))))))).))).)))))))))).(((.(((......)))))) (-70.70)	20	uucgucggacgagcgugccu	146	214	117	131	352	279	1239	ta_iwgsc_2al_v1_6419642_1078100_3p	cgcgcgcuccuccgucgaac	3	0	4	0	1	1	9
		是	novel-m0146_3p	ta_iwgsc_2bl_v1_8011970_1456898	aaugcucccuccguuccuaaauauaagucuuuuuagaguguagauagcaaaauaagugaaucuacacucugaaaggacuuauauuuaggaacggaggggggaguaguuaucuu	16	-70.8	..(.(((((((((((((((((((((((((((((((((((((((((.((.......))..))))))))))))))))))))))))))))))))))))))))).)........... (-71.00)	23	aaaggacuuauauuuaggaacgg	8	11	9	12	13	18	71	ta_iwgsc_2bl_v1_8011970_1456898_5p	uuccuaaauauaagucuuuuu	18	4	3	19	16	3	63
		是	novel-m0856_3p	ta_iwgsc_7bl_v1_6674992_6937257	ccuacccaacuucuuccagaaucuuugagccucauuuguuuuacaauccuaucuaguuauggucuaauuuaauaggauuguaaaacaaaugggguucaaagauucugggagaag	3.1	-70.7	.........(((((((((((((((((((((((((((((((((((((((((((..(((((.....)))))..))))))))))))))))))))))))))))))))))))))))))) (-70.30)	24	aauaggauuguaaaacaaaugggg	14	15	9	51	40	15	144	ta_iwgsc_7bl_v1_6674992_6937257_5p	uuguuuuacaauccuauc	0	0	0	0	1	0	1
		是1	novel-m0703_3p	ta_iwgsc_4bl_v1_7020845_3862379	ugacauuuuuaaggguugaaaaauagggguaaagacuagaacccucaaacccaacccuuauaacagaauauuccguuauaaggauuggguuugaggguucuagucuuugcccca	137.9	-70.6	.....(((((((...)))))))...(((((((((((((((((((((((((((((.(((((((((.((....)).))))))))).))))))))))))))))))))))))))))). (-70.00)	21	uuugaggguucuagucuuugc	28	11	10	60	56	16	181	ta_iwgsc_4bl_v1_7020845_3862379_5p	agacuagaacccucaaacccaacc	25	20	10	65	56	15	191
		是	novel-m0683_3p	ta_iwgsc_7al_v1_3729801_6476838	auacuacucccuccauuccaaaauagaugacuccacuuuauacuaacuuuagacuaaaguuaguacaaaguggagucaucuauuuuggaacggaggaaguagugcacaaca	3	-69.5	.(((((((.(((((.((((((((((((((((((((((((.(((((((((((...))))))))))).)))))))))))))))))))))))).))))).)))))))....... (-69.40)	21	agucaucuauuuuggaacgga	32	48	39	34	40	49	242	ta_iwgsc_7al_v1_3729801_6476838_5p	uccauuccaaaauagaugacu	2	1	0	6	2	1	12
		3端1nt	novel-m0659_3p	ta_iwgsc_3dl_v1_6828418_3067772	ccagcuucucccagaauugucacuccauuccuuuuuuacaguuucuaucuaguuaaggucuaauuaguuaggaauuguaaaaaaaugaaguggcaauucugggagaagcuggg	3	-69.3	((((((((((((((((((((((((.((((...(((((((((((((((.(((((((.....))))))).))))))))))))))))))).)))))))))))))))))))))))). (-69.70)	24	aguggcaauucugggagaagcugg	12	5	8	32	21	7	85	ta_iwgsc_3dl_v1_6828418_3067772_5p	ccagcuucucccagaauu	0	0	1	0	0	0	1
		是	novel-m0057_5p	ta_iwgsc_4dl_v3_14380662_4169470	aaaccagacgaaggugggacuaaaauaaacccggaacggagacuaccaacugagacaucucuacuccuaaugucucaguugguagucugcguuccggguuuaauuucaucccac	3	-68.6	.............((((((..(((.(((((((((((((.(((((((((((((((((((...........))))))))))))))))))).))))))))))))).)))..)))))) (-69.00)	24	aauaaacccggaacggagacuacc	124	96	45	513	768	241	1787	ta_iwgsc_4dl_v3_14380662_4169470_3p	agucugcguuccggguuuaauuuc	0	0	0	1	0	0	1
已审核 是	具有差异和功能	两环	novel-m0661_5p	ta_iwgsc_2al_v1_6363060_994006	guacgguccugguuagaguuuggacgaggaugugcagcugcgguaggacguucagcuacgaccggcagcugcacauccacuuccaagcgcuagcuaggaucgucaacaa	2332.1	-67.7	..((((((((((((((.(((((((.(.(((((((((((((((((....(((......)))))).)))))))))))))).).))))))).))))))))))))))...... (-66.90)	21	uggacgaggaugugcagcugc	955	1665	494	1053	806	166	5139	ta_iwgsc_2al_v1_6363060_994006_3p	agcugcacauccacuuccaag	1	2	3	0	0	0	6	Tae-44	Sun et al (2014)
		是	novel-m0038_5p	ta_iwgsc_1al_v2_3875352_30914	aaagaauuagaaaaaaaaauacucccuccauccggaaauaagugacucaacuuuguacuaaaguuaguagaaaguugagucacuuauuuuaggauggagggaguauuuccga	3	-66	................(((((((((((((((((.((((((((((((((((((((.(((((....))))).)))))))))))))))))))).))))))))))))))))).... (-67.00)	21	uaagugacucaacuuuguacu	38	33	26	81	68	23	269	ta_iwgsc_1al_v2_3875352_30914_3p	aaaguugagucacuuauuu	0	0	2	2	0	0	4
		是	novel-m0310_3p	ta_iwgsc_4al_v2_4618190_3377257	uuuucaucuacucucucuguaccgaaauacucguaguugcgggaacuaguacaaguucccgcaacuacaaguauuucgguauagagggaguaauaauuauuugcauucgg	2.9	-65.9	........(((((((((((((((((((((((.(((((((((((((((......))))))))))))))).))))))))))))))))))))))).................. (-65.60)	22	aguauuucgguauagagggagu	10	14	7	5	6	21	63	ta_iwgsc_4al_v2_4618190_3377257_5p	ucuguaccgaaauacucguagu	2	2	1	0	0	0	5
			novel-m0649_5p	ta_iwgsc_3b_v1_10578297_2743600	guacucccuccguuccaaaauagaugacccaucuuuguacuaaaguuaguacaaaguugaaucaucuauuuuggaacggagggaguaaguacggguacggcccugaaauc	852.5	-65.4	.((((((((((((((((((((((((((..((.((((((((((....)))))))))).))..))))))))))))))))))))))))))....((((......))))..... (-65.10)	21	cuccguuccaaaauagaugac	253	194	220	227	389	168	1451	ta_iwgsc_3b_v1_10578297_2743600_3p	aucuauuuuggaacggaggga	19	42	21	47	54	48	231	wheat-miR-224	Ma et al (2015)
	无靶基因	是5端7nt	novel-m0875_5p	ta_iwgsc_2bl_v1_8004886_1446426	guucggaauuacuugucucgaaaauggauguaucuagaaguuauagauacauccauuuucgagacaaguaauuccgaacgaguaguaauuugcccugcauccuuuacuuuggac	2.9	-65.3	((((((((((((((((((((((((((((((((((((.......))))))))))))))))))))))))))))))))))))((((((.....(((...)))....))))))..... (-65.30)	21	auuacuugucucgaaaaugga	824	493	175	670	528	146	2836	ta_iwgsc_2bl_v1_8004886_1446426_3p	uuuucgagacaaguaauuccg	39	16	11	105	101	10	282
		是1	novel-m0574_3p	ta_iwgsc_3ds_v1_2545583_3267330	auucacaggaagaagcgcauugugauggugaacccgacaaagucaauccgugcuuuauuauuagagagagaauaauaaagcacggauugacuccguggguucaccgucacaau	2.9	-63.8	..................(((((((((((((((((.((..((((((((((((((((((((((........))))))))))))))))))))))..))))))))))))))))))) (-63.60)	20	uaauaaagcacggauugacu	178	114	33	273	339	34	971	ta_iwgsc_3ds_v1_2545583_3267330_5p	agucaauccgugcuuuauuauuag	2	6	2	10	6	2	28
		是1 靶基因pcr-5	novel-m0130_3p	ta_iwgsc_5bs_v1_2100897_5094929	cggaauuacuugucucggaaauggguguaucuagaucuagauacacccauuuccgagacaaguaauuccgaagggagggaguacuagguacgaucgaaggg	297.2	-63.4	(((((((((((((((((((((((((((((((((....)))))))))))))))))))))))))))))))))......((..((((...))))..))...... (-62.30)	21	auuuccgagacaaguaauucc	103	66	33	313	198	29	742	ta_iwgsc_5bs_v1_2100897_5094929_5p	auuacuugucucggaaaugg	90	115	70	81	101	87	544
		是 太近1nt total reads 不符	novel-m0049_3p	ta_iwgsc_2bl_v1_7975940_1409761	ccaaaauaggugacccaacuuuauacuaauucccuccguuccaaaauagaugaaccaacuuuauacuaacuuuuaguauaaaguugguucaucuauuuuggaacggaggg	135.2	-63.2	.......((((......))))..........((((((((((((((((((((((((((((((((((((((...)))))))))))))))))))))))))))))))))))))) (-64.00)	21	ucaucuauuuuggaacggagg	44	56	36	45	51	48	280	ta_iwgsc_2bl_v1_7975940_1409761_5p	cuccguuccaaaauagauga	6	7	16	15	8	11	63	wheat-miR-654	Ma et al (2015)
			novel-m0557_5p	ta_iwgsc_1bs_v1_3439995_550410	guaacguagugcgccagcgcuuuucgagauuuagguuugaccauaaauuuaaccacguuaguuaaauuuauggucaaacuuuaucuaaaaaagcgcgggugcacuacauuau	37.7	-63.1	((((.((((((((((.((((((((..((((..(((((((((((((((((((((.......))))))))))))))))))))).))))..)))))))).)))))))))).)))) (-62.40)	19	uuugaccauaaauuuaacc	100	81	35	60	122	34	432	ta_iwgsc_1bs_v1_3439995_550410_3p	uuaaauuuauggucaaacu	4	0	0	11	7	3	25
		是	novel-m0201_3p	ta_iwgsc_1ds_v1_1895716_836590	aggcugcugcuuugccucauaaaauagauuauacucccuccguccagaaauacugccaucaaaauguuugauggcaaguauuuccggacggagggaguacuaucuguaaagguc	2.9	-62.3	((((.........))))......((((((..((((((((((((((.(((((((((((((((((...))))))))).)))))))).))))))))))))))..))))))....... (-62.80)	24	caaguauuuccggacggagggagu	30	60	16	102	90	56	354	ta_iwgsc_1ds_v1_1895716_836590_5p	ucccuccguccagaaauacugcc	0	1	0	0	0	0	1
		是	novel-m0234_5p	ta_iwgsc_1as_v1_2484491_217314	gcugguuccgccgccagugaauaaaaaucuacucccuucauuccaaaauagaugacuuaacuuuguauuaacuuugguauaaaauugagucaucuauuuuggaauggagggagu	2.8	-61.3	((((((......))))))............((((((((((((((((((((((((((((((.(((((((((....))))))))).)))))))))))))))))))))))))))))) (-61.40)	24	uuccaaaauagaugacuuaacuuu	21	19	10	30	35	13	128	ta_iwgsc_1as_v1_2484491_217314_3p	uugagucaucuauuuugga	16	9	11	12	9	15	72
			novel-m0467_5p	ta_iwgsc_3b_v1_10468405_2642660	cauguaaguacucccucuguaccgaaauacuuguagucgggggaacuuguacuaguuucucccaacuacaaguauuucgguacagagguaguaguuagcuagauuugu	2.8	-61.1	....(((.((((.((((((((((((((((((((((((.(((((((((......)))))).))).)))))))))))))))))))))))).)))).)))........... (-61.50)	21	ucuguaccgaaauacuuguag	159	136	116	117	194	268	990	ta_iwgsc_3b_v1_10468405_2642660_3p	aaguauuucgguacagaggua	9	5	1	3	2	1	21
		是	novel-m0255_5p	ta_iwgsc_5bl_v1_10799490_4781004	cuugcucccuguggcggccguugagacgagaucuccccauaggcccauaccacauagcggcagcucggcuccgugcacgcguauggggagaucucgccucaacagccgcuc	1490.2	-61	............((((((.((((((.(((((((((((((((.((............((((.(((...)))))))....)).))))))))))))))).)))))).)))))). (-61.30)	21	uugagacgagaucuccccaua	737	861	488	315	422	72	2895	ta_iwgsc_5bl_v1_10799490_4781004_3p	auggggagaucucgccucaac	9	5	9	1	3	0	27
		是	novel-m0252_5p	ta_iwgsc_2bs_v1_5237465_1748465	auuacuguacaguaaguuuguacucccuccguuccaaaacagaugacccaacuuuguacuaacuuuauacuauaauacaaaguugggucaucuguuuuggaacagaggg	2.8	-60.6	......((((((.....)))))).(((((.((((((((((((((((((((((((((((.((...........)).)))))))))))))))))))))))))))).))))) (-59.60)	24	agaugacccaacuuuguacuaacu	48	59	48	80	98	80	413	ta_iwgsc_2bs_v1_5237465_1748465_3p	uaauacaaaguugggucauc	6	6	1	4	8	3	28
			novel-m0854_5p	ta_iwgsc_3b_v1_10571715_2737671	cccucugucccauaauguaagacguuuuuugacacgugucaaaaaacgucuuacauuaugggacggagggaguaguuauuaacagacaauguagcaaaauaguucgauuugaugc	2.8	-60.5	(((((((((((((((((((((((((((((((((....)))))))))))))))))))))))))))))))))............((...(((..(((......)))..)))...)). (-60.40)	24	auaauguaagacguuuuuugacac	43	44	15	86	102	37	327	ta_iwgsc_3b_v1_10571715_2737671_3p	aaaacgucuuacauuauggga	22	27	19	22	39	33	162
		是	novel-m0835_3p	ta_iwgsc_3b_v1_10461129_2636544	aauacucccuccguuccgauuuacucgucguggauuuaguucaaacacgacgaguaaaucggaacggagggaguaggauuuuuggaaucuauugguguuugaugcuuaaugc	23.9	-60.22	..((((((((((((((((((((((((((((((.............)))))))))))))))))))))))))))))).(((((...)))))((((((.((.....)))))))). (-61.20)	24	acgacgaguaaaucggaacggagg	7	5	5	24	20	7	68	ta_iwgsc_3b_v1_10461129_2636544_5p	cuccguuccgauuuacucguc	3	4	3	3	5	2	20
		是	novel-m0883_3p	ta_iwgsc_3dl_v1_6911113_3129623	auaugagaugauaaaguuacacucgauacguauaauuaguacucccuccgucccauaauguaagacguuuuuugacauagugucaaaaaacgucuuacauuaugggacggagg	2.7	-59.7	...((((.((.........))))))....((((.....))))..(((((((((((((((((((((((((((((((((...))))))))))))))))))))))))))))))))) (-58.50)	24	caaaaaacgucuuacauuauggga	40	62	46	91	115	108	462	ta_iwgsc_3dl_v1_6911113_3129623_5p	uaauguaagacguuuuuugac	24	22	6	38	36	12	138
			novel-m0648_3p	ta_iwgsc_6al_v1_5817399_5677176	cucccuccguuccguaauuauugucgugguuuaguucaaauuccauaauuaauuugaacuaaaaccacgacaagaacuauggaauggagggaguacuuauuuuggucuugccgg	2.8	-59.3	((((((((((((((((....((((((((((((((((((((((........)))))))))).))))))))))))....)))))))))))))))).........((((...)))). (-59.50)	20	aauuugaacuaaaaccacga	11	7	5	13	16	6	58	ta_iwgsc_6al_v1_5817399_5677176_5p	gugguuuaguucaaauucc	0	0	0	1	0	0	1
			novel-m0805_3p	ta_iwgsc_7al_v1_4557910_6654553	ggcuggucauaguggagaguaacuuggacuagugucauaugcaugacacuagucuaaguuacuuagacuagugucauaugcaugacauuagucuaaguuauuauccuuauaaug	2.7	-59.1	.((((....))))(((.((((((((((((((((((((..(((((((((((((((((((...)))))))))))))))..)))))))))))))))))))))))).)))........ (-57.70)	23	uuagacuagugucauaugcauga	26	12	6	28	32	12	116	ta_iwgsc_7al_v1_4557910_6654553_5p	augcaugacacuagucuaaguuac	4	6	3	7	3	2	25
			novel-m0492_5p	ta_iwgsc_4as_v2_5943232_3667995	caggacaaaaucaaagauguacucccugcguccuauaauauaagaacguuuuuggcacuacacuagugccaaaaacguguagugccaaaaauguucuuauauuaugggacggag	2.8	-58.5	..(((....(((...)))....)))((.(((((((((((((((((((((((((((((((((((..((.......))))))))))))))))))))))))))))))))))))).)) (-60.70)	19	auaagaacguuuuuggcac	688	973	899	398	1559	904	5421	ta_iwgsc_4as_v2_5943232_3667995_3p	gccaaaaauguucuuauau	0	1	0	3	2	0	6
		是1	novel-m0627_3p	ta_iwgsc_6ds_v1_2061864_6371220	gcuacucccuccguccuaaaauucuugucuuaaaauugucuagauguggauguaucaagucauuuaagacaagaauuuugggacggagggaguauuaauuuugagcca	300.7	-58.4	..((((((((((((((((((((((((((((((((..((.((.((((......)))).)).)))))))))))))))))))))))))))))))))).............. (-57.70)	24	aagacaagaauuuugggacggagg	97	125	53	420	274	68	1037	ta_iwgsc_6ds_v1_2061864_6371220_5p	cuccguccuaaaauucuuguc	4	5	3	3	7	1	23
		是	novel-m0228_5p	ta_iwgsc_6al_v1_5749346_5592286	gugagugcaauacuauacucccuccaauccguauuacuugucuuagauuugucuagauacaccguaucuagauaaauguaagacaaguauggaucggagggaguaccaa	2.7	-58.1	...............((((((((((.((((((...((((((((((.((((((((((((((...)))))))))))))).)))))))))))))))).)))))))))).... (-58.60)	24	uuacuugucuuagauuugucuaga	55	34	24	101	83	41	338	ta_iwgsc_6al_v1_5749346_5592286_3p	ucuagauaaauguaagaca	2	2	1	5	2	2	14
		是	novel-m0287_3p	ta_iwgsc_7bs_v1_3169024_7194363	uacuccaucgguucagaauuacuugucacggaaauggauguaucuaaaaucuagauacauucauuucugcgacaaguaauuccaaauggagggaguacaaaauagggauccuua	134.4	-56.6	((((((.((.(((..((((((((((((.((((((((((((((((((.....)))))))))))))))))).))))))))))))..))).)).))))))......(((...))).. (-55.60)	21	auuucugcgacaaguaauucc	82	47	23	53	69	17	291	ta_iwgsc_7bs_v1_3169024_7194363_5p	auuacuugucacggaaaugga	70	78	39	83	103	42	415
			novel-m0190_5p	ta_iwgsc_2as_v1_5234299_1206770	uuuuucuucuugaguucuacucccuucguuucaaauuacuugucgcagaaauggauguauguuauauccauuuaugcgacgaguaauuugaaacggaggaaguacgua	2.7	-55.9	.................((((.(((((((((((((((((((((((((.(((((((((((...))))))))))).))))))))))))))))))))))))).)))).... (-55.90)	21	auuacuugucgcagaaaugga	137	152	76	193	207	58	823	ta_iwgsc_2as_v1_5234299_1206770_3p	uuuaugcgacgaguaauu	3	1	0	2	2	0	8
	已查 差异功能都有 疾病抗性保留	3环每1nt	novel-m0717_5p	ta_iwgsc_5al_v1_2759163_4505905	uugcucauuguagcggccguugagaugauaucgcuccauacccgguagcggcagcuugacuccgcacacgcguagggggcaaugucaccucaacagcugcuccgugugagc	2.6	-55.8	..((((((((.((((((.((((((.((((((.(((((.(((.((((.((((.((.....)))))))).)).))).))))).)))))).)))))).)))))).)).)))))) (-55.30)	21	ugagaugauaucgcuccauac	7	10	29	10	27	13	96	ta_iwgsc_5al_v1_2759163_4505905_3p	agggggcaaugucaccucaac	0	1	0	0	0	0	1
		已审核	novel-m0033_3p	ta_iwgsc_1al_v2_3894604_58833	ggcgcagaucgacugcugugccgcagggggcgaggugcaucaccccggccgccaucuccugccgggacguucuccccugcggcacgcacaucugcagcgcaacucugcaucca	2.6	-55.71	.((((((((.(..(((.(((((((((((((.((.((.......((((((...........)))))))).)).))))))))))))))))))))))).))(((....)))..... (-55.30)	23	ucuccccugcggcacgcacaucu	265	210	87	91	77	56	786	ta_iwgsc_1al_v2_3894604_58833_5p	acugcugugccgcagggggcgaggu	0	0	1	2	0	0	3
			novel-m0776_3p	ta_iwgsc_3b_v1_10416116_2597350	acaaaaguacucccuucaucuggaauuacuugucgcagaaaugaauguuuauccauuuccgcgacaaguaauuccggacugagggaguaugugugucuggucaacgaacuuguc	2.6	-55.4	(((...((((((((((..((((((((((((((((((.((((((..........)))))).))))))))))))))))))..))))))))))...))).................. (-55.00)	21	uuuccgcgacaaguaauuccg	25	22	11	56	59	23	196	ta_iwgsc_3b_v1_10416116_2597350_5p	auuacuugucgcagaaaugaaugu	32	25	27	60	67	46	257
		是	novel-m0080_3p	ta_iwgsc_2al_v1_6330759_946039	guaagcgcguugcaagcuugacagaacgcagauuguggagcaagauaacuacucccuccguuccauaauguaagacguuuucuuacauuaugggacggagggaguacuacucua	2.6	-55.2	((((.....))))..((((.((((........)))).)))).(((....((((((((((((((((((((((((((.....))))))))))))))))))))))))))....))). (-54.90)	24	cuuacauuaugggacggagggagu	6	13	8	24	15	6	72	ta_iwgsc_2al_v1_6330759_946039_5p	uuccauaauguaagacguuu	6	0	2	4	7	1	20
			novel-m0436_5p	ta_iwgsc_6dl_v1_3223759_6236147	uguucagggauguguaauugcguauuacucccucuguaaagaaauauaagagcguuuuagugaucuaaacgcucuuauauuucuuuacagagggaguacuuguuaaauu	244	-55.2	....((((.(((((....)))))..((((((((((((((((((((((((((((((((.((....))))))))))))))))))))))))))))))))))))))....... (-54.20)	21	ucuguaaagaaauauaagagc	156	119	51	166	167	84	743	ta_iwgsc_6dl_v1_3223759_6236147_3p	ucuuauauuucuuuacagagg	4	1	0	2	2	4	13	wheat-miR-212	Ma et al (2015)
		靶基因pcr-6	novel-m0143_5p	ta_iwgsc_2ds_v1_5324744_2112339	guggcgccguugccauuccuuucgccggucgcgcguucccuuacggcgagcgcgccgccgucgaaacguuuggccgcggugcccuuugccccucuc	200.7	-55.2	..((((((((.((((..(.(((((.((((.((((((((((....)).)))))))).)))).))))).)..)))).))))))))............. (-54.50)	19	uucgccggucgcgcguucc	30	34	46	197	124	51	482	ta_iwgsc_2ds_v1_5324744_2112339_3p	gagcgcgccgccgucgaaa	2	1	0	0	0	0	3
			novel-m0115_3p	ta_iwgsc_6bl_v1_4309084_5949455	cccuccguccaauaauauaagaacguuuuucaagcuauguuagcuugaaaaacguucuuauauuaugggacggaaagaguauuacuuauggcaucgguaaucaugaucgccga	2.6	-55.1	...(((((((.((((((((((((((((((((((((((...)))))))))))))))))))))))))).)))))))..............((((((((.......)))).)))). (-55.00)	21	aaacguucuuauauuauggga	24	21	18	23	21	27	134	ta_iwgsc_6bl_v1_4309084_5949455_5p	auaauauaagaacguuuuucaagc	9	16	9	22	35	15	106	wheat-miR-356	Ma et al (2015)
		两环	novel-m0528_5p	ta_iwgsc_4al_v2_7084333_3439233	auauacucccucugaucuauaguacuugucuuagauuugucuagauauugaugucucuguguccagacaaaucuaagaaaaguaauauaugaaucggagggaguacauaca	2.6	-55	...((((((((((((((((((.(((((.((((((((((((((.(((((.((....)).))))).)))))))))))))).))))).)))).).)))))))))))))...... (-53.60)	22	acuugucuuagauuugucuaga	24	13	10	36	31	20	134	ta_iwgsc_4al_v2_7084333_3439233_3p	cagacaaaucuaagaaaaguaa	2	0	0	1	1	1	5
		L两环	novel-m0090_5p	ta_iwgsc_5bl_v1_6540496_5073473	uccguuuggaauuacuugucgcgaaaauggauguauuuauaguuauaaauacauccauuuucacgacaaauaauuccgaacggauggaguacaugaaucgguucaacagcc	2.6	-54.8	((((((((((((((.((((((.((((((((((((((((((....)))))))))))))))))).)))))).))))))))))))))...............((((....)))) (-53.80)	24	auuacuugucgcgaaaauggaugu	23	37	13	60	76	26	235	ta_iwgsc_5bl_v1_6540496_5073473_3p	auuuucacgacaaauaauuccgaa	4	2	2	11	11	3	33
		是两环	novel-m0231_5p	ta_iwgsc_4al_v2_7128277_3516313	acuaccuccauccagaaauugcuugucgcucaaacggauguaucuagugcuauauacauccauuugagcgacaagugauuccggacggagggaguaugauuuaggaauagacac	30.8	-54.7	(((.(((((.(((.(((.((((((((((((((((.((((((((.((....)).)))))))).))))))))))))))))))).))).))))).)))................... (-53.10)	22	uugucgcucaaacggauguauc	21	11	15	64	57	18	186	ta_iwgsc_4al_v2_7128277_3516313_3p	auacauccauuugagcgacaagu	0	2	0	2	3	1	8
		是	novel-m0803_5p	ta_iwgsc_6dl_v1_3318214_6319500	caugauugucgguugucagaaauuaggcacuguuuggaaauacguacuuccuccguuccaaaauagaugaaccaaaguugguucaucuauuuugaaacggagggaguacgcgcg	50.3	-54.5	.........((((.(((........)))))))..........(((((((((((((((.((((((((((((((((....)))))))))))))))).))))))))))))))).... (-55.80)	20	cuccguuccaaaauagauga	6	7	16	15	8	11	63	ta_iwgsc_6dl_v1_3318214_6319500_3p	caucuauuuugaaacggagggagu	5	7	6	20	19	16	73
			novel-m0167_5p	ta_iwgsc_6bl_v1_4394557_6013192	aaacaaauccuaucagccaacaagguacucccuccguucggaauuacuugucacacauucauuucuuggaugaguaauuccgaacggagggaguaccucuuaaguaaacuauau	2.6	-54.5	......................((((((((((((((((((((((((((((((.((...........))))))))))))))))))))))))))))))))................ (-55.00)	24	ucccuccguucggaauuacuuguc	37	36	16	72	84	39	284	ta_iwgsc_6bl_v1_4394557_6013192_3p	aguaauuccgaacggagggagu	8	9	9	17	16	11	70
		是1	novel-m0453_5p	ta_iwgsc_5bl_v1_10822899_4823837	uuauuuucuacucccuccguucgaaaauagaugacccaacuuuguauucaaguuaguauaaaguugagucaucuauuuuggagcagagggaguagcuuuuaauuuggaau	372	-54.3	.......((((((((((.((((.((((((((((((.((((((((((((......)))))))))))).)))))))))))).)))).))))))))))............... (-55.50)	21	aaauagaugacccaacuuugu	108	97	116	89	110	102	622	ta_iwgsc_5bl_v1_10822899_4823837_3p	aaguugagucaucuauuuugg	22	16	23	16	54	22	153
		是	novel-m0553_5p	ta_iwgsc_5bl_v1_10924267_5035400	gugagauacucccuccguccagaauuacuugucguagaaauggauaaaaaucgauguauguauucauuuucgcgacaaguaauucuugacagagggaguaguaucuuuucgga	2.6	-54.1	..(((((((((((((.(((.(((((((((((((((.((((((((((..............)))))))))).))))))))))))))).))).)))))))))...))))...... (-52.20)	21	auuacuugucguagaaaugga	40	27	25	59	49	28	228	ta_iwgsc_5bl_v1_10924267_5035400_3p	cauuuucgcgacaaguaauuc	20	10	3	16	32	4	85
		是	novel-m0598_5p	ta_iwgsc_1dl_v1_1338648_600510	caguaagaaaaguaguacuccuuccgucccauaauauaagagcgcucuuauauuaugagacggagggaguaguacucagugaugguguaggcgccugguaacacccgcacgaga	2.6	-53.9	..........((((.(((((((((((((.((((((((((((....)))))))))))).))))))))))))).))))..(((..(((((..((.....)).)))))..))).... (-55.10)	21	uccgucccauaauauaagagc	41	58	30	60	120	45	354	ta_iwgsc_1dl_v1_1338648_600510_3p	auauuaugagacggagggagu	9	30	3	15	11	10	78	wheat-miR-206	Ma et al (2015)
	5端近	靶基因验证pcr-1	novel-m0837_5p	ta_iwgsc_5al_v1_2785757_4551260	gccuggcucccuguaugccacucgcguagcugccaacucuccaaacccagcguuggcucuaccgcggauggcgugcgaggagccaagcaugaccgucucucucucucucuc	2.5	-53.9	((.(((((((.(((((((((.((((((((..((((((.((........)).)))))).))).))))).))))))))).))))))).))....................... (-51.90)	21	ccuggcucccuguaugccacu	14	23	33	29	12	9	120	ta_iwgsc_5al_v1_2785757_4551260_3p	gcgugcgaggagccaagcaug	4	0	2	1	1	1	9
			novel-m0654_5p	ta_iwgsc_5bl_v1_10922193_5022411	uuccuccguuugaaauuacuugucuuggaaaugaauguaucuaagucuagauacauucauuucugcgacaaguaauuucgaucggagugaguauauaucaagcgaauauuu	2.6	-53.8	.(((((((.(((((((((((((((.((((((((((((((((((....)))))))))))))))))).))))))))))))))).))))).))..................... (-53.60)	24	auuacuugucuuggaaaugaaugu	21	23	12	37	38	37	168	ta_iwgsc_5bl_v1_10922193_5022411_3p	uuucugcgacaaguaauuu	29	15	8	19	21	1	93
已审核 是	已查 差异和功能都有	5端12nt结构可以	novel-m0576_5p	ta_iwgsc_1ds_v1_1900833_845650	cuccguccaaaaaauacuugucggagaaauggauguaagcccagauacauccauuuccccgacaaguauuuucagacggagagaguacuauuaaugaaaacccauggugauggu	96.6	-53.7	(((((((...((((((((((((((.((((((((((((........)))))))))))).))))))))))))))..))))))).....((((((((((......)))..))))))) (-54.10)	21	aauacuugucggagaaaugga	46	91	62	65	81	73	418	ta_iwgsc_1ds_v1_1900833_845650_3p	auuuccccgacaaguauuuucaga	2	2	0	3	4	0	11
		是	novel-m0829_3p	ta_iwgsc_5al_v1_2809148_4611534	guacucccucuguucggaauuacuuguuucgaauguggauguaucuagaauuaaauauaucuauuucuacaauaaguaauuccgaacggagggaguauuuaggaaggcaaacga	65	-53.6	((((((((((((((((((((((((((((..(((.((((((((((.((....)).)))))))))))))...))))))))))))))))))))))))))))................ (-54.30)	23	aaguaauuccgaacggagggagu	23	32	17	52	52	33	209	ta_iwgsc_5al_v1_2809148_4611534_5p	cucccucuguucggaauuacuugu	7	2	1	6	3	4	23
			novel-m0289_3p	ta_iwgsc_3as_v1_3284526_2465611	uacucacguacucgcucugucccagaauguaagaacgucuaguguuuaaaacguucuuauauuuugggacggagggaguauguaguaauaggug	61	-53.6	((((.((((((((.((((((((((((((((((((((((............)))))))))))))))))))))))).))))))))))))....... (-54.00)	21	aaacguucuuauauuuuggga	8	24	19	13	27	18	109	ta_iwgsc_3as_v1_3284526_2465611_5p	cccagaauguaagaacgucuagug	2	0	0	1	2	0	5
		是	novel-m0294_5p	ta_iwgsc_2al_v1_6345426_968131	ccugauacucccuccguccggaaauacuugucguaaaaauauuuccauuccccggacaaguauuuucggacggagggaguagaaaucacuacagaugugaucuucuuuccua	185.4	-53.55	.....(((((((((((((((((((((((((((......................)))))))))))))))))))))))))))((((((((.......))))).)))....... (-55.50)	21	cuccguccggaaauacuuguc	47	47	29	45	60	26	254	ta_iwgsc_2al_v1_6345426_968131_3p	caaguauuuucggacggagggagu	37	67	17	103	80	38	342
			novel-m0064_5p	ta_iwgsc_7dl_v1_3363370_7311854	uggccaccucgaggaagcccugcaucauuuggaacucgccggugcgauagcacgcagcaugaccuggcguucaucaccggcaaguuccagacgaugcaggccuucauca	2.6	-53.5	..........((.((((.((((((((.(((((((((.(((((((.((..((...(((......)))))..))..))))))).))))))))).)))))))).)))).)). (-52.70)	21	ugcaucauuuggaacucgccg	636	785	399	1121	1730	848	5519	ta_iwgsc_7dl_v1_3363370_7311854_3p	uuccagacgaugcaggccuuc	4	4	4	11	8	6	37
		2环3错配nt	novel-m0194_5p	ta_iwgsc_7al_v1_4436092_6501378	uggccaucuugaggaaggccugcaucauuuggaacucgcccggugcaauagcacgcagcgugacuugguguucaucaccggcaaguuccagacaaugcaggccuucau	431.1	-53.5	.............((((((((((((..(((((((((.(((.((((....(((((.(((......))))))))...))))))).)))))))))..)))))))))))).. (-53.30)	19	ugcaucauuuggaacucgc	132	73	72	156	210	123	766	ta_iwgsc_7al_v1_4436092_6501378_3p	aaguuccagacaaugcaggcc	1	2	0	0	1	0	4
		是1	novel-m0087_5p	ta_iwgsc_4bs_v1_4957969_4057707	aucuaguuagacccuaauuaaauaggauuguaaaacaaauggggcugaaagauccccagauucuccuagaaucuuugagccccauuuguuuuacaauccuaucuagguaggccc	2.6	-53.5	............((((.(((.(((((((((((((((((((((((((.((((((....((......))...)))))).))))))))))))))))))))))))).))).))))... (-53.30)	24	auaggauuguaaaacaaauggggc	50	78	24	325	314	76	867	ta_iwgsc_4bs_v1_4957969_4057707_3p	uuguuuuacaauccuauc	0	0	0	0	1	0	1
		是	novel-m0704_5p	ta_iwgsc_2bl_v1_8076048_1541104	auacguacucccucuguaaacuaauauaagagcguuagugaucuaaacgcuuuuauauuaguuuacagagggaguacauuaauaagcaaaaggaaagagauauagguagg	938.3	-53.4	....((((((((((((((((((((((((((((((((((....)).))))))))))))))))))))))))))))))))................................. (-52.60)	21	ucuguaaacuaauauaagagc	405	360	153	513	511	273	2215	ta_iwgsc_2bl_v1_8076048_1541104_3p	uuuauauuaguuuacagagggagu	8	28	9	28	23	8	104	wheat-miR-221	Ma et al (2015)
			novel-m0713_3p	ta_iwgsc_5al_v1_2771978_4526766	uguuacugcuuucauccgaaaauacuugucgaaggaauggaugaauacgucuagauacauccauuucuucgacaaguauuuucagacggagggagugcuugguuagucca	54.3	-52.1	...((((.(((((.((.((((((((((((((((((((((((((.((.(.....))).)))))))))))))))))))))))))).)).))))).))))..(((.....))) (-52.10)	19	uuucuucgacaaguauuuu	60	28	16	17	35	46	202	ta_iwgsc_5al_v1_2771978_4526766_5p	aauacuugucgaaggaaugga	8	23	23	17	14	17	102
		是	novel-m0522_5p	ta_iwgsc_5al_v1_1265551_4388336	uuauuacuucaucuguuccaaaauagaugacucaacugacuaacuuuaguauaacguugggucaucuauuuugggacggagggaguagcuuuuaaguugcacguuuugugcuuau	160.8	-52.1	...(((((((.(((((((((((((((((((((((((..((((....)))).....))))))))))))))))))))))))).)))))))..........((((.....)))).... (-51.50)	21	uuccaaaauagaugacucaac	93	70	56	73	106	36	434	ta_iwgsc_5al_v1_1265551_4388336_3p	uugggucaucuauuuugg	0	1	0	2	0	0	3
			novel-m0729_5p	ta_iwgsc_3b_v1_10517750_2687625	cagucucauaauguaagacguuuuuugacacuagacacuacacuaguaucaaaaaacgucuuacauuaugggacggagggaguacuagguugcaccaugcuucucgcgcuuuag	2.5	-51.9	..((((((((((((((((((((((((((.(((((........))))).))))))))))))))))))))))))))(..(((((((...(((...))).)))))))..)....... (-51.90)	23	aauguaagacguuuuuugacacu	74	73	31	143	122	37	480	ta_iwgsc_3b_v1_10517750_2687625_3p	aaaacgucuuacauuauggga	22	27	19	22	39	33	162	wheat-miR-385	Ma et al (2015)
		看3端	novel-m0550_5p	ta_iwgsc_1ds_v1_1751458_799040	uuacucccuccauuccaaaauagaugacccaacuugguacaaaguuuguaccacguuugggucaucuacuuuggaacgaagggaguaccuguagaaaaaacauuaaaua	2.5	-51.9	.((((((((.(.(((((((.(((((((((((((.((((((((...)))))))).).)))))))))))).))))))).).))))))))...................... (-51.60)	21	uuccaaaauagaugacccaac	20	19	23	17	30	24	133	ta_iwgsc_1ds_v1_1751458_799040_3p	uuugggucaucuacuuuggaacg	1	2	1	1	1	0	6
		是1	novel-m0612_5p	ta_iwgsc_3as_v1_3420147_2532878	cauacucccucccucuggaaauacuugucaucaaaauggacaacuccuuuuuugucuauuuugaugacaaguauuuucggacgaaaggaguauuucuuuuuuuuggaaaaacu	72.1	-51.3	..((((((...(.((((((((((((((((((((((((((((((........)))))))))))))))))))))))))))))).)...))))))(((((.......))))).... (-51.80)	21	aaauacuugucaucaaaaugg	29	29	21	30	26	41	176	ta_iwgsc_3as_v1_3420147_2532878_3p	uuuugaugacaaguauuuucg	14	9	4	45	23	12	107
		1环一泡每1nt错配	novel-m0070_3p	ta_iwgsc_3ds_v1_2603364_3334696	cccuccaucccaaaaagcuugucgcucaaauggauguguccagcacuagauacauccauuugagggacaagcuuuucggauagugaguaugucacauuuuaaaaaaugucugu	25.2	-51.3	..((((((((..(((((((((((.((((((((((((((((........)))))))))))))))).))))))))))).)))).).)))......((((((....)))))).... (-52.00)	24	agauacauccauuugagggacaag	26	16	9	34	16	11	112	ta_iwgsc_3ds_v1_2603364_3334696_5p	ugucgcucaaauggaugu	4	2	4	8	8	2	28
		配对很好一段太近	novel-m0216_5p	ta_iwgsc_7al_v1_4554791_6635696	auacuuccucuguaaacuaauauaagaccuuuuagagcugauauaaaaggucuuauauuaguuuacagaggaaguauaacgcuugucuuuuucugcauguuuccauaa	2.5	-51.2	((((((((((((((((((((((((((((((((((.........))))))))))))))))))))))))))))))))))...((.(((........))).))........ (-51.70)	23	uuccucuguaaacuaauauaaga	18	34	19	40	47	14	172	ta_iwgsc_7al_v1_4554791_6635696_3p	uauuaguuuacagaggaagua	3	7	4	9	5	5	33
		是	novel-m0613_3p	ta_iwgsc_4bl_v1_7001827_3838707	cuacucccuccauuccaaaauagacgacucaauuuuguacuaacuuacuacauauacaaaguugagucaucuauuuuggaauggauggaguacuuuuuuuuuuggaaucug	2.5	-51.06	.((((((.((((((((((((((((.((((((((((((((...............)))))))))))))).)))))))))))))))).))))))................... (-50.90)	21	aaguugagucaucuauuuugg	22	16	23	16	54	22	153	ta_iwgsc_4bl_v1_7001827_3838707_5p	aaauagacgacucaauuuuguacu	24	16	11	53	41	26	171
		是1	novel-m0597_5p	ta_iwgsc_4dl_v3_10834759_4080358	cuuguucuuaauuacuauucucuccguuuggaauuacuugucguagaaauggauguauacgacuaauacauucauuucuacgacaaguaauuccgaacg	2.5	-50.9	........................((((((((((((((((((((((((((((((((((.......)))))))))))))))))))))))))))))))))) (-50.80)	24	auuacuugucguagaaauggaugu	101	97	63	228	201	100	790	ta_iwgsc_4dl_v3_10834759_4080358_3p	uuucuacgacaaguaauuccg	27	19	12	51	59	13	181
			novel-m0631_3p	ta_iwgsc_6bl_v1_4399769_6031777	aguuuuagucauaucgagggugacaguuuuuucauaacaacgugacauuuuuuagccuucauucuagaaaaugacagguuguucugaagaaacugucaccccuugacucac	78.2	-50.8	......(((((......(((((((((((((((((.((((((.((.((((((((((........)))))))))).)).)))))).)))))))))))))))))..)))))... (-50.60)	21	uguucugaagaaacugucacc	34	13	12	45	38	5	147	ta_iwgsc_6bl_v1_4399769_6031777_5p	ugacaguuuuuucauaacaac	1	0	1	0	0	1	3
		是	novel-m0032_3p	ta_iwgsc_4bl_v1_6964387_3794237	agcuacucccucugcccgaauuaguugucucagauuugucuagauacauccguuucuggacaaaucuaagacaacuaauuugggacagaaauaauauuuaccugcuuauacuuu	2.5	-50.7	..........((((((((((((((((((((.(((((((((((((.((....)).))))))))))))).)))))))))))))))).))))......................... (-50.30)	21	ucuaagacaacuaauuuggga	21	10	7	21	31	15	105	ta_iwgsc_4bl_v1_6964387_3794237_5p	aauuaguugucucagauuugucu	3	2	1	4	8	5	23
			novel-m0811_5p	ta_iwgsc_2as_v1_5246688_1219600	aaguguuucuuagagccuaauacacaacuacccccuccauuucaaaauagaugacucaacuuuauacuaguauaaaguugaguaaucuauuuugaaacggagggagua	2.4	-50.4	..((((...((((...)))).))))...(((.((((((.(((((((((((((.(((((((((((((....))))))))))))).))))))))))))).)))))).))) (-48.10)	24	uuucaaaauagaugacucaacuuu	76	49	24	93	106	41	389	ta_iwgsc_2as_v1_5246688_1219600_3p	guugaguaaucuauuuugaaacgg	0	1	1	0	3	1	6
		是	novel-m0743_3p	ta_iwgsc_3b_v1_10676676_2832678	aagauauuggaaggaccaucuauuaccuucuacucccuccguuccuaaauauaugaccuuuugguaguuauuuaggaacggagggaguagaaccccauaaucgaacaauuaugc	2.5	-50.3	.(((...(((.....))))))......((((((((((((((((((((((((....(((....)))...))))))))))))))))))))))))...((((((......)))))). (-49.80)	21	uuuaggaacggagggaguaga	15	28	16	24	16	7	106	ta_iwgsc_3b_v1_10676676_2832678_5p	ucuacucccuccguuccuaaauau	1	1	1	0	1	3	7
			novel-m0571_5p	ta_iwgsc_4dl_v3_7670240_4272606	aucauucugcaaugaugcuguguaguguugaaaacguuccuacuccuuucguucugauuuacucgucgugguuucaguucaaaaaccacgacgauuaaaucggaacggaggga	2.5	-50.2	.(((..(((((..(...)..)))))...)))............((((((((((((((((((.((((((((((((........)))))))))))).)))))))))))))))))) (-49.20)	21	ucugauuuacucgucgugguu	19	24	11	7	21	10	92	ta_iwgsc_4dl_v3_7670240_4272606_3p	ccacgacgauuaaaucggaac	0	0	0	4	2	2	8
		是	novel-m0470_5p	ta_iwgsc_7bl_v1_6742880_7026848	ugaaaugguugguauugcauauuacucccuuaucccaugauauaagacguuuuuugacacuauauaguguuaaaaacgucuuacauuaugggcggagggaguaauuccuacgc	2.4	-50.1	....................(((((((((((..((((((((.((((((((((((.((((((....)))))))))))))))))).))))))))..)))))))))))........ (-47.70)	22	auauaagacguuuuuugacacu	17	16	5	23	42	15	118	ta_iwgsc_7bl_v1_6742880_7026848_3p	aaaacgucuuacauuauggg	1	3	0	3	3	3	13
		5端11nt m没有错配	novel-m0266_5p	ta_iwgsc_3al_v1_4414756_2377799	cuccgucccaaaauuuuugucuuagauuugucggaauauggaucuauuccgacaaaucuaagacaaaaauuuugagacgaagggaguauaacauaaucuuaaggggcca	49.6	-50	(((((((.((((((((((((((((((((((((((((((......)))))))))))))))))))))))))))))).)))....))))....................... (-50.60)	21	aauuuuugucuuagauuuguc	14	12	13	15	30	13	97	ta_iwgsc_3al_v1_4414756_2377799_3p	caaaucuaagacaaaaauuuu	7	6	2	9	7	2	33
		是	novel-m0413_5p	ta_iwgsc_1as_v1_3260303_240276	cuuugcucuauacucccucuguuuagaaucauuugucgcagaaauggauguaucuuguuuuagauauauucauuuuugcgauaaguaauuccaaacgaagagaguauguuguu	2.4	-49.7	....((..(((((((.((.(((((.((((.(((((((((((((((((((((((((......))))))))))))))))))))))))).)))).))))).)).)))))))..)). (-49.00)	22	uugucgcagaaauggauguauc	54	25	21	196	165	31	492	ta_iwgsc_1as_v1_3260303_240276_3p	auucauuuuugcgauaaguaauu	1	0	1	1	3	0	6
			novel-m0100_5p	ta_iwgsc_2dl_v1_9909850_2061427	acaacaucuacgccaccacggaucccuacguuucaaaauagaugacccaacuuuauaguugggucaucuauuuugaaacggagguaauacuugcuaggcgguucugau	2.4	-49.5	....((....((((..((.(....(((.((((((((((((((((((((((((....)))))))))))))))))))))))).))).....).))...))))....)).. (-48.70)	24	uuucaaaauagaugacccaacuuu	20	13	12	32	26	24	127	ta_iwgsc_2dl_v1_9909850_2061427_3p	aguugggucaucuauuuugaaacg	16	13	11	20	32	29	121
		是	novel-m0762_3p	ta_iwgsc_5bl_v1_10728078_4738210	cccuacccagcuucucccaaaaucuuucaaccccauuuguuuuacaauccuaucuaauuagguccuaacuauauaggauuguaaaacaaaugaggcucggagauucugggagaa	2.5	-49.4	...........((((((((.(((((((...((.((((((((((((((((((((.((.((((...)))).)).)))))))))))))))))))).))...))))))).)))))))) (-49.20)	24	auaggauuguaaaacaaaugaggc	27	26	15	78	83	24	253	ta_iwgsc_5bl_v1_10728078_4738210_5p	auuuguuuuacaauccuaucuaau	1	0	0	2	1	0	4
		是	novel-m0814_3p	ta_iwgsc_7as_v1_4252457_6818195	uuaauuuacuacuuucuccguuucgaauuacuugucuagauaccuccguauuuaaacaaaucuaagacaaguaaaucuagacaaguaauucggaacggagggaguauuauauuu	2.5	-49.3	..(((.((.((((((((((((((((((((((((((((((((......((.((((........))))))......)))))))))))))))))))))))))))))))).)).))). (-49.20)	24	agacaaguaauucggaacggaggg	5	21	8	38	35	18	125	ta_iwgsc_7as_v1_4252457_6818195_5p	ucuccguuucgaauuacuu	0	0	0	0	1	0	1
	已核查 是		novel-m0874_3p	ta_iwgsc_6dl_v1_3217746_6230870	gucccuuccguuugguuuuagggacuuuuucuagucucugggacuaaaaagucccugaaccaaacacccccauagacuaguaacauacauguuacuagucuaaguuacu	2.4	-49	.........(((((((((.((((((((((..((((((...))))))))))))))))))))))))).......(((((((((((((....)))))))))))))....... (-47.80)	24	uaaaaagucccugaaccaaacacc	31	29	31	128	181	50	450	ta_iwgsc_6dl_v1_3217746_6230870_5p	uuuuagggacuuuuucuaguc	7	7	3	6	4	2	29	wheat-miR-681	Ma et al (2015)
		是	novel-m0794_5p	ta_iwgsc_6as_v1_4392667_5805213	auguugaagauaacuauauacuccauccguuccaaaauagaugacucaauuuuauacuaacuuuguacuaaagucaggucaucuauuuuggaacggaggggguacauaugaaac	309.6	-48.8	..............(((.((((((.(((((((((((((((((((((..(((((((((.......))).))))))..))))))))))))))))))))).)))))).)))...... (-47.90)	21	uccguuccaaaauagaugacu	53	40	27	53	63	24	260	ta_iwgsc_6as_v1_4392667_5805213_3p	ucaucuauuuuggaacggagg	44	56	36	45	51	48	280
			novel-m0842_3p	ta_iwgsc_2bs_v1_5189854_1669566	uaacguacugccucuguuccaaauuacucgucguggcacgacgaguaauuuggaacggagggaguaucaauuaacuaucaugucuaauucuuaagcgcuacaguuuuau	2.5	-48.2	....(((((.((((((((((((((((((((((((...)))))))))))))))))))))))).))))).(((((((......)).)))))...((((......))))... (-49.90)	24	acgacgaguaauuuggaacggagg	8	20	17	49	37	21	152	ta_iwgsc_2bs_v1_5189854_1669566_5p	uuccaaauuacucgucgugg	5	8	7	12	27	5	64
		是	novel-m0676_5p	ta_iwgsc_6dl_v1_289908_6219315	uuuacucccucugucuuagauuuuucuagauacggauguaucuauagauacauccauaucuagacaaaucuaugggauggagguaauauaugauuggccauccaucaugaaaa	9.2	-48	.......((((((((((((((((.((((((((.(((((((((....))))))))).)))))))).)))))))..))))))))).....((((((.((....)))))))).... (-46.80)	21	uuuucuagauacggauguauc	48	34	13	102	79	21	297	ta_iwgsc_6dl_v1_289908_6219315_3p	auacauccauaucuagacaaaucu	6	3	3	8	9	6	35
		是	novel-m0224_5p	ta_iwgsc_1bl_v1_3872318_439837	aucaucuacucccuccauuccaaaauagaugacccaacuuugcacuaacuuuguauuaaaauuaguaaaaaguuaagucaucuauuuggaacggagggagggaguaguuaaua	206.5	-48	.....(((((((((((.(((((((.((((((((..((((((..(((((.(((......))))))))..))))))..))))))))))))))).....)))))))))))...... (-47.10)	24	uuccaaaauagaugacccaacuuu	66	58	63	85	98	77	447	ta_iwgsc_1bl_v1_3872318_439837_3p	aguuaagucaucuauuuggaacgg	0	0	0	0	4	1	5
		是	novel-m0050_5p	ta_iwgsc_4bl_v1_7039006_3908441	agcuuacaaauuuauucuuuuggaaugauguaacuacuaucccuccguugugauuuacucgucgugguuuuaguucaaauucgaacuaaaaccacgacgaguaaaucg	90.8	-47.8	((.(((((...(((((((...))))))))))))))...............((((((((((((((((((((((((((......)))))))))))))))))))))))))) (-47.50)	22	uuacucgucgugguuuuaguuc	23	24	13	87	98	13	258	ta_iwgsc_4bl_v1_7039006_3908441_3p	aacuaaaaccacgacgaguaaauc	10	6	2	20	19	2	59
			novel-m0691_5p	ta_iwgsc_5bl_v1_10818687_4816159	aaauaaauauacauuacauuauacucccuccguuccaaaauucuugucuuagauuugucuagauauggacauacguccguaucuagacaaaucuaagacaaaauuuuugaaac	2.4	-47.4	................................(((.((((((.(((((((((((((((((((((((((((....))))))))))))))))))))))))))))))))).))).. (-47.40)	24	auucuugucuuagauuugucuaga	79	66	52	286	222	103	808	ta_iwgsc_5bl_v1_10818687_4816159_3p	ucuagacaaaucuaagaca	14	10	7	13	15	12	71	wheat-miR-416	Ma et al (2015)
		全长是	novel-m0759_5p	ta_iwgsc_4bs_v1_4867414_3951055	ggucaucuuagaucuaauauguucuuuaaauggauguaucuagcacuaaguuagugcuagaugcauccauauauaagaacccuaacccuaacccuaacccuagguguggguaaa	2.4	-47.4	((((......))))......((((((((.(((((((((((((((((((...))))))))))))))))))).)).))))))..........((((..(((...)))..))))... (-46.90)	21	uuaaauggauguaucuagcac	41	27	16	30	42	13	169	ta_iwgsc_4bs_v1_4867414_3951055_3p	agaugcauccauauauaagaaccc	0	1	0	0	0	0	1
		两环	novel-m0551_5p	ta_iwgsc_3b_v1_10605151_2767236	cccguggaguuacaacagccauauaguacuccuuccguuuuauaauagaugacccaauuuuguacuaaaguuaauauaaauuugggucaucuauuucgaaacggauggagua	2.4	-47.3	...((((...........))))....((((((.((((((((..((((((((((((((.((((((.((....)).)))))).))))))))))))))..)))))))).)))))) (-47.30)	21	uagaugacccaauuuuguacu	22	18	9	47	38	15	149	ta_iwgsc_3b_v1_10605151_2767236_3p	uaaauuugggucaucuauu	0	0	0	0	3	0	3
			novel-m0354_3p	ta_iwgsc_2dl_v1_9907757_2040834	uuaccauuuucuuuugagcgggaaggcaaaauauuacucccuccguuccuaaauauuugucuuuauagauauuucaacaaauauuuaggaacggagggaguaccaugaaugca	2.3	-47.19	...((.(((......))).))....(((..((..((((((((((((((((((((((((((................))))))))))))))))))))))))))..))...))). (-45.90)	21	aaauauuuaggaacggaggga	10	18	12	27	30	34	131	ta_iwgsc_2dl_v1_9907757_2040834_5p	uccguuccuaaauauuugucu	34	16	17	21	33	10	131
		是	novel-m0812_5p	ta_iwgsc_4al_v2_7097198_3461986	acguuguuggacacuauucccucugucccauaauauaagagcaauuuuuauauuaugggacggagggagcaguugcaagacccugacuuggcccuuauauaaugccagagagga	57.2	-47.1	..(((.(((.(.(((.((((((((((((((((((((((((.....)))))))))))))))))))))))).)))).))))))(((..((.(((...........)))))..))). (-48.60)	21	ucugucccauaauauaagagc	24	24	16	27	30	15	136	ta_iwgsc_4al_v2_7097198_3461986_3p	uuuuuauauuaugggacggag	4	9	3	11	8	4	39
			novel-m0315_3p	ta_iwgsc_2bs_v1_5247517_1786579	ccgcacgaauugcuugucuuagauuuuuuuagauacggauugccguaucuagacaaaucuaagacaaacaauucgggacggaaagaguauuagauuacaauguguacaaaagaa	2.4	-47.1	((((.(((((((.(((((((((((((.(((((((((((....))))))))))).))))))))))))).))))))).).))).....(((......)))................ (-46.60)	23	guaucuagacaaaucuaagacaa	29	25	22	28	46	24	174	ta_iwgsc_2bs_v1_5247517_1786579_5p	agauuuuuuuagauacggauugcc	0	0	0	2	1	0	3
		是	novel-m0154_5p	ta_iwgsc_4bl_v1_6979803_3811381	uacucccucaauuccaaaauagaugacucaacuuuguacguugagucaucuauuuuagaacggagggaguagaaaacaacauaugcaucauugugauggacacaacuauu	2.4	-46.7	(((((((((..(((.(((((((((((((((((.......))))))))))))))))).)))..)))))))))............(.(((((...))))).).......... (-46.60)	24	uuccaaaauagaugacucaacuuu	222	184	79	283	288	96	1152	ta_iwgsc_4bl_v1_6979803_3811381_3p	uugagucaucuauuuuagaacgga	27	34	15	67	80	46	269
		是	novel-m0851_5p	ta_iwgsc_3dl_v1_6907504_3123846	cugaauuaguuaucuuagauuugucuagauacggauggauagaugcauccguaucuggacaaaucuaaaaaaacuaauuugggguc	2.4	-46.4	(((((((((((...(((((((((((((((((((((((........)))))))))))))))))))))))...))))))))))).... (-47.30)	20	uuagauuugucuagauacgg	47	46	28	53	70	59	303	ta_iwgsc_3dl_v1_6907504_3123846_3p	guaucuggacaaaucuaaaa	2	0	1	0	0	1	4
		是-	novel-m0642_3p	ta_iwgsc_2bs_v1_5208288_1700461	gauuugugccaugaaguacuuccuccuuccgaaaauauuuaucaucaaauggauaaaaagguaaugauacauccuuuuuauccauuuugaugaccaguauuucuggauggaggg	1.9	-46.3	.....((((......)))).((((((.((((.(((((((..((((((((((((((((((((...........)))))))))))).))))))))..))))))).)))).)))))) (-45.80)	24	auccuuuuuauccauuuugaugac	15	9	7	17	23	5	76	ta_iwgsc_2bs_v1_5208288_1700461_5p	aucaaauggauaaaaagguaauga	0	0	0	1	0	1	2
		两环	novel-m0806_3p	ta_iwgsc_1al_v2_3849604_20366	uuauuguacucuccccguuuuaaaauaaaugauucaacuuuguauuaacuuuauauuaaaguuaguauaaauuugagucaucuauuuuagaacggauggaguguuauuuuggu	2.3	-46.2	......((((((..(((((((((((((.(((((((((.(((((((((((((((...))))))))))))))).))))))))).)))))))))))))..)))))).......... (-45.80)	24	uugagucaucuauuuuagaacgga	20	21	8	54	53	38	194	ta_iwgsc_1al_v2_3849604_20366_5p	uaaaauaaaugauucaacuuugu	2	7	1	13	1	6	30
		靶基因pcr-3	novel-m0411_5p	ta_iwgsc_2bl_v1_7997804_1437824	ugcacucccucuguuccauaugaauugucgcugauuuaguacaauuuuauauuuacuaaaucaacgacaauugauauggaucagauggaguauuacuaaucuuauauag	2.3	-46.2	...(((((.((((.(((((((.((((((((.((((((((((.(((.....))))))))))))).)))))))).))))))).)))).))))).................. (-46.10)	18	uugucgcugauuuaguac	17	11	5	8	18	19	78	ta_iwgsc_2bl_v1_7997804_1437824_3p	acuaaaucaacgacaauu	0	0	0	1	0	0	1
		是	novel-m0820_3p	ta_iwgsc_5bl_v1_10879022_4924745	auugaagaugcucuucaaugaauaugaauacaaucaauuacucccuucgucucauaauauaagagcguuuuuuacaaugucaaaaacgcucuuauauuaugggacggag	2.4	-46.1	((((((((...)))))))).........................((((((((((((((((((((((((((((.((...)).)))))))))))))))))))))))))))) (-46.30)	24	caaaaacgcucuuauauuauggga	20	21	16	30	40	21	148	ta_iwgsc_5bl_v1_10879022_4924745_5p	aauauaagagcguuuuuuacaaug	3	4	1	1	4	5	18
		是1	novel-m0780_5p	ta_iwgsc_4al_v2_7094493_3457696	cauugugucguacucucuccauuccaaaacagaugacucaacuuuguacuaacuuuaauacaaaguuaguauaaaauugagucaucugauuuagaacggaguaagcauuaggc	162.6	-45.8	......(((...((..((((.(((.(((.((((((((((((.((((((((((((((.....)))))))))))))).)))))))))))).))).))).))))..)).....))) (-45.00)	24	agaugacucaacuuuguacuaacu	96	89	70	132	133	95	615	ta_iwgsc_4al_v2_7094493_3457696_3p	uuaguauaaaauugagucaucu	6	4	1	7	10	2	30
		是1	novel-m0343_5p	ta_iwgsc_3b_v1_7382794_3001503	acaccuaaaaaacaugucccaaauuacuugucuuggauuugucuagauucggauguaucuaaacacgucguaucuugauaaaucuaagacaaguaauucaggacagagagagua	180.5	-45.7	..............(((((..((((((((((((((((((((((.((((...(((((........)))))..)))).))))))))))))))))))))))..)))))......... (-45.70)	21	auuacuugucuuggauuuguc	86	60	43	69	59	34	351	ta_iwgsc_3b_v1_7382794_3001503_3p	uaaaucuaagacaaguaauuc	4	11	1	4	9	3	32
		3端8nt	novel-m0365_3p	ta_iwgsc_6bs_v1_3028226_6153501	uaccgccuaaugcagaccaccuaauacaaucuacucccucuguuccauaauguaagacguuuuuuaauacuaauguaguguuaaaaaacgucuuacauuauaggacguaggga	2.3	-45.6	..................................(((((.(((((.((((((((((((((((((((((((((...)))))))))))))))))))))))))).))))).))))) (-45.20)	23	aaaaaacgucuuacauuauagga	15	11	5	22	17	17	87	ta_iwgsc_6bs_v1_3028226_6153501_5p	uuccauaauguaagacguuu	6	0	2	4	7	1	20
			novel-m0383_5p	ta_iwgsc_3b_v1_10708029_2861237	uuugccuguagguggcugucgugaucuacucuagaugacucaacuuuguacuagacucaacuuuguacuaaauuugguacaaaguugagucaucuauuuugguuaggggggagu	2.2	-45.33	.(((((....)))))((.((.(((((.....((((((((((((((((((((((((.................))))))))))))))))))))))))....))))).)).))... (-43.70)	21	uagaugacucaacuuuguacu	122	66	58	131	159	37	573	ta_iwgsc_3b_v1_10708029_2861237_3p	aaguugagucaucuauuuugg	8	13	14	4	28	7	74
		5端17nt	novel-m0757_5p	ta_iwgsc_2dl_v1_9855501_1948578	auauuaucuccgucucaaauuacuugucuuagauuugucgagauauagauguaucuagacauaucuaagacaaguaauuuggaaccgaaggaguacuuuuuuagaugaa	2.2	-45.1	.......((((.((((((((((((((((((((((.((((.((((((....)))))).)))).))))))))))))))))))))....)).))))................ (-43.60)	21	aauuacuugucuuagauuugu	12	14	10	27	19	8	90	ta_iwgsc_2dl_v1_9855501_1948578_3p	ucuaagacaaguaauuuggaa	6	5	4	16	14	8	53
			novel-m0414_3p	ta_iwgsc_1ds_v1_720522_887199	agcaaugacuuauaguugccauguguauuuaccuaguugccacguucguguaacugcaguugccauccacaacguaugagucaucgugugggcgaaaagcaguucgcccacacg	99.9	-45.1	....((((((((((((((..(((.(((.((...(((((((.((....))))))))).)).))))))...)))).))))))))))((((((((((((......)))))))))))) (-44.90)	24	aacugcaguugccauccacaacgu	24	60	11	78	74	70	317	ta_iwgsc_1ds_v1_720522_887199_5p	aguugccauguguauuuaccuag	3	1	0	6	8	11	29	wheat-miR-567	Ma et al (2015)
			novel-m0681_5p	ta_iwgsc_4bs_v1_4890540_3978366	ucauuacuacucccuucguuucuaaauagaugacucaacuuuguauuaauuauaaaauaaaauuaauacaaaguuaagucaucuauuuugaaaaggauggaguauuauucaauu	169.2	-45	.......((((((.(((.((((.((((((((((((.(((((((((((((((.........))))))))))))))).)))))))))))).)))).))).)))))).......... (-44.30)	20	aauagaugacucaacuuugu	72	65	35	59	67	46	344	ta_iwgsc_4bs_v1_4890540_3978366_3p	aaaguuaagucaucuauuuugaaa	1	0	1	9	3	4	18
		5端6nt	novel-m0556_5p	ta_iwgsc_7al_v1_4507382_6573637	cccaaaauaagugucguugauuuaguacaacuauauauuuaguacaacuauauaauaacuuuguacuaaaucaacgucacuuauuuugggacggaaggaguagaacacauu	2.3	-44.9	(((((((((((((.((((((((((((((((.(((.(((.((((...)))).))))))...)))))))))))))))).)))))))))))))..................... (-44.80)	22	auaagugucguugauuuaguac	19	12	6	24	23	7	91	ta_iwgsc_7al_v1_4507382_6573637_3p	aaucaacgucacuuauuuugg	4	3	1	1	0	0	9
			novel-m0602_5p	ta_iwgsc_6dl_v1_3218878_6231922	ugccaaaaguuggcaugccaaauuuuggcaacugccaaauauuggcuagagauugguugcauaccaauuuucguugucaaucucacagaagguugccaaauguuggcaacuuu	2.2	-44.8	((((((...))))))((((((..((((((((((.......((((((..(((((((((.....)))))))))....)))))).........))))))))))..))))))..... (-42.80)	24	aaauauuggcuagagauugguugc	12	19	9	67	49	12	168	ta_iwgsc_6dl_v1_3218878_6231922_3p	aauuuucguugucaaucucacaga	0	1	0	2	2	1	6	wheat-miR-394	Ma et al (2015)
			novel-m0674_3p	ta_iwgsc_5as_v1_1503184_4665540	acccauguacucccuucuuccggaaauacuuaucaucaaaauggauaaaaagagaugacaaguauuuucggacggagggaguacuugauaggaucauuuguuagccaggcacaa	168.2	-44.59	.((((.(((((((((((.(((((((((((((.(((((................))))).))))))))))))).))))))))))).))...))...................... (-44.30)	24	caaguauuuucggacggagggagu	37	67	17	103	80	38	342	ta_iwgsc_5as_v1_1503184_4665540_5p	ucccuucuuccggaaauacuuauc	1	0	0	3	1	0	5
		是1	novel-m0836_5p	ta_iwgsc_7bl_v1_1723292_6846693	cccuccgcuuagaaauaaauaucacucaaauggauguaucuagcacuuuuuacgucuagauacauccguuugagcgacacuuauuucuagacagagaugguacaugucauuauu	39.7	-44.3	(((((.(.((((((((((...((.(((((((((((((((((((.((.......))))))))))))))))))))).))...)))))))))).).)))..)).............. (-44.20)	21	ucaaauggauguaucuagcac	34	23	13	20	31	11	132	ta_iwgsc_7bl_v1_1723292_6846693_3p	cuagauacauccguuugagc	1	1	0	0	0	0	2
			novel-m0360_3p	ta_iwgsc_2dl_v1_9753892_1869976	cacccuuggucucuguugcauacuccuuccauccugaaaaguuugucuuauauuugucuagauacggauguaacauccguaucuagacaaaucuaagacaaaauuuuc	2.2	-44.2	......(((.....((.....)).....)))....(((((.(((((((((.(((((((((((((((((((...))))))))))))))))))).))))))))).))))) (-43.70)	24	auccguaucuagacaaaucuaaga	47	70	59	194	199	102	671	ta_iwgsc_2dl_v1_9753892_1869976_5p	uuugucuagauacggaugua	39	16	8	32	33	5	133
		是	novel-m0816_3p	ta_iwgsc_1al_v2_3924239_100520	cuuaggauauucccuaauuuuccuuuaaaaagguuacaaacuacucccucuguaaacuaauauaaguacaauuuauauuaguuuacagagggaguaccauagaaaccaguuaa	2.2	-44.12	.(((((......)))))..............((((......((((((((((((((((((((((((((...)))))))))))))))))))))))))).......))))...... (-43.30)	24	uuuauauuaguuuacagagggagu	7	28	7	23	21	8	94	ta_iwgsc_1al_v2_3924239_100520_5p	acucccucuguaaacuaauauaag	12	9	2	11	21	9	64
			novel-m0059_3p	ta_iwgsc_5bs_v1_2296520_5177564	uuauugugugagguucgcuccaauuuucagaccauuuagacaucaaauuaucaaccaugcaaaugauuugaaaauuggagcggaucuuacacaucaaauaaucaaccaugcaaa	2.2	-44.12	....(((((((((((((((((((((((((((.(((((.(.(((.............))))))))).)))))))))))))))))))))))))))..................... (-43.70)	21	aaaugauuugaaaauuggagc	37	94	57	35	49	69	341	ta_iwgsc_5bs_v1_2296520_5177564_5p	caauuuucagaccauuuagacauc	0	0	0	2	2	1	5
		距一端太近	novel-m0319_5p	ta_iwgsc_4al_v2_7081096_3433740	auauaaaaaacauuuuucaagcugucccauaauauaagaacguuuucagguaagauagcuugaaaagcguucuuauauuacgggacggagggaguaguauuuugucuugag	2.2	-43.8	..((((((.((....(((...(((((((.((((((((((((((((((((((......))))).))))))))))))))))).)))))))...)))..)).))))))...... (-42.30)	21	ugucccauaauauaagaacgu	10	16	24	11	24	35	120	ta_iwgsc_4al_v2_7081096_3433740_3p	uucuuauauuacgggacggag	0	1	1	3	1	0	6
			novel-m0347_3p	ta_iwgsc_4bl_v1_6994163_3829902	cgaugaugguaaucaaagcuagauacgagguacucccuccguuucaaaauagauggcccaauuuuguacuaaagucaucuauuuuagaacggagggaguaggaggcuaugguau	2.2	-43.69	...((((....))))..((((....(....((((((((((((((.((((((((((((................)))))))))))).))))))))))))))...)....)))).. (-43.10)	21	ucaucuauuuuagaacggagg	14	17	13	29	30	14	117	ta_iwgsc_4bl_v1_6994163_3829902_5p	uccguuucaaaauagauggcc	0	1	1	0	2	0	4
		3端4nt	novel-m0303_3p	ta_iwgsc_4al_v2_7121729_3503920	aagacauuuuuuguggcuuguguaaaaaagauaaagaaacgccucgugaauaguuagaaugaagcaucggaaauugucuuuuuuacacaagccacaaaaaacguuguu	2.2	-43.44	..(((.((((((((((((((((((((((((((((......((.((((...........)))).))........)))))))))))))))))))))))))))).)))... (-42.90)	24	uuuuacacaagccacaaaaaacgu	6	28	10	17	19	12	92	ta_iwgsc_4al_v2_7121729_3503920_5p	uuuuuguggcuuguguaaaaaaga	3	5	4	8	10	2	32
		是1	novel-m0121_3p	ta_iwgsc_2bl_v1_7964427_1395889	guuucaaaauagaugacucaacuuuuauacuaauuuuauauugaaguuaguaaaauguugagucaucuauuuuggaacggaggaaguagaacuuuauguaaagaaguu	615.3	-43.4	((((((((((((((((((((((.(((.(((((((((((...)))))))))))))).))))))))))))))))))))))...........((((((.......)))))) (-43.20)	21	uugagucaucuauuuuggaac	113	77	64	92	121	88	555	ta_iwgsc_2bl_v1_7964427_1395889_5p	uuucaaaauagaugacucaacuuu	78	43	24	84	103	38	370
		2环每1nt	novel-m0545_3p	ta_iwgsc_7dl_v1_3386928_7355844	aucauacucccuccgaucaauauuacuugucgcucaaauaguacuggauacauccgcuugagugacaauuaauauggauccgagggaggauggcgucuuagaaaguuucaugugg	2.2	-43.1	.(((..(((((((.((((.((((((.((((((((((...(((...(((....)))))))))))))))).)))))).)))).)))))))..)))...................... (-42.60)	21	uugagugacaauuaauaugga	20	8	10	38	25	5	106	ta_iwgsc_7dl_v1_3386928_7355844_5p	uauuacuugucgcucaaauaguacu	1	3	0	1	2	4	11
			novel-m0351_5p	ta_iwgsc_2bl_v1_8087418_1567502	uaauccggucgcgaccaucaucuuaccccacugugguacucccuccguuccauaauauaagagcguuuuugacacuacacuagugucagaaacacucuuauauuaugugacg	2.1	-43	......((.....(((((..............)))))...))...((((.(((((((((((((.(((((((((((((...))))))))))))).))))))))))))).)))) (-40.80)	24	auaauauaagagcguuuuugacac	127	115	61	181	274	94	852	ta_iwgsc_2bl_v1_8087418_1567502_3p	gucagaaacacucuuauauuaugu	1	0	0	1	0	0	2	wheat-miR-284	Ma et al (2015)
		是1	novel-m0349_5p	ta_iwgsc_3b_v1_10763393_2941420	aguguugcauguuacuccccauuauagagguaguaacauagacuaguaacauagacauguuacuggucuauguuacuauccauuguggcuagucuuaauccucucugugagu	2.2	-42.5	.............(((..((((.((.(.((((((((((((((((((((((((....))))))))))))))))))))))))))).))))..))).......(((.....))). (-42.30)	24	auagagguaguaacauagacuagu	75	95	50	118	120	73	531	ta_iwgsc_3b_v1_10763393_2941420_3p	uauguuacuauccauugugg	2	1	0	3	6	0	12
			novel-m0042_5p	ta_iwgsc_7bl_v1_6660421_6922178	cuccguaccauaauauaagaacguuuuugauacuauuugacacuaguguagugucaaaaauguucuuauauuaugggacaaagggaguauuuauuuauaauguuauuucu	53.9	-42.4	((((((.(((((((((((((((((((((((((((((...........))))))))))))))))))))))))))))).))....))))....................... (-43.00)	21	auaauauaagaacguuuuuga	23	11	14	10	29	18	105	ta_iwgsc_7bl_v1_6660421_6922178_3p	aaaaauguucuuauauuauggga	2	3	2	9	6	2	24
		是1	novel-m0524_5p	ta_iwgsc_3dl_v1_1535839_3013907	acuaaaaaaccauggaacaauaauaagugacucaaguuuguacuaacuucguacuaaaguuaguauaaacuugagucacuuauucugagacggagggaagaguagaaga	2.2	-42.4	.(((.....((.(.(......((((((((((((((((((((((((((((.......))))))))))))))))))))))))))))......).).))......))).... (-41.90)	21	uaagugacucaaguuuguacu	16	20	16	40	60	9	161	ta_iwgsc_3dl_v1_1535839_3013907_3p	uaaacuugagucacuuauucugag	2	0	1	10	3	3	19
		是	novel-m0196_3p	ta_iwgsc_7bs_v1_3163274_7176681	gguauacuauaauggagugcuuuuuaaauugucccaucaucauauacuccccccgucccaaaauucuugucuuagauuaucuagauacggaaucuaagacaagaauuuugggac	2.2	-42.4	((((((..((.((((.(.((..........))))))).))..))))))......(((((((((((((((((((((((..(((......)))))))))))))))))))))))))) (-42.70)	21	ucuaagacaagaauuuuggga	27	28	8	68	56	11	198	ta_iwgsc_7bs_v1_3163274_7176681_5p	ucccaaaauucuugucuuaga	1	1	1	1	0	0	4
		是	novel-m0742_5p	ta_iwgsc_7bl_v1_6722555_6987696	aguauuacuuaauuauuacuugcucuguaaacuaauauaagacguuuagauaucuaaaacgucuuauauuuguuuacagaguagcacuuggcuaaaaagccaucgauaaag	2.1	-42.3	((((.((......)).))))((((((((((((.((((((((((((((((....)).)))))))))))))).)))))))))))).....(((((....)))))......... (-40.30)	21	ucuguaaacuaauauaagacg	32	39	16	36	56	36	215	ta_iwgsc_7bl_v1_6722555_6987696_3p	ucuuauauuuguuuacagagu	0	1	0	0	1	0	2
			novel-m0306_5p	ta_iwgsc_2bl_v1_7994722_1434448	augcguacacgugcucccucuauaggaaauauaagagcguuuagaucaaacgugaaauauaaaaacguuuggaucacacgcuaacgcucuuauauuuuuuacggagagagu	2.1	-41.9	..(((....)))((((.((((.(((((((((((((((((((..((((((((((...........)))))).)))).......))))))))))))))))))).)))).)))) (-40.50)	21	aaauauaagagcguuuagauc	24	25	22	15	33	30	149	ta_iwgsc_2bl_v1_7994722_1434448_3p	ucacacgcuaacgcucuuauauuuuu	2	1	0	2	1	0	6
		是	novel-m0726_5p	ta_iwgsc_4al_v2_7121852_3504075	guaugccauggguuauaacauguauuuccuucuuaaaaauacuugucaucaaaaugaauaauccuuauuauacauuuugaugacaaguauuuucggacagaggagggagua	2.2	-41.8	......((((........))))((((((((((((.(((((((((((((((((((((.(((((....))))).)))))))))))))))))))))......)))))))))))) (-42.40)	21	aauacuugucaucaaaaugaa	19	26	16	24	19	13	117	ta_iwgsc_4al_v2_7121852_3504075_3p	uuuugaugacaaguauuuucg	14	9	4	45	23	12	107
		PCR-1	novel-m0220_3p	ta_iwgsc_6bl_v1_4345403_5977201	aggugcuucuaaggacuuuuauuaaaaagucccaaaaaagccuccccuguuugguuugcuagggacuuuuuuuagucccaauacaaaaaagucccuggaaccaaacacccccua	2.1	-41.6	.((.((((....((((((((....)))))))).....))))..))..(((((((((..((((((((((((((((.......)).)))))))))))))))))))))))....... (-41.60)	24	aaaaagucccuggaaccaaacacc	20	15	9	71	105	37	257	ta_iwgsc_6bl_v1_4345403_5977201_5p	uuugguuugcuagggacuuuuu	2	5	1	16	8	1	33
			novel-m0860_3p	ta_iwgsc_3b_v1_7382794_3001502	aagcuuugccuacuacucucucuguccugaauuacuugucuuagauuuaucaagauacgacguguuuagauacauccgaaucuagacaaauccaagacaaguaauuugggacau	2.1	-41.6	......................((((((((((((((((((((.(((((.((.((((.((..((((......)))).)).)))).)).))))).)))))))))))))))))))). (-40.60)	24	aucuagacaaauccaagacaagua	26	35	47	63	75	27	273	ta_iwgsc_3b_v1_7382794_3001502_5p	cuugucuuagauuuaucaagauac	0	0	0	0	1	0	1
			novel-m0840_3p	ta_iwgsc_3b_v1_10652379_2810578	cguuccauaauguaagacguuuuuugaaaaacgucuuacauuaugggacggaaggaguaucuuuuugacgcuacauuauggauuauuauugauaauacggugcuuuuuauca	2.2	-41.5	(((((((((((((((((((((((....)))))))))))))))))))))))((((((...))))))...((((..(((((.(((....))).)))))..)))).......... (-43.40)	21	aaaacgucuuacauuauggga	22	27	19	22	39	33	162	ta_iwgsc_3b_v1_10652379_2810578_5p	uuccauaauguaagacguuu	6	0	2	4	7	1	20	wheat-miR-243	Ma et al (2015)
		是	novel-m0186_5p	ta_iwgsc_1dl_v1_2233756_651100	cuccguaaagaaauauaagagcuuuagugcucuuauauuuuuuuacggagggaguacuaaaguuguaccaaaugugcgucaauuaauuuggaucggagggaguaguagaagugu	290.9	-41.3	((((((((((((((((((((((......))))))))))))))))))))))..(.((((....(((..((((((............))))))..)))....)))).)........ (-41.70)	21	uccguaaagaaauauaagagc	120	89	82	130	196	85	702	ta_iwgsc_1dl_v1_2233756_651100_3p	cuuauauuuuuuuacggagggagu	15	21	11	5	21	25	98	wheat-miR-276	Ma et al (2015)
			novel-m0773_3p	ta_iwgsc_3b_v1_10759118_2919313	ggacuagggcaaccuggugcauguaguucccgcuugcacaggguccagggaaggguccgaccacuuugggucuauaguacgcagccuuuggaacuauaacaaucggacuacuuc	1.6	-41	(.((((((....)))))).).(((((((((.(((.((((.((((((((((..((......)).))))))))))...))..)))))....)))))))))................ (-34.80)	24	acuuugggucuauaguacgcagcc	46	55	11	72	96	59	339	ta_iwgsc_3b_v1_10759118_2919313_5p	cuugcacaggguccagggaag	0	0	0	0	1	0	1
		近 6nt	novel-m0123_5p	ta_iwgsc_6al_v1_5805935_5661728	guacuuccuccguucuaaaauagaugacucaauuuuaauacaaaguuaagacaaaauuaggucaucuauuuuggaacagagggaguagcuuuuauuuuugcaaguacga	95.6	-40.99	.(((((((((.((((((((((((((((((.((((((................)))))).)))))))))))))))))).)))))))))((..........))........ (-40.70)	21	cuccguucuaaaauagaugac	23	14	15	33	29	7	121	ta_iwgsc_6al_v1_5805935_5661728_3p	aucuauuuuggaacagaggga	3	10	7	10	7	11	48
已审核	无靶基因	是 一个大环三不配对	novel-m0861_5p	ta_iwgsc_3as_v1_3357776_2501062	uccguuguacacauauauauauaugucuuuuuagagauuucaauauggacuacauacauagaaaaugagugcucuguauguaguccauauugaaaucuagacuuguauu	112.5	-40.7	..................(((((.((((......((((((((((((((((((((((((.((..........)).)))))))))))))))))))))))))))).))))). (-41.30)	24	uagagauuucaauauggacuacau	105	53	15	146	135	30	484	ta_iwgsc_3as_v1_3357776_2501062_3p	uguaguccauauugaaaucu	10	5	3	6	4	2	30
		是	novel-m0646_3p	ta_iwgsc_4ds_v1_2291280_4315252	uguuaccggaaguggaggaaagaauuacucccuccguucacuuuuauaagacauugaacuguuuugggugaugucugaauugucuacaaggucuuauaaaagugaacagaggga	2	-40.5	.....(((....))).............((((((.(((((((((((((((((.(((.((.((((.((......)).)))).))...))).))))))))))))))))).)))))) (-40.00)	24	aaggucuuauaaaagugaacagag	14	26	18	64	82	33	237	ta_iwgsc_4ds_v1_2291280_4315252_5p	ccguucacuuuuauaagacauuga	0	0	0	0	3	0	3
			novel-m0327_3p	ta_iwgsc_2bs_v1_5247209_1785631	uaaaaaucaacuacuccguccguccggaaauacuggucaucaaaaugguuaaaaggggaugugucuagaccacaaguauuuucggacggagggaauaguaaucaggugugu	2	-40	.........((((.(((.((((((((((((((((((((.............................))))...)))))))))))))))).))).))))............ (-38.90)	21	acaaguauuuucggacggagg	13	18	6	19	23	9	88	ta_iwgsc_2bs_v1_5247209_1785631_5p	cguccggaaauacuggucauc	1	1	0	1	1	0	4	wheat-miR-237	Ma et al (2015)
		是	novel-m0163_3p	ta_iwgsc_1al_v2_3358999_13460	aucuggaaauacuugucauuaagaugaauaaaaggggauguaucuaaauguauuuugaugacaaguauuuccggacggggagaguaauuaauuaauauuuaggcuugccaauua	2	-40	.(((((((((((((((((((((((((......(((.......))).....))))))))))))))))))))))))).((.(((..(((.((.....)).)))..))).))..... (-39.00)	24	auuuugaugacaaguauuuccgga	28	8	13	80	61	21	211	ta_iwgsc_1al_v2_3358999_13460_5p	uggaaauacuugucauuaagauga	0	0	0	1	1	0	2
		2环每1nt	novel-m0223_3p	ta_iwgsc_3al_v1_4296700_2302098	acacguaaggcugaucauagugggaaguaacuuauacuagugucauauauaugacacuagucuaaguuacuaccuuuauaguaaguaacauacuaguagugucauagguggcuu	1.9	-39.9	.(((.((.(((......(((((((.(((((((((.(((((((((((....))))))))))).))))))))).)))................)))).....))).)).))).... (-37.90)	24	augacacuagucuaaguuacuacc	13	13	6	22	34	14	102	ta_iwgsc_3al_v1_4296700_2302098_5p	aaguaacuuauacuagugucauau	2	0	2	2	5	1	12
		两环每换1nt	novel-m0849_3p	ta_iwgsc_3b_v1_10590503_2754382	guguacuccauucguucuaaaauagaugacccaacuuuacauuaaaguuaggauaaaguugagucaucuauuuugaaacggaaugaguagcuucgaagaagaagaaaacug	2	-39.5	...(((((..((((((.(((((((((((((.((((((((..(((....)))..)))))))).))))))))))))).))))))..))))).((((......))))....... (-40.00)	24	aguugagucaucuauuuugaaacg	11	8	14	32	28	24	117	ta_iwgsc_3b_v1_10590503_2754382_5p	aaaauagaugacccaacuuu	14	7	7	10	14	11	63
		是	novel-m0063_3p	ta_iwgsc_7bl_v1_6686739_6949687	ucugcuugucuuagcccuacaugaugaacuauguuuuagcuauggauguauguccagguggagcuauauuugacauaguuacucugauagggcaaagacuguuaauuuccuuu	262.3	-39.1	...((..(((((.((((((((.((..(((((((((........(((((((..(((....)))..))))))))))))))))..)))).)))))).))))).))........... (-34.80)	18	auaguuacucugauaggg	161	122	129	169	201	128	910	ta_iwgsc_7bl_v1_6686739_6949687_5p	cccuacaugaugaacuaug	0	2	1	0	2	0	5
			novel-m0857_3p	ta_iwgsc_5bl_v1_10785268_4752173	ucaaagaauccuaggcaaccauauguggauuaauaaguacucccucuguuccaaaauagaugacccaacuuuacgcuaacuuuauacaaaauugggucaucuauuuuggaacgg	329	-39.06	......(((((...(((......))))))))..............(((((((((((((((((((((((.(((...............))).))))))))))))))))))))))) (-38.50)	21	uugggucaucuauuuuggaac	68	70	30	52	67	65	352	ta_iwgsc_5bl_v1_10785268_4752173_5p	uuccaaaauagaugacccaacuuu	50	44	35	73	85	56	343	wheat-miR-269	Ma et al (2015)
		是	novel-m0658_3p	ta_iwgsc_3dl_v1_6931798_3163671	ggugcucggucacggaugggcucggaggccuucuuuucguccgugugcauuuuuugguguugggucacggguugggcuuaguggccucuuuuauuugugcucuuuggcaucuu	1.8	-38.4	((((((.((.((((((((((...(((((((..((.((((.((((((.((...........)).).)))))..))))...)).))))))))))))))))).))...)))))).. (-36.30)	24	cuuuuauuugugcucuuuggcauc	33	39	24	104	97	60	357	ta_iwgsc_3dl_v1_6931798_3163671_5p	gucacggaugggcucggaggccu	0	0	0	1	1	1	3
		s-	novel-m0748_3p	ta_iwgsc_3ds_v1_2462954_3263804	caagaaacagcgguagaauagaagaagauaccaagaaacagcaccaaucuguuaguuaguacuccuuuuguaaacuaauaucuuauauuaguuuacggagggaguacuaguacua	1.9	-38.32	...........((((.............))))....(((((.......)))))..((((((((((((((((((((((((((...))))))))))))))))))))))))))..... (-37.50)	23	uauuaguuuacggagggaguacu	6	13	5	28	19	8	79	ta_iwgsc_3ds_v1_2462954_3263804_5p	uacuccuuuuguaaacuaauauc	2	0	1	0	0	0	3
		是1	novel-m0430_3p	ta_iwgsc_2bl_v1_7950530_1378157	ugucucaaaauaagugucucaauuuuguacaaaaguugagacacuuauuuugagacggagagaguauuauaugauuuuaaaacaagaaaacacgauauauuauaaaauagaau	1.9	-38.3	((((((((((((((((((((((((((.....)))))))))))))))))))))))))).......((((.((((((.......................)))))).)))).... (-38.30)	24	aaaguugagacacuuauuuugaga	40	24	19	133	90	21	327	ta_iwgsc_2bl_v1_7950530_1378157_5p	aaaauaagugucucaauuuuguac	4	4	4	13	8	6	39
		是	novel-m0727_5p	ta_iwgsc_1as_v1_2841313_220888	guauauaaucccuccguuccuaaauauaagucuuugaagcuuuaaaaaagauuuguauuuaggaacagagggaguacauaguuauccccuucaugauuucuugccagaa	1.9	-38.2	((((....((((((.((((((((((((((((((((...........)))))))))))))))))))).))))))))))..((..(((........)))..))........ (-38.20)	21	uuccuaaauauaagucuuuga	46	35	15	29	43	7	175	ta_iwgsc_1as_v1_2841313_220888_3p	aaaaagauuuguauuuagga	0	0	1	3	0	2	6
		是	novel-m0068_3p	ta_iwgsc_4ds_v1_2317217_4354893	aaauaugcucccucuguuucauaauauaagauguuuuuugauacuaguauaaugucaaaaaacgucuuacauuauggaacggaaauguguugcuugguuguuacucucggacag	34.1	-38.1	............(((((((((((((.(((((((((((((((((.........))))))))))))))))).)))))))))))))....((((....(((....)))....)))). (-36.60)	24	ucaaaaaacgucuuacauuaugga	5	12	16	29	25	24	111	ta_iwgsc_4ds_v1_2317217_4354893_5p	auaauauaagauguuuuuugauac	0	1	0	1	3	0	5
		s-	novel-m0457_5p	ta_iwgsc_2bs_v1_5188054_1665960	guuacaaaguggcugguccuaaaacacauagaucguacuacgucuguaaacuaauauaagacuuuuuagacaaaucuaaaaagucuuauauuaauuuacagaggguguauuuau	53.7	-37.92	(((((...))))).((((............))))((((..(.((((((((.(((((((((((((((((((....))))))))))))))))))).)))))))).)..)))).... (-38.70)	21	cgucuguaaacuaauauaaga	12	14	10	15	21	12	84	ta_iwgsc_2bs_v1_5188054_1665960_3p	uuauauuaauuuacagaggg	0	1	1	3	0	1	6
			novel-m0765_3p	ta_iwgsc_3b_v1_10774259_2973887	auucaugggaggccgagaccgaugucugggaguuucgcugauagcgccuacuguaacaguguuggugcuucauuaguaacucgccacacagaugcgcugcucgauuuuucuu	1.4	-37.8	......((((((.((((.(((.(((.((((((((..(((((((((((((((((...)))))..))))))..))))))))))).))).)))..)).)...)))).)))))).. (-33.50)	23	cauuaguaacucgccacacagau	72	80	91	78	106	92	519	ta_iwgsc_3b_v1_10774259_2973887_5p	gucugggaguuucgcugauagcgccu	14	6	4	3	1	1	29	wheat-miR-255	Ma et al (2015)
		3端5nt	novel-m0181_3p	ta_iwgsc_3b_v1_10596254_2759340	auuuuuguacugcggggcagauuagcgaucgcgguugguagcguuaaacauaaaaggauuaaaguccauuagauuuugaugauggauggaugugauuguuuggaucugcccucu	1.7	-36.64	.............((((((((((((((((((((.((.((..(((((((.......((((....)))).......)))))))....)).))))))))))))..)))))))))).. (-35.80)	24	auggaugugauuguuuggaucugc	23	18	11	87	60	54	253	ta_iwgsc_3b_v1_10596254_2759340_5p	auuagcgaucgcgguugguagcgu	0	0	0	0	1	0	1
			novel-m0301_5p	ta_iwgsc_5dl_v1_4337423_5206484	aacucuacaggcgcaccuugaaaaagaauucuaugagaccaggucucaccugcuaaauauaagaccuggucucauauaauuuuuuuccgcgcaccuugaucuccugaug	1.8	-36.46	........(((.((.(...((((((((.((.(((((((((((((((...............))))))))))))))).)))))))))).).)).)))..(((....))). (-36.40)	24	aaaagaauucuaugagaccagguc	30	33	23	163	169	51	469	ta_iwgsc_5dl_v1_4337423_5206484_3p	uggucucauauaauuuuuuuc	1	1	2	13	12	0	29
		是	novel-m0859_3p	ta_iwgsc_5as_v1_1546720_4702581	caacgaauaggaacugaauuuuaucucugacugaacugugguuuuggaugggaugacccaacuuuguauaaacuuaauauaaaguugggucaucuauuuuggaauggaggg	1.5	-36.4	.......(((..(..((......))..)..)))..((.(.((((((((..(((((((((((((((((((.......)))))))))))))))))))..)))))))).).)). (-34.00)	24	auaaaguugggucaucuauuuugg	35	49	22	58	65	29	258	ta_iwgsc_5as_v1_1546720_4702581_5p	augacccaacuuuguauaaa	1	0	0	2	0	0	3
			novel-m0520_3p	ta_iwgsc_5ds_v1_2773349_5541702	gugaaagugaaaggggcggcaucggauauauugcggggguguuugguucagggacuuuuuagucccagagacuagaaaaagucccuaaaaagucccuaggaaccaaacggga	105.5	-36.2	................(.(((..........))).)...(((((((((((((((((((((((.....(.((((......))))))))))))))))))..))))))))))... (-36.20)	24	aaaaagucccuaggaaccaaacgg	22	32	31	79	91	38	293	ta_iwgsc_5ds_v1_2773349_5541702_5p	guuugguucagggacuuuuuaguc	3	4	2	8	14	5	36
		是	novel-m0364_5p	ta_iwgsc_6dl_v1_3241952_6251670	aaggucccuaaaaagucccuaaaaaccaaacggggagacuuuuucuacagggacuagaaaaagauuauacuagagaguuuuuuuuuauuagucccugggacuagaaaaaguccu	1.8	-35.9	...............(((((...........)))))(((((((((((((((((((((.((((((....(((....)))..)))))).))))))))))....))))))))))).. (-36.90)	24	acuuuuucuacagggacuagaaaa	19	25	18	46	58	34	200	ta_iwgsc_6dl_v1_3241952_6251670_3p	agucccugggacuagaaaaagucc	5	2	5	20	14	6	52
		两环	novel-m0264_3p	ta_iwgsc_5bs_v1_2256307_5123925	acuagauuaaaaaaagucucuuuaagucccuauguaaccaaacaggagggacuuguucuacagggacuagaaaaagacuuuacuggagaauauuuuuucuuuagucucugggac	1.3	-35.2	.(((((......(((((((.(((.(((((((..(((....((((((.....)))))).))))))))))..))).)))))))(((((((((......))))))))).)))))... (-32.90)	24	uucuacagggacuagaaaaagacu	12	18	8	30	40	9	117	ta_iwgsc_5bs_v1_2256307_5123925_5p	uuuaagucccuauguaaccaaaca	0	1	2	3	6	0	12
		是	novel-m0450_3p	ta_iwgsc_7bl_v1_6659108_6920747	uaaaacguuuuuuuuuugacauuaaucauaauguaagacguuuuuugacacuaguauaaugucaaaaaaaacgucuuacauuaugggacggaggggguagggagcgac	1.6	-35.05	.....((((((((.(((........(((((((((((((((((((((((((.........)))))..))))))))))))))))))))........))).)))))))).. (-35.00)	24	aaaaaaacgucuuacauuauggga	47	59	43	103	130	114	496	ta_iwgsc_7bl_v1_6659108_6920747_5p	auaauguaagacguuuuuugacac	75	74	34	156	156	48	543
		2泡共3nt错配	novel-m0331_3p	ta_iwgsc_7bs_v1_3149772_7159778	acucacauuuuauuaaggguuugucuaguacucggucgacugaaguucaaaaaaaaaaagaacucgaucgacugagacuuaacgaagucucagucgagugacgucaucg	9.4	-35	.....(((((.(((.(((.(((((..(((.(((((((((.(((.((((...........))))))).))))))))))))..))))).))).))).)))))......... (-34.60)	21	ucgacugagacuuaacgaagu	13	17	11	30	29	7	107	ta_iwgsc_7bs_v1_3149772_7159778_5p	uugucuaguacucggucga	0	0	0	0	1	0	1
			novel-m0317_3p	ta_iwgsc_2al_v1_6376976_1015266	ugagucgccgcucacuucgccuuucucuucagacuagucacagugggaaguaacuuaaaguaguaacaugcacauguuacuagucuauguuacuaccuccacaguggauagua	73.5	-34.5	(((((....)))))..................((((.((((.(((((.((((((.((.(.(((((((((....))))))))).).)).))))))...))))).)))).)))). (-33.40)	24	auguuacuagucuauguuacuacc	81	37	23	141	164	33	479	ta_iwgsc_2al_v1_6376976_1015266_5p	aaguaacuuaaaguaguaacaug	5	2	4	10	13	7	41	wheat-miR-556	Ma et al (2015)
		是	novel-m0493_3p	ta_iwgsc_2bl_v1_7936540_1359771	cuguuugguuugcuagggacuuuuucuaauccuuacaucaaaaagucccuggaaacaaacacccccuuaacccccuagcuacugcuacugcuacggacgacacguccgauccaa	1.6	-34.44	.((((((.(((.(((((((((((((..............))))))))))))))))))))))..............((((....))))......((((((...))))))...... (-34.60)	24	aaaaagucccuggaaacaaacacc	16	21	14	110	147	57	365	ta_iwgsc_2bl_v1_7936540_1359771_5p	uuugguuugcuagggacuuuuu	2	7	1	15	6	0	31
		是	novel-m0126_3p	ta_iwgsc_3dl_v1_6830388_3068737	aaccggacuaaugcucacauuagucccgguucguaaugcaaccgggacuaaugugaauauugcccuguaaccaaagccuuguuuuuuacuaaugaucc	1.4	-34.3	.((.((..(((((.(((((((((((((((((.((...))))))))))))))))))).))))).)).)).............................. (-33.50)	24	accgggacuaaugugaauauugcc	28	26	8	184	209	50	505	ta_iwgsc_3dl_v1_6830388_3068737_5p	uaaugcucacauuagucccgguuc	0	1	0	0	0	0	1
			novel-m0580_5p	ta_iwgsc_1al_v2_3893649_57360	uuaaauuacucgucgcagaaaugaauguaccuagaacuaaaugcauucauacaugcgacaaguaauucggaacggggagaguacuacaguacacucguguaguauacg	1.2	-34.1	...(((((((.((((((...(((((((((..((....))..)))))))))...)))))).))))))).............((((((((.........))))))))... (-32.00)	24	auuacucgucgcagaaaugaaugu	22	30	12	64	67	55	250	ta_iwgsc_1al_v2_3893649_57360_3p	auacaugcgacaaguaauucgga	7	4	6	22	34	13	86
		两环5端10nt	novel-m0283_5p	ta_iwgsc_1al_v2_3849604_20368	aacacuccauccguucuaaaauagaugacucaaauuuauacuaacuuuaauauaaaguuaauacaaaguugaaucauuuauuuuaaaacggggagaguacaauaaugcaugc	1.2	-34.1	...((((..((((((.((((((((((((.((((.(((.((.((((((((...)))))))).)).))).)))).)))))))))))).))))))..)))).............. (-32.30)	24	uccguucuaaaauagaugacucaa	21	14	8	51	34	5	133	ta_iwgsc_1al_v2_3849604_20368_3p	gaaucauuuauuuuaaaacgggga	0	0	0	1	1	0	2
		是	novel-m0687_5p	ta_iwgsc_1ds_v1_1226703_793287	gaggcaauuucauaagcaccucuaaaagcaacaacuuccguuuuuagauauaagccuuuuuagagauuucaauacggacuagccauauuggaaucucuaaaaaagcuu	1.4	-33.9	....................(((((((((..........)))))))))...((((.((((((((((((((((((.((.....)).)))))))))))))))))).)))) (-33.30)	21	uuuuagagauuucaauacgga	13	12	6	19	25	8	83	ta_iwgsc_1ds_v1_1226703_793287_3p	cauauuggaaucucuaaaaaag	5	6	3	4	7	5	30
			novel-m0472_5p	ta_iwgsc_1al_v2_3964591_157607	gcugaugcuuggcgauauguuuuacuccuuucguuccaaaauagaugacucuauaaaauuaagucaucuauuuuaaaacggagguaguacuucacaggaagcgggaccgu	29.4	-33.5	(((((...))))).........((((.((((((((..(((((((((((((.((......)))))))))))))))..)))))))).))))((((....))))......... (-31.50)	21	ucguuccaaaauagaugacuc	19	13	13	21	19	10	95	ta_iwgsc_1al_v2_3964591_157607_3p	agucaucuauuuuaaaacggagg	0	2	1	1	2	1	7
			novel-m0572_5p	ta_iwgsc_7al_v1_4515140_6581918	aauagaugacccaacuuuguacuaaaguuaguauaaagcugagucaucuauuuuaaaacggagagaguagauaguaagagccaauugagaauguggugauggucgauuuggcac	1.4	-33.2	((((((((((.((.((((((((((....)))))))))).)).))))))))))...........................(((((((((..((......))..)))).))))).. (-33.50)	21	uagaugacccaacuuuguacu	148	102	57	190	230	102	829	ta_iwgsc_7al_v1_4515140_6581918_3p	aaagcugagucaucuauuu	1	1	0	2	1	0	5
		2错配	novel-m0412_5p	ta_iwgsc_1al_v2_3909805_79647	aguuaccucaggaugguaacuuuaguuauuugagauggcaaauguaguuguaaaagcaugacaaaucuuuuuguuuugguuaauuuuugguuaacuauaguugccaugucuaau	1.3	-32.3	(((((((.......)))))))..........((.(((((((.((((((((((((((((.((((((....)))))).)).....))))))..)))))))).))))))).)).... (-32.40)	24	gauggcaaauguaguuguaaaagc	7	12	10	31	20	12	92	ta_iwgsc_1al_v2_3909805_79647_3p	uuaacuauaguugccaugucu	11	1	3	10	14	0	39
			novel-m0660_3p	ta_iwgsc_6bl_v1_4299375_5941586	ggugacaaaguguggcaaguuguggcuuggaaccaaacaaccccuaaggccuuguuuggauugugacuauauuugccacaccuaacuuugagcauuacuuucgaguggaaau	1.4	-32.3	.........(((((((((((.((((.(((.((((((((((..((...))..)))))))).)).))))))))))))))))))...((((.(((.....)))..))))...... (-33.20)	24	guuuggauugugacuauauuugcc	28	17	5	68	67	20	205	ta_iwgsc_6bl_v1_4299375_5941586_5p	uguggcuuggaaccaaacaacc	0	0	1	1	0	1	3
			novel-m0868_3p	ta_iwgsc_1bl_v1_3865159_430596	ugacgauauucacccuggacaaggaauugacagauacucucuccguccgaaaauauuugucaccaaaauagauaaaagaagauguauucuuuuauucauuuugaugacaaguau	45.9	-31.9	...............(((((..(((...((.......))..))))))))...((((((((((.((((((.((((((((((......)))))))))).)))))).)))))))))) (-30.30)	23	uuuauucauuuugaugacaagua	30	34	16	78	88	26	272	ta_iwgsc_1bl_v1_3865159_430596_5p	uugucaccaaaauagauaaaaga	0	0	0	0	1	0	1
			novel-m0640_5p	ta_iwgsc_3ds_v1_2597857_3322974	auagaucgggaagaauuuguugggcucuauauuaugagucaacagcaggagccguucaauggcgcccugucugccgcauggagccuagauuaacaugccaggagaaga	172.1	-31.38	.....((.((.........(((((((((((.......((...(((((((.(((((...)))))..)))).)))..))))))))))))).........))..))..... (-30.00)	18	ugggcucuauauuaugag	37	79	75	51	27	64	333	ta_iwgsc_3ds_v1_2597857_3322974_3p	cugccgcauggagccuagauu	1	1	2	1	0	2	7	wheat-miR-622	Ma et al (2015)
			novel-m0292_5p	ta_iwgsc_2dl_v1_9842889_1927548	cccaaagagaucaaccaccuuuuuauaacuacuagcuuacaugugcagccacaaagaugacucaacuuuauacuaacuuuuacuaaaguuaauacaaaguugagucaucuauu	57.7	-31	...((((((.........)))))).................((((....)))).(((((((((((((((.((.(((((((....))))))).)).)))))))))))))))... (-30.30)	24	agaugacucaacuuuauacuaacu	22	28	11	30	32	36	159	ta_iwgsc_2dl_v1_9842889_1927548_3p	uuaauacaaaguugagucaucu	5	5	3	4	13	2	32
		是	novel-m0655_5p	ta_iwgsc_4ds_v1_1654576_4282466	ucuguuccaaucccucagugccauaauauaagagccuuuuugacacuaguguagugucaaaagucccauaauauaagagcauauuugacacuaguguagugucaaaaauacucuu	1.1	-29.6	.(((...........)))...........(((((..((((((((((((...((((((((((......................))))))))))...))))))))))))..))))) (-31.70)	21	uuuuugacacuaguguagugu	58	26	11	112	101	21	329	ta_iwgsc_4ds_v1_1654576_4282466_3p	uaguguagugucaaaaau	4	0	0	1	0	1	6

## Sheet: S3-2 Candidate miRNA
								Raw reads of candidate miRNA
miRNA name	ID	Precursor sequence	Total score	Mfe	Structure	miR-length	miRNA sequence	ME3	ME6	ME15	IME3	IME6	IME15	miR total	Name provided by the reference	Reference
novel-m0621_5p	ta_iwgsc_2dl_v1_1240258_1791638	caugaaauaauguacucacuauguaccgaaauacuuguaguugagggaacuuguacuaguuuccccaacuacaaguauuuugguacagagggaguaguggacaugaaccuca	2.6	-53	((((........(((((.((.((((((((((((((((((((((.(((((((......))))))).)))))))))))))))))))))).)).))))).....))))....... (-53.00)	22	uaccgaaauacuuguaguugag	1186	1362	792	819	1502	2437	8098
novel-m0185_5p	ta_iwgsc_6dl_v1_2058407_6206237	ucccagaauauaagaacguuuuugacacuaugcuaguguuaaaaacguuuuuauauuuugggacggagggaguagaugcuucuuuuaucaacguggacuauacucaaccugaug	2.4	-47	((((((((((((((((((((((((((((((...))))))))))))))))))))))))))))))..((((((((....))))))))(((((...(((.......)))...))))) (-47.10)	21	uauaagaacguuuuugacacu	581	352	226	209	498	382	2248
novel-m0345_3p	ta_iwgsc_2bl_v1_8089197_1576647	aguaggugacaaauuagaaagcauuuaucccaccccuacaugaaaaucaagggaggaaggggggagggaauuagaugcuuugugauuugugaaugccaugugucauccacgu	2	-39.54	.(((..(.((((((((.((((((((((((((.(((((......................))))).))))..)))))))))).)))))))).).))).(((((.....))))) (-38.60)	24	agaugcuuugugauuugugaaugc	245	188	144	467	532	194	1770
novel-m0680_3p	ta_iwgsc_6bs_v1_3017150_6144544	uguccggguuggugaggcccuuuugucccgguucaugaaccgggacuaaagggucguuacuaaugccucccaccuuu	1.9	-39.9	.....(.((((((((((((((((.(((((((((....))))))))).)))))))).)))))))).)........... (-38.20)	24	acuaaagggucguuacuaaugccu	77	101	24	467	353	94	1116
novel-m0533_5p	ta_iwgsc_5as_v1_1538891_4695757	uuaguacauacaguacucccccuguaccgaaauacuuguaguugggggaacuuguacuaauuucccccaacuacaaguauuuggauacagagggaguagaauuuuuuugcu	2.7	-55.3	.............(((((((.(((((.(.(((((((((((((((((((((.(((...))).))))))))))))))))))))).).))))).)))))))............. (-55.80)	20	uaccgaaauacuuguaguug	113	147	151	86	107	242	846
novel-m0316_3p	ta_iwgsc_7ds_v1_3725962_7421872	cugaccagcugagcagaaggccaggcagcaggcugaggaccccgguuuguaagggccuuuugucccgguuuucgaaccaggacuaaagggucguuacuaaagcccuaa	1.9	-38.6	(((..(....)..)))..((((.(((.....)))..)).))..(((((((((.((((((((((((.((((....)))).)))).)))))))).))))..))))).... (-38.00)	23	acuaaagggucguuacuaaagcc	63	68	28	287	237	54	737
novel-m0788_5p	ta_iwgsc_2bl_v1_7956359_1385669	gcugggcacaaauguuccaacuuugaccaaguuuguagagaaaaacauuugcaucuaaaauauauauuugcuauuguaaauauuuuuuuuuauaaauuugguuauaacuu	0.7	-31.3	..((((.((....))))))....((((((((((((((((((((((.(((((((....((((....)))).....))))))).))))))))))))))))))))))...... (-29.80)	21	uuugaccaaguuuguagagaa	162	189	111	86	96	73	717
novel-m0903_3p	ta_iwgsc_5dl_v1_4605273_5444649	uaccaacuuuggccaaguuuauagaaauauuuaucagugaaauauaauuugauauguuauauauuugguaaauaauuuucucuauaaacuuggucaaauuuugugaaggccaac	1.3	-33.8	(((.((.((((((((((((((((((((((((((((((....(((((((.......)))))))..))))))))).)))...)))))))))))))))))).)).)))......... (-32.80)	21	uuuucucuauaaacuugguca	102	87	79	79	139	102	588
novel-m0480_5p	ta_iwgsc_6al_v1_5830556_5699127	ucccucugucacggaauauaagaacguuuuugacaccaugcuaguguuaaaaacauuuuuauauuuugggaccgagggaguacuaccgguuucugcacuagcacuacugcucua	2.2	-43.6	((((((.(((.(((((((((((((.(((((((((((.......))))))))))).))))))))))))).))).)))))).......((((...(((....)))..))))..... (-42.80)	21	auauaagaacguuuuugacac	131	77	58	53	148	98	565
novel-m0162_3p	ta_iwgsc_3b_v1_10704903_2857863	ccgacuauauuaagauauguacuuccuucgucccaaauuuuuugucguaaauuugucuagauacagauguauuaagacaagaauuuugggacggaaggaguagauauguaauac	2.2	-42.6	.......(((((..((((.((((((.(((((((((((.(((((((((((.((((((......)))))).)))...)))))))).))))))))))).)))))).)))).))))). (-42.20)	24	uuaagacaagaauuuugggacgga	84	68	23	167	139	33	514
novel-m0232_3p	ta_iwgsc_4al_v2_7148208_3550109	uacucccuccgucccaaaauucucgucuuagauuugucuggaucggauguaucuuguaucuagacaaaucuaagacaagaguuuugggacggagggaguaggauuuuaauuugc	3.1	-73.6	(((((((((((((((((((((((.(((((((((((((((((((.(((....)))...))))))))))))))))))).))))))))))))))))))))))).............. (-73.30)	23	aucuagacaaaucuaagacaaga	83	58	53	86	113	56	449
novel-m0137_3p	ta_iwgsc_7ds_v1_3968375_7605021	agauuacucccuccguuucuaaauauuaguuuuuuuagagauaaauauaagcccucuaaaaagacuuauauuuagaaacggaggaaauauaaaagaaaaagggaauaca	2.1	-40.62	.........(((((((((((((((((.(((((((((((((.............))))))))))))).)))))))))))))))))......................... (-40.30)	24	aaaaagacuuauauuuagaaacgg	50	83	25	113	96	65	432
novel-m0770_5p	ta_iwgsc_5dl_v1_4518846_5276440	uugaaaugucugguugugauaacuacaaucugaggcuugaucggucaguauccgcggaguuugaguggucgaauaugccaaaucugauuguagaugcucucaacuuga	1.4	-33.9	........((.(((((.((((.((((((((.((((((((((((.((((..((....))..)))).)))))))....)))...)).)))))))).)).)).))))).)) (-33.60)	18	aacuacaaucugaggcuu	21	51	40	22	31	148	313
novel-m0176_3p	ta_iwgsc_1ds_v1_1912827_868453	acauauacucccuccgucccgaauuacuuauugcggaaauugauagaaauggauguaucuagauguauuuccgcgacaaguaauuucggaaggagggauccauuucca	107.9	-44.3	........(((((((.(((.(((((((((.((((((((((...((((.((....)).)))).....)))))))))).))))))))).))).))))))).......... (-42.20)	21	uuuccgcgacaaguaauuucg	55	43	18	81	90	24	311
novel-m0449_3p	ta_iwgsc_7al_v1_4552490_6622630	gggauugucaaaauaugcaucuauguguccucggcgaaaauaauaagcauuucagcucacuucaacauaaauauaugcugaacuauuuguuuuuuguccaggacacauacaauc	1	-30.58	..((((((..............(((((((((.((((((((..(((((...((((((....................))))))...))))))))))))).))))))))))))))) (-30.80)	21	uuuuuuguccaggacacauac	56	55	18	48	70	44	291
novel-m0608_5p	ta_iwgsc_5al_v1_2069491_4406721	agccauauguuguaggacggauccagauuacuugucgcugaaauggauguauauagauguauuucaaugcuauauacauccgucuaagcgacaaguaauaugaacagga	2.1	-43.4	.......((((....))))....((.(((((((((((((...((((((((((((((((........)).))))))))))))))...))))))))))))).))....... (-40.70)	24	auuacuugucgcugaaauggaugu	23	43	22	90	81	26	285
novel-m0790_3p	ta_iwgsc_2al_v1_6361585_991539	ucuuugguuagaguuaguucaagguuaguuuagaguuagaaucuaacucuaaccucuggcugaguuagaguauccaaacaaggccuaugucggcuucgcugcucaccucauugg	0.9	-32.3	.....(((((((((((((((.((.((......)).)).))).))))))))))))...((.(((((.((.(..........(((((......)))))).)))))))))....... (-30.60)	19	uuagaaucuaacucuaacc	65	28	5	82	71	15	266
novel-m0400_5p	ta_iwgsc_6bl_v1_4261058_5912642	uuaaaggaaaauuccuauggaucucuuugguuuguaggaauggauuccuauuccuauguaggauaggaaccaauccuucacauuuuaaagggaaaaaaaaacaucagccuagac	1.3	-34.8	....((((....)))).....(((((((((..(((((((.(((.(((((((.(((....))))))))))))).))))..)))..)))))))))..................... (-32.90)	22	uuugguuuguaggaauggauuc	47	35	20	59	86	19	266
novel-m0094_3p	ta_iwgsc_7as_v1_4251563_6813688	ucguacucccuccgucucaaaauucuuguuuuaaauuagacuccguaucuagacuaauuuaagacaagaauuuugggacguggcgaauacaagauaaaaaaaacauaaauggaa	2.1	-41.4	..(((.((((..(((((((((((((((((((((((((((.((........)).))))))))))))))))))))))))))).)).)).)))........................ (-40.60)	20	uaagacaagaauuuugggac	49	32	10	86	70	8	255
novel-m0422_5p	ta_iwgsc_3dl_v1_6869689_3088567	aaaaauagguauauccuuuauaauugauucuaacuaauacucccuccguaaacuaauauaagaguaaucuaaacgcucuuauaugaguuuacggaguaguuugcauaaucuaaa	0.8	-30.51	......(((.....)))........((((..(((((.......(((((((((((.((((((((((.........)))))))))).)))))))))))))))).....)))).... (-30.00)	21	uccguaaacuaauauaagagu	56	50	31	33	31	24	225	wheat-miR-241	Ma et al (2015)
novel-m0325_3p	ta_iwgsc_3b_v1_10667054_2823512	aaauaugcauuuauguguccucagcgaaaaagacaagcauuucagcucgcugcaggaucaauauauauugaaacauuuguucuuuuuguccaggacacauacagucauauu	0.9	-34.5	.((((((.(((((((((((((..(((((((.((((((..(((((((.....))...............)))))..)))))).)))))))..)))))))))).))))))))) (-30.50)	21	uuuguccaggacacauacagu	39	28	17	31	49	21	185
novel-m0324_3p	ta_iwgsc_3b_v1_6977333_3000212	aaauaugcauuuauguguccucagcgaaaaagacaagcauuucagcuugcugcaggaucaauauauauugaaacauuuguucuuuuuguccaggacacauacagucauauu	1	-34.5	.((((((.(((((((((((((..(((((((.((((((..((((((((((...))))...........))))))..)))))).)))))))..)))))))))).))))))))) (-31.10)	21	uuuguccaggacacauacagu	39	28	17	31	49	21	185
novel-m0483_5p	ta_iwgsc_7bl_v1_6674928_6937187	auugaguuuugcaccggauguaaugucacagagcaacacuuuuuauaucaauauauaaauaauaaaauaauaaaaguguugcuuugugucauuacauauggacaacacucu	2.1	-42.89	...((((.(((..(((.((((((((.(((((((((((((((((............................))))))))))))))))).)))))))).))).))).)))). (-41.80)	21	uaaugucacagagcaacacuu	29	30	24	12	55	34	184
novel-m0174_5p	ta_iwgsc_1al_v2_3913275_84466	auaauuuagugcgcucgcguuucucgagauucaaguuugaccguauuuaaccaacgaggcccuggaucuugggaagcgugggcacacuacauuggggaauggagggaguaua	2.2	-42.6	.((((.(((((.(((((((((((((((((((((.((((...(((.........)))))))..))))))))))))))))))))).))))).)))).................. (-41.90)	22	uucucgagauucaaguuugacc	24	14	7	55	58	9	167
novel-m0151_5p	ta_iwgsc_6ds_v1_245841_6459994	gucccauaauguaagacauuuuuugacacuaguuuaguauuaaaaggugucuuacauaucaaaaauagcuauuacagauugggaaugauacgaggcggguccaccacguuuuu	1.2	-33.8	.(((((..((((((((((((((((((.((((...)))).))))))))))))))))))......................))))).......((((((((....)).)))))). (-31.90)	23	aauguaagacauuuuuugacacu	17	19	9	44	40	19	148
novel-m0071_3p	ta_iwgsc_7bs_v1_3165714_7186016	ggacauuugaggagcucucaucaaaaaagacaaauggagggccgguaaaaauguuuacuguucacgcacuguuuugguccgauuugucuuuuuugcugagagcugcucaaaug	2.5	-52.2	...((((((((.((((((((.((((((((((((((...(((((((((((....))))))................))))).)))))))))))))).)))))))).)))))))) (-50.70)	24	uuugucuuuuuugcugagagcugc	16	18	6	59	37	8	144
novel-m0221_5p	ta_iwgsc_2bl_v1_5274241_1332085	gcggagaguggaaugcagccaaggaugacuugccgauagcacagaacaaggcgguaauguuugacaugauugccauuugccuggcaaguccauccuugccuacaccuu	1.6	-36.6	.........((..((.((.((((((((((((((((...(((......((((((((.((((...)))).)))))).))))).)))))))).)))))))).)).)))).. (-35.10)	21	ugcagccaaggaugacuugcc	45	20	17	11	34	14	141
novel-m0053_5p	ta_iwgsc_6as_v1_4385170_5797627	accgauauuaagugucgcucaaauggauguaucuagccucuagauacauccgguugagcgacacuuaauacaaauggagggcauauuuuaaaaccuauuuaaagauauagaauu	2.4	-48.2	.(((.(((((((((((((((((.(((((((((((((...))))))))))))).)))))))))))))))))....)))(((.............))).................. (-47.70)	24	gucgcucaaauggauguaucuagc	16	14	10	41	35	21	137
novel-m0615_3p	ta_iwgsc_4al_v2_7133490_3525000	ggggacgacacguggcaaggcuaugccuauggcaaagccgucagcauagauuucaucuaugccaacggcuuugccauaggcauagcccugccaccaggaugcacaacagaa	3	-71	...........((((((.(((((((((((((((((((((((..((((((((...))))))))..))))))))))))))))))))))).))))))................. (-69.30)	20	uugccauaggcauagcccug	22	13	32	28	17	14	126
novel-m0259_5p	ta_iwgsc_6ds_v1_447394_6461468	aaagcagagacgucauugcgugcagcgccggugaaccgcuccggccucgguggaggaggacgguucaucaacgcuauggcgccuuugcgucucuuccuccucuucgucuu	2.4	-48.3	...(.(((((((.((..(.((((((((..(((((((((.(((..((((....)))).))))))))))))..))))...)))))..))))))))).).............. (-48.80)	21	ugcagcgccggugaaccgcuc	11	21	24	11	39	20	126
novel-m0124_5p	ta_iwgsc_2bs_v1_5176102_1646252	uugucuuagauuugucuagauauggauguaucuaaaaccagaugauuuuagacacauauaccaaaugguuuuagauacauucguccguagcuacacaaauuuaagacaaaua	2.3	-44.93	(((((((((((((((.(((.((((((((((((((((((((..((.................))..))))))))))))))....)))))).))).)))))))))))))))... (-44.50)	24	cuuagauuugucuagauauggaug	18	20	10	30	21	20	119
novel-m0606_3p	ta_iwgsc_6bs_v1_1486851_6044509	acaacaacuaaacuuguuuauaucaaacuguaauaaaaagauacucccuccgucgcaaaaaaaguguguuuuauacaaaaucaaagacacuuauuuugggacggagggagu	2	-40.1	..(((((......)))))........................((((((((((((.(((((.((((((.(((.((.....)).))).)))))).))))).)))))))))))) (-40.00)	24	aagacacuuauuuugggacggagg	9	20	9	36	26	17	117
novel-m0807_5p	ta_iwgsc_7bl_v1_6711143_6974854	cccuucgucccauaauguaagacguuuuuuugacacugcacuagugucaaaaaacggcuuacauaauuggacagagggaguaguauuuacgugaauuuuugaaccaaaauuu	2	-39.3	(((((.((((.((.(((((((.((((((((.(((((((...))))))))))))))).))))))).)).)))).)))))..............(((((((......))))))) (-39.40)	24	aauguaagacguuuuuuugacacu	13	13	6	35	29	17	113
novel-m0822_3p	ta_iwgsc_2bl_v1_8031843_1482293	ucccauaauguaaaauguuuuuuuaacucuacacuaguaguauaaaaaaacgucuuacauuaugagauggaggaaguaccgagcauggauagccgcuagacaacucaugguuca	0.8	-31.1	(((((((((((((.(((((((((((...((((....))))..))))))))))).))))))))))....))).(((.((..(((..((..(((...)))..)).))).)).))). (-29.90)	24	aaaaaaacgucuuacauuaugaga	12	8	10	29	27	20	106
novel-m0465_5p	ta_iwgsc_6dl_v1_3220725_6233372	ccauauuaauugucgcugauuuaguauaacuuuguacuaaauuagcgacaauuaguauggucgaauugaguaguaaauuguuaaugagacaccaccccacaugaauuuagaau	2.1	-40.24	((((((((((((((((((((((((((((....))))))))))))))))))))))))))))(((((((.(((.......((((.....)))).......)).).))))).)).. (-41.30)	23	auauuaauugucgcugauuuagu	14	15	6	18	39	11	103
novel-m0603_3p	ta_iwgsc_1ds_v1_1751458_799029	gucauguagcuauuuaauguuuuuucuacagguacucccuucguuccaaaguagaugacccaaacgugguacaaacuuuguaccaaguugggucaucuauuuuggaauggaggg	2.7	-58.5	....(((((..(..........)..)))))......(((((((((((((((((((((((((((.(.((((((((...)))))))).)))))))))))))))))))))))))))) (-57.30)	21	aguugggucaucuauuuugga	16	29	9	13	16	18	101
novel-m0890_5p	ta_iwgsc_7dl_v1_3361980_7309421	auuuuauuuucuacuaccucuauaccgaaauacuuguaguucccccaacuacaaguauuuugguacagagggaguacuauucuguacccgaaccuuuguuugaucuuuuuuuac	2	-39.6	................(((((.(((((((((((((((((((.....))))))))))))))))))).)))))..((((......)))).(((((....)))))............ (-39.40)	19	uaccgaaauacuuguaguu	24	12	13	8	17	25	99
novel-m0736_3p	ta_iwgsc_2bs_v1_5202128_1690610	auggagauugauaauuguccuuaaauacuacucccuccguccacaauauaagauaauuuuucaagcuaauaucuuauacugugggacggagggagugcaagcaauguucau	2.2	-44.94	(((((.((((....((((...........((((((((((((((((.(((((((((..............))))))))).))).))))))))))))))))).)))).))))) (-42.30)	21	ucuuauacugugggacggagg	8	12	5	28	23	7	83	Tae-17	Sun et al (2014)
novel-m0678_3p	ta_iwgsc_2bl_v1_8048099_1504389	auuugagcagcucucugcaaaaaagacaaaaucgaggucuguaaaagaguuuauuguucacgcacuguuuugacccgauuuuucuuuuuugccgagagcugcucagauauccaa	2.6	-54.02	(((((((((((((((.((((((((((.(((((((.((((...((((.(((.............))).))))))))))))))))))))))))).)))))))))))))))...... (-54.30)	21	uuuuugccgagagcugcucag	9	12	8	23	16	7	75
novel-m0513_5p	ta_iwgsc_1bl_v1_3921049_515810	cuuccuccgucuuauaauguaagacuuuuuugacacuagugucaaaaaaugccucacauuaugggacguagggaguaauugauuguagagcaccauuuuucaaaaaaagaaaag	1.8	-37.8	((((((.(((((((((((((.((.(((((((((((....)))))))))).).)).))))))))))))).))))))....................((((((.......)))))) (-36.40)	24	auaauguaagacuuuuuugacacu	12	5	7	9	35	7	75
novel-m0219_5p	ta_iwgsc_1as_v1_3263664_243719	ccguaggcauaguucugccacgugucguucuccuggcggcagagauaugccuacggcaaagccgucggcauagaccgaaaacuaugccgacagcuuugccgucggcauaucucu	3	-68.4	.(((.((((......)))))))(((((((.....)))))))((((((((((.((((((((((.((((((((((........)))))))))).)))))))))).)))))))))). (-69.50)	21	uacggcaaagccgucggcaua	13	9	8	11	22	2	65	wheat-miR-590	Ma et al (2015)
