# Supplementary material for: Identification and Comparative Analysis of microRNA in Wheat (Triticum aestivum L.) Callus Derived from Mature and Immature Embryos during In vitro Culture
Source: Front Plant Sci. 2016 Aug 30;7:1302. doi: 10.3389/fpls.2016.01302 (PMC5003897; doi:10.3389/fpls.2016.01302)
Supplement: Table S4 — Other reported miRNAs in wheat. [file Table4.XLSX]

## Sheet: Sheet1
I. Precursors of novel identified wheat miRNAs
name in reference	mature sequence (5'-3')	precurosor sequence (5'-3') or location	genome location	reference
tae-miR3001a-1	AAAATTCAACTCGTTTGGACA	GGTTCGCTGCAAAATTCAACTCGTTTGGACATTTGAGCAAGTCTGTGTAAAAAAGACAAAATCGGGGTCTGTGAAAAAGTTTACTGTTCACGAACTGTTTTGACCCGATTTGTCTTTTTTGCCGAGGCCTACTCAGATATCCAAATGAGTTGAATTTTGGAGCGGACCT	4DS|1260642|11730|404098	Sun et al (2014)
tae-miR3002a-1	AAATCCGGTTTATTTTTCTA	TGAGAGGTGTTTAGAGAAATAAACCAGGATTTTCTTAAGCACCGGTGCTTATTTGTACCGGATAGACGCTTAACTAAGCGTCTCTCCTCTAGAAATAAGCACCGGTGCTTCAGAAAAATCCGGTTTATTTTTCTAAGCATCTCTC	2BL|7212973|5222|106272	Sun et al (2014)
tae-miR3002a-2	AAATCCGGTTTATTTTTCTA	GGGGCCGGAGCTAAAGATGCCGATGAGAAATAAACCAGGATTTTCTTAAGCACCGGTGCTTATTTGTACAGGGTAGGCGCTTAACTAAACGTCTCTCCTATAAAAATAGGCACCGGTGCTTTAAAAATCCGGTTTATTTTTCTAAGCATCTCCC	7DL|3321450|8342|964088	Sun et al (2014)
tae-miR3003a-1	AAATGAACAAAAGGGGATGTA	TTTGTCACCAAAATGAACAAAAGGGGATGTATCTAGACGTATATTAGTTATAAATACATCTCTTTTTATTCATTTTGATGACAAGTA	3AS|6921249|3721|29617	Sun et al (2014)
tae-miR3004b-1	AAATTTCAGATCATTTGGACA	GGTGCGCTCCAAATTTCAGATCATTTGGACATATGAGTAGCTCTCAAGCAAAAAGATAAATTGGATCAGAACAATACATGAATAATAACTTTTTACAGACCCCAAATTTGTCTTTCTACCGAGAGCTACTCAGATGCCCAAATGATCTGAAATTTAGAGCGCACCT		Sun et al (2014)
tae-miR3005a-1	AACAATTGATATGGATCGGAG	CCAGTACTCCCTTCGATCCATATTAATTGTCGCTGATTTAGTACACTATGAGCTCAGAGCTCGTGCCCCTATTATGTTTTCCAATACTCTTTTCGATCCATATTAATTGTCGTTAATTTAGTATTAAGTTGTACTAAATCAGCAACAATTGATATGGATCGGAGGGAGTAGTAA	4AL_7109686	Sun et al (2014)
tae-miR3006a-1	AACCAAAGCTGGCATACCTTT	AGCATATTGAAGGTGTGCCTAGCTTTGGTTGTAAGTGTTGTGGAATAAGTGGAATTCCGTAACTCATGCAACCAAAGCTGGCATACCTTTATATATAAC	7AL|4500933|7820|84676	Sun et al (2014)
tae-miR3007a-1	AACTATTTCGGTACAGAGGGA	TAAATATTACTCCCTCTGTACTGAAATAGTTGTCGCTGGAGTAGCTGAATTCAGCTACTCCAGCGACAACTATTTCGGTACAGAGGGAGTACAATTGA	5BL|10908867|35879|917087	Sun et al (2014)
tae-miR3008a-1	AACTGTGAACTCGCGGGGATG	CAGGCTTTCTTGAACTGTGAACTCGCGGGGATGGGGATTCCCTGGATTGTGGCGCTCCTGCCTTCTCTTCGGCCGTCTCCGCCTGTTGATGGTTCAAGAAAGCCCA	2DL|9900432|4259|79027	Sun et al (2014)
tae-miR3009a-1	TGGTCTGTGTTTGTTTCAAAC	AGTCTCTGGTTGGTCTGTGTTTGTTTCAAACAAGGTGGTCAGGCGTACGTCCTGTGCCTCTCTTTGTTGCTGCACCTCGTTTGAGACGAAAAACAGACCAACCGGAGTCTC		Sun et al (2014)
tae-miR3010a-1	AAGCGTAGTCGAACGAATCTG	TGGTCATCTAAAGCGTAGTCGAACGAATCTGCCGTTGATGAGGATATGTTCAGATTCGTTCTATTACACTTTACATGAGCAG	6BS|1636307|2081|72448	Sun et al (2014)
tae-miR3010b-1	AAGCGTAGTCGAACGAATCT	TGGTCATCTAAAGCGTAGTCGAACGAATCTGCCGTTGATGAGGATATGTTCAGATTCGTTCTATTACACTTTACATGAGCAGA	6BS|1636307|2081|72448	Sun et al (2014)
tae-miR3011a-1	AATGCCATGTTGTTCTGAAGA	TGGCAGTTTCTTAAGAACAGCAGGGCATTTTCTGGAATGAAGGCTCAAAACTGCTATCCTCCCAGAAAATGCCATGTTGTTCTGAAGAAACTGCTAC	2BS|5178631|26025|1166718	Sun et al (2014)
tae-miR3011a-2	AATGCCATGTTGTTCTGAAGA	CGGCTTGGCAGTTTCTTCAGAACAGCAGGGTATTTTCTGGAATGAAAGCTCAAAACTGCCATCCTCCCAGAAAATGCCATGTTGTTCTGAAGAAACTGCCACC	2DS|5247317|793|12870	Sun et al (2014)
tae-miR3011a-3	AATGCCATGTTGTTCTGAAGA	GGGTGGCAGTTTCTTCAGAACAGCATTTCATTTTCTGGAATGAAGGCTCAAAACTGCCATCCTCCCAGAAAATGCCATGTTGTTCTGAAGAAACTGCCACC	2AS|5305244|17727|492114	Sun et al (2014)
tae-miR3012a-1	AATTAATTTGGATTGGAGGGA	GCTCTACAAGAAATTAGATACTTCATCTGATCCATATTAATTGTCGCTGATTTAGTATACTACTATTCTTTTAGTATAAAGTTATACTAAATCAATGACAATTAATTTGGATTGGAGGGAGTAGTAGATT		Sun et al (2014)
tae-miR3013a-1	TGTTGCATGACAAGTTGAGCA	CAGTTCAGGTTGTTGCATGACAAGTTGAGCACACCTGAGTCCGGTTCTGAGCACATCTTCTACCTCCAGACTTCAACAACCTGAACTCAGGTGTGCTCAACTTGTCTGCAACAACCTTAACCTGT		Sun et al (2014)
tae-miR3014b-1	AATTTCGAACGGAGGGAGTAG	AGCTTACCGAGTACTCCCTCGGTTCGGAATTACTTGTCACAAAAATGAATGTATTTACTATTAAATACATCTAGATACATTTATTTTTGGACGAGTAATTTCGAACGGAGGGAGTAGCTGACAAGTA		Sun et al (2014)
tae-miR3014b-2	AATTTCGAACGGAGGGAGTAG	TGAAACTTATGTACTCTCTCCGTTCGGAATTACTTGTCACAAAAATGGATGTATCTACAACTAAAATACATCTATATACATTCATTTCTTGGATGAGTAATTTCGAACGGAGGGAGTAGCTCTTACGGA		Sun et al (2014)
tae-miR3014b-3	AATTTCGAACGGAGGGAGTAG	GTTCTACTCCCTCCGTTCGGAATTATTTGTCTCGGATATGGATGTATCTAGAACTAAAATACGTCTAGATACATCTATTTCTGCGAACAAGTAATTTCGAACGGAGGGAGTAGTTC		Sun et al (2014)
tae-miR3015a-1	ACAAGTAATTCGGAATGAAGG	TTCTACTCCCTTCGTTCTGAATTATTTGTCTTGGATTTGTTTAGATATGGATATATCTAGACTCATTTTAGTGCTAGATACCTCCGTATCTAGATAAATCTAAGACAAGTAATTCGGAATGAAGGGAGTATAT		Sun et al (2014)
tae-miR3016a-1	ACACTTATGTTGGGACGGAGG	TAATATACTCCATCGGTCCTAAAATAAGTGTCTCAACTTTATACTAACTTTAGTGCAAAGTTGTATTTAAGTTGAGACACTTATGTTGGGACGGAGGGAGTATCTCT	4AS|5987561|8321|240666	Sun et al (2014)
tae-miR3016a-2	ACACTTATGTTGGGACGGAGG	ACATATACTCCATCCGTCCCAAAATAAGTGTCGCTGATTTAGTATAACTTTACTAAATCAGTGACACTTATGTTGGGACGGAGGGAGTACATCT	5BS|2282269|2826|73997	Sun et al (2014)
tae-miR3017a-1	ACATCTGAGCAGCTCTCGGCA	ACCCATTTGGACATCTGAGCAGCTCTCGGCAAAGAAGACAAATTCAGAGTCTGTAAAAAAGTTTACTGTTCACGCACTGTTCTAATCCGGTTTTTCTTTTTTGCCGAGAGCTGCTCAGATGTCCAAATGAGTT		Sun et al (2014)
tae-miR3017a-2	ACATCTGAGCAGCTCTCGGCA	AATCGTTCAGACATCTGAGCAGCTCTCGGCAAAAAAGAGAAATTCAGGGTCTGTAAAAATGTTTACTGTTCATGCATTGTTCTGCCCCGATTTGTTGTTTCTTTTGCCGAGAGCTGCTCAGATGTCCAAATGATCTAAAAATTGGAGCGAAC		Sun et al (2014)
tae-miR3017a-3	ACATCTGAGCAGCTCTCGGCA	ACTCATTTGGACATCTGAGCAGCTCTCGGCAAAAAAGATAAATCGGGTCAAAACAGTGCGTGAACAATATACATTTTTACAGACCCTGATTTTGTCTTTTTTGCCGAGAGCTGCTCAGATGCTCAAATGAGTTG		Sun et al (2014)
tae-miR3017a-4	ACATCTGAGCAGCTCTCGGCA	ACTCATTTGGACATCTGAGCAGCTCTCGGCAAAAAAGAAAAACCGGATTAGAACAGTGCGTGAACAGTAAACTTTTTTACAGACTCTGAATTTGTCTTCTTTGCCGAGAGCTGCTCAGATGTCCAAATGGGTT		Sun et al (2014)
tae-miR3017a-5	ACATCTGAGCAGCTCTCGGCA	ACTCATTTGCACATCTGAGCAGCTCTCGGCAAAAAAGGCAAATCGGGTCAAAACAGTGCGTGAACAGTAAACATTTTTACAGACCCTGATTTTGTCTTTTTTGCCGAGAGCTGCTCAGATGCTCAAATGAGCTG		Sun et al (2014)
tae-miR3017b-1	AGCATCTGAGAAGCTCTCGGCA	AACTCATTTGAGCATCTGAGAAGCTCTCGGCAAAAAAGACAAAATCAGGGTCTGTAAAAATGTTTACTATTCACGCACTATTTTGACCCTGATTTGTCTTTTTTGCCGAGAGCTACTCAGATGTCCAAATAAGTTG	6AS|4338676|11897|424629	Sun et al (2014)
tae-miR3017b-2	AGCATCTGAGAAGCTCTCGGCA	AACTCATTTGAGCATCTGAGAAGCTCTCGGCAAAAAAGACAAAATCAGAGTGTGTAAAAATGTTTACTGTTTACGCACTGTTTTGACCCGATTTGTCTTTTTTGCCGAGAGCTACTCAGATGTCCAAATAAGTTG	3B|10399178|21353|517820	Sun et al (2014)
tae-miR3017b-3	AGCATCTGAGAAGCTCTCGGCA	AACTCATTTGAGCATCTGAGAAGCTCTCGGCAAAAAAGACAAAATCAGGGTCTGTAAAAATGTATACTGTTCACGCACTATTTAGACCCGATTTGTCTTTTTTGCCGAGAGCTGCTCAGATGTCCAAATGAGTTG	4AL_5263879	Sun et al (2014)
tae-miR3017c-1	AGCATCTGAGCAGCTCTCGGCA	TTCAACTCATTTGAGCATCTGAGCAGCTCTCGGCAAAAAAGACAAAATCAGGGTCTGTAAAAATGTATACTGTTCACGCACTGTTTTGACCCGATTTGTCTTTTTGTCCGAGAGCTGCTCAGATGTCCAAATGAGTTGA		Sun et al (2014)
tae-miR3017c-2	AGCATCTGAGCAGCTCTCGGCA	ATCTCATTTGAGCATCTGAGCAGCTCTCGGCAAAAAAGACAAAATCAGGGTCTGTAAAAATGTTCACTGTTCACGCACTGTTTTGACCCGATTTGTCTTTTTTGCCGAGAGCTGCTCAGATGTC		Sun et al (2014)
tae-miR3018a-1	ACCTGCAGTTGGGCCAATGAC	CCGTAACTGCACCTGCAGTTGGGCCAATGACATGTGGGCCTAACAGACGGCTGGCCCACATGCCATTGACCCAACTGCAGGTGCAGTTACGGC	3B|10735057|8617|181324	Sun et al (2014)
tae-miR3019a-1	ACCTTCAGGAAGGACTGCATC	ATCTGCATTGGCCACCTTCAGGAAGGACTGCATCATCTGGAACGATAGCGCGCAGCTTCACCTGGTGTTCGTCACCAGCGAGTTCTAGAGGATGCAGTCTTTCCTCAAGGTGGCCAATGGGAA	7DL|3312797|5746|208804	Sun et al (2014)
tae-miR3019a-2	ACCTTCAGGAAGGACTGCATC	TGCATTGGCCACCTTCAGGAAGGACTGCATCATCTGGAACGATAGCGCGCAGCTTCACCTGGTGTTCGTCACCAGCGAGTTCTAGAGGATGCAGTCTTTCCTCAAGGTGGCCAATGGG	7DL|3312797|5746|208804	Sun et al (2014)
tae-miR3020a-1	TCGACAAGTATTTCCAGACGG	AATACTCCCTCCGTCCAGAAATACTCGTCGGAGGAATGGATGTATTTTAGTTCTAGATACATTCATTTTTTATGCATTTCTTCGACAAGTATTTCCAGACGGAGGGAGTAGT		Sun et al (2014)
tae-miR3021a-1	ACGACACAAGCAGCAACTCTC	AGGAACAGGAACGACACAAGCAGCAACTCTCCAAACACATTAGTTGTTGCTACTGAAGTTTAGAAGAAGTTCAGTGTGATATTATTTCACGATTCACAAATGTGTTCAGAGAGTTGTTGCTTGTGTCGTTCCCCTTACTGGAGGAGGGCTCCA	7BS|3166077|9206|242228	Sun et al (2014)
tae-miR3021a-2	ACGACACAAGCAGCAACTCTC	AGGAACAGGAACGACACAAGCAGCAACTCTCCAAACACATTAGTTGTTGCTACAGAAGTTTAGAAGAAGTTTAGTGTGATATTATTTTGACCATTCACAAATGTGTTCAGAGAGTTGTTGCTTGTGTCGTTCCCCTT	7DS|3963471|6729|129298	Sun et al (2014)
tae-miR3022a-1	ACGGCATAGAGGCACTGCAAA	GTTAACGAAACCACGGCATAGAGGCACTGCAAACATCCGAGATGAGCAAACTAAGCTTGTCCGTAGTTTGCAGTCCTCGATGTCGTAGTTTTGTTTTT	1BL|3878449|1943|11355	Sun et al (2014)
tae-miR3022a-2	ACGGCATAGAGGCACTGCAAA	GTTAACGAAACCACGGCATAGAGGCACTGCAAACATCCGAGATGAGCAAAATTAAGCTTGTCCCAAGTTTGCAGTCCTCGATGTCGTAGTTTTGTTTTT	1AL|3950781|9196|421369	Sun et al (2014)
tae-miR3022a-3	ACGGCATAGAGGCACTGCAAA	TAACGAAACCACGGCATAGAGGCACTGCAAACATCCGAGATGAGCAAACTAAGCTTGTCCCAAGTTTGCAGTCCTCGATGTCGTAGTTTTGTTT	1DL|1024386|1963|40293	Sun et al (2014)
tae-miR3023a-1	ACGGCGCGTCCGCGGTCGGAA	CCGCTGCGTGTTAACGGCGCGTCCGCGGTCGGAAACGGCGGTTGTCGGTTTGCGTTCAATGCACCAAAACGTGGGACCGGCCATTTGATGTTGATCCTCTGACGACACCGTTTCCGACCGCGGACGCGCCGTTAACGTGCGGCG		Sun et al (2014)
tae-miR3024a-1	AGAACAGCGGGGAGGTGCTAC	ACAGGATTTCGGTGGCGCCTTCCCGTTGTTCTTCGGAGCACATCCTCCCGGCTATTAGCCGCGACGTGTATCTGGAGAACAGCGGGGAGGTGCTACCGAAATTTTG	1BS|3458977|4103|132624	Sun et al (2014)
tae-miR3024a-2	AGAACAGCGGGGAGGTGCTAC	GCAAAATTTTGTCAGTGCCTCTCTGTTGTTCTCCGGGTACACATCCTCTCTACTTATTGCCAAGACGTGTATCAGGAGAACAGCGGGGAGGTGCTACCGGAATTTTG	4BS|4862855|2516|63858	Sun et al (2014)
tae-miR3025a-1	AGAAGAGGGTCAAGAAAGCTGT	TCCACAGCTTTCTTGAACTTCTCTTGCGCCTCTCCTTAATTACTCCCCACTCTCTCTGTCTCTCCCTTTCTCTCCGTTGGTAGAGAGAGACATGAATGGGGAGAGAGAACAGGAGCAGGAGCAGCAAGAAGAGGGTCAAGAAAGCTGTGG		Sun et al (2014)
tae-miR3026a-1	AGACCCACAGGGCAGTGTGCC	AATTAATTAGGGCACGCTGCCCTGTGAGTCTGCTGGCCCTCCTGGGCCTGCATTTGCACACCCTAGGTCTGGTAGACCCACAGGGCAGTGTGCCAACAAATTTG	2AL|1171841|331|1163	Sun et al (2014)
tae-miR3026a-2	AGACCCACAGGGCAGTGTGCC	TTAATTAGGGCACGCTGCCCTGTGGGTCTGCTGGCCCTTCTGGGCCTGCATTTGCGCACCCTAGGTCTGGTAGACCCACAGGGCAGTGTGCCAACAAATT	1AS|3253823|1282|19142	Sun et al (2014)
tae-miR3026a-3	AGACCCACAGGGCAGTGTGCC	AATTAATTAGGGCACGCTGCCCTGTGGGTCTGCTGGCCCTCCTGGGCCTGCATTTGCACACCCTAGGTCTGGTAGACCCACAGGGCAGTGTGCCAACAAATTTG	4AL_6698751	Sun et al (2014)
tae-miR3026a-4	AGACCCACAGGGCAGTGTGCC	AATTAATTAGGGCACGCTGCCCTGTGGGTCTGCTGGCCCTTCTGGGCCTGCATTTGCGCACCCTAGGTCTGGTAGACCCACAGGGCAGTGTGCCAACAAATTTG	1AS|3306386|926|9284	Sun et al (2014)
tae-miR3026a-5	AGACCCACAGGGCAGTGTGCC	TTAATTAGGGCACGCTGCCCTGTGGGTCTGCTGGCCCTCCTGGGCCTGCATTTGCACACCCTAGGTCTGGTAGACCCACAGGGCAGTGTGCCAACAAATT	7AS|4200280|548|5387	Sun et al (2014)
tae-miR3026b-1	AGACCCACAGGGCAGTGCGCC	GCCTATTGGGCGCGCTGTCCTGTGAGTCTGCTGGCCCTTCTGGGCCTGCATTTGCACACCCTAGGTCTGGTAGACCCACAGGGCAGTGCGCCAACAAATT	2AL|6325061|1777|91562	Sun et al (2014)
tae-miR3027a-1	AGACGAGGGTGATCATAAACT	TGATGCCAGCCAAGACGAGGGTGATCATAAACTCCTGGGTAATCATGTTGGACACCCAGTCCAGGAACATGCCGAAGAGTTCAGAGCGGAGAGGTTCAAGGGAGCTACTTCCATGGTGTATTCATCGGGTACACGCTGCAGACCAAGGATGGCATCTACCTGAAGCAGGAGTTTATAATGGCCCAGCAGTTTATGATCACTCTCGTTTTGCCTGGCATCA	3DS|980442|600|2490	Sun et al (2014)
tae-miR3028a-1	AGAGCAGCTCAGATGTCCAAA	TTTCAAATCATTTGGACATCTGAGCAGCTCTCGGTAAGAAAGACAAATTCGGGGTCTGTAAAAATGTTAATTGTTCACACACTGTTCTGACCCGATTTGTCTTTTTTGCTGAGAGCAGCTCAGATGTCCAAATGATCTAAAA	3B|10744005|6986|243462	Sun et al (2014)
tae-miR3028a-2	AGAGCAGCTCAGATGTCCAAA	ATTTCAGCGCATTTGGACATTTGAGCAGCTCTCAGGAAAAAAAACAAAATCGGTCCCGAACAGTGCACGACCAGTAAACTTTTTCACACACCTCAATTTTGTTTTGTTTTTTTGCTGAGAGCAGCTCAGATGTCCAAAGGAGCTGAAA	3DS|2544826|7156|64768	Sun et al (2014)
tae-miR3028a-3	AGAGCAGCTCAGATGTCCAAA	TGTCAAATTATTTGGACATCTGAGCAGCTCTCGACAAAAAAGTTAAATTCGGGGTGTGTAAAAATGTTAACTGTTCACGCACTGTTCTGACCCGATTTGTATTTTTTTTCTCAGAGCAGCTCAGATGTCCAAATGATCTAAAA	3AL|4247897|1531|6438	Sun et al (2014)
tae-miR3029a-1	AGAGCGCACCGCCGTCGAGGG	CGTGGCCATCCTCCTCGCCGGTCGCGCGTTCTCCCTCAGCGGTGAGAGCGCACCGCCGTCGAGGGACTTGGCCGC	4DS|1353933|1038|5929	Sun et al (2014)
tae-miR3030a-1	AGAGGCTAACCATGAAAGCGG	CCATACTACGAGAGGCTAACCATGAAAGCGGAAGAAATTGTTCATCATAGAAGTATGAACAATTTACATCTCTTTCATGGTTGGCCTCTCCTCCTTCGG	7AL|4491854|5634|67392	Sun et al (2014)
tae-miR3031a-1	AGAGGGCAGGCCTGGCGCAG	TCTTCTAAATAGAGGGCAGGCCTGGCGCAGTGGTGAAGTCCTCCCCACTTGTGCCAAGAGGTCCTGGGTTCGAACCAGCCTCTCTGCATTGCACTTTGCAGGGGTAAGACTAGGTTCCTATAATCCCTCCCCAGACCCCACCTTGTGTGGGAGCTTCTATGCACTGGGTCTGTCCTTTATATGTGGTCTT		Sun et al (2014)
tae-miR3031a-2	AGAGGGCAGGCCTGGCGCAG	TTAGTAATATAGAGGGCAGGCCTGGCGCAGTGGTGAAGTCCTCCCCACTTGTGCCAAGAGGTCCTGGGTTCGAACCAGCCTCTCTGCATTGCACTTTGCAGGGGTAAGACTAGGTTCCTATAATCCCTCCCCAGACCCCACCTTGTGTGGGAGCTTCTATGCACTGGGTCTGTCCTTTATGTGTATTTTT		Sun et al (2014)
tae-miR3031a-3	AGAGGGCAGGCCTGGCGCAG	AATGTCAAGTAGAGGGCAGGCCTGGCGCAGTGGTGAAGTCCTCCCCACTTGTGCCAAGAGGTCCTGGGTTCGAACCAGCCTCTCTGCATTGCACTTTGCAGGGGTAAGACTAGGTTCCTATAATCCCTCCCCAGACCCCACCTTGTGTGGGAGCTTCTATGCACTGGGTCTGTCCTTTATTGAAATAATG		Sun et al (2014)
tae-miR3032a-1	TTAAGAACAGCAGGGCATTTT	CGGCTTGGCAGTTTCTTAAGAACAGCAGGGCATTTTCTGGAATGAAGGCTCAAAACTGCTATCCTCCCAGAAAATGCCATGTTGTTCTGAAGAAACTGCTACC	2BS|5178631|26025|1166718	Sun et al (2014)
tae-miR3033a-1	AGATTGATTAACGAAGATGGC	TAAATCAGTCCATCTTCGTTGATCAATCTGGAAAATTTTAAGCCTATTTTACCTGGCCATTTTAAATTTTGGACATTTTCTGTATGAACGTGATGAGTTGACTTATAAAAACTCTCCAAACTTTACAATGGCTAAACAACATAGGCTAAAAATTCCCAGATTGATTAACGAAGATGGCTTGAATTGCT	4AS|5978482|13153|649752	Sun et al (2014)
tae-miR3034a-1	AGCATGTGTTCAGAAGATTAGG	CTTAATTTTGTAGTCTTCTGGATATATGCTTACATATAATAAATAATGTGAAGGTAGATCATAGAACGACAACATAATCTTTAGTCTTGAACAAATTATGGTAGACTAGAGATAGAACACTATACGAACCAGACACATACCGACGATATGGAAACTAGCAAAGAAATAGTAAAAGAAGTTCCTGACTTGTAGATTATGTCAACGTGATAATCTGGAGTCAAGCTTCTTTTACTACTAATTTTGATCTACCTTGTCATCGATAGGATTAGTTATTATATCTAAGCATGTGTTCAGAAGATTAGGAGATTAAGC	3B|10475175|7890|262924	Sun et al (2014)
tae-miR3035a-1	AGGACTAGGGTTCCTACCGGC	ACGGAACAGGTCCGGTAGGATCCCTGGTTCTACCACCTATATCTATATATCTATATCTATATCTATATCTGGTAGGACTAGGGTTCCTACCGGCTCTACTCCTT		Sun et al (2014)
tae-miR3036a-1	AGGCCCACAGGACAGCGCCCC	CTAACTATGGCGCGCTGCCCTGTGAGCCTGCTGACCCTTGTGGGCCCGAATTTCCACGCCTGAGGCCTAGCAGGCCCACAGGACAGCGCCCCAACAATTT	5DS|2754869|16659|1217760	Sun et al (2014)
tae-miR3036a-2	AGGCCCACAGGACAGCGCCCC	GCCTAACTACGGTGCGCTGCCCTGTGAGTCTGCTGGGCCTTGTCAACCTGAAATTGCATGCCCGTGGTTTAGCAGGCCCACAGGACAGCGCCCCAAAAAATTTT	4AS|5971223|910|22949	Sun et al (2014)
tae-miR3037a-1	AGGCCCACAGGGTAGCGTGCA	CCTAACTTTGCACGCTGCCCTGTGAGCCTGCCTAGCCTTATGGGCCTGCATATCCACGCCCAAGGACGAGCAGGCCCACAGGGTAGCGTGCAAATATTTT		Sun et al (2014)
tae-miR3038a-1	TTACTCGTCGCGGAAATGGAT	GCGTTTCGAATTACTCGTCGCGGAAATGGATGTATCTATTTTTTATATACGTCTAGATACATCAATTTCTGCGACAAGTAATTCCAAACGG		Sun et al (2014)
tae-miR3039a-1	AGGTGGAATACTTGAAGAAGA	TACCTGAACGTCTTCTTCAAGTACTCCACTTTTTTTTCTCGCGGAGAAAAAGGTGGAATACTTGAAGAAGATTTTCAGGTC	6DS|2101254|9044|332251	Sun et al (2014)
tae-miR3039b-1	AGGTGGAATACCTGAAGAAGA	CCTGAACGTCTTCTTCAAGTACTCCACTTTTTTTTCTTGCGGAGAAAAAGGTGGAATACCTGAAGAAGATTTTCAGGT		Sun et al (2014)
tae-miR3040a-1	AGTAAATCGGAACAGAGGGAG	CCCATGTACTCCCTCCGTTCTGATTTACTCGTCGTGGNGAGTAAATCGGAACAGAGGGAGTACTTTGTTT	2AL|6381631|2212|13235	Sun et al (2014)
tae-miR3040a-2	AGTAAATCGGAACAGAGGGAG	TTGAGAGCTACTCCCTCCGTTCTGATTTACTCGTCGTGGTTTTAGTTCAAATTTAAACTAAAATCACGATGAGTAAATCGGAACAGAGGGAGTACCTGATAT	7BL|6506496|505|1759	Sun et al (2014)
tae-miR3041a-1	AGTAGAATGAACGACCAGGCT	TTGAGTATATCAAACCTGGCCGACCATTCTACTCCTGTGTCTTTCATGAAGAAAAGACATCCATGGTATTCTCAGCAAAAAAGACAGAAATTTAGATTATATGAAGAACTGTTTGAATGAATCATAGGTCGGACTGTATTTTCTTACTAAGAATGCCACGGATACCTTCTTGATGAAACTTCGGACGTGAGTAGAATGAACGACCAGGCTTGATACCCCA	2BS|5226416|7309|300590	Sun et al (2014)
tae-miR3042a-1	AGTTGAAGATGAGATATTGAA	AATCTTCAGGAACAGTTGAAGATGAGATATTGAACGAAGATTTTATTTCTTTTTGTCCAATATCTCATTTTCAACTATCCCTGATGAT	3B|10675653|9236|272244	Sun et al (2014)
tae-miR3043a-1	ATAAAACCTTCAGCTATCCATC	TGCATTACATATAAAACCTTCAGCTATCCATCTCCATATCAGCCTGTCTCTCTTAATTTTGAAACATTTTGGAAATATGCTTAAATATCCTTGAACATAAGAACGAGCCACACATGCTGCACCAATACTATGAAAAGTAGCATAGAATGAGTAAAAGAGGCTCTTGACTTTTAGATCATGCAAGAGCTTTGATCTACAGGTAAACCCTTTTTTACTAACTACTAGCAGCTTTAATCTGCCTTCTTATCTATATGATTAGTTATTATGTCTAAGTATGTTTTTAGAAGATTAAGCAAGCTCATTCGATATGTAAATGGATAGTTTGAGGTTTTATTTATAATGAT	3AS|6930006|3386|47081	Sun et al (2014)
tae-miR3043a-2	ATAAAACCTTCAGCTATCCATC	TGCACTATATATAAAACCTTCAGCTATCCATCTCCATATCAGTCCGTCTCTCTGAATTTTGTAATCTTTTGGAAATATGCTTAAAGATCCTCGAACGTAAGTACGAGCCACACATGCTGCACCAATACTATGAAAAGTAGCATTAAATGAGTAAAACAGGCTCTTGACTTTTAGATTATGCAAGTGCTTTGATCTACAAGTCAACCCTTTTTTACTAACTACTAGTAGCTTTGATCTGCCTTCTTATCTATAGGATTAGTTATTATGTCTAACTATGTTTTTAGAAGATTAAGCAAGCTTATTCGATATGTAAATGGATAGTTTGAGGTTTTATTTATAATGAT	3B|10527057|6372|217773	Sun et al (2014)
tae-miR3043a-3	ATAAAACCTTCAGCTATCCATC	TGCATTATATATAAAACCTTCAGCTATCCATCTCCATATCAGTCCGTCTCTCTTAATTTTGTAATCTTTTGGAAATATGCTTAAATATCCTCGAACATAAGAACGAGCCACACATGCTGCACCAATACTGTGAAAAGTAGCATAGAATGAGTAAAAGAGGCTCTTGACTTTTAGATTATGCAAGAGCTTTGATCTACAAGTCAACCCTTTTTTACTAACTACTAGTAGCTTTGATCTGCCTTCTTATCTATAGGATTAGTTATTATGTTTAACTATGTTTTTAGAAGATTAAGCAAGCTTATTCGATATGTAAATGGATAGTTTGAGGTTTTATTTATAATGAT	3AL|4239024|2791|20719	Sun et al (2014)
tae-miR3043a-4	ATAAAACCTTCAGCTATCCATC	TTTGCATTACATATAAAACCTTCAGCTATCCATCTCCATATCAGCCTGTCTCTCTTAATTTTGAAACATTTTGGAAATATGCTTAAATATCCTTGAACATAAGAACGAGCCACACATGCTGCACCAATACTATGAAAAGTAGCATAGAATGAGTAAAAGAGGCTCTTGACTTTTAGATCATGCAAGAGCTTTGATCTACAGGTAAACCCTTTTTTACTAACTACTAGCAGCTTTAATCTGCCTTCTTATCTATATGATTAGTTATTATGTCTAAGTATGTTTTTAGAAGATTAAGCAAGCTCATTCGATATGTAAATGGATAGTTTGAGGTTTTATTTATAATGATAA	3AS|6930006|3386|47081	Sun et al (2014)
tae-miR3044a-1	ATCATGCGATCCTTTTGGAAG	TGGGGAAGCATCCAAAGGGATCGCATTGATCCTTCCATCCATGGTGTTGATGGCTGTCATCAATCAACCGGCTCGACAGATCATGCGATCCTTTTGGAAGCTTCCTCTAG	3AS|3328771|3636|49713	Sun et al (2014)
tae-miR3044a-2	ATCATGCGATCCTTTTGGAAG	TGGGGAAGCATCCAAAGGGATCGCATTGATCCTTCCATCCATGGTGCTGGTGGCGGTCATCAATCGACCGGCTCGACGGATCATGCGATCCTTTTGGAAGCTTCCTCTAG	3B|10710556|11660|297827	Sun et al (2014)
tae-miR3045a-1	ATCTAAGACAAGTAATTCGGG	TAACCTCCGCCCCAAATTACCTGTCTTAGATTTATCTAGATACGGATGTATCTAACACTATCATATCAAGACAAATCTAAGACAAGTAATTCGGGACGGGGGGAG	2AL|5292616|527|1963	Sun et al (2014)
tae-miR3046a-1	ATCTGGACAAATCTAAGACAA	TCCAAAATACTTGTCTTCGATTTGTCTAGATACATCTGTATCTATGCACATTTTAGCGTTAGGTACATCCATATCTGGACAAATCTAAGACAAATAATTTGGG	2BL|8005789|23317|866220	Sun et al (2014)
tae-miR3047a-1	ATGACGAGTAAATCAGAACGG	GCTACTTTCTCCCTTCTGATTTACTCGTCGTGGTTTTAGTTCAAAAACCATGACGAGTAAATCAGAACGGAGGGAGTATC	7AL|4401876|1480|11658	Sun et al (2014)
tae-miR3048a-1	ATGGATGACACGTGGCATTTA	ACCCGCCCTGATGGATGACACGTGGCATTTACAAATCACAAAGCATCTAATCTTCCTCCCTGATTTCAAGTGAAGGGTGGGGTAGATACTTTGTGATTTGTGAATGCCATGAATCATCCATCAGAGCGGAT	7DS|3932408|9508|104086	Sun et al (2014)
tae-miR3049a-1	ATGTAGAAGCACCAGGGTAAG	TTTTCTTTTTTTCTTACCTTGATGCTTCTACATTGTAAGCATTTTGTTTTGACCGTCTAGAAAAATGCTTACTATGTAGAAGCACCAGGGTAAGAAGCATGAAA		Sun et al (2014)
tae-miR3050a-1	ATTACTTGTCGCAGAAGTGGA	TCAGTTCGGAATTACTTGTCGCAGAAGTGGATGTATCTAGATGTATTTTAGTTCTAGATACATCCATTTTCGAGACAAGTAATTCCAAACGGAG	2BS|5208787|971|3771	Sun et al (2014)
tae-miR3051a-1	ATTGCCATCCTTTAGTCTGCA	CAATTGATCTATTGCCATCCTTTAGTCTGCACATTGATCTTTGCCTTTTAAAAAAACTACTTCCAAATGATAGACATTATATGCACAAAATAGCGGACAAGTATACCTTTCCCCCCGTTATGTAGCCACCACCCTCGAGGACCACCGGGGGCTTCTGGGAGGTAGCCGCCGCCCAGCCGTCTCCTAGTGTTGCTCAGGCGACAGGGGATGAGAAGGAACGAGATCCTCCTCCTGTTCCTGGTCAATCTCGTTAGCAGGGTTGGTCATTTTACGTGTGACCCACCTGACAGAGTGGAAAATATCAAAGTGCAAACTAAAGGATGTCAATAGATCAATTA	2DL|9867292|2591|32753	Sun et al (2014)
tae-miR3052a-1	ATTGTTCAGTGTTTCGAAGGA	GACAGGCACCATTGTTCAGTGTTTCGAAGGAAATAATACCGTTGCTGGGTTTGGAGGACTGTTTTAACGGTATTATCTGCTTCGAGACTCTGAACAGCGGTGCCATAG	6DL|3233858|19668|917457	Sun et al (2014)
tae-miR3053a-1	TTCGCCGGCTGCGCGTTCCCC	TGCCATTCCCTTCGCCGGCTGCGCGTTCCCCTCTGTGGTGAGCGCGCCGCCGTCGAACGGATCGGCC	5DS|2781283|16094|1465598	Sun et al (2014)
tae-miR3054a-1	CAAGGGAAGGAAGTAGCCAAC	ACTCAGGCGTTGGCTACTTCCTTTCCCTTGCCGGTGCGCCGGCATGTGCAGCCCCCTTGCACTGGCAAGGGAAGGAAGTAGCCAACATCTTGGGC	6DS|2125042|10549|608256	Sun et al (2014)
tae-miR3054a-2	CAAGGGAAGGAAGTAGCCAAC	CCGTCTCAGGCGTCGGCTACTTCCTTTCCCTTGCCGGTGCGCCGGTCATGCCGGTGGGTGCACCCCTCTTGCATGGCAAGGGAAGGAAGTAGCCAACGTCTTGGGCG	6AS|4386089|14269|410585	Sun et al (2014)
tae-miR3054a-3	CAAGGGAAGGAAGTAGCCAAC	TGCCCGTTCCGCAAACAGATCCAACTCAGGCGTTGGCTACTTCCTTTCCCTTGCCGGTGCGCCGGCATGTGCAGCCCCCTTGCACTGGCAAGGGAAGGAAGTAGCCAACATCTTGGGCG	6DS|2125042|10549|608256	Sun et al (2014)
tae-miR3055b-1	CATCTGAGAAGCTCTCGGCAA	ATTATTTGGACATCTGAGAAGCTCTCGGCAAAAAAAATCTAGTCAGAACAATGCATGAACAGTAAACTTTTTTATAGACCCCGAATTTGTCTTTTTTTGCCGAGAGCTACTCAGATGTCCAAATGATT	7AL|2743088|1063|5893	Sun et al (2014)
tae-miR3056a-1	CCAGGAGAAGTACGTGGCGTG	TTGTGCAGTGCCAGGAGAAGTACGTGGCGTGCGCCCCCCTGCACCGCGAATGGGAGAAGCACAGGGGGCGCACGCCGCATGCTTCTCCTGGTACTGCACAGG		Sun et al (2014)
tae-miR3057a-1	CGAATGTATTTTTTATGGCTTG	AGCTCCTCCAAGCCATAACACGTACATTCAGCTCTGGCATCCCACGCACGCTGTGGCTTGTGTAGCCGAATGTATTTTTTATGGCTTGGGGAAGATTGCG		Sun et al (2014)
tae-miR3058a-1	CGAGTAATATGGAACGGAGGG	AAGAGCTACTCCCTCCGTTCCATATTACTCGTCGCTGATTTAGTACAACTTTGTACTAAATCGGCGACGAGTAATATGGAACGGAGGGAGTAGTAGCT		Sun et al (2014)
tae-miR3058a-2	CGAGTAATATGGAACGGAGGG	GCCGTGTGAAGATACTCCCTCCGTTCCATATTACTCGTCGCTGATCTAGTACAACTTTTTACTAAATCATCGACGAGTAATATGGAACGGAGGGAGGTAGATGG		Sun et al (2014)
tae-miR3058a-3	CGAGTAATATGGAACGGAGGG	AGCATCTACTCCCTCCGTTCCATATTACTCGTCTCTGATTTAGTACAACGAGTAATATGGAACGGAGGGAGTATAAGAC		Sun et al (2014)
tae-miR3059a-1	CGATCCGAATTAATTGACGCA	AAACTCCCTCCGATCCGAATTAATTGACGCAGACATTGTATAGAGGCTGCGTCAATTAATTCGGATCGGAAGGAGTAG	2AS|5240555|9287|497857	Sun et al (2014)
tae-miR3059a-2	CGATCCGAATTAATTGACGCA	GTACTCCCTCCGATCCGAATTAATTGACGCAGCCTCTGTACAATGTAAAATGGACGTTGTATAGAGACTGCGTCAATTAATTCTGATCGGAGGGAGTAA	1BL|3847974|8425|161096	Sun et al (2014)
tae-miR3060a-1	CGATTGGTGCTCGTCGGTGAC	AAGACGACGTCGCCGGCGAGCGCCTTTCGCCCGGAATCTCGTGCAGCTCTGGCCGGCGCGCGGCTCCGTCGATTGGTGCTCGTCGGTGACATCTGCGACG		Sun et al (2014)
tae-miR3061a-1	CGGTAGGACTGTTTGATGGCGA	TCATTTGGATTCGCCATCATACGCCCAACCGTGCATTTGATATGCATATATATGCATCACGAGCCACGGTAGGACTGTTTGATGGCGATACCGATTGG	6AS|4422930|722|32972	Sun et al (2014)
tae-miR3061b-1	CGGTATGACTGTATGATGGCGA	TCATTCAGATTCGCCATCATACGCTCAACCGTGCATTTGATATGCATATATATGCATCACGAGCCACGGTATGACTGTATGATGGCGATACCGATTAG	6AS|4406791|1446|24425	Sun et al (2014)
tae-miR3062a-1	TTCTTCAAGTACTCCACTTTT	CCTGAACGTCTTCTTCAAGTACTCCACTTTTTTTTTCTTGCGGAGAAAAAGGTGGAATACTTGAAGAAGATTTTCAGGT	6AS|4350592|10617|174044	Sun et al (2014)
tae-miR3062a-2	TTCTTCAAGTACTCCACTTTT	CCTGAACGTCTTCTTCAAGTACTCCACTTTTTTTTCTCGCGGAGAAAAAGGTGGAATACTTGAAGAAGATTTTCAGGT	6DS|2101254|9044|332251	Sun et al (2014)
tae-miR3063a-1	CGGTTGGCTGTATGATGGCGA	TCATTCAGATTCGCCATCATACGTCCAACCGTGCATTTGATATGCATATATATGCATCATGAGCCACGGTTGGCTGTATGATGGCGATACCGATTGG		Sun et al (2014)
tae-miR3064a-1	CTCCGTTCCAAAATAGACGAC	GTACTAATCCCTCCGTTCCAAAATAGACGACCCAACTTTGTACTAAAGTTAGTACAAAGTTGGGTCATCTATTTTGGTTAGTACAAAGTTGGGTCGTCTATTTTGGAACGGAGGGAGTATA	3DS|2565547|1785|7570	Sun et al (2014)
tae-miR3064a-10	CTCCGTTCCAAAATAGACGAC	TCTATACTCCCTCCGTTCCAAAATAGACGACTCAACTTTGTACTAACTTTAGCACAAAGTTGGGTCATCTGTTTTGGAACGGAGGGAGTACCTT	7AS|4206699|11625|116171	Sun et al (2014)
tae-miR3064a-11	CTCCGTTCCAAAATAGACGAC	CTTATACTCACTCCGTTCCAAAATAGACGACTCAACTTTATATAAAGTTAATACAAAGTTAAATCATTTATTTTGGAATGGAGGGAGTATTTAAGA	1DL|2235120|6754|71217	Sun et al (2014)
tae-miR3064a-2	CTCCGTTCCAAAATAGACGAC	CTTTAACTCCCTCCGTTCCAAAATAGACGACCCAACTTTGTACTAACTTTAATACAAAGTTAGTACAAAGTTGAGTCATCTATTTTGGAAAGGAGGGAGTAGTAGGA	2AS|5300077|3539|530426	Sun et al (2014)
tae-miR3064a-3	CTCCGTTCCAAAATAGACGAC	GATGTACTCCCTCCGTTCCAAAATAGACGACTCAACTTTGTACTAACTTTAGTACAAAGTTAGGTCATCTATTTTGAAACGAAGGGAGTAATAC	3B|10340145|4071|275169	Sun et al (2014)
tae-miR3064a-4	CTCCGTTCCAAAATAGACGAC	CTATTGTACTCCCTCCGTTCCAAAATAGACGACCTAACTTTGTACTAAGTTAGTACAAAGTTGAGTCATCTATTTTGGAACGGATGGAGTACTTACT	7DL|3362424|2935|182920	Sun et al (2014)
tae-miR3064a-5	CTCCGTTCCAAAATAGACGAC	TGTGTACTCCCTCCGTTCCAAAATAGACGACTCAACTTTGTACTAACTTTAGTAGAAAGCCGAGTCATCTATTTTGGAACGGATGGAGTACCTA	5BL|10813482|11285|173876	Sun et al (2014)
tae-miR3064a-6	CTCCGTTCCAAAATAGACGAC	TCATACTACTCCCTCCGTTCCAAAATAGACGACTTAACTTTATACTAACTTAAGTATAAAGTTGGGTCATCTATTTTGGAACGAAGGGAGTACATAAT	1DL|1166848|9601|353382	Sun et al (2014)
tae-miR3064a-7	CTCCGTTCCAAAATAGACGAC	GTACTACTCCCTCCGTTCCAAAATAGACGACCCAACTTTGTACTAAAGTTAGTACAGAATTGAGTCATCTAATTTGGAACGGAGGGAGTACTTTTTTTTGTTTATAGTAAGTGCT	7BL|6685900|465|3049	Sun et al (2014)
tae-miR3064a-8	CTCCGTTCCAAAATAGACGAC	ATAATACTCCCTCCGTTCCAAAATAGACGACTCAACTTTATACTACCTTTAGTATAAAGTTAGTATAAAGTTGAGTCATCTATTTTAAAGGTAGTATAAAGTTGAGTCGTCTATTTTGGAACGGAGGTACTAAAAT	1BL|3888323|6910|100557	Sun et al (2014)
tae-miR3064a-9	CTCCGTTCCAAAATAGACGAC	TGTTTACTCCCTCCGTTCCAAAATAGACGACTCAACTTTGTACTAACTTTAGTACAAAGTTGAGTCATCTATTTTAGAACGGAGGAAGTACGTCGTTACGCTTGAAAGCTACTCCCTCCGTTCCAAATTACTCGTCGTGTTTTAGTTCAAATTTGAACTAAAACCACGACGAGTAATTTGGAACGGAGGGAGTACTACT	2DL|3182889|1817|23829	Sun et al (2014)
tae-miR3064b-1	CTCCGTTCCAGAATAGATGAC	AGTTGATACTCCCTCCGTTCCAGAATAGATGACTCAACTTTGTACTAACTTTATAGTTAGTACAAAGTTGAGTCATCTATTTTGGAACGGAGGAAGTAGATGGT	3AS|6938071|10568|130816	Sun et al (2014)
tae-miR3064b-2	CTCCGTTCCAGAATAGATGAC	AACATCTACTCCCTCCGTTCCAGAATAGATGACTCAACTTTATACTAACTTTAGTACAAAGTTGGGTCATCTATTTTGGAACGGAGAGAGTACATATC	7BS|3084648|7663|182124	Sun et al (2014)
tae-miR3064b-3	CTCCGTTCCAGAATAGATGAC	TTTGTACTCCCTCCGTTCCAGAATAGATGACTCAACTTTGTAGTACAAAGTTGAGTCATCTATTTTGGCACGGAGGGAGTAGATG	5AL|2745095|5966|56399	Sun et al (2014)
tae-miR3064b-4	CTCCGTTCCAGAATAGATGAC	TTGATACTCCCTCCGTTCCAGAATAGATGACTCAACTTTGTACTAACTTTATAGTTAGTACAAAGTTGAGTCATCTATTTTGGAACGGAGGAAGTAGATG	3AS|6938071|10568|130816	Sun et al (2014)
tae-miR3064c-1	CTCCGTTCCAAAATAGATTAC	TATATACTCCCTCCGTTCCAAAATAGATTACCCAACTTTATACTAACTTAGTACAAAGTTGGGTAATCTATTTTGGAACGGAGGGAGTACGTGC	5BL|10795548|8334|142710	Sun et al (2014)
tae-miR3064c-2	CTCCGTTCCAAAATAGATTAC	AGCACGTACTCCCTCCGTTCCAAAATAGATTACCCAACTTTGTACTAAGTTAGTATAAAGTTGGGTAATCTATTTTGGAACGGAGGGAGTATATACG	5BL|10795548|8334|142710	Sun et al (2014)
tae-miR3064c-3	CTCCGTTCCAAAATAGATTAC	GTTTTACTCCCTCCGTTCCAAAATAGATTACCCAACTTTGTACTAACTTTGTACTAAAGTTAGTACAAAGTTGAGTCATTTATTTTGGAACGGAGGGAGTAAAAG	4DS|2321766|15864|716772	Sun et al (2014)
tae-miR3064c-4	CTCCGTTCCAAAATAGATTAC	TATATACCCCCTCCGTTCCAAAATAGATTACCCAACTTTGCACTAATTTTGAAGTTAGTGCAAAGTTGGGTAATCTATTTTGGAACGGAGGGAGTATATAT	4DL_14096046	Sun et al (2014)
tae-miR3064c-5	CTCCGTTCCAAAATAGATTAC	TATATACTCCCTCCGTTCCAAAATAGATTACCCAACTTTGCACTAACTTCAAAATTAGTGCAAAGTTGGGTAATCTATTTTGGAACGGAGGGGGTATATAG	4DL_14096046	Sun et al (2014)
tae-miR3065a-1	TTCGCCGGAGCAGCGTGCAGA	GGCGGCTCCGTTCGCCGGAGCAGCGTGCAGAGAAGAGATCCCGCGCGCTGCTCCGTCGAACGTGGCTTCCT		Sun et al (2014)
tae-miR3066a-1	CTTGTTTGTCATTAAGCTTC	TTGTTTGCCACTTGTTTGTCATTAAGCTTCTGAGTCTCTTTGCCATCCTATAGCGGTGAAAGGTCAAAGTTACTCTGAAGCTTAATGCGAACATGTGACCAATGCAT		Sun et al (2014)
tae-miR3066b-1	CTTGTTTGTCATTAAGCTTCTG	TTGTTTGCCACTTGTTTGTCATTAAGCTTCTGAGTCTCTTTGCCATCCTATAGCGGTGAAAGGTCAAAGTTACTCTGAAGCTTAATGCGAACATGTGACCAATGCAT	2BL|8087630|17711|291203	Sun et al (2014)
tae-miR3067a-1	GAAACGTTGGGTGGTTGTGGC	TTGATACTGTGCCATGACCGCCCAACGGTTCCACCATGCAAATTGTGCCGGTGCCGAGGCTGGCTGCCCATGATGGAAACGTTGGGTGGTTGTGGCACAATGTGCA	5AL|191001|215|414	Sun et al (2014)
tae-miR3067a-2	GAAACGTTGGGTGGTTGTGGC	TTGATACTGTGCCATGACCGCCCAACGGTTCCACCATGCACATTGTGCCGGTGCCGAGGCTGGCTGCCCATGATGGAAACGTTGGGTGGTTGTGGCACAATATGTA	5DL|4530520|10424|205788	Sun et al (2014)
tae-miR3068a-1	GAAGTACACTTATTCGCGGAC	ATACTCCCTCCGTCCGTGAATAAGTGTACATCTAACTTTTGTACTAAGTCAAAGTTTTAAAACTCTGATCAACTTTATAGAAAAAAGTAGCAGCATTTATGGCACTAAATTAGTATCACTAGATTCGTTTTGAAATGTGTTTTCATAATATATCAATTTGGTGTCATATATATTACTACTCTTTTTTTAAAAGTTGGTCAAAACTATAAAACTTTGACTTAGGACAAATGGTAGAAGTACACTTATTCGCGGACGGAGGGAGTA	7DS|3325534|4345|68771	Sun et al (2014)
tae-miR3068a-2	GAAGTACACTTATTCGCGGAC	ATACTCCATCCGTCCGTGAATAAGTGTACATCTAGCTTTTGTCCTAAGTCAAAGTTTTGAAACTTTGACCAACTTTATAGAAAAAAGTAGCAGCATTTATGACACTAAATTAGCATCACTAGACTCGTTTTGAAATGCATTTTCAGAATATACCAATTTGATGTCATATGTACTACTACTCTTTTCTAAAAAGTTGGTCAAAATTATAAAACTTTGACTTAAGACAAATAGTAGAAGTACACTTATTCGCGGACGGAGGGAGTA	3B|10626673|8779|557182	Sun et al (2014)
tae-miR3068a-3	GAAGTACACTTATTCGCGGAC	CTCCCTCCGTCCGCGAATAAGTGTACTTCTAGCTTTTGTCCAAAGTCAAAGTTTTAAAACTTTGACCAACTATATACAAAAAAATAGTAACATATATGATATCAAATTGATATATTATGAAAATACATTTCAAAACAGATCTAGTGATACTAATTTAGTGTCATAAATGCTGCTACTTTTTTCCATAAAGTTGGTCAAAGTTTTAAAACTTTGACTTAAGACAAAAGTTAGAAGTACACTTATTCGCGGACGGAGGGAGT	1BL|3811419|13970|241219	Sun et al (2014)
tae-miR3068a-4	GAAGTACACTTATTCGCGGAC	CTACTCCCTCCGTCCGTGAATAAGTGTACATCTAGTTTTTGGTTTAAGTCAAAGTTTTAAAACTTTGACCAAATTTATTGAAAAAAGTAACATTATTTATGGCACTAAATTAGTATCACTAGATTCGTTTTGAAATGTACTTTCATAATATGTCAATTTTATTTCATATATGCTACTACTTTTTCTATAAAGTTGGTCAAAATTTTGAAAGTTTGACTTAGGAGATAAGGTAGAAGTACACTTATTCGCGGACGGAGGGAGTA	3AS|6896536|926|7850	Sun et al (2014)
tae-miR3068a-5	GAAGTACACTTATTCGCGGAC	TACTCCCTCCGTCCGCGAATAAGTGTACTTCTAGCTTTTGTCTTAAGTCAAAGTTTTAAAAGTTTGACCAAATATATACAAAAGAGTCATAACATATATGACATCAAATTGATATATTATGAAAGTACATTTCAAAATAGATCTAGTGATACTAATTTAATGTCATAAATGCTAGTACTTTTCCCTATAAAGTTGATCAAAGTTTAAAAATTTGACCTAGGACAAAAGTTAGAAGTACACTTATTCGCGGACAGAGGGAATA	5BL|10815331|11721|95047	Sun et al (2014)
tae-miR3069a-1	TTGAACATCCCAGAGCCACCG	GGGGAGCCCGGCGGCTCTCTGGTGTTCAAGCAGGAACCTCATGCTACCGGCAGCATGCGGCGCTTGCTTGAACATCCCAGAGCCACCGGCGTGCCAA	6AS|4350592|10617|174044	Sun et al (2014)
tae-miR3069a-2	TTGAACATCCCAGAGCCACCG	CGGGGAGCCCGGCGGCTCTCTGGTGTTCAAGCAGGAACCTCATGCTACCGGCAGCATGCGGCGCTTGCTTGAACATCCCAGAGCCACCGGCGTGCCAAA	6AS|4350592|10617|174044	Sun et al (2014)
tae-miR3070a-1	GCCTGCAAAAATTCGTCGTGA	AGTTCTAAGTGCCTGCAAAAATTCGTCGTGAAATCAAATTCCTAGAAGGCGTGGCAAAAAAAAACAAAAATAGTACTTTGAAAAAGCTACTTTCAAATGCATTTTGAAGCACTGAATTTGTTTTTTTTGCCACGCCTTACAGGAATGTGATTTCATGATGAATTTTTGCAGGCACTTAGAACTT	7BS|3165050|660|5535	Sun et al (2014)
tae-miR3071a-1	GCGAAGGATTTGCAGATACTC	TGCGAAGAGCGCGAAGGATTTGCAGATACTCCGTAAAATCACTTTATGGAGTCTCTGCCAATTCTTCGTGTTCTTAACGTCTTTGCAG	7DS|3942941|1862|15770	Sun et al (2014)
tae-miR3072a-1	GCGGCGTCGTCGAACTCGCCC	CGACGCGGTGGGCTTGTTCGCCGGCGCGCGCGTGCATCGACGAGACGGTGCGCGCGGCGTCGTCGAACTCGCCCTCTCCGCGTC	4BL|7000936|4066|27819	Sun et al (2014)
tae-miR3073a-1	GCGTGCACGGATCCAAGCATA	TGATATGATGTGCCTGGCTCCCTGTATGCCACTCATCCAGAGCAACACCTTTTGCAATAAGGTTGCCTGCGATGGATGGCGTGCACGGATCCAAGCATATCGAACCC		Sun et al (2014)
tae-miR3073a-2	GCGTGCACGGATCCAAGCATA	CTGGGATATGATATGATATGATGTGCCTGGCTCCCTGTATGCCACTCATCCAGAGCAACACCTTTTGCAATAAGGTTGCCTGCGATGGATGGCGTGCACGGATCCAAGCATATCGAACCCTC		Sun et al (2014)
tae-miR3073a-3	GCGTGCACGGATCCAAGCATA	CTGGGATATGATATGATGTGCCTGGCTCCCTGTATGCCACTCATCCAGAGCAACACCTTTTGCAATAAGGTTGCCTGCGATGGATGGCGTGCACGGATCCAAGCATATCGAACCCTC		Sun et al (2014)
tae-miR3074a-1	TTGAGACGAACACAGACCAAC	AGTCTCTGGTTGGTCTCTGTTCATTTCAAACAAGGTGGTCAGGACGTACGTCCTGTGCCTCTCTTTGTTACTGCACCTCGTTTGAGACGAACACAGACCAACCAGAGTCTC	5AS|1548167|16534|418884	Sun et al (2014)
tae-miR3075a-1	GGCAAGTCCGTCCTTGGCTACA	AGAGAGTGGAATGCAGCCAAGGATGACTGCCGACAGCACACAACAAGGTGGTAGTAATCTTGCCGGCAAGTCCGTCCTTGGCTACACCTTGCTCTC		Sun et al (2014)
tae-miR3076a-1	GGCGATTCTGGGAGAAGCTGG	TCGCCCCCTNAGCTTCTCCCAGAATCGTCACTCCATACTTTTTTTACAATCCTAGCTAATTAGACCTTAACTAGGTAGGATTGTAAAAAAAATGAAGTGGCGATTCTGGGAGAAGCTGGGGAGAGGGGC	7AS|4252414|5715|37633	Sun et al (2014)
tae-miR3077a-1	TTGAGCACACCTGAGTCCAGT	CCATGACAGGTTGAGCACACCTGAGTCCAGTTCTGAGCACATCTTCTACCTCCAGACTTCAACAACCTGAACTCAGGTGTGCTCAACTTGTCTGCA	3DS|595797|325|668	Sun et al (2014)
tae-miR3078b-1	GGTGAGCGCGCCGCCGTCGAA	CCATTCCCTTCGCCGGCTGCGCGTTCCCGTCTGTGGTGAGCGCGCCGCCGTCGAACGGATCGGCC		Sun et al (2014)
tae-miR3079a-1	GTAGGATGGCTGGTGCTATGG	GTTGAATTTGTCCATAGCATCATCCATTCTACCATTCAACGGTGGCTGCGCTGCCCGCAGTGGGTAGGATGGCTGGTGCTATGGATAGCCTCAA	4BL|7036829|5781|43135	Sun et al (2014)
tae-miR3080a-1	TTGATGACACGTGCAACATGA	TGTGTAGCTCATGTTGCACGTGTCATCAATCTTCTTCTTTGATCTAGCTCTGGATCAAAGAAGAAGATTGATGACACGTGCAACATGAGCAACACAA	1BS|3428390|7845|183316	Sun et al (2014)
tae-miR3080a-2	TTGATGACACGTGCAACATGA	TGTGTTGCTCATGTTGCACGTGTCATCAATCTTCTTCTTTGATCCAGAGCTAGATCAAAGAAGAAGATTGATGACACGTGCAACATGAGCTACACAA	1BS|3428390|7845|183316	Sun et al (2014)
tae-miR3081a-1	TAAAGCGTAGTCGAACGAATC	CTTGGTCATCTAAAGCGTAGTCGAACGAATCGTGCCGTTGATGAGGATATGTTCAGATTCGTTCTATTACACTTTACATGAGCAAGA		Sun et al (2014)
tae-miR3082a-1	TAAGAAGCAAATAGCACATG	CACCTCGAGGTAAGAAGCAAATAGCACATGCAGGAGGTAAGAAGCAAACGAATGTGTGTGCTCTTTCCTTCTTACCCTCGAGCCG	3AS|3441441|2390|14082	Sun et al (2014)
tae-miR3082b-1	TAAGAAGCAAAGAGCACATG	CGCCTCGAGGTAAGAAGCAAAGAGCACATGCATTTAACTGATCTGAATCCTATCCCCCACTTCTCATCAGCCCAAAAATGAATGCGTGTGCTCTTTCCTTCTTACCCTCGAGCCGA	7AS|4252515|5669|32488	Sun et al (2014)
tae-miR3082b-2	TAAGAAGCAAAGAGCACATG	CGCCTCGAGGTAAGAAGCAAAGAGCACATGCATTCAACTGATCTAAATCCTAATCCCCCACTTCTCATCAGCCCAGAAATGAATGCGTGTGCTCTTTCCTTCTTACCCTCGAGCCGA	7DS|3958882|10683|180274	Sun et al (2014)
tae-miR3083b-1	TAAGACAAGTATTTCCGGACG	AGTACTCCCTCCGTCCGGAAATACTTGTCCTAAAAATGGATAAAATGGAGGTATCTATAACTAAAATAAGTCTAGATACATCCATTTCTAAGACAAGTATTTCCGGACGGAGGGAGTAC	5BL|10802731|10785|249118	Sun et al (2014)
tae-miR3084a-1	TAATCTTCTGGATATATGCTTA	CTTAATTTTATAATCTTCTGGATATATGCTTACATATAATAATTGATGTGAAGGTAGATCATAGAACAACAACATAATCTTTAGTCTTAAACAAATTATGGTAGACTAGAGATAGAACACAATAGGAACCACACACACACCAACGGTATAGAAAGTAGCAAAGAAATAGTAAAAGAAGTTCTTGACTTGTAGATTATCTCAAAGTGATAATGCAGAGTCAACCTTCTTTTACTACTAGTTTTGATCTACCTTGTCATCTGTAGGATAAGTTATTATATCTAAGCATGTGTTTAGAAGATTAGAAGATTAAGC	3AL|4240261|3215|31047	Sun et al (2014)
tae-miR3084b-1	TAATCTTCTGGATACATGCTTA	CTTCATTTTGTAATCTTCTGGATACATGCTTACTTATAATAAATGATGTGAAGGTAGATCATAGAACAACAACATAATCTTTTGACTTCGGCAAGTCAGTGTAGACTAGAGATAGAACACAACAGGAGCCACACACACCAACTATATGGAAAGTAGCAATGAAATAGTAAAACAAGCTCCTGACTTGTAGATTATGTCAAAGTGATGGTCTAGAATCAAGCTTCTTTTACTACTAGTTTTGGTCTACCTTGACATCTGCTATAGGATTAGTTATTATATATAAGTATGTTTTCAGAAGATTAGAAGATTAAGC	3AL|3903272|3997|44496	Sun et al (2014)
tae-miR3085a-1	TAATGCTGTCAGAGTTGGAAC	CAGACCAGTAGCTTCCAACTGCGACAGCATTAGTAAGGGCAAGTGCCTTATTGATCTGGTTATTACTCAAGNGAAAGCAATGTCAGAGGAGCAACAGTCTGAAGAGAAGCTGATTATGTATATGTGAGGAGAGTGTATATTCGACAGCAGTATATGCGGGAGTGTATATTCAGACTGCTGTTGAAGCTCATCTGGCATTGCTTTCCCTTGAAGTGTAGTCTCATTATTAATGCACTTTCCCTTAGTAATGCTGTCAGAGTTGGAACCTACTGGTCT		Sun et al (2014)
tae-miR3086a-1	TACGGCCTGATGACATCCACA	GGAGCTTCACACCGTGGATGTCATCGTGGCCGTACATGAATCGTCCCCCCCACATCCAGCTCTGTTCAATTTCAGACAAAGGTGGACGTTTCATTGTACGGCCTGATGACATCCACAGCGTGGCTCN		Sun et al (2014)
tae-miR3086b-1	TACGGCCTGATGACATCCACG	GGGAGCTTCACACCGTGGATGTCATCGTGGCCGTATATGAATCGTCCCCCACATCCAGCTCTGATCAATTTCAGATACAGGTGGACGTTTCATTGTACGGCCTGATGACATCCACGGCGTGGCTCT	3AS|3281898|3936|44492	Sun et al (2014)
tae-miR3087a-1	TACTGTGGGCACTTATTTGACA	GGTGAGATTTCCATACTGTGGGCACTTATTTGACAAGAATGAGGAGAAACATGAATTCTTGGCAAATAGTGCCCTTAGTATGAAATTCTGAT	3AS|6813508|1004|5777	Sun et al (2014)
tae-miR3087a-2	TACTGTGGGCACTTATTTGACA	GAGATTTCCATACTGTGGGCACTTATTTGACAAGAATGAGGAGAAACATGAATTCTTGGCAAATAGTGCCCTTAGTATGAAATTCTG	3AS|6813508|1004|5777	Sun et al (2014)
tae-miR3088a-1	TACTGTTCAGTGCTCACGGTT	TGACGCCGTTAACCATGAACACTGAACAGTAAACCATGAACAGTAATAATAGCGTTCCAGTTCCAACATCATTTCTATTCATGGTTTACTGTTCAGTGCTCACGGTTAACGGCGCCA	7DS|3927930|11319|145017	Sun et al (2014)
tae-miR3089a-1	TAGAATGGCTGGTGCTATGGA	CGTCGACCGCGGGGAGCCAATCCTCTGGTTTGACTTGTCCATAGCATCATCCATCCTGCCATTCTGCTGAGGTAGCTGCTGCCCTTTTGCACGATGGGTAGAATGGCTGGTGCTATGGATGAATTCGAC		Sun et al (2014)
tae-miR3090a-1	TAGAGCTCCTCGGATGTCATA	TTTGGTGATCAAATGACATTCTAGGAGAACTATACAAAAAAAACAAATTTACAAATTTTGTTTAAACAGTGCACGTACATTTTGAGTAATTTTTTCTTTTTTGTATAGAGCTCCTCGGATGTCATATGACCATGAA	4BL|6979200|5550|42323	Sun et al (2014)
tae-miR3090a-2	TAGAGCTCCTCGGATGTCATA	GGTGATCAAATGACATTCTAGGAGAACTATACAAAAAAAACAAATTTACAAATTTTGTTTAAACAGTGCACGTACATTTTGAGTAATTTTTTCTTTTTTGTATAGAGCTCCTCGGATGTCATATGACCATGAA	4BL|6979200|5550|42323	Sun et al (2014)
tae-miR3091a-1	TAGCTCTCAGGCGCTGCACTAGT	CCGTGGCGCCTAGCTCTCAGGCGCTGCACTAGTGCAACGCCCGGGAGCTAGGCGCTGCACTAGTGCAACGCCCAGGAGCTAGGCGCTACAC	2BS|5211022|11564|201716	Sun et al (2014)
tae-miR3092a-1	TATCTGGACAAATCTGAGACA	CCTGAATTAGTTGTCTCAGATTTGTCTAGATATGGATGTACCTAAACACTAAAAAGTGTCTAGATACATCCGTATCTGGACAAATCTGAGACAATTAATTCGG	2BS|5195103|26809|521394	Sun et al (2014)
tae-miR3092a-2	TATCTGGACAAATCTGAGACA	GAATTAGTTGTCTCAGATTTGTCTAGATATGGATGTACCTAAACACTAAAAAGTGTCTAGATACATCCGTATCTGGACAAATCTGAGACAATTAATTCG	2BS|5195103|26809|521394	Sun et al (2014)
tae-miR3093a-1	TATGATGGCGATACCGATTGG	ACTGAATACAAATCATTCGGATTCGCCATCATACGCCCAACCGTGCATTTGATATGCATATATATGCATCACGAGCCACGGTGGAGCTGTATGATGGCGATACCGATTGGTTTGTTCTAG	6AS|4394188|4641|58473	Sun et al (2014)
tae-miR3094a-1	TATTAGTTGTCGCTGAAACGG	CTCCGTTCCATATTAGTTGTCGCTGAAACGGATGTATCTAGCAGACGTATTTCAGTAGATACATCCATTTGAGCGACAACTAATATGGAACGGAGG	4AL_2679673	Sun et al (2014)
tae-miR3095a-1	TTTTTAATGGCAACTTTAGT	CAACCCGACGTTTTTAATGGCAACTTTAGTTCACGCGAGGTTGGCAAACAGCAGTTTTCTGACAAAAAGCGAACTTGGACAAAGTTGCCATATTTTAACAACTAAAGTTGCCACCTTGCGTCAACTAAAGTTGCCATGAAAAAACGTTTCGAGTGATATGATTAAAATCCGAACGTTTGGGATT		Sun et al (2014)
tae-miR3096a-1	TCAGGAAGGACCGCATCATCT	TTGGCCACCTTCAGGAAGGACCGCATCATCTGGAACGATAGCGCGTAGCGTCACTTGGTGTTCGTCACCAGCGAGTTCTAGAGGATGCAGTCTTTCCTCAAGGTGGCCAAT	7BL|6657058|2092|11368	Sun et al (2014)
tae-miR3097a-1	TCAGGACGTTGCAACATTAAC	TGATACTGGTTCAGGACGTTGCAACATTAACACCTGAACAGGTGTTAATGTTGCAACGTCCTGAACCAGTATCG	2BS|5159425|5561|146621	Sun et al (2014)
tae-miR3097a-2	TCAGGACGTTGCAACATTAAC	CGATACTGGTTCAGGACGTTGCAACATTAACACCTGTTCAGGTGTTAATGTTGCAACGTCCTGAACCAGTATCA	2BS|5159425|5561|146621	Sun et al (2014)
tae-miR3098a-1	TCATCTGGCATTGCTTTCTCT	TATTACTCAAGAGAAAGCAATGTCAGAGGAGTTTTAGGAACAGTCTGAAGAGAAGCTGATTATTTATATTTGAGGAGAGTTTATATTCAGACTGCTGTTGAAGCTCATCTGGCATTGCTTTCTCTTGAAGTGTAG	7BL|6467536|1646|10974	Sun et al (2014)
tae-miR3099a-1	TCATGAATTTTTGTACGCATG	GAAAAAAATTCATGCATGCAAAATTTCGTGATGAAATCACATTTGTGGAGCTGTGGGCAAAAAAACAAACTCCATGTTCCAAAAATAGTCTTTTTTTACCACTAATTTTTTTTTGTCTACACTTCTAGGAAAGTGATTTCATCATGAATTTTTGTACGCATGTAAAACATTT		Sun et al (2014)
tae-miR3100a-1	TCATTTGGAACTCGCCGGTGC	AAGCCCTGCATCATTTGGAACTCGCCGGTGCGATAGCACGCAGCATGACCTGGCGTTCATCACCGGCAAGTTCCAGACGATGCAGGCCTTC	7DL|3363370|14575|253902	Sun et al (2014)
tae-miR3101a-1	TCGCAAATAATGGTGGCTCTC	ATTGCACCCGTCGCAAATAATGGTGGCTCTCGTCGCTCTCTAAGCTGGTTCGTCGGTGGAGGTGCCCCCATCAGCGCAGCACCCTGGAGTAGTGGGGTGGGGGAAGAACCCACGCCCGTCGTGCGGCCTCGCCGTGCTGTCACGGGCCACCATTATTTGCGACGCCTGCGAA	5BL|10827960|2252|30393	Sun et al (2014)
tae-miR3102a-1	TCGGCTACTTCCTTTCCCTTGC	GTCTCAGGCGTCGGCTACTTCCTTTCCCTTGCCGGTGCGCCGGTCATGCCGGTGGGTGCACCCCTCTTGCATGGCAAGGGAAGGAAGTAGCCAACGTCTTGGGCG		Sun et al (2014)
tae-miR3103a-1	TCGGGACATTCTATGTGCATG	TGCGGATATATCGGGACATTCTATGTGCATGCACAAAGTTTCAATGAAAAAGGACTTTTTCGTGGCTTGTGTAAAAATGATAAAGAAATACAAAGTGAATAGTTGTAATGAAGCATCAGAAATTATCTTTTTACACAAGCCACAAAAAACCTTGTTTTTCACCGAAAACTTTGTGCATGCACATAGAATGTCCGGATATACACGCGG	3AS|404279|1810|10887	Sun et al (2014)
tae-miR3103a-2	TCGGGACATTCTATGTGCATG	TGGGGGTATATCGGGACATTCTATGTGCATGCACAAAGTTTCGGGGAAAAACCATGTATTTTTGTGGCTCGTGTAAAAAAGATAAAGAAATGCAAAATGAATAGTTGTAATGAAGCATCAGAAATTGTCTTTTTTACACAAGCCACAAAAAACCTCGTTTTCCACCGAAAAGTTTGTGCATGCACATAGAATGTCCGGATATACATGCG	6DS|2093408|14478|284492	Sun et al (2014)
tae-miR3104a-1	TCTCCTCGATGACCATGCTGA	TAACACAATATTCAGCATGGTCATCAAGGGGAAAAGGGGAGAAACAAGAACATAGCTCCCTATAACAGTATAGAAGGTAGGTGTAGGTGGCCCAATAGTTCAATGTTGTTTCTCCCCATTTCTCCTCGATGACCATGCTGATTTTGTATTA	2BS|5245291|16452|342089	Sun et al (2014)
tae-miR3104a-2	TCTCCTCGATGACCATGCTGA	CACAAAATTCAGCATGGTCATCAAGGGGAAAAGGGGAGAAACAAGAACATAGCTCCCTATAACAGTATAGAAGGTAGGTGTAGGTGGCCCAATAGTTCAATGTTGTTTCTCCCCTTTTCTCCTCGATGACCATGCTGATTTTGTGT	2AS|5258664|2148|59950	Sun et al (2014)
tae-miR3104a-3	TCTCCTCGATGACCATGCTGA	CACAATATTCAGCATGGTCATCAAGGGGAAAAGGGGAGAAACAAGAACATAGCTCCCTATAACAGTATAGAAGGTAGGTGTAGGTGGCCCAATAGTTCAATGTTGTTTCTCCCCATTTCTCCTCGATGACCATGCTGATTTTGTA	2BS|5245291|16452|342089	Sun et al (2014)
tae-miR3105a-1	TCTGATTTACTCGTCGTGGTT	CTCCCTCCGTTCTGATTTACTCGTCGTGGTTTTAGTTCAAATTTGAACTAATTGAACTAAAACCACGACGAGTAAATCGGAACAGAGGGAGT	4AL_7175121	Sun et al (2014)
tae-miR3105a-2	TCTGATTTACTCGTCGTGGTT	CTCCCTCCGTTCTGATTTACTCGTCGTGGTTTTAGTTCAAGACGAGTAAATCAGAATGGAGGGAGT	1BL|3828533|5081|86029	Sun et al (2014)
tae-miR3105a-3	TCTGATTTACTCGTCGTGGTT	CTCCCTCCGTTCTGATTTACTCGTCGTGGTTTTAGTTCAAATTTGAACTAAAACCACGACGAGTAAATCGGAACAGAGGGAGT	1DS|357958|1506|252116	Sun et al (2014)
tae-miR3105a-4	TCTGATTTACTCGTCGTGGTT	CTCCCTTTGTTCTGATTTACTCGTCGTGGTTTTAGTTCAAATTTGAACTAAACCACGACGAGTAAATCGGAACAGAGGGAGT	2BS|5235178|9460|265148	Sun et al (2014)
tae-miR3106a-1	TCTGCAAAGTTTGAAGTTCAT	CGACACAACATATGAACTTTAACTTTTGCAGAACAACAATACATTCTAACTACAATCTAGGAAAAAAACTTTCAGATTTTTTCATGCATTTTAAATACTTGAAATAATATTTTTATTCAAAGAAAATCTCATTTCGTATATTTATATCAGACCAAAAAATCTGAAAGTTTTTTCACACATTGATGTTCTAATGTTTGTTCGATCTGCAAAGTTTGAAGTTCATATGTTGTTTC	7BL|6742177|3585|39410	Sun et al (2014)
tae-miR3106a-2	TCTGCAAAGTTTGAAGTTCAT	CGACACAACATATGAACTTTAACTTTTGCAGAACAACAATACATTCTAACTACAATCTAGGGAAAAAACTTTCAGATTTTTTCATGCATTTTAAATACTTGAAATAATATTTTTATTCAAAGAAAATCTCATTTTGTATATTTATATCAGACCAAAAAATCTGAAAGTTTTTTCACACATTGATGTTCTAATATTTGTTCGATCTGCAAAGTTTGAAGTTCATATGTTGTTTC	4AL_7175275	Sun et al (2014)
tae-miR3107a-1	TCTGGAATTAGTTGACGCTCA	ACTCCCTCCATCTGGAATTAGTTGACGCTCAAATGGATGTATCTAGATGTATTTCAATGCTAGGTACATCCATTTGAGCGCCAACTAATTCCGGACGGAGGAAGTA	4BS|4884086|2106|49073	Sun et al (2014)
tae-miR3108b-1	TCTGTAACTAAATATAAGACG	TGGTACTACCTCTGTAACTAAATATAAGACGTTTTTGCAGTTCAAATTGAACTGCATGAACTGCAAAAACGTCTTATATTTAGTTACGGAGGTATAGAAG	4BS|4913712|21899|1584399	Sun et al (2014)
tae-miR3108b-2	TCTGTAACTAAATATAAGACG	TTATACTACCTCTGTAACTAAATATAAGACGTTGAACTGCAAAAACGTCTTATATTAAGTTACAGAGGTAGTACTA	2DS|5348573|9619|363461	Sun et al (2014)
tae-miR3108b-3	TCTGTAACTAAATATAAGACG	ATGCACTACCTCTGTAACTAAATATAAGACGTTTTTGCAGTTCACCTGCAAAAACGTCTTATATTAAGTTACAGAGGTACCTCCG	7DS|1225740|4728|147836	Sun et al (2014)
tae-miR3109a-1	TCTGTCCCTGAATATAAGACG	TAGTACTACCTCTGTCCCTGAATATAAGACGTTTTTGCAGTTAAATTTGAACTGCAAAAAATGTCTTATATTTAGGGACAGAGGTAGCAGCAT	1DL|1516067|11156|210264	Sun et al (2014)
tae-miR3109a-2	TCTGTCCCTGAATATAAGACG	TAGTACTACTTCTGTCCCTGAATATAAGACGTTTTTGCAGTTAAATTTGAACTGCAAAAAATGTCTTATATTTAGGGACAGAGGTAGTAGCA	1BL|3859302|26545|843333	Sun et al (2014)
tae-miR3110a-1	TCTGTTCACAAATGTAAGACG	AGGTACTCCCTCTGTTCACAAATGTAAGACGTTTTGGCAGTATAAATTAAACTGCTAAAACGTCATACATTTGTGAACATTAAACTGCCAAAACATCTTACATTTGTGAACAGAGGGTGTATTA	7BS|3065641|4850|58197	Sun et al (2014)
tae-miR3110a-2	TCTGTTCACAAATGTAAGACG	AGCTACTCCCTCTGTTCACAAATGTAAGACGTTTTGGCAGTTTAACTGCCAAAACGTCTTACATTTGTGAACATTAAACTGTCAAAATGTCTTACATTTGTGAACAGAGGGTGTATTA	7AS|4071598|1918|8721	Sun et al (2014)
tae-miR3110a-3	TCTGTTCACAAATGTAAGACG	ATGTATTCCCTCTGTTCACAAATGTAAGACGTTTTGGCAGTTTAATTTAAATTGCCAAAATGTCTTACATTTGTGAACAGAGGTTGTAACT	1AL|3908012|6182|163855	Sun et al (2014)
tae-miR3110a-4	TCTGTTCACAAATGTAAGACG	TGCTACTCCCTCTGTTCACAAATGTAAGACGTTTTTTCAGTTTAAATTAAACTGCAAAAACATCTTACATTTGTGAACAGAGGGACTACAA	1BS|3448887|34580|1758214	Sun et al (2014)
tae-miR3110a-5	TCTGTTCACAAATGTAAGACG	AGTTACAACCTCTGTTCACAAATGTAAGACGTTTTGGCAATTTAAATTAAACTGCCAAAAGGTCTTACATTTGTGAACAGAGGGAATACA	1DL|2261073|7881|88801	Sun et al (2014)
tae-miR3110a-6	TCTGTTCACAAATGTAAGACG	AAAGCTACTCCCTCTGTTCACAAATGTAAGACGTTTTGGCAGTTTAACTGCCAAAACGTCTTACATTTGTGAACATTAAACTGTCAAAATGTCTTACATTTGTGAACAGAGGGTGTATTACC	7AS|4071598|1918|8721	Sun et al (2014)
tae-miR3111a-1	TCTGTTCACTTTTATAAGACG	TTGTACTCCCTCTGTTCACTTTTATAAGACGTTTCAGACAGCTGAAATTGAATTGTTTTGAGTCTTGTCTTAAATGTCTAAATGGTCTTACAAAAGTGAACGGAGGGAGTAATA	4AL_7150862	Sun et al (2014)
tae-miR3111a-2	TCTGTTCACTTTTATAAGACG	TAATACTCCCTCTGTTCACTTTTATAAGACGTATTAGACAGCTGAAATTGAACTGTTTTGGGTGTTGTCTTAAATGTCTAAACAGTCTTACAAAAGTGAACGGAGGGAGTGTGT	5BL|10883707|1406|15839	Sun et al (2014)
tae-miR3111a-3	TCTGTTCACTTTTATAAGACG	TAGTACTCCCTCTGTTCACTTTTATAAGACGCTTTAGACAGCAGGAATTGAACTGTTTTGGGTGTTGTCTTAAATTTCTAAACGGTCTTACAAAAGTGAACGGAGGGAGTACAA	6AS|4383271|5318|156820	Sun et al (2014)
tae-miR3111a-4	TCTGTTCACTTTTATAAGACG	TGTTACTCCCTCTGTTCACTTTTATAAGACGTTTTAGACAGCTTAAATTGAACTGTTTTGAGTGTTGTCTTAAATGTCTAAACGGTCTTACAAAAGTGAACGGAGGGAGTATAT	6BL|4371399|12483|510422	Sun et al (2014)
tae-miR3111a-5	TCTGTTCACTTTTATAAGACG	ATGTGTTACTCCCTCTGTTCACTTTTATAAGACGTTTTAGACAGCTTAAATTGAACTGTTTTGAGTGTTGTCTTAAATGTCTAAACGGTCTTACAAAAGTGAACGGAGGGAGTATATAA	6BL|4371399|12483|510422	Sun et al (2014)
tae-miR3111a-6	TCTGTTCACTTTTATAAGACG	TCTTGTACTCCCTCTGTTCACTTTTATAAGACGTTTCAGACAGCTGAAATTGAATTGTTTTGAGTCTTGTCTTAAATGTCTAAATGGTCTTACAAAAGTGAACGGAGGGAGTAATAAT	4AL_7150862	Sun et al (2014)
tae-miR3112a-1	TTTTTGGTGACATGCATGAAC	ACTGACAAAATGTTAATGCATGCCAACAAAAATTATATCCTTGGATCCGTATTTGTACATAGTTAATATAATTTTTGGTGACATGCATGAACATTTTGTTAG	6AS|4383238|4408|96399	Sun et al (2014)
tae-miR3112a-2	TTTTTGGTGACATGCATGAAC	ACTGACAAAATGTTAATGCATGCCAACAAAAATTATATCCTTGGATTCGTATTTGAACATAGTTTTCAGTGATATAATTTTTGGTGACATGCATGAACATTTTGTTAG	6DS|2083939|24029|1428837	Sun et al (2014)
tae-miR3113a-1	TGAAACACTGTGTGAGAGAAG	ATGTGGAGTGTGAAACACTGTGTGAGAGAAGTCGTAAGTGTGAAACACTCTCCGATGATGATGATGGAGCTGCAAACACTTATGAGTTCTCTCAGACAGTGTTTCACACTCTACCA	2BL|8091286|34246|1329493	Sun et al (2014)
tae-miR3114a-1	TGAACATCCCAGAGCCACCGG	TCGGGGAGCCCGGCGGCTCTCTGGTGTTCAAGCAGGAACCTCATGCTACCGGCAGCATGCGGCGCTTGCTTGAACATCCCAGAGCCACCGGCGTGCCAAAA	6AS|4350592|10617|174044	Sun et al (2014)
tae-miR3115a-1	TTTTTTGATCCTTAGGATGGC	CTGCCGGACGTTTTTTGATCCTTAGGATGGCCCGACACCTGAGCCCGAGCTGACCCCCGCTCAGGCACGTCTTCGGGCCATCCTATGGATCAAGAAACGCCCGACGGC		Sun et al (2014)
tae-miR3116a-1	TGAACTCAGGTGTGCTCAACT	GGTTGTTCCATGACAGGTTGAGCACACCTGAGTCCAGTTCTGAGCACATCTTCTACCTCCAGACTTCAACAACCTGAACTCAGGTGTGCTCAACTTGTCTGCAAC		Sun et al (2014)
tae-miR3117a-1	TGAAGAAGGACTGCATCATCT	TTGGTCATCTTGAAGAAGGACTGCATCATCTCGAACGGTAACGCGCAGCGTGACCTGGTGTTCTGTCACCAGCGAGTTCCAGAGGATGCACTCCTTCCTCAAGGTGACCTA	7BL|6467933|284|585	Sun et al (2014)
tae-miR3117b-1	TGAGAAAGGACTGCATCATCT	GCATTGGCCACCTTGAGAAAGGACTGCATCATCTGGAAGGATAGCGCACAGCGTAACCTGGTGTTCTCACCAGCAAGTTCCAGAGGATGCACTCCTTCCTCAAGGTGACCTATG	7BL|6697191|1210|3048	Sun et al (2014)
tae-miR3118a-1	TTTGTCTAGATACGGATATAT	CTTTCTTAGATTTGTCTAGATACGGATATATCTAATACGAAAACGTGACTTGATACATCCGTATCTAGACAAATTTAAGACAAGA	4AL_7039058	Sun et al (2014)
tae-miR3118a-2	TTTGTCTAGATACGGATATAT	TTGCCTTAGATTTGTCTAGATACGGATATATCTAGATGCGTTTTTGAGTTAGATACATCCGTATCTAGATAAATTCAAGACAAGC	3AS|3444146|5280|53817	Sun et al (2014)
tae-miR3118a-3	TTTGTCTAGATACGGATATAT	TCGACTCAGATTTGTCTAGATACGGATATATCTAGACATGTTTTAGTGTTAGATAGATCCGTATCTAGATAAATCCAAGTCAA	2BS|5215139|10943|373640	Sun et al (2014)
tae-miR3118a-4	TTTGTCTAGATACGGATATAT	TTGTCTTAGATTTGTCTAGATACGGATATATCAAGTCACATTTTAGTATTAGATACATCCATATCTAGACAAATCTAAGACAAGA	1BL|3800654|5018|74275	Sun et al (2014)
tae-miR3118a-5	TTTGTCTAGATACGGATATAT	TAGTCGACTCAGATTTGTCTAGATACGGATATATCTAGACATGTTTTAGTGTTAGATAGATCCGTATCTAGATAAATCCAAGTCAACT	2BS|5215139|10943|373640	Sun et al (2014)
tae-miR3118a-6	TTTGTCTAGATACGGATATAT	TTGTCTTAGATTTGTCTAGATACGGATATATCTAGCATTAAAATGAGTCTAGATACATCTGTATCTAGACAAATTCGAGACAAAT	7BS|3148516|1401|7465	Sun et al (2014)
tae-miR3119a-1	TGAAGTAGAGCAGGGACCTCA	TTGGGGAAGATGAAGTAGAGCAGGGACCTCACGCTCAAGAAGCGGTGAGGTGCCTGACCTACTTCATCTTCACCAAC	4AL_7063978	Sun et al (2014)
tae-miR3119b-1	TGAAGTAGAGCAGAGACCTCA	TTGGGGAAGATGAAGTAGAGCAGAGACCTCACGCTCAAGAAGCGGTGAGGTGCCTGACCTACTTCATCTTCACCAAC	5BL|10924917|31229|730428	Sun et al (2014)
tae-miR3120a-1	TGAATCTTGGGAAAAAGCTGCAT	CATAACCTCTTGAATCTTGGGAAAAAGCTGCATAACTCCAATAAATTGGAAACCTCATTTTCTATCCCAAAATTGCTTGCAAACACAATTTCTGGGGTAAAATATATGGTTTGAAGTTATGAGGTTATGCAGATTTTTCACCAATATTCAAGTGGTTATC	1AL|3916116|14495|382105	Sun et al (2014)
tae-miR3121a-1	TGAATTTGTCCATAGCATCAT	ATCCTCTGGTTGAATTTGTCCATAGCATCATCCATCTTGCATTCAACTGCATTTTTGCACGATGGGGAAGATGGCTGGTGCTATGGATAATTTCAACCCGATGGGTT		Sun et al (2014)
tae-miR3121b-1	TGAATTTTTCCATAGCATCAG	ATCCTCTGGTTGAATTTTTCCATAGCATCAGCACCGGCCATTCAACTCTGGTGGTAGTAGTTGCTGCCTTTTGGCGCTGGTGCTATGGATAAATTCAACCGGATGGTT	4DL_14415829	Sun et al (2014)
tae-miR3121c-1	TTAATTTGTCCATAGCATCCG	GTTATCCGGTTTAATTTGTCCATAGCATCCGCGATCCCGCCATTCAGCTGTGATAGCTGCTGCCCTATTGCACGGTGTGGAAGATAGCTGGTGCTATGGATAAATTCAACCCGATGGCT	3AS|2881909|1008|5947	Sun et al (2014)
tae-miR3121c-2	TTAATTTGTCCATAGCATCCG	GACGATGGCTGGTGCTACGGATAAATTCAACCCGATTGGTGTGCATGCCCGACTGAAAGAAGAAGCCTTGCTGAGAGTTAAGTGAGCCGGGAATCAGTTTGAAACAGGGAGCCAGTTATCCGGTTTAATTTGTCCATAGCATCCGCGATCCCG	3AS|2881909|1008|5947	Sun et al (2014)
tae-miR3122a-1	TGACATGTGGCATTCACAAATCA	TCCTGATAGATGACATGTGGCATTCACAAATCACAAAGCATCCAATCTCTCTCCCCCTCCCCCTGATTTCAGGTGGGGGTGGGTGGATGCTTTGTGATTTATGAATGCCACGTGTCATTCATCGGGAT		Sun et al (2014)
tae-miR3122a-2	TGACATGTGGCATTCACAAATCA	CCCTGATGCATGACATGTGGCATTCACAAATCACAAAGTATCTAATCTCTCCCCCCTGATTTTAGGTAGGGGGTGGGATAGATGCTTTGTGATTTATGAATGCCACGTGTCATTCATCAGGA		Sun et al (2014)
tae-miR3122b-1	TGACATGTGGCATTCACAAAT	TCCTGATGGATGACATGTGGCATTCACAAATCACAAAGCATCCATCTGATGGATGATACGTGGCATTCACAAATCACAAAGCATCCATCTTGTGAATGCCACGTGTCATCCATCAGGAC	6AS|4414588|4353|159613	Sun et al (2014)
tae-miR3122b-2	TGACATGTGGCATTCACAAAT	CCTTGATGGATGACATGTGGCATTCACAAATCACAAAACATCTAATCTCTCTCCCCTGATTTCACGTGAGGGTGGGGTAGATGCTTTGTGATTTGTGAATGCCACGTGTCATCCATCAGAATGGG	2BL|8087107|7520|130620	Sun et al (2014)
tae-miR3122b-3	TGACATGTGGCATTCACAAAT	TGCTGATGGATGACATGTGGCATTCACAAATCTCAAAGCATCCCCTACCCCCCACTTAAAATTAAGGGGGAGAGAGAGATTAGATGCTTTGTGATTTGTGAATGCCACGTGTCATCATCGGGA	4AL_7152354	Sun et al (2014)
tae-miR3122b-4	TGACATGTGGCATTCACAAAT	TCCTGATGGATGACATGTGGCATTCACAAATCCCAAAGCATCTAATCTCTCCCCCTTAATTTCAGGTGAGGGGTGGGTAGATGCTTTGTGATTTGTGAATGCCACGTGTCATCCATCAGGAT	4AL_7063880	Sun et al (2014)
tae-miR3122b-5	TGACATGTGGCATTCACAAAT	CCTTGATGGATGACATGTGGCATTCACAAATCACAAAGTATCTAATCTCTCCCCCCTGATTTCAGGTGGAGGATGGGATGGATGCTTTGTGATTTGTGAATGCCACGTGTCATCTATCAGGA	4AL_7086005	Sun et al (2014)
tae-miR3122b-6	TGACATGTGGCATTCACAAAT	TCCTGATGGATGACATGTGGCATTCACAAATCACAAAGCATTTACCCGACCCCCACCTGAAATCAGGGGGAAAGAGATTAGATGCTTTGTGATTTGTGAATGCCACGTGTCATCCATCAAGGC	2BL|8019728|890|113417	Sun et al (2014)
tae-miR3122b-7	TGACATGTGGCATTCACAAAT	TCCTGATGGATGACATGTGGCATTCACAAATCACAAAGCATCCCCCACCCCCCACTTAAAATCAGGGGGGAGAGATTAGATGCTTTGTGATTTGTGAATGCCACGTGTCATCCATCAGGAC	6AS|4386862|1608|49838	Sun et al (2014)
tae-miR3122b-8	TGACATGTGGCATTCACAAAT	TCCTGATGAATGACATGTGGCATTCACAAATCACAAACCATTTACCCCACTCCCCACCTGAAATAGGAGGGGAGAGATTAAATGCTTTGTGATTTGTGAATGCCACGTGTCATCCATCAGGAC	4AL_7038771	Sun et al (2014)
tae-miR3122b-9	TGACATGTGGCATTCACAAAT	TTCTGATGGATGACATGTGGCATTCACAAATCACGAAGCATCTACCCCACCCCCCACCTGAAATCGGGGGGGGGNGGGGTGTGTGGAGAGATTAGATACTTTGTGATTTGTGAATGCCACGTGTCATCCATCAGGAC	3B|10439692|11701|530295	Sun et al (2014)
tae-miR3123a-1	TGAGACGAGATCTCCCCATAC	TGGCGGCCGTTGAGACGAGATCTCCCCATACCACATAGCGGCAGCTCGGCTCCGTGCACGCGTATGGGGAGATCTCGCCTCAACAGCCGCTC	5DL|4575265|6876|237670	Sun et al (2014)
tae-miR3124b-1	TGAGCATCAACTAATTCCGGA	TACTTTCTCCGTCCGGAATTAGTTGATGCTCAAACGGATGTAGTGCTAGATACATTCGTTTGAGCATCAACTAATTCCGGACGGACCGAGT	4AS|5934169|13316|594255	Sun et al (2014)
tae-miR3124b-2	TGAGCATCAACTAATTCCGGA	TACTCGGTCCGTCCGGAATTAGTTGATGCTCAAACGAATGTATCTAGCACTACATCCGTTTGAGCATCAACTAATTCCGGACGGAGAAAGT	4AS|5934169|13316|594255	Sun et al (2014)
tae-miR3124b-3	TGAGCATCAACTAATTCCGGA	ACTTCCTCCGTCCTGAATTAGTTGACGCTCAAACGGATGTATCTAGATTTCTGTGCTAGATACATCCGTTTGAGCATCAACTAATTCCGGACGGAGGGACT	1AL|3976788|8915|243499	Sun et al (2014)
tae-miR3124b-4	TGAGCATCAACTAATTCCGGA	TACTCCCTCCGTCCGGAATTAGTTGACGCTTAAACGCGTCTAGATACATCCGTTTGAGCATCAACTAATTCCGGACGGAGGAAGT	3AS|6951579|5414|77598	Sun et al (2014)
tae-miR3124b-5	TGAGCATCAACTAATTCCGGA	GACATCCTCAGGCTGGAATTAGTTGACGCTCAAATGGATGTATCTAGATTTCAGTGCTAGATACATCCGTTTGAGCATCAACTAATTCCGGACGGAGGGAGT	1DL|135855|5888|117879	Sun et al (2014)
tae-miR3125a-1	TGCAGTCCTCGATGTCGTAG	GGTTAACGAAACCACGGCATAGAGGCACTGCAAACATCCGAGATGAGCAAATTAGCTTGTCCCAAGTTTGCAGTCCTCGATGTCGTAGTTTGTTTTTT		Sun et al (2014)
tae-miR3125b-1	TTGCAGTCCTCGATGTCGTAG	GTTAACGAAACCACGGCATAGAGGCACTGCAAACATCCGAGATGAGCAAACTAAGCTTGTCCCAAGTTTGCAGTCCTCGATGTCGTAGTTTTGTTTTT	1DL|1024386|1963|40293	Sun et al (2014)
tae-miR3126a-1	TGCGCCCTGCAGTACGTCAGA	CGGCTCCCCTGACGTACTGCAGGGCGCAGTTGGGTCACTGACAGGTGGGCCAACTTGCTTTCGGGCCCACCTGTCAGTGGCCCAACTGCGCCCTGCAGTACGTCAGAGGAGCCTCGT	6AL|1699150|4855|95329	Sun et al (2014)
tae-miR3126a-2	TGCGCCCTGCAGTACGTCAGA	ACTCGGCTCCCCTGACGTACTGCAGGGCGCAGTTGGGTCACTGACAGGTGGGCCAACTTGCTTCCGGGCCCACCTGTCAGTGGCCCAACTGCGCCCTGCAGTACGTCAGAGGAGCCTCGT	5BL|10835247|11995|241694	Sun et al (2014)
tae-miR3126a-3	TGCGCCCTGCAGTACGTCAGA	ACTCGGCTCCCCTGACGTACTGCAGGGCGCAGTTGAGTCACTAACAGGTGGGCCAACTTGCTTTCGGGCCCACCTGTCAGTGGCCCAACTGCGCCCTGCAGTACGTCAGAGGAGTCTCGT	4BS|4949089|10607|193267	Sun et al (2014)
tae-miR3127a-1	TTTTTTTGCCATATTTTCCAC	CTGCAATGACGTGGAAGACGTGGCAAAAAAAATCGATGCTCCAAAATTTTTTTGAACATAACATTTTGGAGCCTTAGTTTTTTTTGCCATATTTTCCACAAATATCATC	5DS|2732062|15801|454411	Sun et al (2014)
tae-miR3128a-1	TGGACATCCGAGCAGCTCTCA	TCAGCGCATTTGGACATCCGAGCAGCTCTCAGAAAAAAAATTGGTCCCGAATAGTAAACTTTTTCATGGACCCCAACTTTGTTTTTTTTTTCTGAGAGCTGCTCAGATGCCCAAATGAGCTGAA	2AS|5296065|5514|209716	Sun et al (2014)
tae-miR3128a-2	TGGACATCCGAGCAGCTCTCA	ATTTCAGCGCATTTGGACATCCGAGCAGCTCTCAGAAAAAAAATTGGTCCCGAATAGTAAACTTTTTCATGGACCCCAACTTTGTTTTTTTTTTCTGAGAGCTGCTCAGATGCCCAAATGAGCTGAAA	2AS|5296065|5514|209716	Sun et al (2014)
tae-miR3128a-3	TGGACATCCGAGCAGCTCTCA	TCAGCGCATTTGGACATCCGAGCAGCTCTCAGAAAAAAAATCGGTTCCGAATAGTAAACTTTTTCACATACCCCAATTTTGTATTTTTTTTTCTGAGAGCTGCTCAGATGTCCAAATGAGCTGAA	2DS|5389210|9666|287549	Sun et al (2014)
tae-miR3128a-4	TGGACATCCGAGCAGCTCTCA	TCAGCGCATTTGGACATCCGAGCAGCTCTCAGAAAAAAATCGGTTCCGAATAGTAAACTTTTTCACATACCCCAATTTTGTATTTTTTTTCTGAGAGCTGCTCAGATGTCCAAATGAGCTGAA	2BS|5242343|27236|742204	Sun et al (2014)
tae-miR3129a-1	TGGACGAGGATGTGCAGCTGC	AGTTAGAGTTTGGACGAGGATGTGCAGCTGCGGTAGGACGTTCAGCTACGACCGGCAGCTGCACATCCACTTCCAAGCGCTAGCTA	2BL|8012957|11483|247815	Sun et al (2014)
tae-miR3129a-2	TGGACGAGGATGTGCAGCTGC	CCTAGTTAGAGTTTGGACGAGGATGTGCAGCTGCGGTAGGACTCTCAGCTACGACCGGCAGCTGCACATCCACGTCCAAGCGCTAGCTAG	2DL|9907038|5053|100774	Sun et al (2014)
tae-miR3129a-3	TGGACGAGGATGTGCAGCTGC	CCTGGTTAGAGTTTGGACGAGGATGTGCAGCTGCGGTAGGACGTTCAGCTACGACCGGCAGCTGCACATCCACTTCCAAGCGCTAGCTAG	2AL|6418433|13389|455202	Sun et al (2014)
tae-miR3129a-4	TGGACGAGGATGTGCAGCTGC	GGTTAGAGTTTGGACGAGGATGTGCAGCTGCGGTAGGACGTTCAGCTACGACCGGCAGCTGCACATCCACTTCCAAGCGCTAGCTA	2AL|6363060|7197|316332	Sun et al (2014)
tae-miR3129a-5	TGGACGAGGATGTGCAGCTGC	AGTTAGAGTTTGGACGAGGATGTGCAGCTGCGGTAGGACTCTCAGCTACGACCGGCAGCTGCACATCCACGTCCAAGCGCTAGCTA	2DL|9907038|5053|100774	Sun et al (2014)
tae-miR3129a-6	TGGACGAGGATGTGCAGCTGC	CCTAGTTAGAGTTTGGACGAGGATGTGCAGCTGCGGTAGGACGTTCAGCTACGACCGGCAGCTGCACATCCACTTCCAAGCGCTAGCTAG	2BL|8012957|11483|247815	Sun et al (2014)
tae-miR3130a-1	TGGATGTCATCGTGGCCGTACA	CTTCACACCGTGGATGTCATCGTGGCCGTACATGAATCGTCCCCCACATCCAGCTCTGTTCAATTTCAGGCAAAGTGGACGTTTCATTGTACGGCCTGATGACATCCACGGCGTGGCT	3B|10726517|4209|160111	Sun et al (2014)
tae-miR3130a-2	TGGATGTCATCGTGGCCGTACA	GGGAGCTCTTCACACCGTGGATGTCATCGTGGCCGTACATGAATCGTCCCCCACATCCAGCTCTGTTCAATTTCAGGCAAAGTGGACGTTTCATTGTACGGCCTGATGACATCCACGGCGTGGCTCT	3B|10726517|4209|160111	Sun et al (2014)
tae-miR3131a-1	TGGCATTGAGGGAGTCAAGCA	TGGCTGGTGCCGCTTGCCTGGCTCCCTGAATGCCATCCGGGAAGCGCGCCACTGTGGGAGGCGTCCCTCCTGGTTGGCATTGAGGGAGTCAAGCAGGCCTCGGCT	7BS|3149865|4288|48421	Sun et al (2014)
tae-miR3132a-1	TGGGCAAGTCACCCTGGCTACC	ACATATTCGATAGCCAAGGATGATTTGCCTGTTAAACTCACCTGGCAGCCAAGCTCTCTGCCACAGAGAATGGCGTACGGCAGTTCCATGGGCAAGTCACCCTGGCTACCCAAGTACC	5BL|10851316|6909|203785	Sun et al (2014)
tae-miR3132a-2	TGGGCAAGTCACCCTGGCTACC	GGGAGGTCTTGCATGGGGGCAAGAGGCCATCTTCGATAGCCAAGGATGATTTGTCTGTGAAACTCACCTGGCAGCCAAGCTCTCTGCCACAGAGAACAGGCGTGCAGCAGTTCCATGGGCAAGTCACCCTGGCTACCCAAGTACCCC	4AL_7129153	Sun et al (2014)
tae-miR3133b-1	TTTTGATGACATGCATGGACA	ACTAACAAAATGTTAATGCATGCCAACAAAAATTATATTGTTGGATTCGTATTTGATTATAGTTTTCAATGATATAATTTTTGATGACATGCATGGACATTTTGTTAGA	5BL|10855755|15509|261147	Sun et al (2014)
tae-miR3134a-1	TTGAATTTGTCCATAGCATCA	TGCTGATTCCCCACGGTGGGTAACGATGGTTAGATGCTATGGATAACTTCAAACCAGATTATAGTTCGTGACGATGCCCCATCCGTCAGAAGTTCTTCTATCACTGCCGCTGACCCTGCGCACCCACAAAACAAGACAAGGAACGCAGAAGCAGGGAGCCAATCCTCTGGTTGAATTTGTCCATAGCATCAACCATCCAGC		Sun et al (2014)
tae-lmiR4001a-1	AAAGATTCTGGGAGAAGCTGGGTA	AATCCGACCCCTACCCAGCTTCTCCCAGAATCTTTGAGCCCCATTTGTTTTACAATCCTATCTAGTTAGGGTCTAATTAGATAGGATTGTAAAACAAATGGGGTTCAAAGATTCTGGGAGAAGCTGGGTAAGGGTCGGAT	1BL|3844318|7012|317697	Sun et al (2014)
tae-lmiR4001a-2	AAAGATTCTGGGAGAAGCTGGGTA	ATCCGACCCCTACCCAGCTTCTCCCAGAATCTTTGAGCCCGTTTGTTTTACAATCCTATGTAATTAGACCCTAACTAGGTAGAATTGTAAAACAAATGAGGCCCAAAGATTCTGGGAGAAGCTGGGTAGAGATCGAAT	1AS|3268806|36439|1510959	Sun et al (2014)
tae-lmiR4001a-3	AAAGATTCTGGGAGAAGCTGGGTA	AATCCGACCCCTACCCAGCTTCTCCCAGAATCTTTGAGACACATTTGTTTTACAATCCTATCTAATCAGACTCTAACTAGATAGGATTGTAAAACAAATGAGGCTCAAAGATTCTGGGAGAAGCTGGGTAAGATTAGATA	7BL|6514743|546|1574	Sun et al (2014)
tae-lmiR4001a-4	AAAGATTCTGGGAGAAGCTGGGTA	AATCCGACCCCTACCCAGCTTCTCCCAGAATCTTTGAGCCCCATTTGTTTTACAATCCTATCTAGTTAGAGTCTAATTAGACAGGATTGTAAAACAAATGGGGTTGAAAGATTCTGGGAGAAGCTGGGTAAGGGTCGGAT	5DL|4571073|30457|1793296	Sun et al (2014)
tae-lmiR4001a-5	AAAGATTCTGGGAGAAGCTGGGTA	AATCCGACCCGTACCCAGCTTCTCCCAGAATCTTTGAGCCCCATTTGTTTTACAATCCTATCTAGTTAGGATCTAATTAGATTGGATTGTAAAACAAATGGGACAAAGATTCTGGGAGAAGCTGGGTATGGGTCGGAT	5DL|4589704|914|36663	Sun et al (2014)
tae-lmiR4001a-6	AAAGATTCTGGGAGAAGCTGGGTA	AATCCGACCCCCTACCCAGCTTCTGCCAGAATCTTTGAGCCCTGTTTGTTTTACAATCCTATCTAGTTAGGTTCTAATTAGACAAGATTGAAAACAAATGGGGCTCAAAGATTCTGGGAGAAGCTGGGTAAAGGTCGGAT	7DL|3344932|11299|236832	Sun et al (2014)
tae-lmiR4001b-1	AAAGATTCTGGAAGAAGCTGGGTA	CCTACCCAGCTTCTCCCAGAATCTTTGAGCCCCATTTATTTTACAATCCTATCTAGTTAGGGTCTAATTAGATGGGATTGTAAAACAAATGGGGCTTAAAGATTCTGGAAGAAGCTGGGTAGA		Sun et al (2014)
tae-lmiR4002a-1	AAAGACGGTCTTAGAAAATGCATT	TAGGGCCTAATGCGCTTTTTGAGGCTAACTTTGACCAAATATTAGAGCAATAATATATGACATGCAACTTACACAAAGCACACCGTTAAATTCGTGTGTGAAAGGAGCTTTCGATGATATAATTTTCACATTGTGCATGTCATGTACTATTAATCTTGTCAATAGTCAAAGACGGTCTTAGAAAATGCATTAGGCCCTAT		Sun et al (2014)
tae-lmiR4003a-1	AAAGTTAACCTCGAAAAACGCATT	ATATAGCGCCTAATACATTTTTTGAGGTTGCCGTTGACTATTGATAAGATTAATAATATGTAAGATGTATAATGTGAAAATTACATCGTTATCAACTTCTTGTAAGTACGAACTTGATGGTGTGGTTTGTTGAACTTGCGTGTCATATATTATTGCTCTAAAATATGGTCAAAGTTAACCTCGAAAAACGCATTAGAGCCTATA	7BS|3109459|20982|720390	Sun et al (2014)
tae-lmiR4004a-1	AGATAAGCTAGTAATAATGTCATA	ACTGGCTTATATAGCCGCCTTTGAGATATTTATTAGATAAGCTAGTAATAATGTCATATGACTTTAACTAAAGTCAACTGACATTATTACTATCTTATTTTTTAATACCAGC		Sun et al (2014)
tae-lmiR4004b-1	AGATAAGGTAGTAATAATGTCATA	TAAGATATTTATCAGATAAGGTAGTAATAATGTCATATGACTTTAACTAAAGTCAACTGACATTATTACTATCTTATTTTTTAATATCAAT	7BS|3162959|843|8532	Sun et al (2014)
tae-lmiR4004b-2	AGATAAGGTAGTAATAATGTCATA	TGAGATATTTATTAGATAAGGTAGTAATAATGTCATATGACTTTAACTAAAGTCAACTGACATTATTACTATCTTATTTTTTAATATCAGC	6AS|2726515|429|1540	Sun et al (2014)
tae-lmiR4004b-3	AGATAAGGTAGTAATAATGTCATA	GTGATTTATTAGATAAGGTAGTAATAATGTCATATGACTTTAACTAAAGTCAACTGACATTATTACTATCTTATTTTTTAATATCAG	2BS|3202819|221|611	Sun et al (2014)
tae-lmiR4005b-1	AAATTACTCGTCGTAGAAATGGAT	CCTCCGTTCCAAATTACTCGTCGTAGAAATGGATGTGTCTAGAACTAAAATACATCTAGATACATCCATACCTGCGACAAGTAATTCGGAATGGAGGG	1AL|3915680|19572|633335	Sun et al (2014)
tae-lmiR4005b-2	AAATTACTCGTCGTAGAAATGGAT	CCTCCATTCCAAATTACTCGTCGTAGAAATGGATGTATCCAGAACTAAAATACATCTAGATACATCCATACCTGCGACAAGTAATTCGGAACGGAGGG	2AL|6379608|13036|217430	Sun et al (2014)
tae-lmiR4005b-3	AAATTACTCGTCGTAGAAATGGAT	CCTCCGTTCCAAATTACTCGTCGTAGAAATGGATGTATCTAGAACTAAAATACATCTAGATACATCCATACCTGCGACAAGTAATTCGGAACGGAGT	6DL|3259411|3235|231844	Sun et al (2014)
tae-lmiR4005b-4	AAATTACTCGTCGTAGAAATGGAT	CCTCCGTTCCAAATTACTCGTCGTAGAAATGGATGTATCTAGAACTAAAATACATCTAGATACATCCATACCTGCGACAAGTAATTCGGAACGGACGGA	3AL|4352405|2891|23799	Sun et al (2014)
tae-lmiR4005b-5	AAATTACTCGTCGTAGAAATGGAT	CCTCTATTCCAAATTACTCGTCGTAGAAATGGATGTATCTAGAACTAAAATACATTAGGTACATCCATACCTGCGACAAGTAATTCGGAACGGAGGG	7DS|3948930|11968|340403	Sun et al (2014)
tae-lmiR4006a-1	AACATAGAGTAGTAACATGGGCAT	AGTGGATAGTAACATAGAGTAGTAACATGGGCATGTTACTACTCTATNCATTTTAGCCACAGTGGATAGTAACATAGAGTAGTAACATGGGCATGTTACTACTCTATGTTACTACCTCTA	7AS|4253765|17452|379703	Sun et al (2014)
tae-lmiR4006b-1	AACATAGACTAGTAACATGGGCAT	TAGAGGTAGTAACATAGACTAGTAACATGGGCATGTTACTGGTCTATGTTACTACCCATTGTGGCTAGTCTTACTCCCACTATGACCAGCCTAAGGCTGGCCATAGTGGGGAGTAACTTAGACTAGTAACATGCATATGTTACTAGTCTTTGTTACTACCTCTAT	3AS|3439910|5324|33650	Sun et al (2014)
tae-lmiR4007b-1	AACCACTAGTGCAGCGCCTGAGAG	CGGTGTGCAGCGCTAGCTTCTAGGCGTTGCACTAGTGGTTGCTTCATTTTATAGTGCAACCACTAGTGCAGCGCCTGAGAGCTAGGCGCCC	4BS|4919271|5656|36857	Sun et al (2014)
tae-lmiR4007c-1	AACCACTAGTGCAGCGTCTGAGAG	GCGCCTAGCTTCTAGGCGTTGCACTAGTGGTTGCTTTATTTTGTAGTGCAACCACTAGTGCAGCGTCTGAGAGCTAGACGCC		Sun et al (2014)
tae-lmiR4008a-1	AACCTAGAACTACGCGAATGACTT	TTCGGTGAATAAGTCATTTGCGTAGTTCTAGGTTGACGATTTAACTATCTAAATATATATTATATATGACAAAAAATNTATATTTAGAAACTACATCCGTGTACAAATCTAGTGATATAATTTTCATGACATATAACACATATTTAAATCCTTAAATCGATAACCTAGAACTACGCGAATGACTTATTCACCTGG		Sun et al (2014)
tae-lmiR4009a-1	AACGACCTAGGTACACATGCAAGA	CAGTTTAAGGCTTGCACGTGTATCTAGGTCGTCAATGTAACTTATATAAAATAAATTGTTTAACATAAAAATATATCATTAAAAGATAGAATATTTGAAGTTTGTAATGATATATTTTTCGTAATGTATGCCTCTTATTAAGTTGGTCAAATTAACGACCTAGGTACACATGCAAGACTTGTAAACT	1AL|3877930|551|11565	Sun et al (2014)
tae-lmiR4009a-2	AACGACCTAGGTACACATGCAAGA	AGTTTACAAGGCTTGCACGTGTATCTAGGTCGTCAATGTAACTTATATAAAATAAATTGTTTAAAATAAAAAATACTCTTAATATTTGAAGTTTGTAATGATTTTTTGTAATGTATGTCTGTTATTAAGTTGGTCAAATTAACGACCTAGGTACACATGCAAGACTTGTAAACA	1AL|3978551|9237|423266	Sun et al (2014)
tae-lmiR4009a-3	AACGACCTAGGTACACATGCAAGA	TAGTTTACAAGGCTTGCACGTGTATCTAGGTCGTCAATGTAACTTATATAAAATAAATTGTTTAACAAAAAAATATCATTAAAAATAGAATATTTGAAGTTTGTAATGATATATTTTTTGTAATGTATGCCTCTTATTAAGTTCATCAAATTAACGACCTAGGTACACATGCAAGACTTGTAAACT	1DS|1912737|5965|807863	Sun et al (2014)
tae-lmiR4009a-4	AACGACCTAGGTACACATGCAAGA	TCTTTATAACATTTGCACGTGTATCTAGGTCGTCAATGTAACTTATATAAATAAATTGTTTAACATAAAAAATATATCATTAAAAATGGAATCTTTGAAGTTTGTAATGATATATTTTCATAATGTATGCTTGTTATTAAGTTGGTCAAATTAACGACCTAGGTACACATGCAAGACTTGTAAACT	1BS|3419222|3539|447022	Sun et al (2014)
tae-lmiR4009a-5	AACGACCTAGGTACACATGCAAGA	CAGTTTACAAGGCTTGCACGTGTATCTAGGTCGTCAATATAACTTATATAAAATAAATTGTTTAACATAAAAAAATATCATAAAAAAAAATATTTGAAGTTTGTAATGATATATTTTTCGTAATGTATGCCTCTTATTAAGTTGGTCAAATTAACGACCTAGGTACACATGCAAGACTTGTAAACT	3DS|743054|542|2381	Sun et al (2014)
tae-lmiR4009a-6	AACGACCTAGGTACACATGCAAGA	CAGTTTACAAGGCTTGCACGTGTATCTAGGTCGTCAATGTAACTTATATAAAATAAATTGTTTAACATAAAAAAATAACATTAAAAAACAGAATATTTGAAGTTTGTAATGATATATTTTTCGTAATGTATGCCTCTTATTAAGTTGGTCAAATTAACGACCTAGGTACACATGCAAGACTTCTAAACT	6AS|4344025|7690|281308	Sun et al (2014)
tae-lmiR4010a-1	AAGACTTAGATGTGCAATACTTAT	CTAGATGTGCCCTAGTTATTGCACATCTAAGTCACTCAATCAAGCATAAGAAGGAAAAGAAAAAGGGAAAAGAAAATATTCACACGAATCTCCACGTAAGATCAATGACTTAAGACTTAGATGTGCAATACTTATGGCACATCTA	4DL_14389627	Sun et al (2014)
tae-lmiR4010b-1	AGGACTTAGATGTGCAATACTTAG	GATGTGCCATAAGTATTGCACATCTAAGTCCTATATCATATCATTGATCTTACGTTGAGATTCATGTGGATATTTTCTTTTTCCTTTTTTCTTTTCCTCTTTGTGCTTGATTCACTCACTTAGATGTGTAATAACTAGAGCACATCTAGATGTGCCCTAGACACACCCAGAAAGAAAATACCCACACGAATCTCCGTGCAATATCAGTGATATAGGACTTAGATGTGCAATACTTAGGGCACATCT	6AS|4376226|14926|732370	Sun et al (2014)
tae-lmiR4010b-2	AGGACTTAGATGTGCAATACTTAG	CTAGATGTGCCATAAGTATTGCACATCTAAGTCCTATATCATATCATTGATCTTACGTTGAGATTCATGTGGATATTTTCTTTTTCCTTTTTTCTTTTCCTCTTTGTGCTTGATTCACTCACTTAGATGTGTAATAACTAGAGCACATCTAGATGTGCCCTAGACACACCCAGAAAGAAAATACCCACACGAATCTCCGTGCAATATCAGTGATATAGGACTTAGATGTGCAATACTTAGGGCACATCTA	6AS|4376226|14926|732370	Sun et al (2014)
tae-lmiR4011a-1	AAGCCCAGTCGGCCTGCAGTTGGC	TGGCCCATCAGCTTGCTGCTGGCCGATTGGGCTGTCGGCCACCAGATCAAGCCCAGTCGGCCTGCAGTTGGCCGATAGGCCT	7DL|3312134|2727|37347	Sun et al (2014)
tae-lmiR4011a-2	AAGCCCAGTCGGCCTGCAGTTGGC	AGGCCGACTGGTGGCCCATCAGCTTGCTGCTGGCCGATTGGGCTGTCGGCCACCAGATCAAGCCCAGTCGGCCTGCAGTTGGCCGACAGGGTC	3AS|6856629|329|1580	Sun et al (2014)
tae-lmiR4011a-3	AAGCCCAGTCGGCCTGCAGTTGGC	AGCCCAGTCGGCCCACAACAGGCCGACTGGTGGCCCATCAGTTTGCTGCTGGCCGATTGGGCTGTCGGCCACCAGATTCAAGCCCAGTCGGCCTGCAGTTGGCCGACAGGGTC	4DL_14307817	Sun et al (2014)
tae-lmiR4011a-4	AAGCCCAGTCGGCCTGCAGTTGGC	TGGCCCATCTGCTTGCTGCTGGCCGATTGGGCTGTCGGCCACCAGATCAAGCCCAGTCGGCCTGCAGTTGGCCGATAGGCCT	7DS|3882810|8129|157273	Sun et al (2014)
tae-lmiR4011a-5	AAGCCCAGTCGGCCTGCAGTTGGC	GCCCATCAGCTTGCTGCTGGCCGATTGGGCTGTCGGCCACCAGATGAAGCCCAGTCGGCCTGCAGTTGGCCGACAGGGTC	5DL|2382082|211|1370	Sun et al (2014)
tae-lmiR4012a-1	TAGGACAAGTATTTTCGGACGGAG	ATTCATTTTTTAGGACAAGTATTTTCGGACGGAGGGAGTACATCCTAGTGGTTTGTCATGAAGATTACTTTTGTACCATTATACTCCCTCCGTCCAGAAATACTTGTCGGAGAAATGGATG		Sun et al (2014)
tae-lmiR4012e-1	TCGGACAAGTATTTCCGGACGGAG	CTCTTACTCCCTCCGTTCGGAAATACTTGTCGGAGAAATGGATGTATCTAGATGTATATTGGTCTTAGTCCAATTGTTGTTTTTGTTTCTGTATTCCTTATTTATCCACTGGGGCAATCTGCTTGGTTCTTTGCGCATCCATTTTTATGTATTTCTCGGACAAGTATTTCCGGACGGAGGGAGTACATC		Sun et al (2014)
tae-lmiR4013a-1	GAGGCCTTTAGTACCGGTTGGTGG	CCGGTTGGAGCCACCAACCGGTACTAAAGGCCAACTTTTGGCCAGGCCAAGAGGCAGGAAGAGGAGGCCTTTAGTACCGGTTGGTGGCTCCAACCGA		Sun et al (2014)
tae-lmiR4013a-2	GAGGCCTTTAGTACCGGTTGGTGG	GTGGCAGCGCGAGGCCTTTAGTACCGGTTGGTGGCTTCAACCGGTATTAAAGATCACCCTTTTAGTACCGGTTACGAGCCACCAACCGATACTAAAGGCCTGCTCTTCCCGCC		Sun et al (2014)
tae-lmiR4013a-3	GAGGCCTTTAGTACCGGTTGGTGG	GCGGGAAGAGGAGGCCTTTAGTACCGGTTGGTGGTTCCAACCGGTACTAAAGAATGATCTTTAGTACCGGTTGGAGCCACCAACCGGTACTAAAGGCCTCGCACTGCCACCCCAA		Sun et al (2014)
tae-lmiR4014a-1	AAGTACTTTGATCATCATAGGCTT	TAGCTGTATCTACGCCTATGATGGATTAAGGTACTTGTGCTATTCAGAAAATATTCAAACACTTCACAGGCATTAGTAGATGTATATGTAAGAGTACATGCAAAAGCTATGCAAATTGACCTGTACATTGTTTTGTACAAAGTAGACAAAAATTGCTGCTACATTGAAAACTTTTTTCCTTTTTACAGCACTGTACAAGTCAGTTTGTACAATTTTTTGCATGTATCTTTACATTTATATGGACTACTACTGTGAATTGTTCTGAATATTACAAGTACTTTGATCATCATAGGCTTAGATACACCT	7AS|4245897|7876|61593	Sun et al (2014)
tae-lmiR4014a-2	AAGTACTTTGATCATCATAGGCTT	TAGCTGTATCTACGCCTATGATGGATTAAGGTACTTGTGCAATTCAGAAAATATTCAAACGCTTCACAGGCATTAGTAGATGTATATGTAAGAGTACATGCAAAACTATGCAAATTGACCTGTACATTGTTTTGTACAAAGAAGACAAAAATTGCTGCTACAGTGAAATCTTTTTTTTCCTTTTTACAGCACTGTACAAGTCAGTTTGTACAATTTTTTTGCATGTTCCTTTACATTTATACACTACTACTCTGAACTGTTTTGAATATTACAAGTACTTTGATCATCATAGGCTTAGATACACCT	7DS|3861440|12251|153563	Sun et al (2014)
tae-lmiR4015b-1	AATATGCGGACTAAATAAAAACGG	GTAATGTACTCCGTTTTTATTTATTCTGCATATTAGGTTTTCTAAAGTCAAACTTTACAAAACTCTAAAGAAAAATATTAACATATACAATCCAAATCAATACCATTAGATTCACCATTGAATATATTTTCACATCATATAGATTTTTTGCTGTAAATGTTCATATTGTTTTCTATTAACTTGGTCAAACTTTATAAAGTTTGACTTCAGTCAAAGTTAATATGCGGACTAAATAAAAACGGGGGAGTATGT		Sun et al (2014)
tae-lmiR4016a-1	AATCATGTATGTGATCTATGGGAC	AACTTGATGTTTCATAGATCATATACATGAATTGTTCCACGTTAACTCCGTGAGTTAACATGGGTATAACCAATGAAACCTCGCGAGTTAACATGGAACAATCATGTATGTGATCTATGGGACGCCAAGTATC		Sun et al (2014)
tae-lmiR4017a-1	AATGGACAAAAAGGGGTGTATCTA	TTGTCATCAAAATGGACAAAAAGGGGTGTATCTAAAACTAAAATACATCTAGATACATCACCTTTTATTCATTTTGATGACAAG	1BL|3852330|3478|62780	Sun et al (2014)
tae-lmiR4018a-1	AATTGGCAACCTAGATATACGCGT	TTACAAGGCGTGCGCGTATCCCTAGGTCGTCAATTTGATCAATCTAATATAAATAATATATTACAAAAAATATACCAATATAAACTTCAGATTTTCTATTTTCAGAAGATATAATTTTTGTGTTATATAGTTTATATTAGGGTGATCAAATTGGCAACCTAGATATACGCGTAGGAATTGTA	1BS|3423137|6175|151743	Sun et al (2014)
tae-lmiR4019a-1	AATTTAACCAACGAGACTGACTGC	GTTTTACATAAATTTAACCAACGAGACTGACTGCGGCGGAAGCAAAAATTATACCACTACATTCGTATTTTTTATATGAATCCAGTGATATAATTTTTTCTCCCGCCACAATCGGTCTCGTTGGTTAAATTTACGATCAAACT	4AS|5997052|4918|584635	Sun et al (2014)
tae-lmiR4020a-1	ACCCGGCAGTTGGGTAAAGTCACA	TAATACTGTGATGTGGCTCTACCTAACTGCTGGGTAGTACAACTGTCCGGGTTGTACTGACCCGGCAGTTGGGTAAAGTCACATCGCAATATT	2BL|8084654|4015|37695	Sun et al (2014)
tae-lmiR4021a-1	ACCGGAAAGAAGCAAACCACACGG	TTGAGTGTTTACCATGTGCTTTGCTTCTTTCCGGTTGTGCTTCTATTCGATAGTTCCTATTTACCGTGTAGACGAACGAATAAGCACAACCGGAAAGAAGCAAACCACACGGTAAACACTCA		Sun et al (2014)
tae-lmiR4022a-1	ACGAGGCTCCTCTGACGTACTGCA	TCGCCGGCGGACGAGGCTCCTCTGACGTACTGCAGGGCGGCAGTTGGGTCCGACTGACAGGTGGGCCCGAAAACGACAAAGTTAGCCCACCTGTCAGTGACCCAACTGCGCCCTGCAGTACGTCAGGGGAGCCGAGTCCCCTGCCGGCAC		Sun et al (2014)
tae-lmiR4023a-1	ACGGCGCAAAATGAGTGAATCTAC	TATTTTAGAGTGTAGATTCACACATTTTGCTTCGTATGTGTACTCCCTCCGTTCCTAAATATTCTATTCGTCTTAACAGAGATTTCAACGAGTGACTACATACGGCGCAAAATGAGTGAATCTACACTCTAAAAT	4AS|2442241|247|1510	Sun et al (2014)
tae-lmiR4024a-1	ACGTCTCTCCTGTAGAAATAGGCA	TAAGCACCGGTGCTTATTTGTATAGGGTAGACGCTTAACTAAACGTCTCTCCTGTAGAAATAGGCACCGGTGCTTC		Sun et al (2014)
tae-lmiR4025a-1	ACTCGGCTCCCCTGACGTACTGCA	TGTCCCGTGGACTCGGCTCCCCTGACGTACTGCAGGGTGCAGTTGAGTCGCTGACAGGTGGGCCAACTTGCTTNTTCGGGCCCACCTGTCAGTGGCCCAACTGCACCCTGCAGTACGTCAGAGGAGCCTCGTCCATGTCCCG	4AL_7164578	Sun et al (2014)
tae-lmiR4027a-1	ACTGTGCCTTCTAAACTGTGACGG	CGCAAATTTAACTGTGCCTTCTAAACTGTGACGGGGGAAGTACTTTTGATAGGATTCTGAGGGTTAATTAACCTTAAGTGGCCTCTAGATTCACGTTGCATAATGTTAACCATGCTGCAATAGTACTTCCTCCGTCACAGTTTAGAAGGCACAGTTAAATTTGCA	7AS|3529335|231|1072	Sun et al (2014)
tae-lmiR4028a-1	AGAAAAGTCTGGTTTATTTCTCTA	TAGAGGGATGCTTAGAAAAATAAACCGAGATTTTCTGAAGCACCGGTGCCTATTTCTACAGAAAAGATGCTTAGTTAAGCGTCTACCCAGTACAAATAAGTACCGGTGCTTAAGAAAAGTCTGGTTTATTTCTCTAACCACCTCCC		Sun et al (2014)
tae-lmiR4029b-1	AGAAGTACACTTATTCATGGACGG	GTATACTTCCTCTGTCCGCGAATAAGTGTACTTCTAGCCTTTGTTCTAAGTCAAAATTTTAAAATTTTGACCAAATATATACAAAAGAAGTAGTAACATATATGACATAAAATTGATATATTATGAAATTACAATTCAAAACGAATCTAGTGATACTAATTTAGTGTCATAAATGCTGCTACTTTTCTCTATAAAGTTGGTCAAAATTTGACTTAAGACAAAATCTAGAAGTACACTTATTCATGGACGGAGGGAGTATG	3AS|3442229|6135|56900	Sun et al (2014)
tae-lmiR4029c-1	AGATGTACACTTATTCATGGACGG	AATACTTCCTCCGTCCGTGAATAAGTGTACATCTAACTTTTGTTCTAAGTCAAAGTTTTAAAATTTTGACCAATTTTATAGAAAATAGTAGTAACATATATAACATCAAATTGATATATTATCAAAGTACATTTCAAAACGAATCTAGTGATAATAATTTGGTGCCATAAATGCTTTTACTTTTTTCCTAAAAAGCTGGTCAAAATTGTAAAACTTCGACTTAAGACAAAATCTAGATGTACACTTATTCATGGACGGAGGGAGTACA	2AL|6400841|18129|345993	Sun et al (2014)
tae-lmiR4029d-1	AGAAGTACACTTATTCACGGACGG	TGCTACTCCCTCCGTCCGCGAATAAGTGTACATCTAGGTTTTGTTCTAAGTCAAAGTTTTAATACTTTTACCAACTTTATAGGGAAAAGTAGTAGCATTTATGGCACTAAATTACTATCAATAGGTTCATTTTGAAATGTAGTTTCATAATATACCAATTTGATGTCATATATGCTACTATTCTTTTCTATAAAGTTGGTCAAAATTTAAAAACTTTGACTCACGATAAAAGGTAGAAGTACACTTATTCACGGACGGGGGGAGTAGC	3B|10508558|11587|318520	Sun et al (2014)
tae-lmiR4029d-2	AGAAGTACACTTATTCACGGACGG	TACTCCCTCCGTCCGTGAATAAGTGTACATCTAGGATTTGCCTTAAGTCAAAATTTTGAAACTTTGATCAACTTTATAGAAAAAAATAGCAGCATTTATGACACTAAATTAGTATCACTAGATTTGCTTTGAAATGTATTTTCATAATATACCAATCTGATGTCATATATACTACTACTCTTTTCTAAAAAGTTGATTAAAATTATAAAATTTTGACTTAGGACAAATGGTAGAAGTACACTTATTCACGGACGGAGGGAGTAG	5AL|2692121|2234|10682	Sun et al (2014)
tae-lmiR4029e-1	AGAAGTACACTTATTCGCGGACGG	CATACTCCATCCGTCCGTGAATAAGTGTACATCTAGCTTTTGTCCTAAGTCAAAGTTTTGAAACTTTGACCAACTTTATAGAAAAAAGTAGCAGCATTTATGACACTAAATTAGCATCACTAGACTCGTTTTGAAATGCATTTTCAGAATATACCAATTTGATGTCATATGTACTACTACTCTTTTCTAAAAAGTTGGTCAAAATTATAAAACTTTGACTTAAGACAAATAGTAGAAGTACACTTATTCGCGGACGGAGGGAGTAGG	3B|10626673|8779|557182	Sun et al (2014)
tae-lmiR4029e-2	AGAAGTACACTTATTCGCGGACGG	ACTACTCCCTCCGTCCGTGAATAAGTGTACATCTAGTTTTTGGTTTAAGTCAAAGTTTTAAAACTTTGACCAAATTTATTGAAAAAAGTAACATTATTTATGGCACTAAATTAGTATCACTAGATTCGTTTTGAAATGTACTTTCATAATATGTCAATTTTATTTCATATATGCTACTACTTTTTCTATAAAGTTGGTCAAAATTTTGAAAGTTTGACTTAGGAGATAAGGTAGAAGTACACTTATTCGCGGACGGAGGGAGTAGC	3AS|6896536|926|7850	Sun et al (2014)
tae-lmiR4029e-3	AGAAGTACACTTATTCGCGGACGG	CTTACTCTCTCTGTCCGCGAATAAGTGTACATCTAGCTTTTTTTTTCTAAGTCAAAGTATTAAAATTTTGATCAATTTTATAGAAAAAAGTAGCAGCATTTATGACACTAAAATAATATCACTAACTTTGTTTTAAAATGTACTTTCATAATATACCAATTTGATATCATATATGTCACTACTATTTTCTATAAAGTTGGTCAAAATTTCAAAACTTTGACTTGGAACAAAACGTAGAAGTACACTTATTCGCGGACGGAGGGAGTAGA	1AS|3277599|8514|337954	Sun et al (2014)
tae-lmiR4029e-4	AGAAGTACACTTATTCGCGGACGG	CACACTCCCTCCGTCCGTGAATAAGTGTACATCTAGCTTTTGTCTTAAGTCAAAGTTTTAAAATTTTGACCAACTTTATAGACAAAAAAGCAGCATTTATGGCACTAAATTAGTATCACTAGATTCGAGTTGAAATGTGCTTTCATGATATATCAATTTGATGTCATATATGCTACCAGTGCTTTCTATAAACTTGATCAAAATTTTAAAACTTCGACTTAAGACAAAAGGTAGAAGTACACTTATTCGCGGACGGAGGGAGTAGT	7AL|4537626|2432|20060	Sun et al (2014)
tae-lmiR4029e-5	AGAAGTACACTTATTCGCGGACGG	TGTACTCCCTCCGTCCGCGAATAAGTGTACATCTAGCTTTTGTTCTAACTCAAAGTTTTGAAACTTTGACCAACTTTATAGGTAAAAGTAGCACCATTTATGACACAAAATTAGTATCACTAGATTCTTTTTGAAATGTATTTTCATAATATACCAATTTGATGTCATATAAACCTACTACTCTTTTCTAACAAGTTGGTCAAAATTATAAAATTTTGACTTAGTAAAAATGGTAGAAGTACACTTATTCGCGGACGGAGGGAGTAGA	4BL|6841510|11260|126667	Sun et al (2014)
tae-lmiR4029e-6	AGAAGTACACTTATTCGCGGACGG	ACTACTCCCTCCGTCTCTGAATAAGTGTACATCTATCTTTTGTCCTAAGTCAAAATTTTCAAATTTTGACCAACTTTATAGAAAAAAATAATGACATATATGACATCAAATTGGTATATATTATGAAAGTACATTTCGAAACGGATCTAGTGATACTAATTTAATGCCATAAATGTTGTTACTTTTTCCTATAAAGTTAATCAAAAATTTAAAACTTTGACTTAGGACAAAAGTTAGAAGTACACTTATTCGCGGACGGAGGGAGTATA	1AL|3966657|9370|277989	Sun et al (2014)
tae-lmiR4029e-7	AGAAGTACACTTATTCGCGGACGG	GTTACTCCCTCCGTCCGCGAATAAGTGTACATCTAGCCTTTGTCTTAAGTAAAAGTTTTAAAACTTTGACCGACTTTATAGAAAAAAGTACCAGCATTTATGGCACTAAATTAGTATCACTAGATTCGTTTTGAAATGTAGTTTCATAATATACCAATTTGATGTCATATATGTTACTACTCTTTTCTATAAAGTTGGTCAAAATTTTAGAACTTTGACTTAGACCAAAACATAGAAGTACACTTATTCGCGGACGGAGGGAGTAAG	5AL|2745971|9930|97235	Sun et al (2014)
tae-lmiR4029e-8	AGAAGTACACTTATTCGCGGACGG	TGTACTCCCTCCGTCCGCGAATAAGTGTACATCTAGCTTTTGTCTTAAGCCAAAGTTTTAAATTTGACCAACTTTATAGGAAAATGTAGAAACATTTACGACACTAAATTAGTATCACTAGATTCATTTTGAAATGTACTTTCATAATATATCAATTTTGATGTCATATATGCTACTACTTTTTTCTATAAAGTTGGTCAAAATTATAAAACTTTGACTTAGAACATAAGGTAGAAGTACACTTATTCGCGGACGGAGGGAGTAGT	3AS|6833522|1063|4598	Sun et al (2014)
tae-lmiR4029e-9	AGAAGTACACTTATTCGCGGACGG	CATACTCCCTCCGTCCGTGAATAAGTGTACATCTAACTTTTGTACTAAGTCAAAGTTTTAAAACTCTGATCAACTTTATAGAAAAAAGTAGCAGCATTTATGGCACTAAATTAGTATCACTAGATTCGTTTTGAAATGTGTTTTCATAATATATCAATTTGGTGTCATATATATTACTACTCTTTTTTTAAAAGTTGGTCAAAACTATAAAACTTTGACTTAGGACAAATGGTAGAAGTACACTTATTCGCGGACGGAGGGAGTAGT	7DS|3325534|4345|68771	Sun et al (2014)
tae-lmiR4029f-1	AGATGTACACTTATTCACGGACGG	TCGTACTCCTCCGTCCGTGAATAAGTGTACATCTAGCTTTTGCCTGAAGTCAAAGCTTTAAAATTTTGACCAACTTTCTACGGAAAAGTAAAAGCATTTATGACACTAAATTAGTATCACTAGATTCGTTGTGAAATGTACTTTGATAATATACCAATTTGATGTCATATATGTTACTACTATTTTCTATAAATTTGGTTAAAATTTTAAAATTTTAACTTGGTACAAAAGCTAGATGTACACTTATTCACGGACGGAGGGAGTATG	1AS|3299754|13048|334691	Sun et al (2014)
tae-lmiR4029f-2	AGATGTACACTTATTCACGGACGG	GTTACTCCCTCCATCCGTGAATAAGTGTACATCTAGCTTTTGTCTTAAGTCAAAGTTTTAAAACTTTGACCACCTTTCTAGGAAAAAATAAAAGCATTTATGACACCAAATTAGTACCACTAGATTCGTTTTGAAATGTACTTTGATAAATATCAATTTGATGTCATACATGTTACTATTATTTTCTATAAAATTGGTCAAAATTTTAAAACTTTGACTTAGATTAAAAGCTAGATGTACACTTATTCACGGACGGAAGGAGTAGA	7DS|3853120|10063|139945	Sun et al (2014)
tae-lmiR4029f-3	AGATGTACACTTATTCACGGACGG	AATACTCCCTCCGTCCGCGAATAAGTGTACATCTAGCTTTTGTCCTAAGTCAAAATTTAAAATTTTGACCAACTTTCTTGGAAAAGGTAGCAGCATTTATGGCACTAAATTACTTTCACTAGATCCGTTTTGAAATGTACTTTCATAATACATCAAGTTGATGTCATATATGTTACTACTATTTCCTATAAAGTTGGTCAAAATTTTAAAAGTTTGACTTCGAACAAAAGCTAGATGTACACTTATTCACGGACGGAGGGAGTAAC	5DL|2857436|5358|198777	Sun et al (2014)
tae-lmiR4029f-4	AGATGTACACTTATTCACGGACGG	TACTCACTCCGTCCGTGAATAAGTGTACATCTAGGTTTTAAAATTTTGACCAACTTTATAGAAAAGAGTAGTAGCATATATAACATCAAATTGGTAGATTATGAAACTACATTTCAAAATGAATCTAGTGATAGTAATTTAGTGCCATAAATGCTGCTGCTTTTCTCTATAAAGTTGGTCAAAATTTTAAAATTTTGACTTAGGACAGAATCTAGATGTACACTTATTCACGGACGGAGGGGGTAA	2AL|2239493|3122|32520	Sun et al (2014)
tae-lmiR4029f-5	AGATGTACACTTATTCACGGACGG	CATACTCCTTCTGTCCGCGAATAAGTGTACATCTAGGTTTTGTCTTAAGTCAAAGTCTTAATACTTTGACCACCTTTCTAGGAAAGAGTAAAAGCATTTATGACACCAAATTAGTATCACTAGATTCGTTTTGAAATATACTTTGATAATACATCAATTTGATGTCATATATGTTACTACTATTTTCTATAAAGTTGGTCAAAATCTTAAAACTTTGACTTAGAACAAAAGCTAGATGTACACTTATTCACGGACGGAGGGAGTAAG	2DS|5388339|9228|672831	Sun et al (2014)
tae-lmiR4029f-6	AGATGTACACTTATTCACGGACGG	TACTCCCTCTGTCCGTGAATAAGTGTACATCTAGTTTTTGTTCTAAGTCAAAGTTTTAAGATTTTGACCAACTTTATAGAAAATAGTACTAACATATATGACATCAAATTGATATATTATCAAGTACATTTCAAAATGAATCTAGTGATACTAATTTGGTGCCATAAATATTTTTACTTTTTCCTAAAAAGGTGGTTAAGTAATAAAATTTTGACTTAAGACAAAAGCTAGATGTACACTTATTCACGGACGGAGGGAGTAA	2AS|5183026|14585|561254	Sun et al (2014)
tae-lmiR4029f-7	AGATGTACACTTATTCACGGACGG	ATTACCCCCTCCGTCCGTGAATAAGTGTACATCTAGATTCTGTCCTAAGTCAAAATTTTAAAATTTTGACCAACTTTATAGAGAAAAGCAGCAGCATTTATGGCACTAAATTACTATCACTAGATTCATTTTGAAATGTAGTTTCATAATCTACCAATTTGATGTTATATATGCTACTACTCTTTTCTATAAAGTTGGTCAAAATTTTAAAACCTAGATGTACACTTATTCACGGACGGAGTGAGTACA	2AL|2239493|3122|32520	Sun et al (2014)
tae-lmiR4029f-8	AGATGTACACTTATTCACGGACGG	TGTACTCCCTCCGTCCGTGAATAAGTGTACATCTAGCTTTTGTCTTAAGTCAAAGTTTTAAAACTTTGACCAATTTTATAGGAAAACGTAGCAGCATTTATGGCACTAAATTAGTACCGTTGGATTCGTTTTGAAATGTACTTTCATAATATATCAATTTGATATCATATATGCTACTACTCTTTTCTATAAAGTTGGTCAAAATTCTAAATCTTTGACTTAGAACAAAAGATAGATGTACACTTATTCACGGACGGAGGGAGTAGA	4BL|7012573|8178|56990	Sun et al (2014)
tae-lmiR4029f-9	AGATGTACACTTATTCACGGACGG	CTTACTCCCTCCGTCCGTGAATAAGTGTACATCTAGCTTTTGTTTTAAGTCAACGTTTTATTACTTTGACCACCTTTCTAAGAAAAAGTAAAAGCATTTATGGCACCAAATTAGTATCACTAGATTCGTTTTGAAATGTACTTTGATAATATATCAATTTTATGTCATATATGTTACTACTATTTTCTATAAAGTTGGTCGAAATCTTAAAACTTTGACTTAGAACAAAAGGTAGATGTACACTTATTCACGGACGGAGGGAGTAAC	5AS|1548461|4008|24956	Sun et al (2014)
tae-lmiR4030a-1	AGACAAAAGCTAGAAGTACACTTA	TCCGCGAATAAGTGTACTTCTAGCTTTTGTCCTAAGTCAAAGTTTTAAAATTTTGACCAACTATATACAAAAGAGTAGAAACATATATGACATCAAATTGATATATTATGAAAGTACATTTCAAAACGGATCTAGTGATACTAATTTAGTGCTATAAATGCTGCTACTTTCCCTATAAAGTTGGTCAAAGTTTTAAAGCTTTGACTTAAGACAAAAGCTAGAAGTACACTTATTCGCGGAC	5AL|2745832|3046|36844	Sun et al (2014)
tae-lmiR4031b-1	AGAGAAAACTGTCTACATCTACAA	CCAAGTGTATAGAGAAAACTGTCTACATCTACAATACCAAACATGTAGATTATGAAATTATAACTCATGATGTACCCAATAATATGCATTCGGTATTCTAGATGTACCTACTTTTCTCTATAAATATGGT	5DL|4608629|9553|1058019	Sun et al (2014)
tae-lmiR4031b-2	AGAGAAAACTGTCTACATCTACAA	CCAAGCATATAGAGAAAACTGTCTACATCTACAATACGAAACAAGTATATTATGAAAATATAACTCACGATGTATCCAATGATGTGCATTTCGTCTTCTAGATGTACCTACTTTTCTCTATAAACATGGT	4BS|4861666|2388|95974	Sun et al (2014)
tae-lmiR4032a-1	AGAGAAAAGTAGGTACATCTAGAA	CCATGTTTATAGAGAAAAGTAGGTACATCTAGAAGACGAAATGCACATCATTGGATACATCGTGAGTTATATTTTCATAATATACTTGTTTCGTATTGTAGATGTAGACAGTTTTCTCTATATGCTTGGT	4BS|4861666|2388|95974	Sun et al (2014)
tae-lmiR4032a-2	AGAGAAAAGTAGGTACATCTAGAA	CCATATCTATAGAGAAAAGTAGGTACATCTAGAATACCAAATGCACATAATTGGATACATCGTGAGTTATATTTTCAGAATGTACATGTTTGGTATTATAGATGTAGACAGTTTTCTTTATATACTTGGT	4BS|4901882|17343|197063	Sun et al (2014)
tae-lmiR4032a-3	AGAGAAAAGTAGGTACATCTAGAA	CCATGTTTATAGAGAAAAGTAGGTACATCTAGAATACCAAATGCACATCATTGAATATATCGTGAGTTATATTTTTAGAATGTACATGTTTGGTATTGTAGATGTACACGGTTTTCTCTATACACTTGGT	7AL|4457111|1300|8298	Sun et al (2014)
tae-lmiR4032a-4	AGAGAAAAGTAGGTACATCTAGAA	TCATGTTTATAGAGAAAAGTAGGTACATCTAGAAGACGAAATGCACATCATTGGATACATCGTGAGTTATATTTTCAGAATATACTTGTTTCGTATTGTAGATGTAGACAGTTTTCTCTATACGTTTGGT	5BL|10844786|20224|395634	Sun et al (2014)
tae-lmiR4032a-5	AGAGAAAAGTAGGTACATCTAGAA	CCATGTTTATAGAGAAAAGTAGGTACATCTAGAAGACGAAATGCACATCATTGGATACATCGTGAGTTATATTTTCAGAATATACTTGTTTCGTATTGTAGATGTAGACAGTTTTCTCTATACGTTTGGT	6AL|5827098|10928|176099	Sun et al (2014)
tae-lmiR4033a-1	AGAGCTAGGCGCTGCACTGTATAG	GCAGAGCCTAAGAGCTAGGCGCTGCACTGTATAGTGTGGCGCCTAGCTCTCAGGCACTGCACTAGTGGTTGCACTATAAAATGAAGCAACCACTAGTGGTTGCACTATAAAATGAAGCAACCACTAGTGCAACGCCTAGAAGCTAGGCACTACACTGTATAGTGTGGCGCCTAGCTCTCAGGCGCTGCA	4DL_14385092	Sun et al (2014)
tae-lmiR4033a-2	AGAGCTAGGCGCTGCACTGTATAG	GCAGAGCCTAAGAGCTAGGCGCTGCACTGTATAGTGTGGCGCCTAGCTCTCAGGCGCTCCACTAGTGGTTGCGCTACAAAATGAAGCAACCACTAGTGCAACGCCTAGAAGCTAGGCGCTACACTGTATAGTGTGGCGCCTAGCTCTCAG	4DL_14361501	Sun et al (2014)
tae-lmiR4033a-3	AGAGCTAGGCGCTGCACTGTATAG	GCAGAGCCTAAGAGCTAGGCGCTGCACTGTATAGTGTGGCGCCTAGCTCTCAGGCGCTGCACTAGTGGTTGCACTACAAAATAGTGCAACGCCTAGAAGCTAGGCGCTACACTGTATAGTGTGGCGCCTAGCTCTCAGGCGCTGCA	4DS|2285451|13272|571022	Sun et al (2014)
tae-lmiR4033a-4	AGAGCTAGGCGCTGCACTGTATAG	GCAGAGCCTAAGAGCTAGGCGCTGCACTGTATAGTGGGGCGCCTAGCTCTCAAGCGCTGCACTAGTGGTTGCACTACAAAATGAAGCAACCACCCTAGAAGCTAGGCGCGGCAATGTATAGTGTGGCGCCTAGCTCTCAGGCGCTGCA	1AL|3869709|20326|925082	Sun et al (2014)
tae-lmiR4034a-1	AGATAAGATAGTAATAATGTCAGT	TGCTTATTTGTTAGATAAGATAGTAATAATGTCAGTTGACTTAGTCAACTGACATTATTACTATCTTATTTTTTAGTATCAGC		Sun et al (2014)
tae-lmiR4034a-2	AGATAAGATAGTAATAATGTCAGT	TTTGTGCTATTTGTTTAGATAAGATAGTAATAATGTCAGTTAACTAAGTCAACTGACATTATTACTATCTTATTTTTTAGTATCAGC		Sun et al (2014)
tae-lmiR4034b-1	AGATAAGGTAGTAATAATGTTAGT	GCTATTTATTAGATAAGGTAGTAATAATGTTAGTTGAGTTTTCACTAAAGTCAACTGACATTATTACTATCTTATTTTTTAATATCAGTC		Sun et al (2014)
tae-lmiR4034b-2	AGATAAGGTAGTAATAATGTTAGT	TTGAGCTATTTATTAGATAAGGTAGTAATAATGTTAGTTGAGTTTCACTAAAGTCAACTGACATTATTACTATCTTATTTTTTTAATATTCA		Sun et al (2014)
tae-lmiR4034c-1	AGATAAGGTAGTAATAATGTCAGT	GAGTGATAAATTAGATAAGGTAGTAATAATGTCAGTTGACTTGACATTATTACTATCTTATTTTTAATATCAGCT		Sun et al (2014)
tae-lmiR4034c-2	AGATAAGGTAGTAATAATGTCAGT	CTATTGTTAGATAAGGTAGTAATAATGTCAGTTGACTTTACCTAACTAAAAGTCAAATGACATTATTACTATCTTATTTTTAGTAT		Sun et al (2014)
tae-lmiR4035a-1	AGATAAGGTAGTAATAATGGCATA	GTGATTAATTAGATAAGGTAGTAATAATGGCATATGACTTTAACTAAAGTCAACTGACATTATTACTATCTTATTTTTTAATATCAG		Sun et al (2014)
tae-lmiR4036a-1	AGATGACACGTGGCATTCACAAAT	GAGAGAGATTAGATGACACGTGGCATTCACAAATCACAAAAGCATCTAATCTCTCCCCTCCCCTGATTTTAAGTCGGGGTGGGGGATGCTTTGTGATTTGTGAATGCCACATGTCATCCATCAGAATGGGTCTCACATGAGACCTGGTCTCA		Sun et al (2014)
tae-lmiR4037a-1	TTGGAATCAGACGCACGGATGGCT	CAAAAACTCGTTGGAATCAGACGCACGGATGGCTAATATCGGTGCTGGGTGGTGGTGCGGTGCGGCATAAGTTTCCCACGGTAAGAACTGCACGACACTGTATTAGCCATCCGTGTGCCTCGTTCCAACAAACTTTTGT		Sun et al (2014)
tae-lmiR4038a-1	AGATGTACACTCTTCACCGGACGG	GCTACTCCCTCCGTCCGGTGAAGAGTGTACATCTAGCTTTAAATTTTGTCCACAAAAAAGTGTACTTCTATCTTCCCAATGCACTTTAAAGTGGGAAAAAAATACTTCTCTCTCATCACACGATAATCAAAACCAATAACAATCTGCACATGGTTTTCTTAATTTTTACATGCACTTAGCTCATTGGGGGTTGGATAATTAATGAGGAGAGAGATGGTGGCTTGCACCTTTCTAATGCATTTTTTACTCAACTCTATAATTTGTCCTAAAATTTCTAGATGTACACTCTTCACCGGACGGAGGGAGTATG	3DS|638924|1417|9057	Sun et al (2014)
tae-lmiR4038a-2	AGATGTACACTCTTCACCGGACGG	TATACTCCGTCCGTCCGGTGAAGAGTGTACATCTAGCTTTAAATTTTGTCCATAAAATTGTGTACTTCTATCTTCCCAATGCACTTTAAAGTGAGAAAAAAATACTTCTCTCTCATCACACGATAATCAAAACCAATAGCAATCTACACATGGTCTTCTTAATTTTTACATGCACTTAGCTCATTGGGGGTTGGGTAATTAATGAGGAGAGAGATCGTGGCTTGCACCTTTCCAATGCATTTTTTACTCAACTCTATAATTTGTCCTAAAATTTCTAGATGTACACTCTTCACCGGACGGAGGGAGTATT	3AS|6921002|3816|75383	Sun et al (2014)
tae-lmiR4039a-1	AGATTAATAGTACATGACATGCAT	TGACTTGACAAGATTAATAGTACATGACATGCATAATGTGAAAATTATATCATTGAAAGCTCCTTTCACAGACGAATTTAACGGTGTGCTTTGTGTAAGCTGCATGTCATATATTATTGTTCTAATATTTGGTCAA	7BL|6716311|1070|28641	Sun et al (2014)
tae-lmiR4040a-1	AGCAACCAGGGCAATTCTTCTGAG	CGAGAAGGACCTAGCAACCAGGGCAATTCTTCTGAGGTGCAATATCCACGACTGTATCCCTTCAGTAATAACGACGGCGCACCATCAGCAGCACTCACCATCTCATCGTAGGACCTATGGCACCAAGGGAAAATGAGCCATAGGTGTCCTACGAGGAGAAGGTGAGTGTTGCTGATGATGCGTCTTGCTTTTGCTAGAGAAGGGTTACAAGTCGCCGTGGCTATTGCCCCTCAGAAGAATTGCCCTGGTTGCTAGGTCCATCACA	3B|10434645|22787|477346	Sun et al (2014)
tae-lmiR4040a-2	AGCAACCAGGGCAATTCTTCTGAG	AGAAGGACCTAGCAACCAGGGCAATTCTTCTGAGGTGCAATATCCACGACTGTATCCCTTCAGTAATAACGACGGCGCACCATCAGCAGCACTCACCATCTCATCGTAGGACCTATGGCACCAAGGGAAAATGAGCCATAGGTGTCCTACGAGGAGAAGGTGAGTGTTGCTGATGATGCGTCTTGCTTTTGCTAGAGAAGGGTTACAAGTCGCCGTGGCTATTGCCCCTCAGAAGAATTGCCCTGGTTGCTAGGTCCATCA	3B|10434645|22787|477346	Sun et al (2014)
tae-lmiR4041a-1	AGCAAGGCGCTGCACTCTACTGTG	AGCGCCTGACAGCAAGGCGCTGCACTCTACTGTGCAGCGCCTAACACTCAGGTGCCACACCTGTGCAGCGCCTAGCTATAAGGAGTTGCACAGTAGAGTGCAGCGCCTTGTTGTAGGGCGTTG	3B|7527116|2791|22137	Sun et al (2014)
tae-lmiR4042a-1	AGCACCATACGGTACTGCAGAGGA	ACGAGTTAGGATCCTCTGCAATACTGTACGGTGCTGTACAGTCACTGCTATGTGGGACCTAGCCCCACATGTCATCCACACTACAGCACCATACGGTACTGCAGAGGATCTCAACCCG	7BS|3149718|995|69794	Sun et al (2014)
tae-lmiR4042a-2	AGCACCATACGGTACTGCAGAGGA	GGGGTTAGGATCCTCTGCAGTACTGTACGATGTTGTACAGTCACTGCCATGTGGGACCTAGCCCCACATGTCATCGACACTACAGCACCATACGGTACTGCAGAGGATCTCAACCCA	5BL|10854078|12659|280522	Sun et al (2014)
tae-lmiR4042a-3	AGCACCATACGGTACTGCAGAGGA	GGGGGTTAGGATCCTCTGCAATACTGTACGGTGCTGTACAGTCACTGCCATATGGGACCTGGCCCCACATGTCATCGACACTACAGCACCATACGGTACTGCAGAGGATCTCAACTCC	6BL|4280574|13915|596415	Sun et al (2014)
tae-lmiR4043a-1	AGCACCGGTGCTTATTTGTACAAG	GCTTTTCTTAAGCACCGGTGCTTATTTGTACAAGATAGATGCTTAACTAAACGTCTCTCATGTAGAAATAGGCATCGGTGCTTCAGAAAAAT	4BL|6966820|5599|37538	Sun et al (2014)
tae-lmiR4044a-1	AGCACTACCACCGCTGCCCGGACA	CTACCCGGGCAGCACTACCACCGCTGCCCGGACAGTGTTACACTGTCCGGACAGCTGTGGTAGTGTTACCTGAGCAT		Sun et al (2014)
tae-lmiR4044c-1	AGCGCTACCGCCGCTGCCCGGACA	GCACTGCCCGGGCAGCGCTACCGCCGCTGCCCGGACAGTGTTACACTGTCCGGACAGCTATGGTAGTGTTACCTGAGCATTG	2BS|5182097|885|2598	Sun et al (2014)
tae-lmiR4045a-1	AGCGCTACCGCCGCTGGCCGGACA	CTGCCCGGGCAGCGCTACCGCCGCTGGCCGGACAGTGTTACACTGCCCGGACAGCTGTGGTAGTGTTACTTGAGCAT		Sun et al (2014)
tae-lmiR4046a-1	AGCGCTACCGACGCTGCCCGGACA	GCACTGCCCGGGCAGCGCTACCGACGCTGCCCGGACAGTGTTAAACTGTCTGGACAGCTGTGGTAGTGTTACCTGAGCATTG		Sun et al (2014)
tae-lmiR4047a-1	AGCGTCTCTCCTGTAGAAATAGGC	GCACCGGTGTTTATTTGTATAGGATAGACGCTTAACTAAGCGTCTCTCCTGTAGAAATAGGCGGTGCTCCAG	5BS|2294520|12341|507183	Sun et al (2014)
tae-lmiR4047a-2	AGCGTCTCTCCTGTAGAAATAGGC	TAAGTACCGGTGCTTATTTGTACAGGATAGACGCTTAACTAAGCGTCTTTCCTGTAGAAATAGGCATTGGTGCTTTAGAAAAATCCGGTTTATTTAGAACGCTTAACTAAGCGTCTCTCCTGTAGAAATAGGCATCGGTGCTT	5DL|4496111|9077|328680	Sun et al (2014)
tae-lmiR4048a-1	AGGAAGTGGTGTAGACTGCACGGA	TCAGGCCTTCAGGAAGTGGTGTAGACTGCACGGAGCTATAAGGGTTTCGGACGAAAACTACACATAGCTCTCCGTGCGGTCTACACTATTTCCTCAAGGCCTGAA	7DS|3901637|11056|545544	Sun et al (2014)
tae-lmiR4049a-1	AGGACGTGTGGGCATATTTGCTTC	GCCAGGACGTGTGGGCATATTTGCTTCGTGCCACACGCACGAGATAGAGATGAGTCATACTTGTTGGGCGTGTGGCACGAAGTAGCTGCGCCCACACGTGTGGGCG		Sun et al (2014)
tae-lmiR4050a-1	AGGACTTGTAAACTAAGACGGAGG	AGATGCTACTCCCTCTCTCTCAGTTTACAAGGCGTGCGCGTACCCCTTGGTCGTCAATTTGACCAACCTAATACACGTAATATATTACAAAAAATATACCAATATAAACTTCAGATGTTCTATTTTCAAAAGATATATTTTTTGTGTTATATAGTTTATATTAGGGTGATTAAATTGGCAACCTAGGTATACGCGTAGGACTTGTAAACTAAGACGGAGGGAGTATATAG		Sun et al (2014)
tae-lmiR4050b-1	AGGACTTGTAAACTGAGACGGAGG	ATATCTACTACCTCTCTCTCAGTTTACAAGGCGTGCGCGTACCCTTAGGTCGTCAATTTGACCAACCTAATATAAATCATATATTACAAAAAGTATACCAATATAAACTTTAGATGTTCTATTTTCAAAAGATATAATTTTTGTGTTATATATTTTATATTAAGGTGATCAAATTGGCAACCTAGGTATATGTGTAGGACTTGTAAACTGAGACGGAGGAAGTACTAAA	5BS|2282300|1203|76336	Sun et al (2014)
tae-lmiR4050b-2	AGGACTTGTAAACTGAGACGGAGG	ACACATACTCCCTCTCTCTCAGTTTACAAGGCGTGCGCGTACCCCTAGGTTGTCAATTTAACCAACCTAATATAAGTTATATATTACAAAAAATATACCAATATAAACTTCAGATGTTCTATTTTCTAAAGATATATTTTTTTGTTATATAGTTTATATTAGGGTGATAAAATTAACAACCTAGGTATATGTGTAGGACTTGTAAACTGAGACGGAGGGAGTACAACA	2BS|5154898|21321|482559	Sun et al (2014)
tae-lmiR4050b-3	AGGACTTGTAAACTGAGACGGAGG	TTTATTACTCCCTCTCTCTCAGTTTACAAGGCGTGCGCGTACCCCTAGGTCGTCAATTTGACCAACCTAATATAAGTAATATATTATAAAAAATATACCAATATAAACTTCAGATGTTCTATTTTCAAAAGATATAATTTTTGTGTTATATAGTTTATGTTAGAGTGATCAAATTGGCAACCTAGATAACGTTTACTGTAGATACTGTATCATAATAAATGTTATGCTACCATGTGTCTTGCATGNGATATAATTTTTGTGTTATATAGTTTATATTAGGGTGATCAAATTTGCAACCTAGGTATACGCGTAGGACTTGTAAACTGAGACGGAGGGAGTATCTCA	2DL|9904112|7983|111430	Sun et al (2014)
tae-lmiR4050b-4	AGGACTTGTAAACTGAGACGGAGG	AAAGCGTGTACTACTCCCTCTCTCTCAGTTTACAAGGCGTGCGTGTATCCCTAGGTCGTCAATTTGACCAACATAATACAAGCCAAATATTATAAAAAATATATCAATATAAATTTCATATGTTCTATTTTCAAACGGTATAATTTTTATGTTATATAGTTTATATTATGGTGATAAGATTGGCAACTTAGATATACACACAGGACTTGTAAACTGAGACGGAGGTACTAGCAAA	5DS|2772842|37433|2675185	Sun et al (2014)
tae-lmiR4050c-1	AGGACTTGTAAACTGAGATGGAGG	GCAAGTATTCCCTCTCTCTCAGTTTACAAGGCGTGCGCATACCCCTAGGTCATCAATTTGACCAACCTAATACAAGTAATATATTACAAAAAATATACCAATATAAACTTCAGATGTTCTATTTTCAAAAGACATAATTTTTGTGTTATATAGTTTATATTAGGGTGATCAAATTGGCAACCTAGGGATACGTGTAGGACTTGTAAACTGAGATGGAGGGACTATCAAA	2BL|8091394|7866|518721	Sun et al (2014)
tae-lmiR4051a-1	AGGACTTGTAAACTGAAACAGAGG	AATACTACTCCCTCTCTCTCAGTTTACAAGGCGTGCGCATACCCCTAGGTCGTCAATTTGACCAACCTAATAGAAGTGATATACAGTATCACAAAAAACACACCATTATTAATTCCAGACATTCTATTTTCAAGTAGTATAATTTTTGTGTCATATAGTTTATATTACGGTGATAAAATTGACAACCTAGGTATACGTGCAGGACTTGTAAACTGAAACAGAGGGATTACGAAG		Sun et al (2014)
tae-lmiR4052a-1	AGGATCCTCTGCAGTACTGTACGG	ACTACGGGTTAGGATCCTCTGCAGTACTGTACGGTGCTGTACAGTCACTGCCATGTGGGACCTGACCCCACATGTCATTGACACTACAGCACCATACGGTACTGCAGAGGATCTCAACCCGAGTA	5BL|10905702|1639|7499	Sun et al (2014)
tae-lmiR4052a-10	AGGATCCTCTGCAGTACTGTACGG	TACATGGGTTAGGATCCTCTGCAGTACTGTACGGTGTTGTACAGTCACTGCCATGTGGGACCTGGCCCCACATGTCATTCACACTACAGCACCATACGGTATTGCAGAGGATCTCAACCCTCCTA	2AS|5286212|8645|379369	Sun et al (2014)
tae-lmiR4052a-11	AGGATCCTCTGCAGTACTGTACGG	ATTGAGGGTTAGGATCCTCTGCAGTACTGTACGGTGTTGTACAGTCACTACCATATGGGACCTGACCCCCACGTGTCATCCACACTACAGCACCATACGATACTGCAGAGGATCTCAACCCCCTTG	5BL|10835911|9380|141810	Sun et al (2014)
tae-lmiR4052a-12	AGGATCCTCTGCAGTACTGTACGG	AGGTGGGGTTAGGATCCTCTGCAGTACTGTACGGTGATGTACAGTCACTGCCATGTGGGACCTGACCCCATATGTCATTGACACTACAGCACCATACGGTACTGCAGAGGATCTCAACCCAGGGAGGTGGGGTGCGCTGCCG	1BS|3450829|10251|403489	Sun et al (2014)
tae-lmiR4052a-13	AGGATCCTCTGCAGTACTGTACGG	GTGGTGGGTTAGGATCCTCTGCAGTACTGTACGGTGCTGTACAGTCACTGCCATGTGGGACCTGACCCCACATGTCATTGACACTACAGCACCATACGGTACTGCAGAGGATCTCAACCCGTCTG	6BL|4402411|2106|21303	Sun et al (2014)
tae-lmiR4052a-14	AGGATCCTCTGCAGTACTGTACGG	AAGGGGGGTTAGGATCCTCTGCAGTACTGTACGGTGCTGTACAGTCACTGCCATGTGGGACCTGACCCCACATGTCATTGACACTACAGCACCATACGGTACTGCAGAGGATCTCAACCCGCTCAA	3B|4147890|5620|77447	Sun et al (2014)
tae-lmiR4052a-15	AGGATCCTCTGCAGTACTGTACGG	CCCTCGGGTTAGGATCCTCTGCAGTACTGTACGGTGCTGTACAGTCACTGCCATGTGGGACCTGGCCCCACATGTCATCGACACTACAACACCATACGGTACTGCAGAGGATCTCAACCTGCTCCCTCCCCTAGTTAGGA	1BL|3857458|2354|175335	Sun et al (2014)
tae-lmiR4052a-16	AGGATCCTCTGCAGTACTGTACGG	TAACTGGGTTAGGATCCTCTGCAGTACTGTACGGTGCTGTACAGTCACTATCATGTGGGACCGGGCCCCATATGTCATCGACACTACAGCACCATACGATACTGCAGAGGATCTCAACCCGGAGT	3B|10571274|14613|422815	Sun et al (2014)
tae-lmiR4052a-17	AGGATCCTCTGCAGTACTGTACGG	GGTTTGGGTCAGGATCCTCTGCAGTACTGTACGGTGCTGTAGGGTCACTGCCATGTGGACCCGGCCCCACATGTCATCCGCACTACAGCACCGTACGTTACAGCAGAGGATCTCAACCCAGTTTGCCT	2BS|5244793|14575|502339	Sun et al (2014)
tae-lmiR4052a-18	AGGATCCTCTGCAGTACTGTACGG	CCGGGGGGTTAGGATCCTCTGCAGTACTGTACGGTGTTGTACAGTCACTGCCATGTGGGACCTGGCCCCACATGTCACCCACACTACAACACCATACGGTATTGCAGAGGATCTCAACCCCCGCCCGGG	7DL|3386286|1788|90448	Sun et al (2014)
tae-lmiR4052a-19	AGGATCCTCTGCAGTACTGTACGG	ATTGGGGGTTAGGATCCTCTGCAGTACTGTACGGTGCTGTACAGTCACTGCCATGTGGGACCTGGCTCCACATGTCATCGACACTACAGCACCATACGGTACTGCAGAGGATCTCAACCCACAAA	5BS|2280245|14735|874282	Sun et al (2014)
tae-lmiR4052a-2	AGGATCCTCTGCAGTACTGTACGG	GGTGGGCGTCAGGATCCTCTGCAGTACTGTACGGTGCTGTAGTGTCACTGCCATGTGGACCCGGCCCCACATGTCATCCGCACTACAGCACCGTGTATTACAGCAGAGGATCTCAACCCCTGTGGTGGATAACCA	2BL|7936190|5815|187999	Sun et al (2014)
tae-lmiR4052a-20	AGGATCCTCTGCAGTACTGTACGG	GGGACGGGTTAGGATCCTCTGCAGTACTGTACGGTGCTGTACAGTCACTGTCATGTGGGACCTGGCCCCACATGTCATCGACACTACAACACCATACGGTACTGCAGAGGATCTCAACTCGATTG	5BS|2235267|2024|226132	Sun et al (2014)
tae-lmiR4052a-21	AGGATCCTCTGCAGTACTGTACGG	CAAACGGGTTAGGATCCTCTGCAGTACTGTACGGTGCTGTACAGTCACTGCCATGTGGGACCTGACCCCACATGTCATTGACACTACAGCACCATACGATACTGCAGAGGATCTCAACCCCAACC	1AL|3896473|9766|285514	Sun et al (2014)
tae-lmiR4052a-22	AGGATCCTCTGCAGTACTGTACGG	ACCCTGGGTTAGGATCCTCTGCAGTACTGTACGGTGCTGTACAGTCACTGCCATGTGGGACCTGACCCCACATGTCATTGACACTACAACACCATACGGTACTGCAGAGGATCTCAACCCCTGTACCCTTGGGTT	4AS|5951117|8852|319654	Sun et al (2014)
tae-lmiR4052a-23	AGGATCCTCTGCAGTACTGTACGG	AAAATGGGTTAGGATCCTCTGCAGTACTGTACGGTGCTGTACAGTCACTGCCACGTGGGACCTGACCCCGCATGTCATTGACACTACAGCACCATACGGTACTGCAGAGGATCTCAACCCAGCAA	7AS|4129422|1368|7852	Sun et al (2014)
tae-lmiR4052a-3	AGGATCCTCTGCAGTACTGTACGG	GGGCGGGGTTAGGATCCTCTGCAGTACTGTACGGTGCTGTACAGTTACTGCCATGTGGGACCTGGCCCCACATGTCATCGACACTACAGCACCATACGATACTGCAGAGGATCTCAACCCGCCTG	4AL_7115938	Sun et al (2014)
tae-lmiR4052a-4	AGGATCCTCTGCAGTACTGTACGG	CAACCGGGTTAGGATCCTCTGCAGTACTGTACGGTGTTGTACAGTCACTGTCATGTGGGATCTGGCCCCACATGTCATCCACACTACAGCACCATACGATACTGTAGAGGATCTCAACCCTAGGC	5BL|10845077|3894|51795	Sun et al (2014)
tae-lmiR4052a-5	AGGATCCTCTGCAGTACTGTACGG	TTCACGGGTTAGGATCCTCTGCAGTACTGTACGGTGCTGTACAGTCACTGCTATGTGGGACCTGACCCCACATGTCATTGACACTACAGCACCATACGGTACTGCAGAGGATCTCAACCCCTATT	5BL|10831945|8583|109601	Sun et al (2014)
tae-lmiR4052a-6	AGGATCCTCTGCAGTACTGTACGG	TAAGGGGGTTAGGATCCTCTGCAGTACTGTACGGTGCTGTACAGTCACTGCCATGTGGGACCTGGCCCCACATGTCATCCACACTACAGCACCATACGGTACTGCAGAGGATCTCAACCCGTTGT	1BS|3484303|33674|990304	Sun et al (2014)
tae-lmiR4052a-7	AGGATCCTCTGCAGTACTGTACGG	ATAGAGGGTTAGGATCCTCTGCAGTACTGTACGGTGTTGTACAGTCGCTGTCATGTAGGATCTGGCCCCACATGTCATCGACACTACAGCACCATACGGTACTGCAGAGGATCTCAACCCCTATA	1BS|3442287|16827|596594	Sun et al (2014)
tae-lmiR4052a-8	AGGATCCTCTGCAGTACTGTACGG	GCGTTGGGTTAGGATCCTCTGCAGTACTGTACGGTGCTGTACAGTCACTGCCATGTGGGACCTGACCCCACATGTCATTGACACTACAGCACCATACGGTACTGCAGAGGATCTCAACCCGTGGGCG	6BL|4329363|11761|371233	Sun et al (2014)
tae-lmiR4052a-9	AGGATCCTCTGCAGTACTGTACGG	ACCACGGGTTAGGATCCTCTGCAGTACTGTACGGTGCTGTACAGTCACTGTCATGTGGGATCTGGCCCCACATGTCATCGACACTACAACATCATACGGTACTGCACAGGATCTCAACCCCCCAACCACGGGTA	1BL|3811219|19606|870033	Sun et al (2014)
tae-lmiR4053a-1	AGGCATATTTTAGAGTGTAGATTC	AATTTCAAATAGGCATATTTTAGAGTGTAGATTCACTCATTTTGCTTCGTATGTGTACTCCCTCCGTTCCTAAATACTCTATTCGTCTTTCTAGAGATTTCAACAAGTGACTACATACGGAGCAAAATGAGTGAATCCACACTCTAAAATATGTCTATATACATCC		Sun et al (2014)
tae-lmiR4055a-1	AGTGGCAATTCTGGAAGAAGCTGG	TGACCCCCTCCCAGCTTCTTCCAGAATTGCCACTTCATCTTTTTTACAATTTCTATCTAGTTAAGATCTAATTAGCTAGAAATTGTAAGAAAATATGGAGTGGCAATTCTGGAAGAAGCTGGGGAGGGTGTC	2DL|9771710|811|4883	Sun et al (2014)
tae-lmiR4055a-2	AGTGGCAATTCTGGAAGAAGCTGG	TTGACACCCTCCCCAGCTTCTTCCAGAATTGCCACTCCATATTTTCTTACAATTTCTAGCTAATTAGATCTTAACTAGATAGAAATTGTAAAAAAGATGAAGTGGCAATTCTGGAAGAAGCTGGGAGGGGGTCA	2DL|9771710|811|4883	Sun et al (2014)
tae-lmiR4055c-1	AGTGACAATTCTGGGAGAAGCTGG	CGCCCCTCTCTTCAGCTTCTCCCAGAATCGTCACTTCATATATTTTTTTTACAATCCTATCTAGTTAAAGTCTAATTAGCTAGGATTGTAAAAAATATATGAAGTGACAATTCTGGGAGAAGCTGGGGAGAGGGGC	2BL|8089432|9949|200420	Sun et al (2014)
tae-lmiR4055c-2	AGTGACAATTCTGGGAGAAGCTGG	TGACCCCCTTCCAGCTTCTCCCAGAATTGGCACTCTATATTTTCTTACAATTCCTAGCTAATTAGCTCTTAACTAGCTAGGAATTGTAAAAAAAGATGAAGTGACAATTCTGGGAGAAGCTGGTGAGGGGGTC	2BS|5135769|15366|360703	Sun et al (2014)
tae-lmiR4056a-1	AGTGGCAATTCTGGGAGAAGCTGG	TGACCCCCTCCCCAGCTTCTCCCAGAATTGCCACTCCATTTTTTTTACAATTCCTAGCTAGTTAAGGTCTAATTAGCTAGGAATTGTAAAAAAAAATGGAGTGGCAATTCTGGGAGAAGCTGGGGAGGGGGTC	2BL|7943289|11606|260738	Sun et al (2014)
tae-lmiR4056a-2	AGTGGCAATTCTGGGAGAAGCTGG	TCCCAAAATTGACCCCCTCCCCAGCTTCTCCCAGAATTGCCACTCCATCTTTTTTTACAATTCCTAACTAGTTAAGGTCTAATTGGCTAGGAAATGTAAAAAAATATCAAGTGGCAATTCTGGGAGAAGCTGGGAATTTTAGG	5DL|4597385|13177|392637	Sun et al (2014)
tae-lmiR4056a-3	AGTGGCAATTCTGGGAGAAGCTGG	AACCCCCTCCCCAGCTTTCCCCAGAATTGTCACTTCATCTTTTTTTACAATTCCTAGCTAGTTAAGGTCTAATTAGCTAGGAATTATAAAAAAATATCAAGTGGCAATTCTGGGAGAAGCTGGGGAGGGGGTC	5AS|1543776|27390|468845	Sun et al (2014)
tae-lmiR4056a-4	AGTGGCAATTCTGGGAGAAGCTGG	TGACCCCCTCCCCAGCTTCTTCCAGAATTGCCACTTCATCTTTTTTTACAATTTCTAGCTAGTTAAGATCTAATTAGCCAGGAATTGTAAGAAAATATAGTGGCAATTCTGGGAGAAGCTGGGGAGGGGGTT	4AL_2291896	Sun et al (2014)
tae-lmiR4056a-5	AGTGGCAATTCTGGGAGAAGCTGG	TGACCCCCTCCCCAGCTTCTCCCAGAATTGCCACTCCATTTTTTTTTACAATTCCTAGCTAATTAGACCTTAACTAGCTAGGAATTGTAAAAAAAATGGAGTGGCAATTCTGGGAGAAGCTGGGGAGGGGGTC	2BL|7943289|11606|260738	Sun et al (2014)
tae-lmiR4057a-1	AGTTTGACTTTCGGCAAAACCAAT	TTGTCATATTAGGTTTGTCTGAAGTCAATCTCATCCAACTTTGACCAAGTTTATNTAAAAAATTATAGACATTCACATAACAACACCAATATCATTAGATTCATCTTGGAATATATTTTCATATTATATTTATTAGATATTATAAATGCTAATAATTTTTAATATAAATTTGGTCAAACTTAACAAAGTTTGACTTTCGGCAAAACCAATGTGCAGAGTA		Sun et al (2014)
tae-lmiR4058a-1	TTAAGACAAGAATTTTGAGACGGA	TACTACTCTCTCCGTCCCAGAATTCTTGTCTTAGATTTGTCTAAATACGAATGTAGCAAGTCACGTTTTAGTATTAGATAAAAAAAGATACATCTGTATCTAGACAATTTAAGACAAGAATTTTGAGACGGAGAGAGTACAT		Sun et al (2014)
tae-lmiR4059a-1	ATACGCGGACTAAATAAAAACGGA	TATGTACTTCCTCCGTTTTTATTTATTCTGCATATTAGAGTTGACTGAAGTCAAACTTTGTAAAGTTTGACCAAGTTTATAAGAAAAAATATAAATATTTACCATAACAAATCTATATGATGTGAAAGTACATTCAATAATAAATCTAAATGTATTTATTTGTTATTATGTATGTTAATATTTGTGTTTATAAACTTGGTCAAAGTTTACAAAACTTGACTTTGACCAAACCTAATACGCGGACTAAATAAAAACGGAGGGAGTATAT		Sun et al (2014)
tae-lmiR4060c-1	ATATGCAGACTAAAAAGAAATGGA	TTACTCCATCTGTTTCTTTTTAGTCTGCATATAAGATTTGGTCAAAGTCAAACTTTGTAAAGTTTGACCAACTATGTAGGAAAAAATATCAACATCTACAATACTAAAGTTATATGGTATGAAAACTAATTTCATGATGCATCTAACAGTATTGATTTCATATTGTGAATCTCGATAGTTTTTTCTATAAATTTAGTCAAATTAAATAAGTTTGACTTTGACCAAATCTTATATGCAGACTAAAAAGAAATGGAGGGAGTAGT	2AL|1157863|522|27881	Sun et al (2014)
tae-lmiR4061a-1	ATATGCGGAGTAAAAAGAAACGGA	TAGTACTCCCTCTCTTTCTTTTTAGTCTGCATATAAGGTTTGATCAAAGTGAAGCTTTGTAGAGTTTGACTAACTTGATATTAAAAAATATAAACATTCACAATATGAAATCAATATTGTCAGATGCACCATGAAACATATGTTCATACTATATAGTTTTAGTATTGTAGATGTTCATATTTTTTTTATTTAAATTTGGTCAAACTTTGTGCAGTTTGACTTTAACTAAATCTTATATGCGGAGTAAAAAGAAACGGAGGGAGTATAT	7AL|4498310|1948|30456	Sun et al (2014)
tae-lmiR4061a-2	ATATGCGGAGTAAAAAGAAACGGA	TAGGTACTTCCTCTGTTTCTTTTTAGTCTGCATATAAAATTTAGTAAAAGTCAAACTTTGTAAAGTTTGACTAAGTTTATATTAAAAAATATCAACATTCACAATATGAAACCAATATTATTAGATGCATTATGAAATTAATTTTCACACTCTATAATTTTAGTATTGTAGATGTTGATCTCTTTTTATACAAATTTGGTCAAACTTTGCTTTGTTTGACTTCAAACAAATATTATATGCGGAGTAAAAAGAAACGGAGGGAGTATCT	1BL|2878438|3601|73490	Sun et al (2014)
tae-lmiR4061a-3	ATATGCGGAGTAAAAAGAAACGGA	TTGTACTCCCTCTGTTTCTTTTTAGTCTGCATATAAGGTTTGGTCAAAGTCAAGCTTTGTAGAGTTTGACTAACTTTATATTAAGAAATATAAACATTCATAATATGAAATCAATATTAACAGATGCACCATGAAACATATGTTTATACTATATAGTCTTAGTATTGTAGATGTTCATATTTTTTTATATATATTTGATCAAACTTTGTGCAGTTTGACTTTGACCAAATCTTATATGCGGAGTAAAAAGAAACGGAGGGAGTATGT	7AL|4428873|2373|46038	Sun et al (2014)
tae-lmiR4061a-4	ATATGCGGAGTAAAAAGAAACGGA	TTATACTCCATCTGTTTCTTTTTAGTCTGCATATAAGGTTTGGTCAAAGTCAACCTTGGTAAAGTTTACTAACTTTATATTAAAAAATATCAACATTCACAATATGAAATTAATATTTTCAGATGCACCATGAAATGTATTTTCATATTATATAGTTTTAGTATTATAGATGTTCATATTTTTTAATCTAAATTTGGTCAAACTTTGTGTAGTTTGACTTTGACCAAAACTTATATGCGGAGTAAAAAGAAACGGAGGGAGTATAT	2AL|6399668|1625|43635	Sun et al (2014)
tae-lmiR4062b-1	ATCAAAATGGATAAAAGAAGATGT	AAAATACTTGACATCAAAATGGATAAAAGAAGATGTATCTAGTTAGTTCTAGATACATCTTCTTTTATCCATTTTGATGACAAGTATTTC	2BS|5174855|3548|87857	Sun et al (2014)
tae-lmiR4063a-1	GTTTTGGATTTGTCTAGATACGGA	CGAATTACTTGTTTTGGATTTGTCTAGATACGGATGTATCTAGACTCATTTTAGTGCTAGATATCTCTGTATCTAGACAAATCCAAGACAAGTAATTCA	6AS|4344105|9152|222281	Sun et al (2014)
tae-lmiR4063a-2	GTTTTGGATTTGTCTAGATACGGA	CGAATTACTTGTTTTGGATTTGTCTAGATACGGATGTATCTAGCACTAATCTATATACATCCGTATCTGGACAAATCTAAGACAAGTAATTCGG	6AS|2126544|2716|56377	Sun et al (2014)
tae-lmiR4063a-3	GTTTTGGATTTGTCTAGATACGGA	CGAATTACTTGTTTTGGATTTGTCTAGATACGGATGTATCTAGACTCATTTTAGTGCTAGATACCTTCATATCTAGACAAATTCAAGACAAGTAATTCGG	1AL|3971565|6482|262902	Sun et al (2014)
tae-lmiR4064a-1	ATGAAGATAGTAACTTAGACTAGT	ACTTTGCATTATGAAGATAGTAACTTAGACTAGTGTCATATGTATGACACTAGTCTAAGTTACTTCCCACTATGACCAGCCT	3AL|4386825|4657|39751	Sun et al (2014)
tae-lmiR4065a-1	ATGATGTTAACTTGTATTTGATGT	ATCAATAATTATGATGTTAACTTGTATTTGATGTTTCTTAAAGTAATACTTGTATTTGATGTTTCTTTAGAAACATCAAATGCAAGTTAAGATCATAATTATTGATA	5BS|2245695|4533|154874	Sun et al (2014)
tae-lmiR4066a-1	ATGGTATGTGTCACTGTAAAGGTT	TATTAACTAGATGGTATGTGTCACTGTAAAGGTTTAATTAAACCTTTACAGTGACCCATACCATCTAGTTAATAT	4DL_14348358	Sun et al (2014)
tae-lmiR4066a-2	ATGGTATGTGTCACTGTAAAGGTT	TATTAACTAGATGGTATGTGTCACTGTAAAGGTTTAATTAAACCTTTACAGTGACCCATACCATCTAGTTAATATCATGTGTCACTGTAAAGGTTTAATTAAACCTTTACAGTGACCCATACCATCTAGTTAATAT	7DS|3870764|4927|202273	Sun et al (2014)
tae-lmiR4067a-1	ATGTAGCTGCAGTAGATGCTCCGG	GACGTCGCGGATGTAGCTGCAGTAGATGCTCCGGAGGTGGGCCTCCGTGGCTCGAGGTGCTCTGATCGGGCGATGGGCGGCCATCCATGGCGGAGGGGGCGAGTGGGGCCAGTCATGGTACCTCAGTAAGAGTCACCAACCGCAGCTAAAGAGGCCCACCTCTGAAGCACCTACTGCAACTTCATCTGTGATGTG	5BL|10810214|23444|407749	Sun et al (2014)
tae-lmiR4068a-1	ATTAACGATCTAGATACACGTGCA	TCACAAGGCTTGCACGTGTATCTAGGTCGTCAATTTAACCTATATAAAATAAATTTTTAACATAAAAATTATATCATTAAAAAATATAATATCTAAAGTTTTTAATGATATATTTTTTGTAATGTATGCCTTTTATTAAGTTGGTCAAATTAACGATCTAGATACACGTGCAAGACTTGTAA	7DS|3953134|5816|147216	Sun et al (2014)
tae-lmiR4069a-1	ATTCTGCACCCTGGATGATGAATA	AGAAATTCTTATTCTGCACCCTGGATGATGAATAGTAACACTATATATATATAGTGTTACTATTCATCATCCAGGGTGCAGAATAAGTTTATTTTCA		Sun et al (2014)
tae-lmiR4070a-1	ATTGACGACCTAAGGATACGCGCA	TTACAAGTCCTGCGCGTATACCTAGGTTGGCAATTTTATCACCCTAATATAAACTATACTCCTATAACACAAAAATTATACTGCTTGAAAATAGAACATCTGAAGTTTATATTGATATATTTGTTGTAATATATGACTTGCATTAGGTTGGTCAAATTGACGACCTAAGGATACGCGCATGCCCTGTAG		Sun et al (2014)
tae-lmiR4070b-1	ATTGACGATCTAGGGATACGCGCA	TTTACAAGTCCTACGCGTATACCTAGATTGCCAATTTTATCATCCTAATATAAACTATATAACACAAAAATTATATCGTTTGAAAATAGAACATCTGAAGTTTATATTAGTATATTTTTTGTAATATATGACTTGTATTAGGTTGCTCAAATTGACGATCTAGGGATACGCGCACGCCCTGTAA	5DS|2769388|10593|269082	Sun et al (2014)
tae-lmiR4071a-1	CAAGACAAGTAATTCAGAACGGAG	CATATACTCCCTCCGTTCTGAATTACTTGTCTTGGATTTGTCTAGATACGGATGTATCTAGACTCATTTTAGTGCTAGATACTTCTGTATCTAGACAAATCCAAGACAAGTAATTCAGAACGGAGGAAGTACTTA		Sun et al (2014)
tae-lmiR4071c-1	TAAGACAAGTAATTCAGAACGGAG	CCATGTACTCCCTCCGTTCTGAATTACTTGTCTTGGATTTGTCTAGATACGGATGTATCTAGACTCATTTTAGTGCTAGATACTTCTGTATCTAGACAAATCTAAGACAAGTAATTCAGAACGGAGGGAGTATGTG		Sun et al (2014)
tae-lmiR4071c-2	TAAGACAAGTAATTCAGAACGGAG	TTATGTACTCCCTCCGTTCTGAATTACTTGTCTTGGATTTGTCTAGATACAAATGTATCTAGTACATTTGTATCTAGACAAATCTAAGACAAGTAATTCAGAACGGAGGGAGTATATG		Sun et al (2014)
tae-lmiR4072b-1	CACGACGAGTAATTTGAAACGGAG	AATACTCCCTCCGTTCCAAATTACTCGTCGTGATTGTAGTTCAAATTTGAATTAAAACCACGACGAGTAATTTGAAACGGAGGGAGTAAT	2DL|9011714|1454|13653	Sun et al (2014)
tae-lmiR4073a-1	CACCAACCGGTACTAATGGGCATC	CTAATGCCTCGAAGCCCATTAGTACCGGTTGGTGGCACCAAACCGGGACTAAAAGGACTAACCTTTAGCCGTGCCACCAACCGGTACTAATGGGCATCGCACCCTTTA		Sun et al (2014)
tae-lmiR4074a-1	CACCATACGGTACTGCAGAGGATC	AGGATCCTTTGCAGTACTGTACGGTGTTGTACAGTCATGGCTATGTGGGACCTGGCCCCANATGTCATCCACACTACATCACCATACGGTACTGCAGAGGATCT		Sun et al (2014)
tae-lmiR4075a-1	CAGCGACACTTATTTTGGGACGGA	TTATACTTCCTCCGTCCCAAAATAAGTGTCGCTGAGTTGTACTAAATCAGCGACACTTATTTTGGGACGGAGGGAGTACAT	3AS|6932574|8552|120203	Sun et al (2014)
tae-lmiR4076a-1	CAGCGCTACCGCCGCTGGCCGGAC	ACTGCCCGGGCAGCGCTACCGCCGCTGGCCGGACAGTGTTACACTGCCCGGACAGCTGTGGTAGTGTTACTTGAGCATT		Sun et al (2014)
tae-lmiR4077a-1	CAGGCGCTGCACACTGACTTAGTA	GCCTATCCCTCAGGCGCTGCACACTGACTTAGTAATTTTTAGGTACTAGAAATAGATGTCCGCGGCAGTTAGTAAGTGCATGTGCAGCGTCTGGCTATTAGGCG		Sun et al (2014)
tae-lmiR4077a-2	CAGGCGCTGCACACTGACTTAGTA	GCCTATCCCTCAGGCGCTGCACACTGACTTAGTAATTTTCAGGTACTAGAAATAGATGTCCGCGGCAGTTAGTAAGTGCATGTGCAGCGTCTGGCTGTTAGGCG		Sun et al (2014)
tae-lmiR4078a-1	TATAGGAAATGAGATGACATGTAT	AGGATTTGAGATGCATGTCATCTCATTTCCTATGACTTTTCTATTTCTATGATTTTCCTACCCTATGAACCAAAGGAGGCAGTGAGGCCTCTTTTGGTTCATAGGATAGGATTATCATAGGAATAGGAATCTTATAGGAAATGAGATGACATGTATCTTAAATCAT		Sun et al (2014)
tae-lmiR4079a-1	CATATTCATTACCACCATATATAC	GTTGGGAATACATATTCATTACCACCATATATACTACTTTAATGGTCATACTAAAGTAGTATATATGCTGGTAATGAGTATGTATTCCTAGCA	6BL|2839825|243|960	Sun et al (2014)
tae-lmiR4079a-2	CATATTCATTACCACCATATATAC	GCTAGGAATACATATTCATTACCACCATATATACTACTTTAATGGTAATACTAAAGTAGTATATATGCTGGTCATGAGTATGTATTCCTAGCA	6AL|5833322|4005|42294	Sun et al (2014)
tae-lmiR4079a-3	CATATTCATTACCACCATATATAC	TGTGCTAGGAATACATATTCATTACCACCATATATACTACTTTAATGGTAATACTAAAGTAGTATATATGCTGGTCATGAGTATGTATTCCTAGCAC	6AL|5833322|4005|42294	Sun et al (2014)
tae-lmiR4080a-1	CATCTCTCCTGTAGAAATAGGCAC	TTAAGCACTGGTGCTTATTTGTACAGGGTAGACGCTTAGTTAGGCATCTCTCCTGTAGAAATAGGCACCGGTGCTTCA		Sun et al (2014)
tae-lmiR4081a-1	TCTGGACAGCTGTGGTAGTGTTAC	GCACTGCCCGGGCAGCGCTACCGCCGCTGCCCGGACAGTGTTACACTGTCTGGACAGCTGTGGTAGTGTTACTTGAGCATTG		Sun et al (2014)
tae-lmiR4081b-1	TCCGGACAGCTGTGGTAGTGTTAC	GCACTGCCCGGGCAGCGCTATCGCCGCTGACCGGATAGTGTTACGCTGTCCGGACAGCTGTGGTAGTGTTACCTGAGCATTG	3B|10405724|2717|16024	Sun et al (2014)
tae-lmiR4081b-2	TCCGGACAGCTGTGGTAGTGTTAC	CTGCCCGGGCAGCGCTACCGCCGCTGCCCGGACAGTGTTACACTATCCGGACAGCTGTGGTAGTGTTACTTGAGCAT	7BL|6533746|253|512	Sun et al (2014)
tae-lmiR4081c-1	CCCGGACAGCTGTGGTAGTGTTAC	CTGCCCGGGCAGCGCTACCGCCGCTGGCCGGACAGTGTTACACTGCCCGGACAGCTGTGGTAGTGTTACTTGAGCAT		Sun et al (2014)
tae-lmiR4081d-1	TCCGGACAGCTGTGGTAGTGTTAT	GCACTGCCCGGGAAGTGCTACCGCCGCTGTCCGGACAGTGTTACACTGTCCGGACAGCTGTGGTAGTGTTATTTGAGTATTG		Sun et al (2014)
tae-lmiR4081e-1	TCCGGACAGCTATGGTAGTGTTAC	GCACTGCCCGGGCAGCGCTACCGCCGCTGCCCGGACAGTGTTACACTGTCCGGACAGCTATGGTAGTGTTACCTGAGCATTG		Sun et al (2014)
tae-lmiR4082a-1	CCGGATTTTTCTGAAGCACCGGTG	TTAGAAAAATAAACCGGATTTTTCTGAAGCACCGGTGCTTATTTTTATAGAAGAGACGCTCTGGCACTTAAAAAAAGCCTAGTTTATTTCTCTAAGCACCTCCCATCGTACAATTAAACGTCTCTCCTATAGAAATAGGCACCGGTGCTTTAGAAAAATTCGGTTTATTTTTCTA	6BS|104800|3881|72050	Sun et al (2014)
tae-lmiR4083a-1	CCGTTCGGAATTACTTGTCGCGGA	TATACTCCCTCCGTTCGGAATTACTTGTCGCGGAAATGAATGTGTCTAGACGTATTTTAGTTCTAGATACATCCATTTCCAAGACAAGTAATTCCGAACGGAGGGAGTACT	2BL|7942080|6276|165077	Sun et al (2014)
tae-lmiR4083a-2	CCGTTCGGAATTACTTGTCGCGGA	ACTACTCCCTCCGTTCGGAATTACTTGTCGCGGAAATGAAGATACATCCATTTCCGCGACAAGTAATTCCGAACGGAGGGAGTAGA	3B|10404292|12207|569190	Sun et al (2014)
tae-lmiR4083a-3	CCGTTCGGAATTACTTGTCGCGGA	TCTACTCCCTCCGTTCGGAATTACTTGTCGCGGAAATAGATGTATCTAGACGTATTTTAGTTCTAGATACATCCATTTCCGAGACAAGTAATTCGGAACGGAGAGAGTACC	2DS|5354940|1484|426755	Sun et al (2014)
tae-lmiR4083a-4	CCGTTCGGAATTACTTGTCGCGGA	CTTACTCCCTCCGTTCGGAATTACTTGTCGCGGAAATGGATGTAACATCTAGATACATCCATTTCCGCGACAAGTAATTCCGAACGGAGGGAGTATG	4BL|7019814|11398|96459	Sun et al (2014)
tae-lmiR4084a-1	CCTCCGTCACGGTTTAGAAGGCGC	ATATCTACCACCTCCGTCACGGTTTAGAAGGCGCACTACAGTTTTCATGCATTTTCATAATAGAAGAGGATTAAGGCATGCTGGCATTTAGTGCAGAGTTAATTAGGTTGTTTTGAGTCCGCGTGAGCTGCACGCGGTCCGTCTCCACCACTGCATGCGCTAGGACTGCTCGTTTACTGGTTGTGGGGCACATTGCACATAAATTACTCCACTAATTTGGTGTTGAAGTTAACAATCGATGCTATTTTTCAATACGTGGTACAACCAATCACTAATTACCTTGGTCCCAGAGAATTTTCCAACGCGCCTTTTAAACCGTGACGGAGGGAGTATTTGG	4AL_7144796	Sun et al (2014)
tae-lmiR4085a-1	CGCGGACACGAGACGGACGCGCGC	GCGCGTCCGTTTTTCGTCCGCGGGCGACCCATTCCAGGCCCATTTTTGAGCCGGATTTGCGTCAGCGCGGACACGAGACGGACGCGCGCGCGCCTACTC		Sun et al (2014)
tae-lmiR4086a-1	CGGGTTTTTCTGAAGCACCGGTGC	AAAAATAAACCGGGTTTTTCTGAAGCACCGGTGCCTATTTCTATAGGAGAGACGCCTAATTAAGCGTCTGCCCTGTACAAATAAGCACCGGTGCTTAAGAAAAGCCTGATTTATTTCT		Sun et al (2014)
tae-lmiR4086b-1	CGGATTTTTCTGAAGCACCGGTGC	AAAAATAAACCGGATTTTTCTGAAGCACCGGTGCTTATTTTTATAGAAGAGACGCTCTGGCACTTAAAAAAAGCCTAGTTTATTTCTCTAAGCACCTCCCATCGTACAATTAAACGTCTCTCCTATAGAAATAGGCACCGGTGCTTTAGAAAAATTCGGTTTATTTTTC	6BS|104800|3881|72050	Sun et al (2014)
tae-lmiR4087a-1	CGGTCTTGATAGTTAAATTTACGG	CCAACTTTGACCATAAATTTAACTAACGAGACCAATTACGATGGGAGAAAAAAATTATATAATTGAAAACTTCTTTCGAATACGAATTCATTGATATAGTTTTTGCTCCCGCCGCAATCGGTCTTGATAGTTAAATTTACGGTCAAAATTGA		Sun et al (2014)
tae-lmiR4088a-1	CTAATAAAATATTAATGCATGTCA	AGTGGTTTAACTAATAAAATATTAATGCATGTCAGCAAAAATTATATCGATGGATTCGTATTAGAACATAGTTTCCTATTATATTATTTTTAATGATATGCATTAACATTTTGTTAGTTAAATTTAA	7BS|3125191|5379|103635	Sun et al (2014)
tae-lmiR4088a-2	CTAATAAAATATTAATGCATGTCA	AGAGATTTAACTAATAAAATATTAATGCATGTCATAAAAAATTGCATCGTTGAATTCATATTTAAACATAGTTTTTAATTATATTATTTTTCATGATATGCATTAACATTTTGTTAGTTAATTTTAG	3AS|3326953|4082|35792	Sun et al (2014)
tae-lmiR4089a-1	CTAGAACTCATCTAGATGAGACAT	TATAGTTTTACTAGAACTCATCTAGATGAGACATAATTTGGTTCCATTCATCTTTTATAGCCATTAGATGTGATGCTATAAGATGCGTGTGTGCTAATGTGGGTTGTATCTGTTTTTATTTTCTAGATGAATGAGACCAAATTATATCTCATCTAGATGAGTTGTAGGTACTCCC	7AS|4255001|2970|15867	Sun et al (2014)
tae-lmiR4090b-1	CTCTGTTCACTTTTATAAGACGTT	AACATGTACTCCCTCTGTTCACTTTTATAAGACGTTTTAGGCATTTAAGACAGCACCTAAAACAGCTCAATTTCAGTTGTCTAAAATGACTTACAAAAATGAACAGAGGGAGTAGGTGAA	1AL|3900475|612|15061	Sun et al (2014)
tae-lmiR4090b-2	CTCTGTTCACTTTTATAAGACGTT	ACAGTACTCCCTCTGTTCACTTTTATAAGACGTTAAAGACATTTCAGACAATGTGCAAAATAGTTCATTTTAAGTTGTCTGAAACGACTTACAAAAGTGAACAGAGGGAGTATGTC	2BS|4251815|382|7422	Sun et al (2014)
tae-lmiR4090b-3	CTCTGTTCACTTTTATAAGACGTT	CTAGTACTCCCTCTGTTCACTTTTATAAGACGTTAAAGACATTTCAGACAAGGTGCAAATTAGCTCATTTTCAATTGTCTGAAACGACTTATAAAAATGAACGGAGGGAGTACAAGA	4BL|7041553|19826|245818	Sun et al (2014)
tae-lmiR4091a-1	GAAGATAGTAACTTAGACTAGTGT	TTTGCATTATGAAGATAGTAACTTAGACTAGTGTCATATGTATGACACTAGTCTAAGTTACTTCCCACTATGACCAGC	3AL|4386825|4657|39751	Sun et al (2014)
tae-lmiR4091a-2	GAAGATAGTAACTTAGACTAGTGT	TTTGCATTATGAAGATAGTAACTTAGACTAGTGTCATGCATATAACACTAGTCTAAGTTACTTCCCACTATGACCAGC	4DL_14434979	Sun et al (2014)
tae-lmiR4092a-1	GACAAGTAATTCGGAACGAAGGGA	GTACTCCCTCCGTTCTAAATTACTCGTCGCAGAAATGAATGTATCTAGAACTAAAATACATCTAGATACATCCATACCTGCGACAAGTAATTCGGAACGAAGGGAGTA	6AS|1206657|7243|157264	Sun et al (2014)
tae-lmiR4092a-2	GACAAGTAATTCGGAACGAAGGGA	TCCTACTATTCCCTCCGTTTTAAATTACTCGTCGCAGAAATGAATGTATCTAGAACTAAAATACATCTAGATACATTCATACCTGCGACAAGTAATTCGGAACGAAGGGAGTACGTGTGT	6AL|5770906|16711|307355	Sun et al (2014)
tae-lmiR4092b-1	GACAAGTAATTCGGAACAGAGGGA	TTTCATCAAAGAGGGAGACACCTCTGCGCTTAGCAGGTACTCCCTCCGTTCTAAATTACTCGTCGCAGAAATGGATGTATCTAGAACTAAAATACATCTAGATACATCCATATTTGCGACAAGTAATTCGGAACAGAGGGAGTATGATGGA	4AL_7081933	Sun et al (2014)
tae-lmiR4093d-1	GACAAGTATTTCTGAACGGAGGGA	CATGGTTATACTCCTTCCGTCCGGAAATACTTGTCATCAAAATAGATGAAAATGAATGTATCTAGAACTAAAATACATCTAGATACATCTATTTCAATGACAAGTATTTCTGAACGGAGGGAGTAGTTCGGA		Sun et al (2014)
tae-lmiR4094a-1	GACGACCTAGGGATACGCGCACGC	CAGTTTACAAGTCCTGCGCGTATACCTAGGTTGTCAATTTTATCACCCTAATATAAACTATATAACACAAAAATTATACGGTTTGAAAATAGAATATCTGAATTTTATATTGATATATTTTTTGTAATATATGACTTGTATTAGGTTGGTCAAATAGACGACCTAGGGATACGCGCACGCCTTGTAAACT	3B|10412294|4959|154497	Sun et al (2014)
tae-lmiR4095a-1	GACGAGCACTGCAATATAGACTAG	TCGAAGTTCACTAGTCTATATTGCAGTGCTCGTCGTCAAGAAGATGCAGTGCACTTACGTTCAGCATGGAGTGCGGAAGTGGTGTGCAGAATTTCAGCACGCGCACTGCATCATTTGACGACGAGCACTGCAATATAGACTAGTGAACTTCGC		Sun et al (2014)
tae-lmiR4096a-1	GACGAGTAATTTGGAACGGATGGA	TTATGATGTACTCTCTCCATTCTGAATTACTTGTCGCAAGTATGGATGTATCTAGATGTATTTTAGTTCTAGATACATCCATTTCTGCGACGAGTAATTTGGAACGGATGGAGTATACAAAT		Sun et al (2014)
tae-lmiR4097a-1	GACTTATAAGTTGGGTCTGTTTGG	ACAAAAGGGGGTGACTTATAAGTTTTAAGTTAGGGTGAAGCAACTTATGACTTATAAGTTGGGGTGACTTATAAGTTGGGTCTGTTTGGTAAAATAAGT		Sun et al (2014)
tae-lmiR4098a-1	GAGCATCTGAGCAGCTCTCGGCAA	CAACTCATTTGAGCATCTGAGCAGCTCTCGGCAAAAGACAAAATCAGGGTCTGTAAAATGTATACTGTTCACGCACTGTTTTGACCCGATTTGTCTTTTGCCGAGAGCTGCTCAGATGTCCAAATGAGTTGA		Sun et al (2014)
tae-lmiR4099a-1	GAGGCTCCTCTGACGTACTGCAGG	GGACATGGACGAGGCTCCTCTGACGTACTGCAGGGTGCAGTTGGGCCACTGACAGGTGGGCCCGAANAAGCAAGTTGGCCCACCTGTCAGCGACTCAACTGCACCCTGCAGTACGTCAGGGGAGCCGAGTCCACGGGACA	4AL_7164578	Sun et al (2014)
tae-lmiR4100a-1	GATAACACCCCTTAAGACCTTATT	GGTGTGCAGAATAAGAGTCTTAAGGGTGTTATCATAATAGACCCACCTATATATATACATACATACATACATACATATGGTCTATTATGATAACACCCCTTAAGACCTTATTCAAATAACAC		Sun et al (2014)
tae-lmiR4101a-1	GATGTACACTTATTCGCGGACGGA	TAATACTCTCTTCGTCCGTGAATAAGTGTACATCTAGTTTTTTTTTTAAGTCAAAGTTTTATTGCTTTGACCATCTTTTTAGGAAAAAGTAAAAGCACTTATGGCATCAAATTAGTATCACTAGATTTGTTTTAAAATATACTTTAATAATATATCAATTTGTTGTCATATATGTTACTACTATTTTCTATAAATTTGGTCAAAATCTTAAAACTTTGACTTAGAACAAAAGCTAGATGTACACTTATTCGCGGACGGAAGGAGTACGT	1DL|2272925|2845|15902	Sun et al (2014)
tae-lmiR4101a-2	GATGTACACTTATTCGCGGACGGA	ACCTACTCCCTCCATCCGCGAATAAGTGTACATCTAGCTTTTGTCTTGAGTCAAAAATTTAAATTTTTGACCAACTTTATAGAAAAGAGTAGTATCATATATGACATCAAATTGGTACATTATAAAACTAAATTTTAAAACGAATCTGGTGATGCTAATTTAGTGCCATAAATATTGCTACTTTTCCTTATAAAGTTGGTCAAAGTTTTAAAACTTTGACTTAGGGAAAAATCTGGATGTACACTTATTCGCGGACGGAGGGAGTAGCG	6BL|4295168|3313|53897	Sun et al (2014)
tae-lmiR4102a-1	GCAGGACTTGTAAACTGAAACGGA	AAATACTCCCTCTCTCTCAGTTTACAGGACGTGCGCGTACCCCTAGGTCGTCAATTTGACCAACCTAATACAAGTCATATATTACAAAAAATATACCAATATAAACTTCAGATGTTATATTTTCCAACCGTATAATTTTTGTGTTATATAGTTTATATTAGGGTNATAAAATTGACAACCTAGGTATACGCGCAGGACTTGTAAACTGAAACGGAGGGAGTAACA		Sun et al (2014)
tae-lmiR4102b-1	GTAGGACTTGTAAACTGAGACGGA	AAGATACTCCCTCTCTCTCAGTTTACAGGGCGTGCGCGTACCCCTGAGTCGTTAATTTGACCAACCTAATACAAGTCATATATTACAAAAAATATACCAATATAAACTTCAGATGTTCTATTTTTAAAAGATATACTTTTTGTGTTATATTGTTTATATTAGGGTGATCAAATTGGCAATCTAGGTATACACGTAGGACTTGTAAACTGAGACGGAGGGAGTAACT	1DL|1607272|3184|36371	Sun et al (2014)
tae-lmiR4102b-2	GTAGGACTTGTAAACTGAGACGGA	TCGTACTCCCTCTCTCTCAGTTTACAGGGCGTGCGCGTACCCCTAGGTTGTTAATTTGACCAACCTAATATAAGTCATATATTACAAAAAATATATCAAAATAAACTTCAGATGTTCTATTTTCAAAAGGTATAGTTTTTTTGTTATATAGTTTATATTAGGATGATAAAATTGGCAAGCTAGGTATATGCGTAGGACTTGTAAACTGAGACGGAGGAAGTACTA	4AL_7123757	Sun et al (2014)
tae-lmiR4102b-3	GTAGGACTTGTAAACTGAGACGGA	TGCTACTTCCTCTCTCTCAGTTTACAGAGCGTGCGTGTATCCCTAGGTCGTTAATTTGACCAACCTAATACAAGTCATATATTACAAAAAATATAATAATATAAACTTCAAATGTTCTATTTTTAAAAGATATAATTTTTGTGTTATATAGTTTATATTAGGGTGGTCAAATTGGCAACCTAGATATACGCGTAGGACTTGTAAACTGAGACGGAGGGAGTACCC	3B|10745119|3743|55332	Sun et al (2014)
tae-lmiR4102b-4	GTAGGACTTGTAAACTGAGACGGA	TGATACTCCCTTTCTCTCAGTTTACAGGGCGTGCGCGTACATCTAGGTTGTCAATTTGACCAACCTAATACAAGTCATATATTACAAAAAATATACCAATATAAACTTTAGATGTTCTATTTTCAAATGATCTATTTTTTGTGTTATATAATTTATATTAGGTTGATAAAATTGACAACCTAGGTATACGCGTAGGACTTGTAAACTGAGACGGAGGTAGTAGAA	7BS|3143527|3580|31094	Sun et al (2014)
tae-lmiR4102b-5	GTAGGACTTGTAAACTGAGACGGA	TAGTACTACTCCCTCTCTCTCGGTTTACAGGGCGTGCGCGTACCCCTAGATCGTCAATTTGACCAACTTAATACAAGTCATATATTACAAAAAATATATCAATATAAACTTCAGATGTTCTATTTTCAAAAGATATAATTTTTATGTTACATAGTTTATATTAGGGTGATCAAATTGGCAACTTAGGTATACGCGTAGGACTTGTAAACTGAGACGGAGGTAGTACAA	5AL|2674193|6553|109890	Sun et al (2014)
tae-lmiR4102b-6	GTAGGACTTGTAAACTGAGACGGA	GTAGTACTCCCTCTCTCTCAGTTTACAGGGCGTGCGCGTACCCCTAGGTCGTCAATTTGACCAACCTAATACAAGTCATATATTACAAAAAATATATCAATATAAAATTCAAATGTTCTATTTTCAAACCGTATAATTTTTGTGTTATATAGTTTATATTAGGGTGACAAAATTGGTAACCTAGGTATACGCGTAGGACTTGTAAACTGAGACGGAGGGAGTCCTA	3B|10709287|7196|166651	Sun et al (2014)
tae-lmiR4102b-7	GTAGGACTTGTAAACTGAGACGGA	AAGTACTCCCTCTCTCTCAGTTTACAGGGCGTGCGCGTACCCCTAGGTCATCAATTTGACCAACCTAATACAAGTCATATATTACAAAAAATATATCAAAATAAACTTCAGATGTTCTATTTTTAAAAGGTGTAATTTTTGTCTTATATAATTTATATTAGGGTGATAAAATTGACTACCTAGGTATACGCGTAGGACTTGTAAACTGAGACGGAGGAAGTACTA	3B|10724720|2706|152452	Sun et al (2014)
tae-lmiR4102b-8	GTAGGACTTGTAAACTGAGACGGA	ATGTTACTCCCTCTCTCTCAGTTTACAGGGCGTGCGCGTACCCCTAGGTCGTCAATTTAACCAACCAAATACAAGTCATATATTACAAAAAATATACCAATGTAAACTTGAGATGTTCTATTTTCAAAAGATATAATTTTTGTGTTATATAGTTTATATTAGGGTGATCAAATTGGCAACTTAGGTATACGTGTAGGACTTGTAAACTGAGACGGAGGAAGTACAC	2BL|7964039|1728|42244	Sun et al (2014)
tae-lmiR4103a-1	GCATATTAGGTTTGTCTGAAGTCA	TTTTTACTCTGCATATTAGGTTTGTCTGAAGTCAATCTCATCCAACTTTGACCAAGTTTATATAAAAAATTATTGACAATTACATGACAACACCAATATCATTAGATTCATCTCGGGATATATTTTCATATTATATTTATTAGCTATTATAGATGCTAATAATTTTTAATATAAATTTGGTCAAGCTAAGTTTGACTTTCGGCAAATCCAATGTGCAGAGTAAAAAG	3AL|4447448|4835|42891	Sun et al (2014)
tae-lmiR4104a-1	GCATGCACATAGAATGTCCGGATA	TCTTGCGTGTATATCCGGACATTCTATGTGCGTGCACAAAGTTTTCAATCAAAAACGAGGTTTTTTGTGGCTTGTGTAAAAAAACAATTTCTGATGCTTCATTACAACTATTCATTTTGCATTTCTTAATCTTTTTTTACACAAGCCACAAAAAAAGTTGTTTTTCACCGAAACTTTGTGCATGCACATAGAATGTCCGGATATACCCACGGG	2DL|9910724|3357|115783	Sun et al (2014)
tae-lmiR4104a-2	GCATGCACATAGAATGTCCGGATA	TTCCCGTGTGTATATCCGGACATTCTATGTGCGTGCACAAAGTTTTCGGTGAAAAACAAGGTTTTTTGTGGCTTGTGTAAAAAAGACAAATTATGATGCTTCATTACAACTATTCATTTTGTATTTCTTTATCTTTTTTACACAAGCCACAAAAACGTCGTTTTTCACCCAAGTTTTCTGCATGCACATAGAATGTCCGGATATACCGCAGGA	2DL|9908887|5913|203476	Sun et al (2014)
tae-lmiR4104a-3	GCATGCACATAGAATGTCCGGATA	TCCCGCGGATATATCCGGACATTCTATGTGCATGCACAAAGTTTCGGTGAAAACGACGTTTTTTGTGGCATGAGTAAAAAAGATAAAGAAATGCAAAATGAATAGTTGTAATGAAGCATCAGAAATTGTCTTTTTTACACAAGCCACAAAAGACCTCGTTTTCCGCCGAAAACTTTGTGCATGCACATAGAATGTCCGGATATACACGCGGG	7AS|4186872|6449|70478	Sun et al (2014)
tae-lmiR4104a-4	GCATGCACATAGAATGTCCGGATA	TCCCGCGGGTATATCCGGACATTCTATGTGCATGCACAAAGTTTCGGTTAGAAACTTTGTGCATGCACATAGAATGTCCGGATATACACGCAGG	4AS|6002720|6810|99082	Sun et al (2014)
tae-lmiR4104a-5	GCATGCACATAGAATGTCCGGATA	TCCTGGGGGTATATCGGGACATTCTATGTGCATGCACAAAGTTTCGGGGAAAAACCATGTATTTTTGTGGCTCGTGTAAAAAAGATAAAGAAATGCAAAATGAATAGTTGTAATGAAGCATCAGAAATTGTCTTTTTTACACAAGCCACAAAAAACCTCGTTTTCCACCGAAAAGTTTGTGCATGCACATAGAATGTCCGGATATACATGCGGG	6DS|2093408|14478|284492	Sun et al (2014)
tae-lmiR4104a-6	GCATGCACATAGAATGTCCGGATA	TCCTGCGTGTATATCCGGACATTCTATGTGCATGCACAAAGTTTCTAACCGAAACTTTGTGCATGCACATAGAATGTCCGGATATACCCGCGGG	4AS|6002720|6810|99082	Sun et al (2014)
tae-lmiR4104a-7	GCATGCACATAGAATGTCCGGATA	TCCCGCGTGTATATCCGGACATTCTATGTGCGTGCACAAAGTTTTCAATGGAAAACAAGGTTTTTTGTGGCTTGTATAGAAAAGAAAATTTCTGATGCTTCATTACAACTATTCATTCTGCATTTATTTATCTTTTTCACACAAGCCACAAAAAACATCGTTTTTCACCGAAACTTTGTGCATGCACATAGAATGTCCGGATATACCCACGGG	2DL|9848680|3369|237244	Sun et al (2014)
tae-lmiR4104a-8	GCATGCACATAGAATGTCCGGATA	CGCGTGTATATCCGGACATTCTATGTGCGTGCACAAAGTTTTCAATGAAAAAAGAGGGTTTTTGTGGCTTTTGTAAAAAATACAATTTCTCATGCTTCATTACAACTATTCATTTTGTATTTCTATATCTTTTTTACACAAGCCAAAAAAATGTCGTTTTTCACCAAAACTTTGTGCATGCACATAGAATGTCCGGATATACCCTAAGG	7DS|647635|274|3276	Sun et al (2014)
tae-lmiR4105a-1	GCGCTACATTGTGGAACGGAGGGA	TAATTAGTACTCCCTCTGTTTCATAATGTAGTGCATATAGATTTTCTACAAAGTCAAACTTTATAAACTTTGATCAAGTTTATAGAGAAAATACAATACCAAACGGAAATGCACTTTGGCACATGGGAGCATATGCTCCTGCTATTGAAAAAATATTTCAAAATGTCAAAAAATTCCAAACTAAAATTTTCTCTATAATATGAAAGTATGTCTTGTGATGTATCAAGCATATGTATTTGGTATTCTAGATGTATATAATTTTCTCTATATACTTGGTCAAAGTTCATAAAGTTTGACTTTTAGAAAAAAATTATAGGCGCTACATTGTGGAACGGAGGGAGTATGAAGAT	7BL|6740973|2286|12394	Sun et al (2014)
tae-lmiR4106a-1	GGCTCGAACCGGGACAGAAGGCTG	GGGCAGGGCAAGCCCATTAGTCCCGGTTCAGTCATGAACCGGGACCCATGGGGGCATTCATCCCGGTTCTTAGCCCAGGGGGCCGCCGGGGCCTCGCGGGCATTGGTACCCGGTTCGTATGGACCCATTAGTCCAGGTTCTAGGCACGAACCGAGATCAATGGGCCTCGCTCCTGGCCCACAAACATTGGTCCCGGTTTTTGGCTCGAACCGGGACAGAAGGCTGGGCTTTAATC		Sun et al (2014)
tae-lmiR4107a-1	GGGACGAACCAGGACCAATGGGCC	GCCGGGCCACGTGGGCCATTGGTCCCGGTTCTTCTGACCTTTTGGTCCCAGTTGGTGGGACGAACCAGGACCAATGGGCCTGGACTCCTG		Sun et al (2014)
tae-lmiR4108a-1	GGGGATAAAGAGGATGCTTACAGC	TGGATGAAATGGAGGGGATAAAGAGGATGCTTACAGCCTAAGACTGTGGCCCACGTCGCAGATGAAGTTGCAGTAGGTGCTCGGGAGGTGGGACTCTTTAGCTGCGGTTGGTGACTCTTACTGAGGTATCATGACCAGCTCCACTTGCCCCCTCCGCCAAGGATGGCCGCCCACCGCCCGATCAGAGCACTTCAAGCCATGAAGGCCCACCTCCGGAGCACCTACTACAGCTACAGCCGCGACGTCAGCCACAAGCTCAGGCTGTAAGCATCCTCTTTATCCCCTCCGTTTCATCC		Sun et al (2014)
tae-lmiR4109a-1	GGGTCCAGTCGGCCTGCAGTTGGC	TGGCCTATCTGCTTGCTGCTGGCCGATTGGGCTGTCGGCCACCAGATCAAGTCTAGTCGGCCTACAGTTGGCCGCAGGGTCCAGTCGGCCTGCAGTTGGCCGATAGGCCT	4DS|2312588|1537|196802	Sun et al (2014)
tae-lmiR4109a-2	GGGTCCAGTCGGCCTGCAGTTGGC	TGGCCCATCAGCTTGCTGCTGGCCGATTGGGCTGTCGGCCACCAGATCAAGTCCAGTCGACCTGCAGTTGGCCGACAGGGTCCAGTCGGCCTGCAGTTGGCCGATAGGCCT	2DL|9873220|5868|107734	Sun et al (2014)
tae-lmiR4110a-1	GTAGGACAAGTATTTCCGGACGGA	ATCTACTCCCTCCGTCCGGAAATACTTGTCCTCGAAAATGAATAAAAATGAACGTATCTATAACTAAAATAAGTCTAGATACAACCATTTTGTAGGACAAGTATTTCCGGACGGAGGGAGTATAT		Sun et al (2014)
tae-lmiR4111a-1	GTCTCTCCTGTAGAAATAGGCATC	TCTTAAGCACAAGTGCTTATTTGTACAGGATAGACGCATAACTAGGCGTCTCTCCTGTAGAAATAGGCATCGGTGCTTCAG		Sun et al (2014)
tae-lmiR4111a-2	GTCTCTCCTGTAGAAATAGGCATC	CTTAAGCACCAGTGCTTATTTGTATAGGGTAGACGCTTAATTAAACGTCTCTCCTGTAGAAATAGGCATCGGTGCTTTAA		Sun et al (2014)
tae-lmiR4112a-1	GTCTTAGATTTGTGTAGATACGGA	CAAAATTCTTGTCTTAGATTTGTGTAGATACGGATGAATCTAATACTAAAACGTGACTTGATACATCTGTATGTAGACAAATCTAAGGCAAGAATTTTGG	5DS|2730502|6688|252036	Sun et al (2014)
tae-lmiR4112a-2	GTCTTAGATTTGTGTAGATACGGA	CAAAATTCGTGTCTTAGATTTGTGTAGATACGGATGTATCAAGTCACATTTTAGTATTAGATACATCTGTATCTAGACAAATCAAAGACAAGAAATTTGG	2AL|6372885|3716|190756	Sun et al (2014)
tae-lmiR4112a-3	GTCTTAGATTTGTGTAGATACGGA	CAAAATTCTTGTCTTAGATTTGTGTAGATACGGATGAATCTAATACTAAAACGTGACTTGATACATCCGTATGTAGACAAATCTAAGACAAGAATTTTGG	1DS|1905752|37020|1313897	Sun et al (2014)
tae-lmiR4112a-4	GTCTTAGATTTGTGTAGATACGGA	CAAATTTCTTGTCTTAGATTTGTGTAGATACGGATGTATCTATTACTAAAATGTAACTTCATACATCCATATCTAGACAAATCTAAGACAAGAATTTTGG	1DL|13444|224|1002	Sun et al (2014)
tae-lmiR4113a-1	GTGAGACCCGCTCTGATGGATGAC	CGGTTAGCAGGTGAGACCCGCTCTGATGGATGACACGTGGCATTCACAAATCACAAATCATCTAACTCCCCTCCTGATTTCAAGTGGGGGTGGGGTAGATGCTTTGTGATTTGTGAATGCCACGTGTCATTCATCAGGATGGGTCTCGCGTGAGACCT		Sun et al (2014)
tae-lmiR4114a-1	GTTAAATTTATGATCAAAGTTGGA	ATTTTCGTGCTTCAACTTTGACCATAAATCTAACCAACGAGTCCGACTGCGGCGGGAGCAAAAGTTATACCAGTGAATTCGTATTCGAAAGAAGTTTTCAGTTATATAATTTTTTTTTCTCCCGCCATAGTCGGTCTCGTTGGTTAAATTTATGATCAAAGTTGGACCTCGAAAAA	2BL|8015493|3219|266770	Sun et al (2014)
tae-lmiR4115a-1	GTTCGGGCAGTTGCGGTAGTGCTG	TTTGCATTGCCCGGGCAGCTCTGCCGCAGCTGCCCGGACAGTGTTACACTGTTCGGGCAGTTGCGGTAGTGCTGCTAGTGCATT		Sun et al (2014)
tae-lmiR4116a-1	GTTTACAGACGGCAAAGTGAGCTC	CAGACGGCAAAGAACTCATTTTGCCGTCTGTAGAAAAAAACACAGACGGCGTAGTCTTTGCCGTCTATATTTTTGTTTACAGACGGCAAAGTGAGCTCTTTGTCGTCT	2DS|5344246|2535|92715	Sun et al (2014)
tae-lmiR4117a-1	GTTTGATTGTTTAATAGTAGTGGA	AGTTCTTGTTTGATTGTTTAATAGTAGTGGAGATGTAGTGGAGCAGCACACATTAAGACGAGGGCAGTGTGGTGCATTAATCCTCACCTGTACCTAGTAAATGTGATGACACTACATCTCCACTACTATTAAACAATCAAACAAGAACT		Sun et al (2014)
tae-lmiR4118a-1	TAAGACTCTAGAGGGTGTTATCAT	AAGTGTTAGCAGAATAAGACTCTAGAGGGTGTTATCATAATAGACTCACCCTATATATATAGGGTGAGTCTATTATGATAACACCCTTAAGACTCTTATTCTGCACACCA		Sun et al (2014)
tae-lmiR4119a-1	TAAGCATGTGTTCAGAAGATTAGG	CTTAATTTTGTAGTCTTCTGGATATATGCTTACATATAATAAATAATGTGAAGGTAGATCATAGAACGACAACATAATCTTTAGTCTTGAACAAATTATGGTAGACTAGAGATAGAACACTATACGAACCAGACACATACCGACGATATGGAAACTAGCAAAGAAATAGTAAAAGAAGTTCCTGACTTGTAGATTATGTCAACGTGATAATCTGGAGTCAAGCTTCTTTTACTACTAATTTTGATCTACCTTGTCATCGATAGGATTAGTTATTATATCTAAGCATGTGTTCAGAAGATTAGGAGATTAAGCA	3B|10475175|7890|262924	Sun et al (2014)
tae-lmiR4119a-2	TAAGCATGTGTTCAGAAGATTAGG	TTGCTTAATTTTGTAGTCTTCTGGATATATGCTTACATATAATAAATAATGTGAAGGTAGATCATAGAACGACAACATAATCTTTAGTCTTGAACAAATTATGGTAGACTAGAGATAGAACACTATACGAACCAGACACATACCGACGATATGGAAACTAGCAAAGAAATAGTAAAAGAAGTTCCTGACTTGTAGATTATGTCAACGTGATAATCTGGAGTCAAGCTTCTTTTACTACTAATTTTGATCTACCTTGTCATCGATAGGATTAGTTATTATATCTAAGCATGTGTTCAGAAGATTAGGAGATTAAGCA	3B|10475175|7890|262924	Sun et al (2014)
tae-lmiR4120a-1	TAAGGTCTTAAGGGGTGTTATCAT	ATAAGGTCTTAAGGGGTGTTATCATAATAGACCCACCCTATATATATACATACATACATACATACATATGGTCTATTATGATAACACCCCCTTAAGACCTTA		Sun et al (2014)
tae-lmiR4121a-1	TAGAGGGCAGAGCAATCTTCAACT	GATCATCAAGAAGTTGAAGATTGCTCTGCCCTCTATCACCGGGAGTCCTATCAACGCACTTCCGGCAGACACTCGCTATAGGATTGTGGAGGACATTCCAGGGAGGACTTCCGGAAGCTTCAGAAAGTCCTCCTTGAGATGTGCACCACAATCCTATAACGAGTGTCCGCCGGATGTGCGTTGGTATGAGTCCCGGTGATAGAGGGCAGAGCAATCTTCAACTCCTTGATGAT	5DL|4511702|37170|1800284	Sun et al (2014)
tae-lmiR4122a-1	TAGCTCTCAGGCGCTGCACTAGTG	GTGTGGCGCCTAGCTCTCAGGCGCTGCACTAGTGGTTGCACTGCAAAATGAAGCAACCATTAGTGCAACGCCTAGAAGCTAGGCGCTACACT		Sun et al (2014)
tae-lmiR4124a-1	TAGGAACCAAACGGGAGGGACTTT	AAAAAGTCCGTAGGAACCAAACGGGAGGGACTTTTTCTACAGGACTAGAAAAAGACTGTACTAGAGAGTCTTTTTTGATTAGTCCCTGGGACTAGAA	1DL|339794|2672|27934	Sun et al (2014)
tae-lmiR4125a-1	TCGGGCAGACTGCTGAGCAGTCGG	CGAGATTCGGGCCGACTGTTGAGCAGTCGGGCCGGATCTCCCAGCAACTACTTTGTATTCTCTCTCGCAGGGGCGCGTCCGCGCACCCGCTGGGTGTAGCCCCCGAGATTCGGGCAGACTGCTGAGCAGTCGGGCCGGTTGTC		Sun et al (2014)
tae-lmiR4126a-1	TCGTCATTCACGGTGTGCACGATC	TAGGATGGAGTCGTCATTCACGGTGTGCACGATCTCTCATGGTTCTCTTCGGTACTTCGGTGTATTAGAAACTTCATAAAATTTACAACCTAATGCAAAAAGAATCAAATTAAAACACTAAAAATCCTAGGAGATATGAATATCCTAAGATTATCTATACCTCACCATGATCTCCCGCAGAACTGCAGATGGAGAGATAGTGCACACCGTGAATGACAACTCCATAATCTCATTTGTCCAAGACCTGG	2DL|9906577|21019|518363	Sun et al (2014)
tae-lmiR4126a-2	TCGTCATTCACGGTGTGCACGATC	ATGATAGGATGGAGTCGTCATTCACGGTGTGCACGATCTCTCATGGTTCTCTTCGGTACTTCGGTGTATTAGAAACTTCATAAAATTTACAACCTAATGCAAAAAGAATCAAATTAAAACACTAAAAATCCTAGGAGATATGAATATCCTAAGATTATCTATACCTCACCATGATCTCCCGCAGAACTGCAGATGGAGAGATAGTGCACACCGTGAATGACAACTCCATAATCTC	2DL|9906577|21019|518363	Sun et al (2014)
tae-lmiR4127a-1	TCTGCGACAAGTAATTCCAAACGG	ACTACTCCCTCCGTTCGGAATTACTTGTCTCAGAAATGGATGTATCTAAAACTAAAATACGTCTAGATACATCCATTTCTGCGACAAGTAATTCCAAACGGAGAAAGTACT	5AL|2758686|1094|3642	Sun et al (2014)
tae-lmiR4127a-2	TCTGCGACAAGTAATTCCAAACGG	GTTACTCCCTCCGTTCAGAATTACTTGTCTCGGAAATGAATGTATCTAGAACTAAAATATATCTAGATGCATCCATTTCTGCGACAAGTAATTCCAAACGGAGAGAGTAGT	1AL|3923995|641|10545	Sun et al (2014)
tae-lmiR4127a-3	TCTGCGACAAGTAATTCCAAACGG	GGTACTCCCTCCGTTCGGAATTACTTGTCGCGAAAATGGATGTATCTAGAACTAAAATACGTCTAGATACATCCATTTCTGCGACAAGTAATTCCAAACGGAGGGAGTAGT	2BS|5206694|27685|736658	Sun et al (2014)
tae-lmiR4127a-4	TCTGCGACAAGTAATTCCAAACGG	TGTACTCCCTCCGTTCGGAATTACTTGTCTCAGAAATGAATGTATCTAGAACTAAAATATGTCTAGATACATCCATTTCTGCGACAAGTAATTCCAAACGGAGGGAGTACT	5BL|10892875|673|58980	Sun et al (2014)
tae-lmiR4128a-1	TCTAGACAAATGTAAGACAAGAAT	CCGTTCCAAAATTATTGTCTTAGATTTGTCTAAATACGGATGTGTCTAGTTATGTTTTAGGACATCCGTATCTAGACAAATGTAAGACAAGAATTTTAGGACGA	7DL|3322467|6874|152540	Sun et al (2014)
tae-lmiR4128a-2	TCTAGACAAATGTAAGACAAGAAT	CCGTCCCAAAATTCTTGTCTTAGATTTGTTTAAATACGGATGTATCAAGTCACGTTTTAGTATTAGGTTCAACCGTATCTAGACAAATGTAAGACAAGAATTTTGGGACAG	6BS|2933272|4437|44663	Sun et al (2014)
tae-lmiR4128a-3	TCTAGACAAATGTAAGACAAGAAT	TCCGTCCCAAAATTCTTGTCTTAGATTTGTTTAAATACGGATGTATCTAGTTGCGTTTTAGTGTTAGATACGGTGTATCTAGACAAATGTAAGACAAGAATTTTCAGACGG	2DL|9885309|4978|1021553	Sun et al (2014)
tae-lmiR4129a-1	TCTCCTGTAGAAATAGGCACTGGT	TCCTTAAGCACCGGTGCTTATTTGTACAGGGCAGACGCTTAATTAGGCGTACTCTCCTGTAGAAATAGGCACTGGTGACTTTAGAA		Sun et al (2014)
tae-lmiR4130a-1	TCTGCAACAAGTAATTCCGAACGG	ATGTACTCCCTCCGTTCAGAATTACTTGTCTCGGAAATGGATGTATCTAGAACTAAAATACATCTAGATACATCCATTTCTGCAACAAGTAATTCCGAACGGAGGGAGTACA		Sun et al (2014)
tae-lmiR4130c-1	TCTGAGACAAGTAATTCCGAACGG	GGTACTTCCTCCGTTCGGAATTACTTGTCGTAGAAATGGATGTATCTAGATGTATTTAGATACATCCATTTCTGAGACAAGTAATTCCGAACGGAGGGAGTAGT	3AL|4328980|9071|90840	Sun et al (2014)
tae-lmiR4130c-2	TCTGAGACAAGTAATTCCGAACGG	TACATCCATTTCTGAGACAAGTAATTCCGAACGGAGGGAGCAGATCGCTAACCACATGCCATTTGATTTCAGAGTATCTATTATTTTTTCCTGTTCAGATCTTTGAGAGGTACCCCCTCCGTTCGGAATTACTTGTCGTAGAAATGGATGTAT	3B|10589197|9771|168252	Sun et al (2014)
tae-lmiR4131a-1	TCTGGCCAACCGCGACTAAAGGAC	TACCGGTTGGTCTGGCCAACCGCGACTAAAGGACTAACCTTTAGTCCCGGTTGGTCTGGCCAACCGTGACTAAAGGCCTTCGGGTCAACCTGAGGACCTTTAGTCCCGGTTGGCCAGGCCAACCGAGA	5DS|2749721|2634|157352	Sun et al (2014)
tae-lmiR4132a-1	TCTGTCCCAGAATATAAGAACGTT	ACCTACTCCCTCTGTCCCAGAATATAAGAACGTTTTTGACACTAGCATAGTGTCAAAAACGTTCTTATATTCTGGGACAGAGGGAGTAGCA	5AL|2754898|11565|181189	Sun et al (2014)
tae-lmiR4132a-2	TCTGTCCCAGAATATAAGAACGTT	ACTCCCTCTGTCCCAGAATATAAGAACGTTTTTGATACTATGCTAGTGTTGAAAACATTCTTATATTTTGGGACGGAGGGAGTA	1DL|907444|218|451	Sun et al (2014)
tae-lmiR4132a-3	TCTGTCCCAGAATATAAGAACGTT	AAATACTCCCTCTGTCCCAGAATATAAGAACGTTTTTGACACTGTGCTAGTCCTAAAAATGTTATTATATTTTGGGACGGAGGGATAAGTAAGA	6BS|2940584|7097|137267	Sun et al (2014)
tae-lmiR4133a-1	TGAAGCACGTGGATAGAGGAAGCA	CATTCCATAATGAAGCACGTGGATAGAGGAAGCACTACATTATGGAATGGAGGGAGTATGTTGTAGTGCTTCCTCTATCCACGTGCTTCAACTTTGACCG		Sun et al (2014)
tae-lmiR4134a-1	TGACATGTGGCATTCACAAATCAC	AGACCTTGGATGACATGTGGCATTCACAAATCACAAAGCATTTACCCCACCCCCACCTGAAATCAGGGGGGAGAGATTAGATGTTTTGTGATTTGTGAATGTCACGTGTCATCCATCAGGGCGGGTCTC	3B|4983813|850|7541	Sun et al (2014)
tae-lmiR4134a-2	TGACATGTGGCATTCACAAATCAC	CCCTAATGAATGACATGTGGCATTCACAAATCACAAAGCATCTAATCTCTCCATCCCTGATTTCAGGTGGGGGGTGGGGTAGATGCTTTGTGATTTGCAAATGCCACGTGTCATCCATCAAGATGGGT	4BL|7025746|3577|39156	Sun et al (2014)
tae-lmiR4134a-3	TGACATGTGGCATTCACAAATCAC	CCCTGATGAATGACATGTGGCATTCACAAATCACAAAGCATCTAATCTCTCCCCCCTTAATTTCAGGTGGGGGGTGGGGTGGATGCTTTATGATTTGTGAATGTCACGTGTCATCCATCAGAATGGG	2AL|6344969|8820|326824	Sun et al (2014)
tae-lmiR4134a-4	TGACATGTGGCATTCACAAATCAC	CCCTAATGGATGACATGTGGCATTCACAAATCACAAAGCATCTAATCTTCCACTCCTGATTTCACGTGAGGATGGGATAGATGCTTTGTGATTTGCAAATGCCACGTGTCATCCATCAAGATGGGT	2BL|7973368|5958|268601	Sun et al (2014)
tae-lmiR4134a-5	TGACATGTGGCATTCACAAATCAC	TTCTGATGAATGACATGTGGCATTCACAAATCACAAAGCATCCCTCATCCCTCACTTAAAATCAGGAGGGAGGGGAGATTAGATGCTTTGTGATTTGTGAATGCCACGTGTCATTCATCAGGAC	1AL|3903439|9820|220740	Sun et al (2014)
tae-lmiR4134c-1	TGACACGTGGCATTCACAAATCAT	TCCTGATGGATGACACGTGGCATTCACAAATCATAAAGCATCTACCCCACCCCTCACTTGAAATCAGGGGGAGAGATTAGATGCTTTGTAATTTATGAATGTCACGTGTCATCCATCAGGGC		Sun et al (2014)
tae-lmiR4134c-2	TGACACGTGGCATTCACAAATCAT	TCCTGATGGATGACACGTGGCATTCACAAATCATAAAGCATCTACCCCACCCCCACCTGAAATCAGGGGGGCGGGGATTAGATGCTTTGTGATTTGTGAATGTCACGTGTCATCCATCCGGGC		Sun et al (2014)
tae-lmiR4134c-3	TGACACGTGGCATTCACAAATCAT	TCCTGATGGATGACACGTGGCATTCACAAATCATAAAGCATCTACCCCACCCCCCACCTAAAATCAGGGGGGAGAGATTAGATGCTCTGTGATTTGTGAATGCCACGTGTCATTCATCAGGC		Sun et al (2014)
tae-lmiR4134c-4	TGACACGTGGCATTCACAAATCAT	TCCTGATGGATGACACGTGGCATTCACAAATCATAAAACATCTACCCATCCCCACCTGAAATCAGGGGGGAGGGGANATTAGATGATTTGTGATTTATGAATGCCACGTGTCATCCATCAGGGC		Sun et al (2014)
tae-lmiR4135a-1	TGAGACCCGCCCTGATGGATGACA	ATTTAGCAGGTGAGACCCGCCCTGATGGATGACACGTGGCATTCGTAAATCACAAAGCATCTAATCTCTCTTCCCCTGATGATTCAAATGGGGGGTGGGGTAGATGCTTTGTGATTTGTGAATGCCACGTGTCATCCATCAGGGCGGGTCTCACCTGCTAACC	5DL|4499204|5290|64521	Sun et al (2014)
tae-lmiR4136b-1	TGATAGATGACACGTGGCATTCAC	TGAGACCCGTCCTGATAGATGACACGTGGCATTCACAAATCATAAACATTTAATCTCTCTTTCCTCCAATTTTAAGTGGGGAGTGGGGAGTGCTTTGAAATTTGTGAATGTCACGTGTCATCCATCAGGATGGGTCTCG		Sun et al (2014)
tae-lmiR4136c-1	TGATGGATGACATGTGGCATTCAC	AGACCCGTTCTGATGGATGACATGTGGCATTCACGAATCACAAAGTATCTAATCTCTCCCCTCGATTTCAGGTGGGGGGTGGGATAGATGCTTTGTGATTTGGGAATGCCACGTGTCATCCATCAGGATGGGTCTC	5BL|10804193|3786|361826	Sun et al (2014)
tae-lmiR4136d-1	TGATGGATAACACGTGGCATTCAC	AGACCCATCCTGATGGATAACACGTGGCATTCACAAATTATAAAGCATCTATCCCACCCCCACTTAAAATTAGGAGGGGAGATTAAATGCTTTGTGATTTGTGAATGCCACGTGTCATCCATCAAGGTGGGTCTC		Sun et al (2014)
tae-lmiR4136d-2	TGATGGATAACACGTGGCATTCAC	AGACCCGCCCTGATGGATAACACGTGGCATTCACAAATACAAAGCATCTAATCTCTCCCCCTGATTTCAAGTGGGATGGGGTAGATGCTTTGTGATTGTGAATGTCACGTGTCATCCATCAGGATGGGTCTC		Sun et al (2014)
tae-lmiR4137a-1	TGGATGACATGTGGCATTCACAAA	CCCACACTGATGGATGACATGTGGCATTCACAAAGCACAAAGCATCTAATATCTCCCCCCTGATTTTAGGTGGAGGGTGGGGTGGATGCTTTGTGATTTGTGAATGCCACGTGTCATCCATCAGGATGGGT	3B|10705269|1199|59442	Sun et al (2014)
tae-lmiR4138a-1	TGGCAACTATAGTGTAAACATCAT	CAAGGATTGTCATGATATTTACACTGAAGTTGCCATGATATGTTTCAACTATTTTTTTACATCTAAAAGTAAATTTTAACATATTATAAAACAGAGAATTAAGAAACTAGACTTTCCATGCACCATAACCTAAAATTGCCATGATACATGCACTTAAAATTGCCATGGTTCAATAAAAAAATATTTTCATGGTCAAAGTACGGGAATTGCCATCATCAATAAACTAAAATTGCCAGGATCTACAAAATAAAATTTCCACATGGCAACTTTAGTCTAAGCACTATGGCAACTATAGTGTAAACATCATGGCAACTTTT	2BS|5185120|8132|314580	Sun et al (2014)
tae-lmiR4138a-2	TGGCAACTATAGTGTAAACATCAT	TGAATTGCCATGATATTTACACTGAAGTTGCCATGATATGTTTCAACTATTTTCTTTTACATTTAAAAGTAAATTTTAACATATTATAAAACGGAGAATTAAGAAACTAGACTTGCAATGCACCATAAACTAAAATTGCCATGATACATGCACTTAAAATTGCCATGGCTCAATAAAAAAAGTATTTTCATGGTCAAAGTACTAGAATTGCATCATCAAAAAACTAAAATTGCCATGATCTACAAACTAAAATTGCCACATGGCAACTTTAATTTAAGCACTATGGCAACTATAGTGTAAACATCATGGCAACTTCT	7DL|3393428|6112|83954	Sun et al (2014)
tae-lmiR4138a-3	TGGCAACTATAGTGTAAACATCAT	ATGAATTGCCATGGTGTTTACACTGAAGTTGTCATGATATGTTTCAGCTATTTTCTTCTATATTTAAAATTAAATTTTGACATATTATAAAATGGGAAATTAAGAAACTAGACTTGCCATGAACCATAAACTAAAATTAGCATGATACATGCACATAAAATTGCCATGGTTCATACAAAAAATAAATTTCATGGTAAAATTACTGGAATTGCCATGCTCTATAAACTGAAATTACGACATGGCAACTTTAGTGTAATACTATGGCAACTATAGTGTAAACATCATGGCAACTTTT	3B|10401898|7315|185178	Sun et al (2014)
tae-lmiR4138a-4	TGGCAACTATAGTGTAAACATCAT	TGAATTGCCATGATATTTACACTGAAGTTGCCATGATATGTTTCAACTATTTTTTTACATTAAAAAGTAAATTTTAACATATTATAAAACTGAGAATTAAGAAACTGGACTTGCCATGCACCATAAACTAAAATTGTCATGATACATGCACTTAAAATTGTCATGGTTCAATAAAAAAATATTTTCATGGTCAAAGTACTGGAATTGCCATCATAAAAAAACTAAAATTGCCATGATCTACATACTAAAATTGCCACATGGCAACTTTAGCTTAAGCACTATGGCAACTATAGTGTAAACATCATGGCAACTTCT	3B|10549347|8207|379784	Sun et al (2014)
tae-lmiR4138a-5	TGGCAACTATAGTGTAAACATCAT	ATGAATTGTCATGATGTTTACACTGAAGTTGCCATGATATGTTTGAACTATTTTCTTTTACATTTAAAAGTAAATTTCAACATATTATAAAATGGAAAATTAAGAAACTAGACTTGCCATGCACCATAAACTAAAATTGCCATGATATATGCACTTAAAATTGCCATGGTTTAATAAAAAAATATTTTCATGGTCAAAATACTGGAATTGCCATCATAAAAAAACTAAAATTGCCATGATCTACAAACTAAAATGTGGCAATTTTAGTTTAAGCACTATGGCAACTATAGTGTAAACATCATGGCAATTTCT	5BL|10805337|12391|293449	Sun et al (2014)
tae-lmiR4139a-1	TGGCACGAAGTAGCTGCGCCCACA	GTGCCAAGACGTGTGGGCATATTTGCTTCGTGCCACACGCGCGGGATGGTGAGTAATTGTTGAGCGTGTGGCACGAAGTAGCTGCGCCCACATGTGTGGATA	5BL|10815650|13857|316144	Sun et al (2014)
tae-lmiR4139a-2	TGGCACGAAGTAGCTGCGCCCACA	TGCGCCAAGACGTGTGGGCATTCTTGCTTCGTGCCACACGCGCGAGGTGGAGATGGGTAGTACTTGTTGGGTGTGTGGCACGAAGTAGCTGCGCCCACACGTAATGGGC	7DL|3376393|5540|138113	Sun et al (2014)
tae-lmiR4139a-3	TGGCACGAAGTAGCTGCGCCCACA	CGCCAGGATGTGTGGGCATATTTGCTTCGTGCCACATGCGCGGGGTGGGGATGAGTAGGACTTGTTTGGCGTGTGGCACGAAGTAGCTGCGCCCACATGTGTGGGCA	3B|10577013|13583|439854	Sun et al (2014)
tae-lmiR4139a-4	TGGCACGAAGTAGCTGCGCCCACA	CGCCAGGATGTGTGGGCATATTTGCTTCGTGCCACACGCGCGGGGTGGGGATGAGTAGTACTTGTTGGACATGTGGCACGAAGTAGCTGCGCCCACACATGTGGGCA	2BL|8001264|9074|263451	Sun et al (2014)
tae-lmiR4140a-1	TGTGTCAGTGACTCAAAGGTAGGC	ACGTGAATCCTCTGACTTTGCAATTACCCTACTTTTGAGTCACTGACGGGTGGGCCCCATGCTCCGTGGGACTCATGTGTCAGTGACTCAAAGGTAGGCTAGGCCACGG	2DL|9854880|4487|46264	Sun et al (2014)
tae-lmiR4141a-1	TTGAACTGTTTCCTCTGAAATTCC	TGAATCTTATAGGTATTTCACAGGAAACAGTTCAATGTCTACCGAACTGAAAGAGTTTTTCCTGACCATGGCTTTTCTAGTCAATAGGAATACACCATGTGTTGGAAGACAAACTTCTTTGCAGCATCTAGTAGATGTTGAACTGTTTCCTCTGAAATTCCTGTAAATTTC	5DS|2782660|25049|2385035	Sun et al (2014)
tae-lmiR4142a-1	TTGAATTTCCTCTATAAGCGCATT	AATGAAAATAGATGCGCTTATATAGGTAATTTAGCATAAATTCATACGGATTTCTCTTGAAATTCGTTATGAATTTAAGTTGAATTTCCTCTATAAGCGCATTAAAAATAAAA	2BL|7962313|1409|8511	Sun et al (2014)
Variants wheat known miRNAs
name	miRNA		genome location
tae-miR319g-1	TTGGACTGAAGGGTGCTCCCT	TTCTGTGTGAGAGAGCTCTCTTCAGTCCACTCTCAGATGGTTGTAGGGTTTAATTAGCTGCCGATTCATTCATTCACCTACCAAGAACCAAGGCGGAGCGCATGTCTTGGTAGCTGACTGGATGACGCGGGAGCTAATATTTAGCTCCACGTTGTTTGTGGTTGGACTGAAGGGTGCTCCCTTGCTCGCAGTTCTCATGCAA		Sun et al (2014)
tae-miR319g-2	TTGGACTGAAGGGTGCTCCCT	GCTAGCGCCTTCTGTGTGAGAGAGCTCTCTTCAGTCCACTCTCAGATGGTTGTAGGGTTTAATTAGCTGCCGATTCATTCATTCACCTACCAAGAACCAAGGCGGAGCGCATGTCTTGGTAGCCGACTGGATGACGCGGGAGCTAATATTTAGCTCGACGTTGTTTGTGGTTGGACTGAAGGGTGCTCCCTTGCTCGCAGTTCTCATGCAT		Sun et al (2014)
tae-miR319g-3	TTGGACTGAAGGGTGCTCCCT	GCTAGCGCCTTCTGTGTGAGAGAGCTCTCTTCAGTCCACTCTCAGATGGTTGTAGGGTTTTATTAGCTGCCGATTCATTCATTCACCTACCAAGAACCAAGGCGGAGCGCATGTCTTGGTAGCCGACTGGATGACGCGGGAGCTAATATTTAGCTCGACGTTGTTTGTGGTTGGACTGAAGGGTGCTCCCTTGCTCGCAGTTCTCATGCAT		Sun et al (2014)
tae-miR319h-1	ACTGGATGACGCGGGAGCTAA	AGGGTTTAATTAGCTGCCGATTCATTCATTCACCTACCAAGAACCAAGGCGGAGCGCATGTCTTGGTAGCTGACTGGATGACGCGGGAGCTAATATTTAGCTC	3B|10668549|11258|436249	Sun et al (2014)
tae-miR393e-1	TCAGTGCAATCCCTCTGGAAT	TCAGGAAGCTAGTGGAGGATTCCAAAGGGATCGCATTGATCGATCTCTCCGTGCAAGGTCGATGGATCAGTGCAATCCCTCTGGAATTCTCCGCTTGCCTCCGCCTC		Sun et al (2014)
tae-miR393e-2	TCAGTGCAATCCCTCTGGAAT	TCAGGAAGCTAGTGGAGGATTCCAAAGGGATCGCATTGATCGATCTCTCCGTCATCGGCGTGCAAGGTCGATGGATCAGTGCAATCCCTCTGGAATTCTCCGCTCGCCTCCGCCTC		Sun et al (2014)
tae-miR394b-1	TTGGCATTCTGTCCACCTCC	GGGCGCTTACCGGGAGCTCTTTGGCATTCTGTCCACCTCCTTGTGAATCTTGCGGGGGAGATCTCACGATCTGCCGAGCTTGCGGGTTGCTTGGAGGTGGGCATACTGCCAATGGAGCTGTGTAG	6AL|5826481|14279|289594	Sun et al (2014)
tae-miR394b-2	TTGGCATTCTGTCCACCTCC	CGAGAGCTCTTTGGCATTCTGTCCACCTCCTTGTGAATCTTGCAGGGGAGATCTCACGATCTGTCGAGCTTGCGGGTTGCTTGGAGGTGGGCATACTGCCAATGGAGCTGTGT	6DL|3305671|15668|1025317	Sun et al (2014)
tae-miR394b-3	TTGGCATTCTGTCCACCTCC	CGAGAGCTCTTTGGCATTCTGTCCACCTCCTTGTGAATCTTGCGGGGGAGATCTCACGATCTGTCGTGCTTGCAGGTTGCTTGGAGGTGGGCATACTGCCAATGGAGCTGTGT	6BL|905430|4258|117503	Sun et al (2014)
tae-miR396g-1	TTCCACAGCTTTCTTGAAC	CTTTGCTGTCTTCCACAGCTTTCTTGAACTGCATCTGCAATTGGTGGATGCTAGCTTCTGCTCGCAAGATCTGCAGTTCAATAAAGCTGTGGGAAATTGCAGAGAG	7DS|3888828|5617|84628	Sun et al (2014)
tae-miR396g-2	TTCCACAGCTTTCTTGAAC	CTTTGCTGTCTTCCACAGCTTTCTTGAACTGCATCTGCAATTGGTTGATGCTAGCTTCTGCCGGCAAGATCTGCAGTTCAATAAAGCTGTGGGAAATTGCAGAGAG	7BS|3165007|11623|187331	Sun et al (2014)
tae-miR396g-3	TTCCACAGCTTTCTTGAAC	CTTTGCTGTCTTCCACAGCTTTCTTGAACTGCATCTGCAATTGGTGGATGCTAGCTTCTACCGGCAAGATCTGCAGTTCAATAAAGCTGTGGGAAATTGCAGAGAG	7AS|4208248|18722|231932	Sun et al (2014)
tae-miR396h-1	GGTCAAGAAAGCTGTGGGAAG	TGCCATGCCTTTCCACAGCTTTCTTGAACTTCTCTTGCGCTCTCCTTAATTACCCCCCACTCTCTCTGTCTCTCCCTTTCTCTCCGTTGGTAGAGAGAGACATGAATGGGGAGGGACAGGAGCAGGAGCAGCAAGAAGAGGGTCAAGAAAGCTGTGGGAAGAAATGGCAT	6AL|5716647|4826|77747	Sun et al (2014)
tae-miR396h-2	GGTCAAGAAAGCTGTGGGAAG	TGCCATGCCTTTCCACAGCTTTCTTGAACTTCTCTTGCGCCCCTCCTTAATTACTCCCCACTCTCTCCTCTCCTCTCCTCTCTGTTGGTAGAGAGAGACATGAACGGGGAGGGAGAACAGGAGCAGGAGCAGCAAGAAGAGGGTCAAGAAAGCTGTGGGAAGAAATGGCAT	6BL|4250791|8669|485157	Sun et al (2014)
tae-miR396h-3	GGTCAAGAAAGCTGTGGGAAG	TGCCATGCCTTTCCACAGCTTTCTTGAACTTCTCTTGCGCCTCTCCTTAATTACTCCCCACTCTCTCTGTCTCTCCCTTTCTCTCCGTTGGTAGAGAGAGACATGAATGGGGAGAGAGAACAGGAGCAGGAGCAGCAAGAAGAGGGTCAAGAAAGCTGTGGGAAGAAATGGCAT	6DL|712138|7838|206802	Sun et al (2014)
tae-miR396i-1	GTTCAATAAAGCTGTGGGAAA	CCTCTTTGCTGTCTTCCACAGCTTTCTTGAACTGCATCTGCAATTGGTGGATGCTAGCTTCTACCGGCAAGATCTGCAGTTCAATAAAGCTGTGGGAAATTGCAGAGAG	7AS|4208248|18722|231932	Sun et al (2014)
tae-miR396i-2	GTTCAATAAAGCTGTGGGAAA	CCTCTTTGCTGTCTTCCACAGCTTTCTTGAACTGCATCTGCAATTGGTGGATGCTAGCTTCTGCTCGCAAGATCTGCAGTTCAATAAAGCTGTGGGAAATTGCAGAGAG	7DS|3888828|5617|84628	Sun et al (2014)
tae-miR396i-3	GTTCAATAAAGCTGTGGGAAA	CTTTGCTGTCTTCCACAGCTTTCTTGAACTGCATCTGCAATTGGTGGATGCTAGCTTCTACCGGCAAGATCTGCAGTTCAATAAAGCTGTGGGAAATTGCAGAGA	7AS|4208248|18722|231932	Sun et al (2014)
tae-miR396i-4	GTTCAATAAAGCTGTGGGAAA	CTTTGCTGTCTTCCACAGCTTTCTTGAACTGCATCTGCAATTGGTGGATGCTAGCTTCTGCTCGCAAGATCTGCAGTTCAATAAAGCTGTGGGAAATTGCAGAGA	7DS|3888828|5617|84628	Sun et al (2014)
tae-miR396i-5	GTTCAATAAAGCTGTGGGAAA	CCTCTTTGCTGTCTTCCACAGCTTTCTTGAACTGCATCTGCAATTGGTTGATGCTAGCTTCTGCCGGCAAGATCTGCAGTTCAATAAAGCTGTGGGAAATTGCAGAGAG	7BS|3165007|11623|187331	Sun et al (2014)
tae-miR398b-1	GGAGTGCCACTGAGAACACAAG	AGGAGTGCCACTGAGAACACAAGCGCGGGTTCCTTTGTCAGGTGCTCTGGATCGCATGCGATTGTGTTCTCAGGTCACCCCTT		Sun et al (2014)
tae-miR5062a-1	TGAACCTTGGGGAAAAGCCGCAT	CATAGCTTCTTGAACCTTGGGGAAAAGCCGCATAACACCATTAACTTGAAAACCATGTATTTCCTATCCCAAAACTGCTCCTAGCACAAGGGGTAAAAGATGGTTTTTAGTTGTGTGGTCATGCGGATTTTTCACCAAGATTCAAGTGGTTATC	5AL|2791901|8817|90162	Sun et al (2014)
tae-miR5062a-2	TGAACCTTGGGGAAAAGCCGCAT	TCACATAGCTTCTTGAACCTTGGGGAAAAGCCGCATAACACCATTAACTTGAAAACCATGTATTTCCTATCCCAAAACTGCTCCTAGCACAAGGGGTAAAAGATGGTTTTTAGTTGTGTGGTCATGCGGATTTTTCACCAAGATTCAAGTGGTTATCTG	5AL|2791901|8817|90162	Sun et al (2014)
tae-miR5064a-1	TGAATTTGTCCATAGCATCAG	GGTTGAATTTGTCCATAGCATCAGCCAGTCCTCTGCTTTTTTTGCACGATGGGTACTACGATGGCTGGTGCTATGGATAAATTCAACCC	6BS|2957780|3590|123084	Sun et al (2014)
tae-miR5064a-2	TGAATTTGTCCATAGCATCAG	ATCCTCTGGTTGAATTTGTCCATAGCATCAGTAATCCTGCCATTTAACTGTGGTAGCTGTTGCTTTTCTGCACGATTGCTGGTGCTACGGATAAATTCAACTCGATGGTT	4BL|6845996|367|813	Sun et al (2014)
tae-miR5064a-3	TGAATTTGTCCATAGCATCAG	ACCCTCTGGTTGAATTTGTCCATAGCATCAGCCAGCCATCTTGCGCATTTTTGCACGATGGGAATGATGGCTGGTGCTATGGATAAATTCAACCCGATGGTCGTGCATACACGACTGAAAGAAGAAGCCTTGCTTGGAGTTCAGTGAGCCGGCAATCAGTTTGAAAGAGGGAGCCAGTTATCCGGTTTAATTTGTCCATAGCATCCGCGATCCCGCCATTCAGCTGTGATAGCTGCTGCCCTATTGCACGTTGCGGAAGATAGCTGGTGCTATGGATAAATTCAACCCGATGGTT	3B|10686187|9604|290717	Sun et al (2014)
tae-miR5339a-1	CAGATAGAGAATCTTCTCAGA	ATGCTCTTAGCCGCAGTTAACAGATAGAGAATCTTCTCAGAAATTCTCCATATTTGATGTTCGAAAGCAAACTGATCCTTGGCTCTATGCACGTTGGATCCTTGATTCCTAATTACTCTTATTAGCCACCAGCAAGCCTTGTGCTCTTTTTACAGTCAGCACTACCACCACCACCACAAAAGGCCTCCTCCCAGTAATCTAGCAGCTAAACTCTCGAAGGCAGGATTGGTGTATGTTTTGGATGCAGTCAAATGGAGAATCTTATGAGAATATTCTTTATCTGTTAACAACAGGCAGTTTGGGCA		Sun et al (2014)
tae-miR5339b-1	ATATTCTTTATCTGTTAACA	CTTAGCCGCAGTTAACAGATAGAGAATCTTCTCAGAAATTCTCCATATTTGATGTTCGAAAGCAAACTGATCCTTGGCTCTATGCACGTTGGATCCTTGATTCCTAATTACTCTTATTAGCCACCAGCAAGCCTTGTGCTCTTTTTACAGTCAGCACTACCACCACCACCACAAAAGGCCTCCTCCCAGTAATCTAGCAGCTAAACTCTCGAAGGCAGGATTGGTGTATGTTTTGGATGCAGTCAAATGGAGAATCTTATGAGAATATTCTTTATCTGTTAACAACAGGCAGTT	7BL|6501378|4171|32994	Sun et al (2014)
tae-miR5339b-2	ATATTCTTTATCTGTTAACA	CTTAGCCACAGTTAACAGATAGAGAATCTTCTTAGAAATTCTCCATATTTGATGTTCGAAAGCAAACTGATCCTTGGCTATATGCACGTTGGATTTTCGATTCTTCATTACTCTTTATTAGCCACCAGCAAGCCTTGTGCTCTTTTTACAGTCAGTACTACTACCACCACAAAAGGCTCGTCCCAGTCGTATAGCAGCTAAACTATCGAAGGCAGGATTAGTGTATGTTTTGGATACAGTCAAATGGAGAATCTGATGAGAATATTCTTTATCTGTTAACAATAGGTAGTT	4DL_14379829	Sun et al (2014)
tae-miR5339b-3	ATATTCTTTATCTGTTAACA	CTTAGCCGCAGTTAACAGATAGAGAATCTTCTCAGAAATTCTCCATATTTGATGTTCGAAAGCAAACTGATCCTTGGCTCTATGCACGTTGGATCCTTGATTCCTCATTACTCTTATTAGCCACCAGCAAGCCTTGTGCTCTTTTTACAGTCAGCACTACTACCACCACCACAAAAGGCCTCCTCCCAGTAATCTAGCAGCTAAACTCTCGAAGGCAGGATTGGTGTATGTTTTGGATGCAGTCAAATGGAGAATTTTATGAGAATATTCTTTATCTGTTAACAACAGGCAGTT	7AL|4481512|7646|101463	Sun et al (2014)
tae-miR5339b-4	ATATTCTTTATCTGTTAACA	CTTAGCCGCAGTTAACAGATAGAGAATCTTCTCAGAAATTCTCCATATTTGATGTTCGAAAGCAAACTGATCCTTGGCTCTATGCACGTTGGATCCTTGATTCCTCATTACTCTTATTAGCCACCAGCAAGCCTTGTGCTCTTTTTACAGTCAGCACTACTACCACCACCACAAAAGGCCTCCTCCCAGTAATCTAGCAGCTAAACTCTCGAAGCAGGATTGGTGTATGTTTTGGATGCAGTCGAATGGAGAATCTTATGAGAATATTCTTTATCTGTTAACAACAGGCAGTT	7DL|159018|6812|122805	Sun et al (2014)
tae-miR818d-1	ATCTTATATCATGGGACGGAG	ATCTTACTCCCTCCGTCCCATAATATAAGATCGTTTTGCAAGTTGTTTTAGCTTGCAAAACGATCTTATATCATGGGACGGAGGGAGTACATC	2BS|5174443|7039|125816	Sun et al (2014)
tae-miR818d-2	ATCTTATATCATGGGACGGAG	CTGCGTTTACATTCTACTTCCTCCGTCCCATAATATAAGATCGTTTCGCAAGCTGTTTAGTTTACGAAACGATCTTATATCATGGGACGGAGAGAGTACGTA	3B|10762155|17150|363362	Sun et al (2014)
tae-miR818e-1	ATCTTATATTGTGGGACGGAG	AAAATACTCACTCCGTTCCATAATATAAGATCATTTTTCATGCTATGTTAGCTTGAAAAACGATCTTATATTGTGGGACGGAGGGAGTATGTA	2DS|5351535|3920|270882	Sun et al (2014)
tae-miR818e-10	ATCTTATATTGTGGGACGGAG	GGACTACCCCTTCCGTCCCATAATGTAAGATCGTTTTGCAAGCTGTTTTAGCTTGCAAAACGATCTTATATTGTGGGACGGAGGGAGTATGTT	2AL|6400590|23043|1133887	Sun et al (2014)
tae-miR818e-11	ATCTTATATTGTGGGACGGAG	GTTACTCCCTCCGTCCCACAATATAAGATGGTTTAGCTTGAAAAACCATCTTATATTGTGGGACGGAGGGAGTACATC	5BL|10903233|11915|169798	Sun et al (2014)
tae-miR818e-12	ATCTTATATTGTGGGACGGAG	TTTGTACTCCCTCCGTCCCACAATATAAGATCGTTTTTTTAAAGCTAAAATAGCTTGAAAAATGATCTTATATTGTGGGACGGAGGAAGTATATA	1BS|3448809|17218|877430	Sun et al (2014)
tae-miR818e-2	ATCTTATATTGTGGGACGGAG	TATCTACTCCCTCCGTCCCACAATATAAGATCGTTTTTCAAGCTATGTTAGTTTGAAAAACGATCTTATACAAGCTATGTTAGTTTGAAAAACGATCTTATATTGTGGGACGGAGGGAGTAATTA	7DL|3333981|14437|426072	Sun et al (2014)
tae-miR818e-3	ATCTTATATTGTGGGACGGAG	AGTACACACACCCCCGTCCCACAATATAAGATCGTTAGCTAGCTTGAAAAACGATCTTATATTGTGGGACGGAGGCAGTAGTAT	5DL|4467474|8268|325999	Sun et al (2014)
tae-miR818e-4	ATCTTATATTGTGGGACGGAG	TAAATACTCCCTCCGTCCCATAATATAAGATCGTTCAAGCTATGTTAGCTTGAAAAACGATCTTATATTGTGGGACGGAGGGAGTAAATT	1AL|3937387|14545|542763	Sun et al (2014)
tae-miR818e-5	ATCTTATATTGTGGGACGGAG	TGTACTCCCTCCGTCCCACAATATAAGATGGTTTTTCAAGCTAAACCATCTTATATTGTGGGACGGAGGGAGTAACAC	5BL|10903233|11915|169798	Sun et al (2014)
tae-miR818e-6	ATCTTATATTGTGGGACGGAG	TTTACTAATCCCTCCATCCCATAGTATAAGACGTTTTTGCAAACTAAACATAGCTTGCAAAAACATCTTATATTGTGGGACGGAGGGAGTAGTAA	3AL|1303274|2034|10278	Sun et al (2014)
tae-miR818e-7	ATCTTATATTGTGGGACGGAG	GAGGTACTCCCTCTGTCCCATAATATAAGATCGTTTTTCAAGCTAACAAAAAACGATCTTATATTGTGGGACGGAGGGAGTAGTAG	4DL_14387758	Sun et al (2014)
tae-miR818e-8	ATCTTATATTGTGGGACGGAG	TAATTACTCCCTCCGTCCCACAATATAAGATCGTTTTTCAAACTAACATAGCTTGTATAAGATCGTTTTTCAAACTAACATAGCTTGAAAAACGATCTTATATTGTGGGACGGAGGGAGTAGATA	7DL|3333981|14437|426072	Sun et al (2014)
tae-miR818e-9	ATCTTATATTGTGGGACGGAG	AGTACTCCCTCCGTCCCACAATATAAGATGTTTTTGCAGCTTGCAAAAACATCTTATATTGTGGGACGGAGGGAGTATCTG	5BL|10837417|29428|807882	Sun et al (2014)
tae-miR818f-1	CTCTTATATTGTGGGACGGAG	TTTGTACTCCCTCTGTCCCATAATATAAGAGCGTTTTTGACACTAGTGTAGTGTAAACGCTCTTATATTGTGGGACGGAGGGACTACAAT	4DL_14459649	Sun et al (2014)
tae-miR818f-2	CTCTTATATTGTGGGACGGAG	ACTACTCCCTCCGTCTCATAATATAAGAGCGTTTCTAACACTACACTAGTGTCAAAAACGCTCTTATATTGTGGGACGGAGGAAGTAGTTA	4AS|5997491|2145|137177	Sun et al (2014)
tae-miR818f-3	CTCTTATATTGTGGGACGGAG	GATATATTCCCTCTGTCCCATAATATAAGATCGTTTTTTATACTAGTATGATGTCAAAAACGCTCTTATATTGTGGGACGGAGGGAGTATATA	1DL|2259670|15560|391834	Sun et al (2014)
tae-miR818f-4	CTCTTATATTGTGGGACGGAG	ATAGTGGCTCAAGCTACTCCCTCTGTCCCATAATATAAGAGCGTTTAGTGTAAAAAACGCTCTTATATTGTGGGACGGAGGGAGCATTAG	5BL|10892807|14556|1550594	Sun et al (2014)
tae-miR818g-1	CTCTTATATTTTGGGACGGAG	AATATTACTCCCTCTGTCCCATAATATAAGAGCGATTTTTACACTAGTGTAGTGTAAAAAACGCTCTTATATTTTGGGACGGAGGAATAATAAA	5DL|4525682|3880|248233	Sun et al (2014)
tae-miR818h-1	TCTAATATTATGGGACGGAGG	GAAATTACTCCCTCCGTCCCATAATATAAGACGTTTTTGCAAGCTATGTTAGCTTGCGAAAAAGTCTAATATTATGGGACGGAGGGAGTATATAG	1BL|3879023|8393|199594	Sun et al (2014)
tae-miR818h-2	TCTAATATTATGGGACGGAGG	ATAATTACTCCCTCCATCCCATAATATAAGAGCGTTTTTTACACTAGTGTAGTGTCAAAAAGGCTCTAATATTATGGGACGGAGGGAGTACTTTA	2AS|5229953|3448|100822	Sun et al (2014)
tae-miR818h-3	TCTAATATTATGGGACGGAGG	TTTTCTACTCCCTCCATCCCATAATATAAGAGCGTTTTTTACACTAGTGCGCTCTAATATTATGGGACGGAGGGAGTATAATT	7AS|4244909|4471|28245	Sun et al (2014)
tae-miR818h-4	TCTAATATTATGGGACGGAGG	GTGAACTACTCTCTCCATCCCATAATGTAAGACGTTTTTGCAAACTATATTAGCTTGCAAAAACGTCTAATATTATGGGACGGAGGGAGTAGTACA	3AS|6891009|2703|14249	Sun et al (2014)
tae-miR818i-1	TCTTACATTATAGGACGGAGG	TACTACTCCCTCCATCCCATAATGTAAGACGTTTTTTGACACTAGTGTAGTGTCAAAAAACGTCTTACATTATAGGACGGAGGGAGTATAT	6AS|4405905|5691|126201	Sun et al (2014)
tae-miR818i-10	TCTTACATTATAGGACGGAGG	AAAAAAACTCCCTCCGTCTCATAATGTAAGACGTTTTCTGACACTAGACTAGTGTTAGAAAACGTCTTACATTATAGGACGGAGGGAGTAGCTGT	2AS|2461645|1191|7809	Sun et al (2014)
tae-miR818i-11	TCTTACATTATAGGACGGAGG	CCTAAGTACTTCCTCCGTCCCATAATATAAGACATTTTTTGACACTACACTGGTGTTAAAAAGCATCTTACATTATAGGACGGAGGGAGTAGTAAG	2BS|5196647|14009|216924	Sun et al (2014)
tae-miR818i-12	TCTTACATTATAGGACGGAGG	AACCCTACTCCCTCCGTCCCATAATGTAAGACTTTTTTGACTCTAGTGCTTGCAAATTGGGTTTTTTGCATATTGGGTGTGCTAGTGCTACACTAGAGTCAAAAAACGAAAACGTCTTACATTATAGGACGGAGGGAGTATTTAA	1BS|3422240|13312|793654	Sun et al (2014)
tae-miR818i-2	TCTTACATTATAGGACGGAGG	TGTAATACTCCCTCCGTCCCATAATGTAAGATGTTTTTTTCCACTACACTAGTGGCAAAAAACGTCTTACATTATAGGACGGAGGGAGTATATTT	6DL|3325675|10991|505604	Sun et al (2014)
tae-miR818i-3	TCTTACATTATAGGACGGAGG	ATTAATACTCCCTCCGTCCCATAATATAAGACATTTTTTGACATTACACTAGAGTCAAAAAACGTCTTACATTATAGGACGGAGGGAGTAGTATT	7AS|4226308|916|4958	Sun et al (2014)
tae-miR818i-4	TCTTACATTATAGGACGGAGG	ACATGTACTCCGTCTGTCCCATAATGTAAGACTTTTTTTGACACTACACTACTGTAAAAAAACATCTTACATTATAGGACGGAGGGATTACCAGT	4DS|2298585|8109|344207	Sun et al (2014)
tae-miR818i-5	TCTTACATTATAGGACGGAGG	TATACTACTTCCTCCGTCCCATAATGTAAGATGTTTTTTGATACTAGTGTGGTGTCCAAAAAACGTCTTACATTATAGGACGGAGGGATTAGATTC	5AL|2741194|5834|79147	Sun et al (2014)
tae-miR818i-6	TCTTACATTATAGGACGGAGG	TCAATTACTCCCTCCGTCCCATAATGTAAGATGTTTTTCGACACTACACTAGTGCCAAAAAACGTCTTACATTATAGGACGGAGGGAGTACATGG	2AS|5280441|5119|103821	Sun et al (2014)
tae-miR818i-7	TCTTACATTATAGGACGGAGG	CCTAGTACTCCCTCCGCCCCATAATGTAAGACGCTTTTTGACACTAGTGTAGTGTCAAAAAGCATCTTACATTATAGGACGGAGGGAGTAATGAC	7AL|4535663|4239|47773	Sun et al (2014)
tae-miR818i-8	TCTTACATTATAGGACGGAGG	AAAAGTACTCCCTCCGTTTCATAATGTAAGACGCTTTTTGATACTACACTAATATCAAAAAGCATCTTACATTATAGGACGGAGGGAGTAGTATT	3AL|4326700|7547|57888	Sun et al (2014)
tae-miR818i-9	TCTTACATTATAGGACGGAGG	GAAACTACTCCCTCCGTCCCATAATGTAAGATGTTTTTTGTCACTAGTGTAGTTTAAAAAAAGGTCTTACATTATAGGACGGAGGGAGTAGATTT	5AL|2770801|7142|72825	Sun et al (2014)
tae-miR818j-1	TCTTACATTGTGGGACGGAGG	CTTCGTACTCCCTCTGTCCCATAATGTAAGACCTTTTTTGACACTACACTAGAGTCAAAAAACGTCTTACATTGTGGGACGGAGGGAGTAGTATT	7DL|270310|220|4517	Sun et al (2014)
tae-miR818j-10	TCTTACATTGTGGGACGGAGG	TAATGTACTCCCTCCATCCCATAATGTAAGACGTTTTTTGGCACTAGTGCCAAAAAACGTCTTACATTGTGGGACGGAGGGAGTATAAGC	5BS|1392460|267|15111	Sun et al (2014)
tae-miR818j-11	TCTTACATTGTGGGACGGAGG	CCAAATACTCCCTCCGTCCCATAATATAAGACGTTTTTGCAATCTAACATAGCTTGCAAAAGCGTCTTACATTGTGGGACGGAGGGAGTAGAATA	6AL|5830380|7844|119339	Sun et al (2014)
tae-miR818j-12	TCTTACATTGTGGGACGGAGG	ATTAGTTACTCCCTCCGTCCCATAATATAAGACGTTTTTTGGCACTACATTAATGCCAAAAAACGTCTTACATTGTGGGACGGAGGGAGTACTAAC	5DS|2778898|8063|498060	Sun et al (2014)
tae-miR818j-13	TCTTACATTGTGGGACGGAGG	TATAGTACTCCCTCCGTCCCATAATATAAGACACTTTTGCAAGCTAAAATGGCTTGCAAAAACGTCTTACATTGTGGGACGGAGGAAGTACTAGT	4DL_14461878	Sun et al (2014)
tae-miR818j-14	TCTTACATTGTGGGACGGAGG	TATGTTACTCCCTCCGTCCCATAATATAAGACGTTTTTTTACAAGCTAACATATCTTGCAAAAACGTCTTACATTGTGGGACGGAGGGTGTACTTCT	7AL|4534276|8891|297195	Sun et al (2014)
tae-miR818j-15	TCTTACATTGTGGGACGGAGG	ACTAATGCTCCCTCCGTCCCATAATATAAGACGTTTATACAAGCTAAAATGGCTTGCAAAAACATCTTACATTGTGGGACGGAGGGAGTAGTATA	5AL|2775955|4622|71538	Sun et al (2014)
tae-miR818j-16	TCTTACATTGTGGGACGGAGG	GTGACGTACTCCCTCCGTCCCGTAATGTAAGACGTTTTTGCAAGCTTGTTTAACTTGCAAAAACGTCTTACATTGTGGGACGGAGGGAGTAGTTGA	3AS|6926062|2520|27639	Sun et al (2014)
tae-miR818j-17	TCTTACATTGTGGGACGGAGG	AATGCTACTCCCTCCGTCTCATAATGTAAGACGTTTTTGCAAGCTTATTTAGTTTGCAAAAACGTCTTACATTGTGGGACGGAGGGAGTACTACT	4BL|7039583|24770|367558	Sun et al (2014)
tae-miR818j-18	TCTTACATTGTGGGACGGAGG	ATAACTACTCCCTCCGTCCCACAATGTAAGACGTTTTTGCAAGCTGCAAAAACCTCTTACATTGTGGGACGGAGGGAGTAATTTT	7BL|6732021|6057|73918	Sun et al (2014)
tae-miR818j-19	TCTTACATTGTGGGACGGAGG	AACAAATACTCCCTCTGTCCCAAAATGTAAGACGTTTTTTGACACTACACTAGTGCCAAAAAACGTCTTACATTGTGGGACGGAGGGGGTAGTTGT	3DS|2603397|6827|78407	Sun et al (2014)
tae-miR818j-2	TCTTACATTGTGGGACGGAGG	ACAACTACTCCCTCCGTCCCATAATATAAGACGTTTTTTATCACTAGTGTAGTATCAAAAAATGTCTTACATTGTGGGACGGAGGGAGTACTATA	2BS|5198004|10887|294501	Sun et al (2014)
tae-miR818j-3	TCTTACATTGTGGGACGGAGG	TAATGTACTCCCTCCCTTCCATAATGTAAGACGTTTTTTGGCACTAATTTAGTGCCAAAAAACGTCTTACATTGTGGGACGGAGGGAGTATAAGC	1BS|2730984|275|15016	Sun et al (2014)
tae-miR818j-4	TCTTACATTGTGGGACGGAGG	TTTTGTACTACCTCTGTCCCACAATGTAAGACGTTTTTGCAAGTTATGTTTAGCTTGCAAAAACGTCTTACATTGTGGGACGGAGGGAGTACCATT	2DL|9853569|1391|12659	Sun et al (2014)
tae-miR818j-5	TCTTACATTGTGGGACGGAGG	ATATCTACTCCCTCCGTCCTGCAATGTAAGACGTTTTTGCAAACTATGTTAGCTTGCAATAACGTCTTACATTGTGGGACGGAGGGAGTAGAATG	3AS|6870217|4560|49097	Sun et al (2014)
tae-miR818j-6	TCTTACATTGTGGGACGGAGG	TACTACTCCCTCTGTCCCATAATGTAAGACGTTTTTGCAAGCTACGTCTTACATTGTGGGACGGAGGGAGTACTT	5AL|926559|3450|57781	Sun et al (2014)
tae-miR818j-7	TCTTACATTGTGGGACGGAGG	TCATGTACTCCCTCTGTCTCACAATATAAGATGTTTTTGCAAGCTAGAACAGCTTGCAAAAACCGAAAAACGTCTTACATTGTGGGACGGAGGGAGTAGTTGC	1DL|1522368|10507|138724	Sun et al (2014)
tae-miR818j-8	TCTTACATTGTGGGACGGAGG	AACCTAATCGGTACTCCCTCTGTCCCTTAATATAAGATGTTTTTGCAAGCTAAACTAGCTTGCAAAAATGTCTTACATTGTGGGACGGAGGGATACTAGGT	3B|10460479|777|9685	Sun et al (2014)
tae-miR818j-9	TCTTACATTGTGGGACGGAGG	GCAGTACTCCATCCGTCCCATAATATAAGACGTTTTTACAAGCTAAAACAGCTTGCAAAAACATCTTACATTGTGGGACGGAGGGAGTAGATGA	6AL|5793694|15925|532285	Sun et al (2014)
tae-miR818k-1	TCTTATACTGTGGGACGGAGG	TATATTACTCCCTCCGTCCCATAATATAAGACATTTTTGCAAGCTATATTAGCTTGCAAAAACATCTTATACTGTGGGACGGAGGGAGTAGTTTA	6AL|5786477|16072|419918	Sun et al (2014)
tae-miR818k-2	TCTTATACTGTGGGACGGAGG	TATATTACTCCCTCCGTCCCATAATATAAGACATTTTTGCAAGCTATGTTAGCTTGCAAAAACATCTTATACTGTGGGACGGAGGGAGTAGTTTA	6BL|4320171|10279|410508	Sun et al (2014)
tae-miR818l-1	TCTTATATTATTGGACGGATG	GTTACTACTCCCTCCGTCCGAAAATACTTGTCATCAAAATGGACACAATAGGATGTATCTAGAACTAAAATACATCTAGATACATCTCATTTTATTCATTTTGGTGACAAGTATTTCCGGACGGAGGGAGTACCTATTAAGGTTTTCTAACTTCATGATGTTTATTTTTATTTTGAATTCTTACAAGCTACACCCTCCATCCCATAATATAAGAGCGTTTTTGACACCACACTAGTCTAAAAAACGCTCTTATATTATTGGACGGATGGAGTAGATCT	7BL|6739699|9551|99882	Sun et al (2014)
tae-miR818m-1	TCTTATATTGTGGGACAGAGG	AATGTTACTCCCTCCGTCCCATAATATAAGACATTTTTGCCATCCAACACTACTTGCAAAAACGTCTTATATTGTGGGACAGAGGGAGTAGAACA	6BL|4331486|9020|298712	Sun et al (2014)
tae-miR818m-2	TCTTATATTGTGGGACAGAGG	AAAACTACTCCCTCCGTCCCACAATGTAAGACGTTTTTGCAAGCTAGTTTAGCTTGGAAAAACATCTTATATTGTGGGACAGAGGGAGTACTTAG	3AS|6946533|848|10581	Sun et al (2014)
tae-miR818n-1	TTCTTATATTACGGGACGGAG	AGAGGTACTTCCTCCGTCCCACAATATAAGATCGTTTCTCAAGCTAACATATTTTGAAAAACATTCTTATATTACGGGACGGAGGTAGTATCTT	7AL|4557619|7963|94049	Sun et al (2014)
tae-miR818o-1	TTCTTATATTATGAGACGGAG	ATGGCACCCCCTCTGTCCCATAATATAAGACGTTTTTGCAAGCTATGTTCTTATATTATGAGACGGAGGGAGTATTTA	4BS|4910009|42511|1470375	Sun et al (2014)
tae-miR818p-1	TTTTATATTGTGGGACGGAGG	ACATTTACTCCCTCCGTCCCATAATATAAGACATTTTTACAAACTAAAACAGCTTGCAAAACAATTTTATATTGTGGGACGGAGGGAGTATATAT	2DL|9900662|4129|107439	Sun et al (2014)
tae-miR818q-1	TTTTTATATTATGGGACGGAG	CAACTACTCCCTCCGTCCCATAATATAAGAGCATTTTTGACAGTACACTAGTGTACAAAACATTTTTATATTATGGGACGGAGGGAGTAATGT	5DS|2720055|11726|747815	Sun et al (2014)
Ta-miR017b-1	TAGCCAAGGATGACTTGCC	TTACCTCTGATAGCCAAGGATGACTTGCCTGTGGATTCTTCCTCTCATCAAGGCTTAGCTTAGCCTTGGTGTGTGGGTATATCATAGGTGGTCTCCTTGGCTAGCCCGAGTGACT	7BS|3148968|16821|334177	Sun et al (2014)
Ta-miR017b-2	TAGCCAAGGATGACTTGCC	TTACCTCTGATAGCCAAGGATGACTTGCCTATGTCTTCATCCATGTTCAATGCTTCATTAGCCTTGGCGTGGGTTCTCATGGGCAGTCACCTTAGCTAGCCTGAGTGGCT	7DS|3885259|10171|162372	Sun et al (2014)
Ta-miR017c-1	TAGCCAAGGATGACTTGCCG	AGAGGGCAGAATGTAGCCAAGGATGACTTGCCGGGTATGTGCATGTATGCTTCATGGTGAGGGTATGCATCCCTCCTTTGAATCAATGCCGATATTTTCCGGCAAGTTGTTCTTGGCTAGCATCCTGTCCTT	7BL|6539242|1224|5575	Sun et al (2014)
Ta-miR017c-2	TAGCCAAGGATGACTTGCCG	GGGCAGAATGTAGCCAAGGATGACTTGCCGGGTATGTGCATGTATGCTTCATGGTGAGGGTATGCATCCCCTGCTTTGAATCCATGCTGATATTTCCCGGCAAGTTGTTCTTGGCTAGCATCTTGTCCT	7AL|4555345|3467|22963	Sun et al (2014)
Ta-miR017c-3	TAGCCAAGGATGACTTGCCG	AGAGGGCAGAATGTAGCCAAGGATGACTTGCCGGGTATGTGCATGTATGCTTCATGGTGAGGGTATGCATCCCTGCTTTGAATCCATGCTGATATTTTCCGGCAAGTTGTTCTTGGCTAGCATCTTGTCCTT	7DL|3331287|22765|551230	Sun et al (2014)
Ta-miR017c-4	TAGCCAAGGATGACTTGCCG	AGAGGGCAGAATGTAGCCAAGGATGACTTGCCGGGTATGTGTATGTATGCTTCATGGTGAGGGTATGCATCCCTGCTTTGAATCCATGCTGATATTTTCCGGCAAGTTGTTCTTGGCTAGCATCTTGTCCTT	7BL|6712350|5891|54318	Sun et al (2014)
Ta-miR018b-1	TCTGTAAACAAATATAAGACG	AAGTACAACCTCTGTAAACAAATATAAGACGTTTTATGGACTTGTGTCGAGTCTCTAAAACGTCTTATATTTATTTACGGAGGGAATAGTT	4AL_7175563	Sun et al (2014)
Ta-miR023c-1	TCGCAAATAATGGTGGCCC	TTCGCAGGCGTCGCAAATAATGGTGGCCCGCGCCAGCTCGGCGAGGCCACACGACGGGCGTGGGTTCTTCCGCTACCCCACTACTCCAGGGTGCTGCGCTGATGGGGGCACCTCCACCGACGAACCAGGTTAGAGAGCGACGAGGGCCACCATTATTTGCGACGGGTGCAATTA	5BL|10887874|3299|48246	Sun et al (2014)
Ta-miR023c-2	TCGCAAATAATGGTGGCCC	TTCGCAGGCGTCGCAAATAATGGTGGCCCGCGACAGCACGGCGAGGCCGCACGATGGGCGTGGGTTCTTCCTCCACCCCACTACTCCAGGGTGCTGCGCTGATGGGGGCACCTCCACCGACGAACCAGGTTAGAGAGCGACGAGGGCCACCATTATTTGCGACGGGTGCAATTA	5BL|10821962|913|8959	Sun et al (2014)
Ta-miR038b-1	AATACTTGTCGGAGAAATGAA	ATCCTTGGGAAATACTTGTCGGAGAAATGAATAAAAATAGATGTAACTAAAATGCGTCTATATGCATCCATTTCTTCGACAAGTATTTTCAGACAGAGGGTG	3B|10764564|7118|367214	Sun et al (2014)
Ta-miR038b-2	AATACTTGTCGGAGAAATGAA	TCCGTCCGGAAATACTTGTCGGAGAAATGAATGAATCTAAATGTATTTTAGTTATAGATACATCCAATTTTATTCATTTCTTCGACAAGTATTTTGGGACGGAG	3B|10476758|19297|588964	Sun et al (2014)
Ta-miR038b-3	AATACTTGTCGGAGAAATGAA	TTCGTCCGAAAATACTTGTCGGAGAAATGAATGAATCTAAACGTATTTTAGTTATAGATACATCCAATTTTATTCATTTCTTCGACAAGTATTTTATCTATTTCTCCGATAAGTATTTCGGGACGGAA	3AS|3440629|1986|24321	Sun et al (2014)
Ta-miR038b-4	AATACTTGTCGGAGAAATGAA	TCCATCCCGAAATACTTGTCGGAGAAATGAATGAATTTAGACGTATTCTAGTTATAGATACATCCAATTTTAACCATTTCTTCGACAAGTATTTCAGGACGGAG	1DL|1085031|4771|88469	Sun et al (2014)
Ta-miR038b-5	AATACTTGTCGGAGAAATGAA	TCCATCTGGAAATACTTGTCGGAGAAATGAATGTATCCAGATGTATTTTAGTTCTAGATACATCTATTTTTATCCATTTCTTCGACAAGTATTTTCAGAGAGAGGGGG	3B|10709266|21479|757392	Sun et al (2014)
Ta-miR052b-1	AATATGGATTGGAGGGAGTAC	GATGGAATAGCAAAGGTAGTACTCCCTCCGATCCATATTACTTGTCGCTCAAATGGGTGTTCCTAGCGCTGAAATACGTCTAGATACATCCATTTGAGCGACAGGTAATATGGATTGGAGGGAGTACTTGATTCGGT	7AL|4514945|4438|34042	Sun et al (2014)
Ta-miR140b-1	ACGACAAGTAATTTGGAACGG	GTTACACCCTCCATTCCAAATTACTCGTCGTGGTTTTAGTTCAATTCAACAAAAACCACGACAAGTAATTTGGAACGGAGGGAGTATT	1AS|3272723|6671|236279	Sun et al (2014)
Ta-miR140b-2	ACGACAAGTAATTTGGAACGG	TACTCCCTCCATTCCAAATTACTCGTCGTGGTTTTAGTTCAAATTTGAACTAAAACCACGACAAGTAATTTGGAACGGAGGGAGTAG	1DS|1885290|34590|2238228	Sun et al (2014)
Ta-miR140b-3	ACGACAAGTAATTTGGAACGG	TACTCCCTTCATTCCAAATTACTCGTCGTGGTTTTAGTTCAAATTTGAACTAAAACCACGACAAGTAATTTGGAACGGAGGGAGTAC	5AS|1552196|4008|74877	Sun et al (2014)
Ta-miR140b-4	ACGACAAGTAATTTGGAACGG	TCGTCCCTCCATTCCAAATTACTCGTCGTGGTTTTAGTTCAAATTTGAACTAAAACGACGACAAGTAATTTGGAACGGAGGGAGTA	2BL|7937286|7454|131703	Sun et al (2014)
Ta-miR140c-1	ACGACGAGTAATTTAGAACGG	TATACTTCCTCCGTTCCAAATTACTCGTCGTGATTTTAGTTTAAATTTGAACTAAAACCACGACGAGTAATTTAGAACGGAGTGAGTACA	5BL|10864792|9786|170268	Sun et al (2014)
Ta-miR140d-1	ACGACGAGTAATTTGGAATGG	TAGTACTCCCTCGATTCCAAATTACTCGTCGTGGTTTTAGTTCAAATTTGAACTCAAACCACGACGAGTAATTTGGAATGGAGGGAGTACT	2DS|5325711|2679|204373	Sun et al (2014)
Ta-miR140d-2	ACGACGAGTAATTTGGAATGG	AATACTCCCTCCATTCCAAATTACTCGTCGTGGTTTTAGTTCAAATTTGAACTATTGAACTAAAACCACGACGAGTAATTTGGAATGGAGGGAGTAGT	7BL|6704342|2175|10248	Sun et al (2014)
Ta-miR140d-3	ACGACGAGTAATTTGGAATGG	TACTCCCTCCATTCCAAATTACTCGTCGTGGTTTTAGTTCAATAGTTCAAATTTGAACTAAAACCACGACGAGTAATTTGGAATGGAGGGAGTAT	7BL|6704342|2175|10248	Sun et al (2014)
Ta-miR140d-4	ACGACGAGTAATTTGGAATGG	TAGTACTCCCTTCGTTCCAAATTACTCGTCGTGATTTGAACTAAAACCACGACGAGTAATTTGGAATGGAGAGAGTACT	7AS|4247479|12279|138212	Sun et al (2014)
Ta-miR140d-5	ACGACGAGTAATTTGGAATGG	TAGTATTCCCTCGATTCCAAATTACTCGTCGTGGTTTTAGTTCAAATTTGAACTAAAACCACGACGAGTAATTTGGAATGGAGGGAGTACT	6AL|5763965|824|9483	Sun et al (2014)
Ta-miR140d-6	ACGACGAGTAATTTGGAATGG	TATTCCCTCAATTCCAAATTACTCGTCGTGGTTTTAGTTCAAATTTGAAGTAAAACCACGACGAGTAATTTGGAATGGAGGGACTA	3AS|3391351|4682|53431	Sun et al (2014)
Ta-miR140e-1	ATGACGAGTAATTTGGAACGG	TACTCCCTCCATTCCAAATTACTCGTCGTGGTTTTAGTTCAAACCATGACGAGTAATTTGGAACGGAGGGAGTAC	5BL|10839447|4837|157788	Sun et al (2014)
Ta-miR140e-2	ATGACGAGTAATTTGGAACGG	TACTCATTCCATTCCAAATTACTCGTCGTGGTTTTAGTTTAAATTTGAACTAAAACCATGACGAGTAATTTGGAACGGAGAGAGTAC	6BL|4263098|10207|383575	Sun et al (2014)
Ta-miR140f-1	GCGACAAGTAATTTGAAACGG	TGTACTCCCTTTATAGTAGCCCCTCCGTTTCAAATTACTCGTCGCAGAAATAGATGTATATAAAAGTAAAATACATCTAGATACATCAATAGTTGCGACAAGTAATTTGAAACGGAAGGAGTACC	2AL|6331909|1947|33356	Sun et al (2014)
Ta-miR161b-1	AGAGATTTCAATACGGACTAC	AGGGCTTTTTAGAGATTTCAATACGGACTACAATGGATGTATATAGACGTATTTTAGAGTGTAGATTCACTCATTTATGCTCCGTATGTAGTCCATATTAGAATCTCTAAAGAACCTTAT	2AL|6339329|12833|768511	Sun et al (2014)
Ta-miR161b-2	AGAGATTTCAATACGGACTAC	AAGCCCTTTTAGAGATTTCAATACGGACTACATACATCTGTATGTAGACATATTTAAGAGTGTAGATTCACTTATTTTGCCATATGTAGTGCATATTGGAATCTCTAAAAGGTCTA	4BL|7020795|14682|200507	Sun et al (2014)
Ta-miR2003b-1	TGACAAGTATTTTCGAACGGA	AAGTACTCCCTCTGTCCGGAAATACTTGTCATCAAAATGGATAAAGAGGGGTGTATATAGAACTAAAATACATCTAGATACATCCCCTTCTATTCATCTTGATGACAAGTATTTTCGAACGGAGGGAGTATAA	5AL|2806220|1164|10512	Sun et al (2014)
Ta-miR2003b-2	TGACAAGTATTTTCGAACGGA	AGCTAGGGCATAGTACTCCCTCTGTCCGGAAATACTTGTCATCAAAATGGATAAAACATGATGTATCTAGACGTATTTTAGTTCGAGATACATCTCTTTTTATCCATTTTAATGACAAGTATTTTCGAACGGAGATAATAGCA	6BL|4363026|3266|245379	Sun et al (2014)
Ta-miR2003c-1	TGATGACAAGTATTTTCGAACGGA	GTACTCCCACCGTTCGGAAATACTTATCATCAAAATAAATAGAAAAGGATGTATCTAGATGTATTTTAGTTTTAGATACATCTTTTTTGTTCATTTTGATGACAAGTATTTTCGAACGGAGAGAGTATG	2BL|505180|14318|514904	Sun et al (2014)
Ta-miR2004b-1	CATCTATTTTGGAACCGAGGG	TCAAGTACTCCTTCCGTTCCAAAATAGATGACCCAACTTTGTACTAAAGTTAGTACAAAGTTGAGTCATCTATTTTGGAACCGAGGGAGTAGCTTGC	2DL|9860403|1071|17594	Sun et al (2014)
Ta-miR2004c-1	CATCTATTTTGGAACGAAGGG	CCATCTACTCCCTTCGTTCCAAAATAGATGACCCAACTTTGTACTAACTTTAGTATAAAATTAGGTCATCTATTTTGGAACGAAGGGAGTATGATAT	6AS|4382506|10587|137787	Sun et al (2014)
Ta-miR2004c-10	CATCTATTTTGGAACGAAGGG	GACAAATACTCCTTCCGTTCCAAAATAGATGACCCAACTCTGTACTAACTTTAATACAAAGTTGGGTCATCTATTTTGGAACGAAGGGAGTATATTTT	5BL|10896108|3759|47568	Sun et al (2014)
Ta-miR2004c-11	CATCTATTTTGGAACGAAGGG	TCTTATCTACTCCCTCCGTTCCAAAATAGCTGACTCAATTTTATACTAAAGTTAGTACAAAGTTGAGGCATCTATTTTGGAACGAAGGGAGTAGGAAAG	4BL|6968834|13906|199016	Sun et al (2014)
Ta-miR2004c-12	CATCTATTTTGGAACGAAGGG	TGTTCCTACTCCCTCCGTTCCAACATAGATGACCCAACTTTGTACTAAAGTTAGTACAAAGTTGAGTCATCTATTTTGGAACGAAGGGAGTAGATGTA	5BL|10910924|4004|77233	Sun et al (2014)
Ta-miR2004c-13	CATCTATTTTGGAACGAAGGG	TCTGTATTACTCCCTTCGTTCCAAAATAGATGACCCAACTTTGTAGAATTCTACAAAGTTGGATCATCTATTTTGGAACGAAGGGAGTATATATC	4BL|6961876|12592|105165	Sun et al (2014)
Ta-miR2004c-14	CATCTATTTTGGAACGAAGGG	GGAACTACTCCTTCCGTTCCAAAATAGATGACCCAACTTTATACTATCGTTAGTACAAAGTTGGGTCATCTATTTTGGAACGAAGGGAGTACGTGGG	4BL|6982417|8483|142883	Sun et al (2014)
Ta-miR2004c-15	CATCTATTTTGGAACGAAGGG	ACAGTAATACTCCCTTCGTTTCAAAATAGATGACCCAACTTTATATTAAAGTTGGGTCATCTATTTTGGAACGAAGGGAGTATAAGTG	2AS|5184898|4883|102922	Sun et al (2014)
Ta-miR2004c-16	CATCTATTTTGGAACGAAGGG	TATATCATACTCCCTTCGTTCCAAAATAGATGACCTAATTTTATACTAAAGTTAGTACAAAGTTGGGTCATCTATTTTGGAACGAAGGGAGTAGATGGT	6AS|4382506|10587|137787	Sun et al (2014)
Ta-miR2004c-17	CATCTATTTTGGAACGAAGGG	ATCTCGTATCTCTTTGTTCCAAAATAGATGACCCAACTTTGTACTAACTTTGACCCAACTTGTATTAAAGTTAGTACAAAGTTGGGTCATCTATTTTGGAACGAAGGGAGTACTACTC	7DL|3394809|18517|482142	Sun et al (2014)
Ta-miR2004c-18	CATCTATTTTGGAACGAAGGG	TAAGTTCTACTCCCCCCGTTCCAAAATAGATGACTCAACTTTGTACTAACTTTATACAAAGTTGAGTCATCTATTTTGGAACGAAGGGAGTAGCATTT	4AS|5996531|8085|2694325	Sun et al (2014)
Ta-miR2004c-19	CATCTATTTTGGAACGAAGGG	AAGATGTACTCCCTCCGTTCGAAAATAGATGACCCAACTTTGTACTAACTTTATTATAAAGTTGGGTCATCTATTTTGGAACGAAGGGAGTATGTACC	5BS|2271409|8276|153984	Sun et al (2014)
Ta-miR2004c-2	CATCTATTTTGGAACGAAGGG	CTAAGGTACTCCCTCCGTTCCGAAATAGATGACTAAACTTTGTACTAACTTTATACTAAAACTAGTACAAAGTTGAGTCATCTATTTTGGAACGAAGGGAGTAGGAGTT	1DL|2267665|1355|27851	Sun et al (2014)
Ta-miR2004c-3	CATCTATTTTGGAACGAAGGG	TGAATATACTCCCTCCGTTCCAAAATAGATGTCTCAACTTTGTACTAGGTCATCTATTTTGGAACGAAGGGAGTATGTGTC	2BL|7970380|10421|460992	Sun et al (2014)
Ta-miR2004c-4	CATCTATTTTGGAACGAAGGG	GTCATCTACTCCCTCCGTTCCGAAATAGATGACTAAACTTTGTACTAACTTTAGTACAAAGTTGGGTCATCTATTTTGGAACGAAGGGAGTAACTATT	2DL|9906745|13056|221417	Sun et al (2014)
Ta-miR2004c-5	CATCTATTTTGGAACGAAGGG	AGTTCCTACTCCCTTCGTTCCAAAATAGATGACCCAACTTTATACTAACTTAGTACAAAGTTGGGTCATCTATTTTGGAACGAAGGGAGTACCTATT	5AL|2747222|13353|307745	Sun et al (2014)
Ta-miR2004c-6	CATCTATTTTGGAACGAAGGG	AATAGGTACTCCCTTCGTTCCAAAATAGATGACCCAACTTTGTACTAAGTTAGTATAAAGTTGGGTCATCTATTTTGGAACGAAGGGAGTAGGAACT	5AL|2747222|13353|307745	Sun et al (2014)
Ta-miR2004c-7	CATCTATTTTGGAACGAAGGG	TTGATCTACTCCCTCCGTTCCAACATAGATGACCCAACTTTGTACTAAAGTTAGTATGAAGTTGAGTCATCTATTTTGGAACGAAGGGAGTACAACAT	6AS|4395308|1571|48457	Sun et al (2014)
Ta-miR2004c-8	CATCTATTTTGGAACGAAGGG	AAATATTACTCCCTCCGTTCCAAAATAGAAGACCCAACTTTGTACCAAATTTAGTACAAAATTAGTACAAAGTTGGGTCATCTATTTTGGAACGAAGGGAGTAGAATGG	7BS|3128442|7885|337151	Sun et al (2014)
Ta-miR2004c-9	CATCTATTTTGGAACGAAGGG	GATTTATACTCTCTCTGTTTCAAAATAGATGACCCAACTTTGTACAAAGTTAGTATAAAATTGAGTCATCTATTTTGGAACGAAGGGAGTATTTAGG	5AL|2287513|209|840	Sun et al (2014)
Ta-miR2004d-1	CATCTATTTTGGAACGGAGGT	GTTCTACTACCTCCGTTCCAAAATATATGACGTTTTTGGTAGGCTAAACTAGCCACTAGCCTAACAAAAATGTCATCTATTTTGGAACGGAGGTAGTAGTTA	4BL|6996722|21973|405566	Sun et al (2014)
Ta-miR2004d-2	CATCTATTTTGGAACGGAGGT	TGGCCCCCTCGTAGATACTCCCTTCGTTCCAAAATAGATGACCCAACTTTCTATTAACTTTGTACTAAAGTTAGTACAAAGTTGAGTCATCTATTTTGGAACGGAGGTAGTAGGATCG	2AL|6438075|14794|650350	Sun et al (2014)
Ta-miR2004e-1	CATCTATTTTGGAACGGATGG	CACTTTTACTCCCTCGGTTCCAAAATAGATGACTCAATTTTGTACTAACTTAGTACAAAGTTGGGTCATCTATTTTGGAACGGATGGAGTATTTCCT	5AL|2807911|6145|52225	Sun et al (2014)
Ta-miR2004e-2	CATCTATTTTGGAACGGATGG	CTATTGTACTCCCTTCGTTCCAAAATAGATGACCCAACTTTTTACTAACTTAAAGTTAAGACTTTGTACTAATTTAGAGTTAAGTTAGTACAACGTTGAGTCATCTATTTTGGAACGGATGGAGTACTTACT	7DS|3941156|1601|31554	Sun et al (2014)
Ta-miR2004f-1	CATCTATTTTGGAACGTAGGG	GACTATCAAATACTCCCTCCGTTCAAAATAGATGACCCGACTTTATACTAACTTTGTACTAAAGTTAGTATAAAATTGAGTCATCTATTTTGGAACGTAGGGAGTACTAGTG	2BL|7937338|13578|398803	Sun et al (2014)
Ta-miR2004f-2	CATCTATTTTGGAACGTAGGG	AGTAGTTACTCCCTCCGTTCCGAAATAGATGACTCAACTTTGTACTAACTTTGTACTAGAGTTAGTACAAAGTTGGGTCATCTATTTTGGAACGTAGGGAGTGATAACC	3DS|2225773|713|6658	Sun et al (2014)
Ta-miR2004g-1	CATCTGTTTTGGAACGGAGGG	CGGAGCTACTCCCTCCGTTCCTAAATAGATGACCCAACTTTGCACTAAAGTTAGTACAAAGTTGAGTCATCTGTTTTGGAACGGAGGGAGCTATATGG	2BL|8010336|2903|29502	Sun et al (2014)
Ta-miR2010b-1	AAAAGACAAGTATTTAGGAACGGA	CTACTTCCTCCGTTCCTAAATATTTGTCTTTATAGAGATTTCAACAAATGACTACATACGGAGCAAAATGAGTGAATCTACACTCTAAAGTGTGTCTATATACATCCGTATGTGGTAGTCCATTTGACATCTCTAAAAAGACAAGTATTTAGGAACGGAGGGAGTACTT	1AS|3302210|14277|382508	Sun et al (2014)
Ta-miR2011b-1	TTCTGAAAGGCTTGAAGCAAAT	CTTCACGTTGCTTAGCTTCAAGCCTTGAGGAATAAGGTAGACTGCATGGAGCTATGTGCAGTGCAGTCCACACTATTCTGAAAGGCTTGAAGCAAATCAACTTTATT	1DS|1176418|253|2358	Sun et al (2014)
Ta-miR2011b-2	TTCTGAAAGGCTTGAAGCAAAT	CTGCACGTTGGTTAGCTTCAAGCCTTGAGGAATACGGCAGACTGTACAAAGCTATATGTAGTGAAGTTGACACAATTCTGAAAGGCTTGAAGCAAATTAACAAGCAT	5BL|8416057|210|671	Sun et al (2014)
Ta-miR2011c-1	TTCCGAAAGGCTTGAAGCGAAT	AATGCTCACGTTGCTTAGCTTCAAGCCTTCAGGAATACGGTAGACTGCATGGAGCTATGCGCAGTGCAGTTTACACTATTCCGAAAGGCTTGAAGCGAATTAACGAGCGT	2BS|5165283|445|10548	Sun et al (2014)
Ta-miR2011c-2	TTCCGAAAGGCTTGAAGCGAAT	GGTTCGCTTCAAGCCTTGAGGAATAGGATAGACTGCACGGAGCTATGTGCAGTGCAGTTTACACTATTCCGAAAGGCTTGAAGCGAAT	5BL|6176809|274|658	Sun et al (2014)
Ta-miR2011d-1	TTCTGAAAGGCTTGAAGCGAAT	GCACGTTGGTTCGCTTCAAGCCTTGAGGAATAGGGTAGACTGCACGAAACTATGTGCAGTGCAGTTTACACTATTCTGAAAGGCTTGAAGCGAATTAACTAGCAT	6BL|4304369|863|12028	Sun et al (2014)
Ta-miR2011d-2	TTCTGAAAGGCTTGAAGCGAAT	CTGCACGTTGGTTCGCTTCAAGCCTTGAGGAATAGGGTAGACTGCACGAAACTATGTGCAGTGCAGTTTACACTATTCTGAAAGGCTTGAAGCGAATTAACTAGCAT	6BL|4304369|863|12028	Sun et al (2014)
Ta-miR2013b-1	TCAATGACAAGTATTTCCGGA	TACATCTATTTCAATGACAAGTATTTCCGGACGGAGGGAGTATGAGCCCAAGATATGCAGGAGCTGGTAGCTCATATTGCCTGAACTTGAGTTCCTAAACTACAAGGATCTGTTGGAGTTCCTAAGATACACAGCTCTGTTATGTACTCCCTCCGTCCGGAAATACTTGTCGGAGGAATGGATGTAT	3B|10592487|27736|1035348	Sun et al (2014)
Ta-miR2017b-1	TCTGTCCGGAAATACTTGTCA	ATGTACTCCCTCTGTCCGGAAATACTTGTCATCAAAATGAACAAAAAGAAGTGTATTTAGAACTAAAAACACGTCTAGATACATCCTCTTTTATCCATTTCGGTGACAAGTATTTTCAGACGGAGGGAGTATGTT	2BL|2141462|2602|207109	Sun et al (2014)
Ta-miR2017b-2	TCTGTCCGGAAATACTTGTCA	TTGTACTCCCTCTGTCCGGAAATACTTGTCATCAAAATGAATAAAATAAGATGTATCTAGATGTATTTTAATTTTAAATACATCATTTTTTATTCATTTTGATGACAAGTATTTTCAGACGGAGGGAGTGTCC	5BL|10804192|4274|75946	Sun et al (2014)
Ta-miR2017b-3	TCTGTCCGGAAATACTTGTCA	TATTACTCCCTCTGTCCGGAAATACTTGTCAGACAAGTGAATGAATCTTGACATATTTTAGTTATAGATACACCTAATTGTAGCCATTTCTCCGACAAGTATTTCGGGACGGAGGGAGTAGTT	3B|2904792|253|898	Sun et al (2014)
Ta-miR2017b-4	TCTGTCCGGAAATACTTGTCA	TGGTATTCCCTCTGTCCGGAAATACTTGTCATCAAAATGAATAAAAGGGGATGTATCTAAACGTATTTTAGTTCTAGATACATCTTTTTTTATCCATTTTAATGACAAGTATTTTCGGACGAAGGGAGTATTC	6AL|5775261|4793|59362	Sun et al (2014)
Ta-miR2017b-5	TCTGTCCGGAAATACTTGTCA	AAGTACTCCCTCTGTCCGGAAATACTTGTCATTGTAATGGATGTATCTACGTGTATTTTAGTTCTAGATACATCCATTTTCATCTATTTTGATGACAAGTATTTCCGGGCGGAGGGAGTATTA	2BL|5806864|248|8345	Sun et al (2014)
Ta-miR2017b-6	TCTGTCCGGAAATACTTGTCA	TAGTACTCCCTCTGTCCGGAAATACTTGTCATCAAAATGAATAAAGAGAGATGTATCTAGAACGTAAATATGTCTAGATACATCCCCTTTTATCTATTTTGATGACAACTATTTTCGGACGGAGGGAGTAGTAT	6BL|4393880|572|23314	Sun et al (2014)
Ta-miR2017b-7	TCTGTCCGGAAATACTTGTCA	AATTACTCCCTCTGTCCGGAAATACTTGTCATCAAAATGAATAAAATAGGATGTATCCAGATGTATTTTAGTTCTAGATACATCTCTTTTTACCCATTTTGATGAAAAGTATTTCCGGACGGAGGGAGTACAT	4AL_7081432	Sun et al (2014)
Ta-miR2017b-8	TCTGTCCGGAAATACTTGTCA	ATATACTCTCTCTGTCCGGAAATACTTGTCAGCGAAATGGATGTATCTAAGGCGTATTTTAGTTCTAGATACATCCATTTTTATCCATTTATGCGACAAGTATTTCCGGACGGATGGAGTATCT	3B|10759479|2471|17707	Sun et al (2014)
Ta-miR2017b-9	TCTGTCCGGAAATACTTGTCA	ATGTACTCCCTCTGTCCGGAAATACTTGTCATCAAAATGAATAAAATGGAACATATCTAGATGTATTTTAATTCTAGATATATCTTTTTTTTATCCATTTTGATGACAAGTATTTTCCGACGGAGGGAGTAGATG	7BL|6573398|859|2824	Sun et al (2014)
Ta-miR2018b-1	CTTATGTTATGGGACGGAGGG	TTTCTACTCCATCCGTCCCATAATATAAGAGCATTTTCTACACTAGTGTAGATTGTCAAACATACTCTTATGTTATGGGACGGAGGGAGTAGATTAT	7BS|3164369|2037|15793	Sun et al (2014)
Ta-miR2018b-2	CTTATGTTATGGGACGGAGGG	ATTCTACTCCCTCCGTCGCATAATATAAGAACGTTTTTGACACGAGTGTAGTGTATAAAATGCTCTTATGTTATGGGACGGAGGGAGTAATAAGG	3DS|2546243|4455|25922	Sun et al (2014)
Ta-miR2018b-3	CTTATGTTATGGGACGGAGGG	CATCTACTCCTTCCGTCCCATAATTTAAGAGCTTTTTCTACACCAGTGTGATGTCAAAAACGCTCTTATGTTATGGGACGGAGGGAGTTACACAT	4BL|7014468|3096|20771	Sun et al (2014)
Ta-miR2018c-1	TCTTACATTGTGGGACAGAGG	TCATGTACTCCCTCTGTCTCACAATATAAGATGTTTTTGCAAGCTAGAACAGCTTGCAAAAACGTCTTACATTGTGGGACAGAGGGAGTAGTTGC	1AL|3967068|24936|910211	Sun et al (2014)
Ta-miR2018c-2	TCTTACATTGTGGGACAGAGG	TGAACTACTCCCTCCGTCCCAAAATGTAAGACGTTTTTGCAAGCTCAAAAACGTCTTACATTGTGGGACAGAGGGAGTAAAAAG	5DL|4489400|11230|234324	Sun et al (2014)
Ta-miR2018c-3	TCTTACATTGTGGGACAGAGG	AATGGTACTCCCTCCGTCCCACAATGTAAGACGTTTTTGCAAGCTAAACATAACTTGCAAAAACGTCTTACATTGTGGGACAGAGGTAGTACAAAA	2DL|9853569|1391|12659	Sun et al (2014)
Ta-miR2018c-4	TCTTACATTGTGGGACAGAGG	GTTTCTACTCCCTCCGTCCCATAATGTAAGACATTTTTTAACACTAGTGTAGTCTCAAAAAATGTCTTACATTGTGGGACAGAGGGAGTAGATTG	3DS|700172|973|5997	Sun et al (2014)
Ta-miR2018c-5	TCTTACATTGTGGGACAGAGG	ACTAGTACTCCCTCCGTCCCACAATGTAAGACGTTTTTTGCAACACTAGTGTCAGAAAACATCTTACATTGTGGGACAGAGGGAGTAGGAAT	3B|10721600|2125|129154	Sun et al (2014)
Ta-miR2023b-1	AAATAGATGACTCAATTTTAT	CTCCGTTCCAAAATAGATGACTCAATTTTATACTAACTTTGATATAAATTTAGTACAAAATTGGGTCATCTATTTTGGAACGGAGG	5AL|1515903|1841|24137	Sun et al (2014)
Ta-miR2023b-2	AAATAGATGACTCAATTTTAT	CTCCGTTCCAAAATAGATGACTCAATTTTATACTAAGTTTAGTATAAAATTGGGTCATCTATTTTGGAACGGAGG	3B|10658456|9354|111397	Sun et al (2014)
Ta-miR2023b-3	AAATAGATGACTCAATTTTAT	TTTCCTTCCAAAATAGATGACTCAATTTTATATACTAATTTTTGTATAAAATTGGGTCATCTATTTTGGAATAGAGAAAG	7AS|4245493|840|2475	Sun et al (2014)
Ta-miR2023b-4	AAATAGATGACTCAATTTTAT	CTCCGTTCCAAAATAGATGACTCAATTTTATACTAGCTTTAGTACAAAATTAATACAAAGTTGGGTCATCTATTTTAGAACGGAGG	5DS|2729915|16925|2597143	Sun et al (2014)
Ta-miR2024b-1	AGTAAATCGGAACGGAGGGAG	GTTGGAAACTTGTAGTCCCTCCGTTCTGATTTACTCGTCGTGGTTTTAGTTCAAATTTGAACTAATACCAGGACGAGTAAATCGGAACGGAGGGAGTATGTCGGAA	2BL|8086415|5319|197979	Sun et al (2014)
Ta-miR2024b-10	AGTAAATCGGAACGGAGGGAG	GGAAGGTACTCCCTCCGTTCTGATTTACTCGTTGTGGTTTTAGTTCAAATTTGAACTAAAACCATGAAGAGTAAATCGGAACGGAGGGAGTACATGATAC	2DL|9827894|19201|347825	Sun et al (2014)
Ta-miR2024b-2	AGTAAATCGGAACGGAGGGAG	ATGATCTACTCCCTCCGTTCTGATTTACTCGTCGTTGTTTTAGTTCAAATTTGAACTAAACCACGATGAGTAAATCGGAACGGAGGGAGTAGTACGAAA	2DS|5370437|10991|374805	Sun et al (2014)
Ta-miR2024b-3	AGTAAATCGGAACGGAGGGAG	CTCATGTACTCCCTCCGTTCTGATTTACTCGTACTAAAACAACGACGAGTAAATCGGAACGGAGGGAGTAATAGTTAT	5BL|2140373|226|3124	Sun et al (2014)
Ta-miR2024b-4	AGTAAATCGGAACGGAGGGAG	ATCATGTACTCCCTCCGTTCTGATTTACTTGTAGTGGTTTTAGTTCAAATTTGAACTAAAATCACGACGAGTAAATCGGAACGGAGGGAGTACATCTCAT	6BL|4261420|6042|125568	Sun et al (2014)
Ta-miR2024b-5	AGTAAATCGGAACGGAGGGAG	GTTATTTAGTACTCCCTCCGTTCTGATTTACTCGTCGTGGTTTTAGTTCAAATTTGAACTAAAATCACGACAAGTAAATCGGAACGGAGGGAGTAGAAATAAA	1BL|3829882|2884|332504	Sun et al (2014)
Ta-miR2024b-6	AGTAAATCGGAACGGAGGGAG	GGTAGCTACTCCCTCCGTTCTGATTTACTCGTCGTAGTTTTAGTTCAATTTGAATTAAAACCACTACGAGTAAATCGGAACGGAGGGAGTAAGTTCTAG	3B|10508198|26824|647224	Sun et al (2014)
Ta-miR2024b-7	AGTAAATCGGAACGGAGGGAG	ACTAATTACTCCCTCCGTTCTGATTTACTCGTCATGGTTTTAGTTCAAAGTTGAACTAAAACCATGACGAGTAAATCGGAACGGAGGGAGTAGTTAGTAA	3B|10769499|3630|224654	Sun et al (2014)
Ta-miR2024b-8	AGTAAATCGGAACGGAGGGAG	ACCTACTACTCCCTCCGTTCTGATTTACTTGTCAATGGTTTTAGTTCAAATTTGAACTAAATCCACGACGAGTAAATCGGAACGGAGGGAGTACTAGATTA	7AL|4398750|1400|8749	Sun et al (2014)
Ta-miR2024b-9	AGTAAATCGGAACGGAGGGAG	TATAACTACTCCCTCCGTTCTGATTTACTCGTCATGGTTTTAGTTTAAATTTAAACTAAAACCACGACAAGTAAATCGGAACGGAGGGAGTACATACCAA	1AL|3900093|8833|302782	Sun et al (2014)
Ta-miR2024c-1	CAAGTAATTTCGGACGGAGGG	TGCGGGCTGATGTTCCAAGGCGTAGGAGTAAAAAGTACTCCCTCCGTCCGGAAATATTTGTCACTGAAAATGGATGCATCTAGATGTATTTCAGTTCTAAATACATGCATTTTCATCCATTTTGATGACAAGTAATTTCGGACGGAGGGAGTAGCATGC	1BL|3889833|4678|112217	Sun et al (2014)
Ta-miR2030b-1	TGATGACAAGTATTTTCGGACGAA	TTACTCCCTCCATCCGGAAATACTTGTCATCAAAATGGATAAAAGGGGAAGTATCTAGATGTATTGTAGTTCTAGATACATCTCTTTTTATCCATGTGATGACAAGTATTTTCGGACGAAGGGAGTAT	2BS|486771|2035|41583	Sun et al (2014)
Ta-miR2030c-1	TGATGACAACTATTTTCGGACGGA	TAGTACTCCCTCCGTCCGGAAATACTTGTCATCAAGATGAACAAAAGGTGATGTATCTAGACGCATTTTAGTTCTAGATACAACCCTTTTATCCATTTTGATGACAACTATTTTCGGACGGAGGGAGTACCT	5BL|10884825|12419|138033	Sun et al (2014)
Ta-miR2030c-2	TGATGACAACTATTTTCGGACGGA	CTACTCCCTCCATCCGGAAATACTTGTCATCAAAATGAATAAAGAGAGATGTATCTAGAACGGAAATATGTCTAAATACATCCCCTTTTATCCATTTTGATGACAACTATTTTCGGACGGAGGGAGTAT	7BS|3064433|3073|39679	Sun et al (2014)
Ta-miR2030c-3	TGATGACAACTATTTTCGGACGGA	ATACTCCCTCCATCCGGAAATACTTGTCATCAAAATGAATAAAAGGGGATGTATCTAGATGTATTTTAGTTCTAGATACATCTCCTTTTGTTCATTTTGATGACAACTATTTTCGGACGGAGGGAGTAC	3B|10401664|10707|402491	Sun et al (2014)
Ta-miR2036b-1	TTCTTATATTATGAGACGGAGG	TCATCTACTCCCTCTGTCCCACAATATAAGAACGTTTTTGACACTACATTAGTGTAAAAAATGTTCTTATATTATGAGACGGAGGGAGTATTTTG	6AL|5829499|14610|442887	Sun et al (2014)
Ta-miR2036b-2	TTCTTATATTATGAGACGGAGG	CCATGTACTCCCTCTGTCTCATAATATAAGAACGATTTTGACACTAGTGTAGTGTCAAAAACGTTCTTATATTATGAGACGGAGGGAGTAGTATA	5BL|10839584|2266|29038	Sun et al (2014)
Ta-miR2036b-3	TTCTTATATTATGAGACGGAGG	ATGTACAGTACTCCCTCTGTCTCATAATATAAGAACGTTTTTGACACTAGTGTAGTGTCATACTCCCTCTGTCCCATAATATAAGAACGTTTTTGACACTCGTGTAGTGTCATACTCCCTTTGTCCCATAATATAAGAACGTTTTTGACACTAGTGTAGTGTCAAAAAGGTTCTTATATTATGAGACGGAGGGAGTATGTCA	4AL_7133956	Sun et al (2014)
Ta-miR2037b-1	TTATATTTTGGGACGGAGGTA	CAAGTAGTACTACCTACGTCCCAAAATATAAGAAGTTTTCGCAGTTCAAATTTGAGCTGTAAAAATGTCTTATATTTTGGGACGGAGGTAGTAATGCATG	5DL|4561439|9041|566730	Sun et al (2014)
Ta-miR2039b-1	CAGCGACGAGTAATATGGAACGGA	TACTACTCCCTCCGTTTCATATTACTCGTCGCTGATTTAGTACAACTTTGTACTAAATCAGCGACGAGTAATATGGAACGGAGGGAGTACTT	1BL|3822947|10389|451888	Sun et al (2014)
Ta-miR2039b-2	CAGCGACGAGTAATATGGAACGGA	ACCTACTCCCTCCGTTTCATATTACTCGTCGCTGATTTAGTATAACTTTGTACTAAATCAGCGACGAGTAATATGGAACGGAGGGAGTATCA	5DL|4539953|18311|836826	Sun et al (2014)
Ta-miR2039b-3	CAGCGACGAGTAATATGGAACGGA	CATTACTCCTTCCGTTCCATATTACTCGTCGCTGATTTAGTACAACTATGTACTAAATCAGCGACGAGTAATATGGAACGGAGAGAGTACGT	5AS|665446|1684|12600	Sun et al (2014)
Ta-miR2039b-4	CAGCGACGAGTAATATGGAACGGA	ACGTACTCTCTCCGTTCCATATTACTCGTCGCTGATTTAGTACATAGTTGTACTAAATCAGCGACGAGTAATATGGAACGGAAGGAGTAATG	5AS|665446|1684|12600	Sun et al (2014)
Ta-miR2039c-1	CAGCGACGAGTAATTTGGAACGGA	CAAGTACTCCCTCCATTCCAAATTACTCGTCGCCGAAATGGATATATGTAACATACATCTATTACATCCATTTCAGCGACGAGTAATTTGGAACGGAGGGAGTACTT	2BL|8088317|2764|77606	Sun et al (2014)
Ta-miR2040b-1	AAAATATATGACTCAACT	CCTCCGTTCCAAAATATATGACTCAACTTTGTACTAACTTTAGTACAAAGTTAGTACGAAGTTGGGTCATCTATTTTAGAATGGAGGAA	4DL_14446933	Sun et al (2014)
Ta-miR2041b-1	ACAAATATTTCCGGACGGAGG	CCCTTGAACGTACTCCCTCTGTCCGGAAATACTTGTCGGAGGAATGGATGCATCTAGACGTATTTTAGCTAGATATATCCATTTTTATGCATTTCTTCGACAAATATTTCCGGACGGAGGGAGTATTAGG	5BL|10869926|10155|174312	Sun et al (2014)
Ta-miR2041b-2	ACAAATATTTCCGGACGGAGG	GGATGTACTCCCTCTGTCCGGAAATACTTGTCGTAAAAATGGATACAAATGGATGTATCTAGAACTAAAATACATATAGGTACATCCATTCTTCGAACAAATATTTCCGGACGGAGGGAGTATGTAG	7AS|4127335|7036|98621	Sun et al (2014)
Ta-miR2041c-1	ACAAGTTTTTTCGGACGGAGG	CTCCGTATTACTCCCTTCGTCCGGAAATACTTGTCATCAAAATGAATAAAAGATGATGTATCTAGATGTATTTTAGTTCTAGATACACTCTTTTTTGTCCATTTTGATGACAAGTTTTTTCGGACGGAGGGAATACATGA	6BL|4305109|2341|44869	Sun et al (2014)
Ta-miR2041c-2	ACAAGTTTTTTCGGACGGAGG	AAGTCACTTGACTTATAAGTACTCCCTCCGTCCGGAAATACTTGTCTTCAAAATGAATAAAAGGGAATGTATCTAGATGTATTTTAGTTCTAGATACATTTCTTTTTGTCCATTTTGATGACAAGTTTTTTCGGACGGAGGGAGTATGACT	2AS|5253958|15220|471950	Sun et al (2014)
Ta-miR2041c-3	ACAAGTTTTTTCGGACGGAGG	CTAAATACTCCCTTCGTCCGGAAATACTTGTCATCAAAATGGATAAAAGGGGATGTATTTAGATGTATTTTAATTTTAAATACATCCATTTTTATCAATTTTGATGACAAGTTTTTTCGGACGGAGGGAGTATAAGT	2BL|8068861|15901|455909	Sun et al (2014)
Ta-miR2041c-4	ACAAGTTTTTTCGGACGGAGG	ATACATACTCCCTCTGTCCGAAAATACTTGTCATCAAAATGGACAAAAAGGAATGTATCTAGAAGTAATACTTCTAGATACATTCCTTTTTGTTTATTTTGATGACAAGTTTTTTCGGACGGAGGGAGTACGTGA	4BL|7036207|1720|7357	Sun et al (2014)
Ta-miR2041d-1	TGACAAGTATTCTCGGACGGA	TAGTACTCCCTCTGTCCGGAAATACTTGTCATCAAAATGAATGAAAGAAGATGAATCTAGACGTGTTTTAGTTCTAGATACATCCCTTTTTATTCATTTTGGTGACAAGTATTCTCGGACGGAGGGAGTACCT	5BL|10882857|980|9881	Sun et al (2014)
Ta-miR2041e-1	TGACAAGTATTTCCGGACGAA	AAGTACTCCCTCCGGCCGGAAATACTTGTCATCAAAATGGATAAAAAAGGTTGTATTTAGACGTATTTTAGTTCTAGACGCATCTCTTTCTATCCATTTTGATGACAAGTATTTCCGGACGAAGGGAGTAATA	4DL_14392278	Sun et al (2014)
Ta-miR2041e-2	TGACAAGTATTTCCGGACGAA	TTGATACTCCTTTCATCCGGAAATACTTGTCATCAAAATGGACAAAAAGGGATGAATCTAGAACTAAAATATATCTAGATACACCCCCTTTTGTTCATTTTGATGACAAGTATTTCCGGACGAAGGGAGTACAT	3B|10704716|6988|1065948	Sun et al (2014)
Ta-miR2043b-1	TCTGTACCAAAATGTAAGACG	TCCTACTCCCTCTGTACCAAAATGTAAGACGTTTTTTGGTTTTGCATTAGGGCATAAAAACTTCTTACATTTTGTTACGGA		Sun et al (2014)
Ta-miR2053b-1	AATGTAAGACGCTTTTTGACACTA	TCCCATAATGTAAGACGCTTTTTGACACTACTTTAACACTAGTGTAGTGTCAAAAAGCGTCTTACATTATGGGAT	7DS|2681978|1858|12441	Sun et al (2014)
Ta-miR2060b-1	TCCGTTCCAGAATAGATGACC	AGGTACTCCCTCCGTTCCAGAATAGATGACCCAACTTTGTACTTTAGTACAAAGTTGGGTTATCTATTTTGGAACGGAGGGAGTAGCA	2BL|7998837|5426|204093	Sun et al (2014)
Ta-miR2060c-1	TCCGTTCCAGAATAGATGACT	ATCTACTCCCTCCGTTCCAGAATAGATGACTCAACTTTATACTAACTTTAGTACAAAGTTGGGTCATCTATTTTGGAACGGAGAGAGTACAT		Sun et al (2014)
Ta-miR2062b-1	TGGATCATCTATTTTGGAACGGAG	GCCTCGCTTCTACTCCCTCCGTTTCAAAATAGATGACTCAACTTTGTACTAACGTTGGTATAAAATTGGATCATCTATTTTGGAACGGAGAGGTTCGAGG	5BL|10810016|38954|929298	Sun et al (2014)
Ta-miR2062b-2	TGGATCATCTATTTTGGAACGGAG	CTCATACTCCCTCTGTTCCAAAATAGATGACTCAACTTTGTACTAACTTTAGTACAAAGTTGGATCATCTATTTTGGAACGGAGGGAGTATTTG	1DS|1904525|19001|1373950	Sun et al (2014)
Ta-miR2062b-3	TGGATCATCTATTTTGGAACGGAG	GAATATACTCCCTCCGTTTCAAAATAGATGACTCAACTTTGTACTAACTTTAGTACAAAGTTGGATCATCTATTTTGGAACGGAGGGAGTATATT	4BL|7039853|11007|111367	Sun et al (2014)
Ta-miR2062b-4	TGGATCATCTATTTTGGAACGGAG	TGTGTACTCCCTCCATTCCAAAATAGATGACCCAACTTTGTACTAACTTTAGTACAAAGTTAATATAAAGTTGGATCATCTATTTTGGAACGGAGGGAGTACTTC	6AS|4429484|13409|435232	Sun et al (2014)
Ta-miR2062b-5	TGGATCATCTATTTTGGAACGGAG	GGTGTACTCCCTCTGTTCCAAAATAGATGACCCAACTTTATACTAACTTTAGTACAAAGTTGGATCATCTATTTTGGAACGGAGGGAGTATGAT	1BL|3916612|2638|256382	Sun et al (2014)
Ta-miR2063b-1	TGATATAAGAACGTTTTTGAC	CTCCGTCCCATGATATAAGAACGTTTTTGACACCTCCGTCCCATGTGTCAAGAACGTTCTTATATCATGGGATGGGA	3B|10764274|1657|84600	Sun et al (2014)
Ta-miR2066b-1	TTCTGTAGAAATAGGCACCGGTGC	ATCGGTGCTTATTTATACATGATAGATGCTTAATTAGGCGTTTTTCTGTAGAAATAGGCACCGGTGCTTTAGAAAAA		Sun et al (2014)
TamiR519b-1	TGACAAGTAATTCGGAACGGA	GGGTATTATACTCCCTCTGTTCCAAATTAGTCGTCGCAGTAACGAATGTATCTAAAAATAAGATACATCTAGATACATCTATACTTATGACAAGTAATTCGGAACGGAAGTATATACT	5AL|2731171|1530|10474	Sun et al (2014)
TamiR519b-2	TGACAAGTAATTCGGAACGGA	CAGTACTCCCTCCGTTCCAAATTACTCGTCGTTGAAATGGATGTATCTAGAACTAAAATACATCTAGATACATCCATACGTGTGACAAGTAATTCGGAACGGAGGGAGTAGTA	5BL|10848988|18309|981715	Sun et al (2014)
TamiR519b-3	TGACAAGTAATTCGGAACGGA	ATATACTCCCTCTGTTCCAAATTACTCGTCGCAGAAATGGATGTATCTAGAACTAAAATACATCTTGATACATCCATACCTGTGACAAGTAATTCGGAACGGAGGGAGTACGT	1AL|3844200|4249|61942	Sun et al (2014)
tae-miR1097b-1	TAGCAATGCTGTTGGAGTTGGAA	AGACTAGTAGTTTCCAACTCCGACAACATTACTAAGGGCATGTGATTATTGATGTGGCTATTAATCAAGAGAAAGCAATGCCAGAGAGCTTTAGCAACGGAACCTGATTATCATATTTACCTGCTGTTGAAGCTCGTCTGGCATTGCTTTCTCTGAATAGTAGTCTTGTTATTAATGCACATGCCCTTAGCAATGCTGTTGGAGTTGGAAGCACCGGGTC	7AL|4481774|6996|91933	Sun et al (2014)
tae-miR1097b-2	TAGCAATGCTGTTGGAGTTGGAA	AGACCAGTAGTTTCCAACTCCGGCAACATTACTAAGGGCATGTGATTATTGATGTGGCTATTAATCAAGAGAAACAATGCCAGAGAGCTTTAGCAACGGAACCTGATTATCATATTTACATGCTGTTGAAGCTCATCTGGCATTGCTTTCTCTGAACAGTAGTCTCGTTATTAATGCACATGCGCTTAGCAATGCTGTTGGAGTTGGAAGCACCGGGTC	7DL|3361657|10500|349886	Sun et al (2014)
tae-miR1127b-1	GACAAGTAATTCGGAACGGAAGGA	TCGGTACTAACTACTCCCTCCATTTCAAATTACTCGTCGCTGAAATGGATGTATCTAGAACTAAAATACATCTAGATACATCCATACGTGCGACAAGTAATTCGGAACGGAAGGAGAAGTACTCA		Sun et al (2014)
tae-miR1130b-1	TCCATCCCATAATGTAAGACG	AACTACTCTCTCCATCCCATAATGTAAGACGTTTTTGCAAACTATATTAGCTTGCAAAAACGTCTAATATTATGGGACGGAGGGAGTAGTA	3AS|6891009|2703|14249	Sun et al (2014)
tae-miR1130b-10	TCCATCCCATAATGTAAGACG	AAGTACTCCCTCCATCCCATAATGTAAGACGTTTTTAATAATAGTATAGTGTAAAAGAATATCTTCCATTATGGGACGGAGGGAGTAAAA	3DS|2591076|6005|58767	Sun et al (2014)
tae-miR1130b-11	TCCATCCCATAATGTAAGACG	TAGTACTCCCTCCATCCCATAATGTAAGACGGTTTTCCACACTACATTAGTGTGGAAAAATGTCTTACGTTATGGGACGGAGGGAGTACTT	2BL|8073032|1251|39862	Sun et al (2014)
tae-miR1130b-12	TCCATCCCATAATGTAAGACG	CATACTACTCCCTCCATCCCATAATGTAAGACGCTTTTTAACACTAATGTAGTGTCAAAAAACATCTTACATTATGGGATGGAGGGAGCACTTTA	3AL|4329060|2923|16732	Sun et al (2014)
tae-miR1130b-13	TCCATCCCATAATGTAAGACG	ATGTACCCCTTCCATCCCATAATGTAAGACGTTTTTTCACACTAGTGTAGTGTGTAGTGTAAAAAAACGTCTTACATTATGGGATGGAGGGAGTAAAA	2BL|8052515|9832|464296	Sun et al (2014)
tae-miR1130b-14	TCCATCCCATAATGTAAGACG	ATTTATTACTCCCTCCATCCCATAATGTAAGACGTTTTTTGACACTACGCTAGTGTCAAAAAATGTCCTATATTATGGGACGGAGGGAGTACTAAA	6AS|4400860|2672|324466	Sun et al (2014)
tae-miR1130b-15	TCCATCCCATAATGTAAGACG	ACCTACTCCCTCCATCCCATAATGTAAGACGTTTTTTGACACTGGTGTAGTCTCAAAAAACGTCTTACATTATGGGATGAAGGGAGTATTT	5BL|10903299|2690|48930	Sun et al (2014)
tae-miR1130b-2	TCCATCCCATAATGTAAGACG	TGCTACTCCCTCCATCCCATAATGTAAGACGTTTTTTGGCACGAAAAAACGTCTTACATTATGGGACGGAGAGAGTAGTAA	1DL|2256525|19893|369601	Sun et al (2014)
tae-miR1130b-3	TCCATCCCATAATGTAAGACG	AAAATACTACTCCATCCCATAATGTAAGACGTTTTCTGATACTACACTAGTGTTAAAAAATGTCTTACATTATGGGACAGAGAGAGTATTTA	1AL|3976559|6264|246936	Sun et al (2014)
tae-miR1130b-4	TCCATCCCATAATGTAAGACG	AACTACTCCCTCCATCCCATAATGTAAGACGTTTTTTGACACTAAACTAGTGTCGAAAAATGTCCTATATTATGGGACGGAGGGAGTACAT	7BS|3167177|1397|56454	Sun et al (2014)
tae-miR1130b-5	TCCATCCCATAATGTAAGACG	AAGTACTCCCTCCATCCCATAATGTAAGACGTTTTTTGACACTACACTAATGTCACAAAGCGTCTTACATTATGGGACGGAGTAGTAGTTG	6BL|4263833|7805|195563	Sun et al (2014)
tae-miR1130b-6	TCCATCCCATAATGTAAGACG	TGTTACTCCCTCCATCCCATAATGTAAGACGTTTTCTTACACTAGTGTAGTAGTGCCAAAAAACATCTTATATTATGGGCCGGAGGGAGTACTT	2AL|6439265|8794|241045	Sun et al (2014)
tae-miR1130b-7	TCCATCCCATAATGTAAGACG	ATGTACTCCCTCCATCCCATAATGTAAGACGCTTTTTGACACTACATTAGTGCCAAAAAACGTCTTACATTATGGGACGGAGTAGTAGTACTG	1BL|3900430|7503|122045	Sun et al (2014)
tae-miR1130b-8	TCCATCCCATAATGTAAGACG	AAATACTCCCTCCATCCCATAATGTAAGACGTTTTTTCACACTAGTGTAGTGTCAAAAAACGTCTTACATTATGGGACGAAGGGAGTAAAT	3DS|2544678|482|1631	Sun et al (2014)
tae-miR1130b-9	TCCATCCCATAATGTAAGACG	AGATACTCCCTCCATCCCATAATGTAAGACGTTTTCTGACACTACTACTATAGTGTCAAAAAATGTCTTACATTACGGGACGGAGGGAGTACG	3B|10534009|2286|163247	Sun et al (2014)
tae-miR1130c-1	TCTGTCCCATAATGTAAGACG	AACTACTCTCTCTGTCCCATAATGTAAGACGTTTTTTGACACTACACTAATGTCAAAAAAAAGTCTTACATTCTGGGACGGAGGGAGTACAA	7BL|6635193|4298|36608	Sun et al (2014)
tae-miR1130c-10	TCTGTCCCATAATGTAAGACG	ATCTACTCCCTCTGTCCCATAATGTAAGACGTTTTTTTACAAACTAGCATAGCTTGCAAAAGCATCTTACATCATGGGACGGAGGGAGTACTT	3B|10696026|12106|393561	Sun et al (2014)
tae-miR1130c-11	TCTGTCCCATAATGTAAGACG	AACTACTGCCTCTGTCCCATAATGTAAGACGTTTTTGCAGTTCAATTTGAACTACAAAAACAATTGAACTGCAAAAACGTCTTATATTACAGGACGGAGGGAGTAGTA	1BL|3845878|6151|70932	Sun et al (2014)
tae-miR1130c-12	TCTGTCCCATAATGTAAGACG	AATTACTCCCTCTGTCCCATAATGTAAGACGTTTTTTGACACTAATGTAGTGTCAAAACAACATCTTATATTATGGGACGGAGGGAGTACAACG	5AL|2787350|9239|128020	Sun et al (2014)
tae-miR1130c-13	TCTGTCCCATAATGTAAGACG	TGTTACTCCCTCTGTCCCATAATGTAAGACGTTTTTTGACACTACAATAGAGTCAAAAAAAAAACCGTCTTACATTATGGGATGGAGGGAGTAGAA	6BL|4295917|10436|846708	Sun et al (2014)
tae-miR1130c-14	TCTGTCCCATAATGTAAGACG	ATTTGTACTACTCTGTCCCATAATGTAAGACGTTTTTGCAGTTCAATTTAAACTGCAAAAACGTCCTATATTATGGGACGGAGGGAGTAGTTCA	1DL|2238925|10857|190348	Sun et al (2014)
tae-miR1130c-15	TCTGTCCCATAATGTAAGACG	TATTACTTCCTCTGTCCCATAATGTAAGACGTTTTTTGTCACTAGTGTAGTGTCAAAAAACATCTTACATTATGGAACAGAGGAAGTACTAAA	3AL|4309991|3296|18766	Sun et al (2014)
tae-miR1130c-16	TCTGTCCCATAATGTAAGACG	ATACTACTACTCTGTCCCATAATGTAAGACGTTTTTGCAGTTCAATTTAAACTGCAAAAACGTCCTATATTATGGGACGGAGGAAGTAATTT	4DL_14323855	Sun et al (2014)
tae-miR1130c-17	TCTGTCCCATAATGTAAGACG	AACTACTCCCTCTGTCCCATAATGTAAGACGTTTTTCAACACTAGTGTAGTGTCAACAAACGTATTACATTATGGGACGGAGGGAGTACTA	7BS|3155076|5198|255556	Sun et al (2014)
tae-miR1130c-18	TCTGTCCCATAATGTAAGACG	TACTACTCCCTCTGTCCCATAATGTAAGACGCCTTTTGACACTAGTGCAGTGTGAAAAAGCGTCTTACATTATGGGACGAAGGGAGTAAAT	3B|10722990|1858|1026514	Sun et al (2014)
tae-miR1130c-19	TCTGTCCCATAATGTAAGACG	ATGTACACCCTCTGTCCCATAATGTAAGACGTTTTTTGACAGTACATCAGTGTCAAAAAACGTCATATATTATGGGACGGAGGGAGTATGTG	5AL|522927|833|2856	Sun et al (2014)
tae-miR1130c-2	TCTGTCCCATAATGTAAGACG	AAGTACTCCCTCTGTCCCATAATGTAAGACGTTTTTTGACTCTAGCGTAGTGTCAAAAAACGTCTTACATTATGAGACGGAGGGAGTAATA	2AS|5308296|19481|706703	Sun et al (2014)
tae-miR1130c-20	TCTGTCCCATAATGTAAGACG	TGCTACTCCCTCTGTCCCATAATGTAAGACGCTTTTTTACACTAGTGTAGTGTCAAAAACGTCTTACATTATGGAACGGAGGGAGTATTT	3B|10534002|18524|936196	Sun et al (2014)
tae-miR1130c-21	TCTGTCCCATAATGTAAGACG	ATGTACTCCCTCTGTCCCATAATGTAAGACGTTTTTCGACTCTAGTATAGAGTGAAAAAACGTCTTACATTATGAGACGGGGGCAGTAGTT	5DS|2776506|3369|75257	Sun et al (2014)
tae-miR1130c-22	TCTGTCCCATAATGTAAGACG	AAGTACTCCCTCTGTCCCATAATGTAAGACGTTTTTTTACATTACACTGGTGTAAAAAAACATCTTACATTATGGGACGGAAGGAGTACAA	2BS|5196140|19969|876774	Sun et al (2014)
tae-miR1130c-23	TCTGTCCCATAATGTAAGACG	TCCCTCTGTCCCATAATGTAAGACGTTTTTTGGCACTACACTAGTGGCAAAAAACGTCTTACATTATGGGACGGAGAGAG	5BL|1629399|291|893	Sun et al (2014)
tae-miR1130c-24	TCTGTCCCATAATGTAAGACG	TGCTACTCCTTCTGTCCCATAATGTAAGACGTTTTTTGACACAACAATAATGTTAAAAAACGTCTTACATTATGAGACGGAGGAAGTATAT	2AL|6436727|9766|162900	Sun et al (2014)
tae-miR1130c-25	TCTGTCCCATAATGTAAGACG	AGATACTCCGTCTGTCCCATAATGTAAGACGTTTTTCGACACTACATTAATGTCAAAAAGCGTCTTACATTATTGGACGGAGGGAGTAATA	2BS|5177924|6736|577757	Sun et al (2014)
tae-miR1130c-26	TCTGTCCCATAATGTAAGACG	TAGTACTCCCTCTGTCCCATAATGTAAGACGCTATTTGGCACTAGCTATTGCCAAAAAACGTCTTACATTATGGGATGGAGGGAGTACAA	7BS|3104490|3489|74078	Sun et al (2014)
tae-miR1130c-27	TCTGTCCCATAATGTAAGACG	TTCTACTCCCTCTGTCCCATAATGTAAGACGTTTTTTAATACTAATATAGTGTCAAAAAGGGTCTTACATTATGAGACGGAGGGAGTATCT	3DS|431591|694|4004	Sun et al (2014)
tae-miR1130c-28	TCTGTCCCATAATGTAAGACG	TAAGCTACTACTCTGTCCCATAATGTAAGACGTTTTTGCAGTTCAATTTAAACTGCAAAAACGTCCTATATTATGGGACGGAGGGAGTAGTTCA	3B|10499330|1754|26733	Sun et al (2014)
tae-miR1130c-29	TCTGTCCCATAATGTAAGACG	AATAATACTACTCTGTCCCATAATGTAAGACGTTTTTGCAGTTCAATTTGAACTGCAAAAACGTCCTATATTATGGGACGGAGGGAGTAATATA	4BL|7005188|25660|469473	Sun et al (2014)
tae-miR1130c-3	TCTGTCCCATAATGTAAGACG	AAATACCCCCTCTGTCCCATAATGTAAGACGTTTTCTAACACTACACTAGTGTTAAAAAGCGTCTTACATTATGGGATGGAGGAAGTATCA	5BL|10868441|11463|196225	Sun et al (2014)
tae-miR1130c-30	TCTGTCCCATAATGTAAGACG	ACATACTCCCTCTGTCCCATAATGTAAGACGTTTTTTGACACTAGTGTAGTGCTAAAAAACGTCTAACATTATGGGACGGAGGGAGTACTT	4DS|2324374|25877|1189009	Sun et al (2014)
tae-miR1130c-31	TCTGTCCCATAATGTAAGACG	AAGTACTCCATCTGTCCCATAATGTAAGACGTTTTTTGACACTAGTATAGTGTTAAAAAACGTCTAATATTATGGGACGGAGGAAGTATTA	4AL_7079402	Sun et al (2014)
tae-miR1130c-32	TCTGTCCCATAATGTAAGACG	ACGTACTCCCTCTGTCCCATAATGTAAGACGTTTTTTGACACTATACAAGAGTTAAAAAATGTCTTACATTACTGAACGGAGCGAGTAGTA	6BL|4374310|5192|371344	Sun et al (2014)
tae-miR1130c-33	TCTGTCCCATAATGTAAGACG	TTTTACTCCCTCTGTCCCATAATGTAAGACGTTTTTTGACACTAGTGTAGTCTCAAAAAACATCTTACATTATGGGATGGAGGGAGTAGCA	2BL|8068176|17416|446039	Sun et al (2014)
tae-miR1130c-34	TCTGTCCCATAATGTAAGACG	TACTACTCCCTCTGTCCCATAATGTAAGACGTTTTTTTATACTAGTATAGTGCTAAAAAACATTTTATATTATGAAACGGAGGGAGTAGAA	1AL|3710170|787|31803	Sun et al (2014)
tae-miR1130c-35	TCTGTCCCATAATGTAAGACG	AGGTACTCCCTCTGTCCCATAATGTAAGACGTTTTTTAACACTAATGTAGTGTCAAAACATGTCTTACATTATGAGACGGAGGGAGTATTA	5DS|324017|17793|1662758	Sun et al (2014)
tae-miR1130c-36	TCTGTCCCATAATGTAAGACG	TAATACTCCCTCTGTCCCATAATGTAAGACGTTTTTTGCCTCTAGTGTTGTGTAAAAAACCATCATACATTGTGGGACGGAGGGAGTAGAATG	7DL|3287440|5069|49076	Sun et al (2014)
tae-miR1130c-37	TCTGTCCCATAATGTAAGACG	TTATACTCCCTCTGTCCCATAATGTAAGACGTTTTTCGACACTATACTAGAGTCAAAAAACTAGAGTCAAAAAACGTTTTACATTATGGGACAGAGGGAGTACCA	4BS|4909953|25620|1304692	Sun et al (2014)
tae-miR1130c-38	TCTGTCCCATAATGTAAGACG	TCCTACTCCCTCTGTCCCATAATGTAAGACGTTTTTTGACACTAATAGTGTCAAAAAATGTCTTACATTATGGAACGGAGGGAGTAACC	3B|10716568|2842|48008	Sun et al (2014)
tae-miR1130c-4	TCTGTCCCATAATGTAAGACG	TACTACTCCCTCTGTCCCATAATGTAAGACGCTTTTTTACACTACGCTAGTGTAAAAAAGCGTCTTACATTATGGGATGGAGGGAGTAGAA	7AS|4187340|4467|31224	Sun et al (2014)
tae-miR1130c-5	TCTGTCCCATAATGTAAGACG	AACTACTCTCTCTGTCCCATAATGTAAGACGTTTTCTGATACTAGTGGTGTCAGAAAACGTCTTACATTATGAGACGGAGGGAGTATTT	2DS|5356946|11167|600198	Sun et al (2014)
tae-miR1130c-6	TCTGTCCCATAATGTAAGACG	ATATACTCCCTCTGTCCCATAATGTAAGACGTTATAGTATATTGGATGTAATAACGTCTTACATTATGGGACGGACGGAGTAATA	2BS|5171592|17325|513555	Sun et al (2014)
tae-miR1130c-7	TCTGTCCCATAATGTAAGACG	TACTACTCCCTCTGTCCCATAATGTAAGACGTTTTTTGCCACTATACTAGAATCAAAAAATGTCTTGCATTATGGGACGGAGGGAGTAGTGT	2AL|6438802|29251|893399	Sun et al (2014)
tae-miR1130c-8	TCTGTCCCATAATGTAAGACG	CAGATCTTCCTCTGTCCCATAATGTAAGACGTTTTTAACACTATATCTTCCTCCGTCCCATAATGTAAGCCGTTTTTTGACACTATTGTAGTGTTAAAAAACGTCCTACATTATGGGACGGAGGGAGTAGTTTGG	6DL|3281557|24716|1056579	Sun et al (2014)
tae-miR1130c-9	TCTGTCCCATAATGTAAGACG	AATTACTCCCTCTGTCCCATAATGTAAGACGTTTTTCGGCACTAGCATAGTGTCAAAAAACATCTTACATCATGGGACGGAGGGAGTAGTTC	6BL|4277262|12117|466406	Sun et al (2014)
tae-miR1130d-1	TCTGTCCTATAATGTAAGACG	AAAAACTTCCTCTGTCCTATAATGTAAGACGTTTTTACAACCTAACGTAGCTTGCAAAGACGTCTTATATCATGGGACGGAGGGAGTATGT	7BL|6730517|19297|369938	Sun et al (2014)
tae-miR1130d-2	TCTGTCCTATAATGTAAGACG	TAGTACTCTCTCTGTCCTATAATGTAAGACGTTTTTTGACACTAGTTTAGTGTCAAAAGACGTCTTACATTATGGGATGGAGGGAGTACCT	7AS|4246607|8144|102940	Sun et al (2014)
tae-miR1135b-1	TCTGCGACAAGTAATTCGGAA	TACTCCCTCTGTTTCAAATTACTCGTCGTAGAAATAGATGTATCTAGAATTAAAATATATCTAGATACATCCATATCCATATCTGCGACAAGTAATTCGGAACGAAGGAAGT	2AL|6334405|3940|101188	Sun et al (2014)
tae-miR1137b-1	AGATGACTCAACTTTGTATTAACT	GTTTCAAAATAGATGACTCAACTTTGTATTAACTTTAGTACAAAATTGGGTCAGTTAGTACAAAGCTGGGTCATCTATTTTCAAACG	5BS|2272923|9284|446662	Sun et al (2014)
tae-miR1137b-2	AGATGACTCAACTTTGTATTAACT	GTTCCAAAATAGATGACTCAACTTTGTATTAACTTTAGTATAAAGTTAGTATAAAGTTGAGTTATCTATTTTGAAACG	4BL|7030220|9024|189208	Sun et al (2014)
tae-miR1137b-3	AGATGACTCAACTTTGTATTAACT	GTTCCAAAATAGATGACTCAACTTTGTATTAACTTTAGTACAAAGTTAGTACAAAATTGGGTCATCTATTTTGGAACG	1AS|421717|7866|444744	Sun et al (2014)
tae-miR1137b-4	AGATGACTCAACTTTGTATTAACT	GTTCCAAAATAGATGACTCAACTTTGTATTAACTTTAGTACAAAGTTAGTATAAAATTGGGTCATCTATTTTGAAACGGAGCG	5DL|4504538|4876|99373	Sun et al (2014)
tae-miR1137b-5	AGATGACTCAACTTTGTATTAACT	GTCCCAAAATAGATGACTCAACTTTGTATTAACTTTAGTACAAAGTTAGTATAAAATTGGGTCATCTATTTCGGAACG	6DS|2105204|9151|246512	Sun et al (2014)
tae-miR1137b-6	AGATGACTCAACTTTGTATTAACT	GTTCCAAGATAGATGACTCAACTTTGTATTAACTTTAGTACAAAGTTAATACAAAGTTGGGTCATCTATTTTGGAACG	3B|10657593|2575|122952	Sun et al (2014)
tae-miR1137c-1	AGATGACTCAACTTTGTACTAAAG	GTTCCAAAATAGATGACTCAACTTTGTACTAAAGTTAGTACAAAGAGTTAGTACAAAGTTGAGTCGTCTATTTTGGAATG		Sun et al (2014)
tae-miR1137d-1	AGATGACTCAATTTTGTACTAACT	GTTCCAAAATAGATGACTCAATTTTGTACTAACTTTGTACTAAAGTTGGTATAAAGTTGAGTCATCTATTTTGGAACG	3AL|4393212|9346|69444	Sun et al (2014)
tae-miR1137d-2	AGATGACTCAATTTTGTACTAACT	GTTTCAAAATAGATGACTCAATTTTGTACTAACTTTAGTATAAAGGTAGTACAATGTCGGGTCATCTATTTTGAAACG	7DL|3354930|28537|830107	Sun et al (2014)
tae-miR1137d-3	AGATGACTCAATTTTGTACTAACT	GTTCCAAAATAGATGACTCAATTTTGTACTAACTTTAGTATAAAGTTAGTATAAAGTTGGTTCATCTATTTTGAAACG	4AS|5938251|22003|740840	Sun et al (2014)
tae-miR1137e-1	AGATGACCCAACTTTGTATTAACT	GTTCCAAAATAGATGACCCAACTTTGTATTAACTTTAGTATAAAGTTAATACAAAGTTGGGTCATCTATTTTGAAACG	7DS|3908322|4708|72197	Sun et al (2014)
tae-miR1318a-1	TCAGGAGAGATGACACCGACG	GGCCCTGTGCTCAGGAGAGATGACACCGACGCCGATCAGATGGGTCGGCTTAACCAGGCGTCTGTTCGGAGTTGGTGTCACCTCGCCTGAACATAGGGCTC	2AS|5291774|14628|503072	Sun et al (2014)
tae-miR1318b-1	ATCAGGAGAGATGACACCGA	TAGGGTCCTGTGATCAGGAGAGATGACACCGACGCCGATCGGATGGGTCGGCTTAACCAGGCCATGCATCCGTCTGGCCGGAGTTGGTGTCACCTCGCCTGAACATAGGGCTCAC	2AS|5291774|14628|503072	Sun et al (2014)
tae-miR1318b-2	ATCAGGAGAGATGACACCGA	TAGGGTCCTGTGATCAGGAGAGATGACACCGACGCCGATCAGATGGGTCGGCTTAACCAGGCCGTGCATCCGTCTGTTCGGAGTTGGTGTCACCTCGCCTGAACATAGGGCTCAC	2BS|5246098|23629|598594	Sun et al (2014)
tae-miR1436b-1	TGTATTATGGGACGGAGGGAG	TTTTATACTACTCCCCCCGTCCCATAATATAAGAGCGTTTTTTACACTAATGTAGTGTCAAAACGCTCTTGTATTATGGGACGGAGGGAGTAGATCTGTA	6DL|3208071|8058|245643	Sun et al (2014)
tae-miR1436b-2	TGTATTATGGGACGGAGGGAG	GGTGGAACTGCTATATACTCCCCCCGTCCCATAATATAAGAGTGTTTTTGACACTACACTAGCTAGTGTCAAAAACGCTCTTGTATTATGGGACGGAGGGAGTAGTTTTGTA	4DS|2283386|28526|930627	Sun et al (2014)
tae-miR159f-1	CTTGGATTGAAGGGAGCTCT	GTAGAATGGCGAAAAAGAAGAGCTCCCTTCGATCCAATCCAGGAGGGGAGGTGGTCGGATGCAGCTGCCGGTTCATGGATACCTGTCCGGTGCATGCAGTGCGGTTGAGCCTGCGCACCTGTATAGGTTTTGCATGACCCGGGAGATGAACCTACCAGCATCTTTCCCTCGTGCTTGGATTGAAGGGAGCTCTCTCTCTCTCTCTCATCTGTC		Sun et al (2014)
tae-miR159f-2	CTTGGATTGAAGGGAGCTCT	GTAGAATGGCGAAAAAGAAGAGCTCCCTTCGATCCAATCCAGGAGGGGAAGTGGTCGGATGCAGCTGCCGGTTCATGGATACCTGTCCGGTGCATGCAGTGCGGTTGAGCGTGCGCACCTGTATAGGTTTTGCATGACCCGGGAGATGAACCTACCATCATCTTTCCCTCGTGCTTGGATTGAAGGGAGCTCTCTCTCTCTCTCT		Sun et al (2014)
tae-miR159g-1	TTGGATTGAAGGGAGCTCTG	TTGGATTCGGTTTAGAGGTGGAGCTCCTATCATTCCAATGAAGGGTCTACCGGAAGGGTTTGTGCAGCTGCTCGTTCATGGTTCCCACTATCCTATCTCCATAGAAAACGAGGAGGTAGGCCTGTGGTTTGCATGACCGAGGAGCCGCTTCGATCCCTCGCTGACCGCTGTTTGGATTGAAGGGAGCTCTGCATCTTGATCTACTGTTAAG		Sun et al (2014)
tae-miR159g-2	TTGGATTGAAGGGAGCTCTG	TTGGATTTGGTTTTGAGGTGGAGCTCCTATCATTCCAATGAAGGGTCTACCGAAGGGTTTGTGCAGCTGCTTGTTCATGGTTCCCACTATCCTATCTCTGAAAGCGAGGAGATAGGCTTGTGGTTTGCATGACCGAGGAGCCGCTTCGATCCCTGGCTGACCGCTGTTTGGATTGAAGGGAGCTCTGCATCTTGATCTACTGTCACT		Sun et al (2014)
tae-miR159g-3	TTGGATTGAAGGGAGCTCTG	TTTGATCTGGTTTAGAGGTGGAGCTCCTATCATTCCAATGAAGGGTCTACCGAAGGGTTTGTGCAGCTGCTTGTTCATGGTTCCCACTATCCTATCTCCATTAGAATACGAGGAGATAGGCTTGTGGTTTGCATGACCGAGGAGCCGCTTCGATCCCTCGCTGACCGCTGTTTGGATTGAAGGGAGCTCTGCATCTTGATCTACTGTCAAT		Sun et al (2014)
tae-miR160c-1	GCGTGCAAGGAGCCAAGCATG	CGTGCTTGTGTGCCTGGCTCCCTGTATGCCACTCATGTAGCCCAACCCGCGGCGTGATTGGATGCTGTGGGTGGCGTGCAAGGAGCCAAGCATGCGTACA	7DL|2259692|3372|62655	Sun et al (2014)
tae-miR160c-2	GCGTGCAAGGAGCCAAGCATG	CGTCGTGCGTGCGTGCCTGGCTCCCTGTATGCCACTCATGTAGCCCAACCCGCGGCGTGATTGGATGCTGTGGGTGGCGTGCAAGGAGCCAAGCATGCGTACATACA	7AL|4555570|15719|194746	Sun et al (2014)
tae-miR160d-1	GCGTGCGAGGAGCCAAGCATG	CAATGGGATATGCCTGGCTCCCTGTATGCCACTCGCGTAGCTGCCAACTCTCCAAACCCAGCGTTGGCTCTACCGCGGATGGCGTGCGAGGAGCCAAGCATGACCGTCT	5DL|4500177|9510|389510	Sun et al (2014)
tae-miR160d-2	GCGTGCGAGGAGCCAAGCATG	CAATGGGATATGCCTGGCTCCCTGTATGCCACTCGCGTAGCTGCCAACTCCCCAAACCTTGCGTTGGCTCTACCGCGGATGGCGTGCGAGGAGCCAAGCATGACCGTCT	5BL|10897250|3507|36776	Sun et al (2014)
tae-miR160d-3	GCGTGCGAGGAGCCAAGCATG	AAGAGGTGAAAACAATGGGATATGCCTGGCTCCCTGTATGCCACTCGCGTAGCTGCCAACTCTCCAAACCCAGCGTTGGCTCTACCGCGGATGGCGTGCGAGGAGCCAAGCATGACCGTCTCTC	5AL|2785757|3282|39399	Sun et al (2014)
tae-miR167h-1	TGAAGCTGACAGCATGATCTGA	CGTGAGAGAATGAAGCTGACAGCATGATCTGATGGAGCCAAAATTCCAAGATATATAACCCCGCGCGACCGAACGCGTTTTCGGCTCGCATGCTCGACGAGCAGATCATGCTGGCAGCTTCAGTCTCTCACA		Sun et al (2014)
tae-miR167i-1	TGAAGCTGCCAGCATGATCT	TGTGAGAGACTGAAGCTGCCAGCATGATCTGCTCGTCCAGCATGCGAGCCGAAAACGCGTTCCATCGCGCGGGGTTGTATATTTGGAATTTTGGCTCCATCAGATCATGCTGCAGCTTCATTTTCTCACGGC	6AS|4365316|9001|405126	Sun et al (2014)
tae-miR167i-2	TGAAGCTGCCAGCATGATCT	TGTGAGAGACTGAAGCTGCCAGCATGATCTGCTCATCCAGCATGCGCCGAAACCGCGTTCGGTTGCGCGGGGTTATCTTGGAATTTTTGCTCCATCAGATCATGCTGCAGCTTCATTTTCTCACGGC	6DS|2061274|7954|193416	Sun et al (2014)
tae-miR167i-3	TGAAGCTGCCAGCATGATCT	TGTGAGAGACTGAAGCTGCCAGCATGATCTGCTCGTCGAGCATGCGAGCCGAAAACGCGTTCGGTCGCGCGGGGTTATATATCTTGGAATTTTGGCTCCATCAGATCATGCTGCAGCTTCATTCTCTCACGGC	6BS|2975147|6335|104714	Sun et al (2014)
tae-miR167j-1	TGAAGCTGCCAGCATGATCTGC	TGGTGTGAGAGACTGAAGCTGCCAGCATGATCTGCTCGTCGAGCATGCGAGCCGAAAACGCGTTCGGTCGCGCGGGGTTATATATCTTGGAATTTTGGCTCCATCAGATCATGCTGCAGCTTCATTCTCTCACGGC	6BS|2975147|6335|104714	Sun et al (2014)
tae-miR167j-2	TGAAGCTGCCAGCATGATCTGC	TGTGAGAGACTGAAGCTGCCAGCATGATCTGCTCATCCAGCATGCGCCGAAACCGCGTTCGGTTGCGCGGGGTTATCTTGGAATTTTTGCTCCATCAGATCATGCTGCAGCTTCATTTTCTCACGG	6DS|2061274|7954|193416	Sun et al (2014)
tae-miR167j-3	TGAAGCTGCCAGCATGATCTGC	TGTGAGAGACTGAAGCTGCCAGCATGATCTGCTCGTCCAGCATGCGAGCCGAAAACGCGTTCCATCGCGCGGGGTTGTATATTTGGAATTTTGGCTCCATCAGATCATGCTGCAGCTTCATTTTCTCACGG	6AS|4365316|9001|405126	Sun et al (2014)
tae-miR169l-1	TAGCCAAGAATGACTTGCCTG	GGGCCTTATCTCTGATAGCCAAGAATGACTTGCCTGTGTCTTGTTCATCCCTCAAGGCTTAATTGGCCTTGGGGTGTGGTTTCATTGGCAGTCTTCTTGGCTAGCCTGAGTGGCT	2BL|7952127|1734|30737	Sun et al (2014)
tae-miR169l-2	TAGCCAAGAATGACTTGCCTG	TTATCTCTGATAGCCAAGAATGACTTGCCTGTGTCTTCTTCCTCCCTCAAGGCAGCTTAATTGGCCTTGGGATGTGGTTCCATGGGCAGTCTTCTTGGCTAGCCTGAGTGGC	2DL|9911001|5164|114521	Sun et al (2014)
tae-miR169l-3	TAGCCAAGAATGACTTGCCTG	TTATCTCTGATAGCCAAGAATGACTTGCCTGTGTCTTGTTCCTCCCTCAAGGCGGCTTAATTGGCCTTGGGGTGTGGTTTCATGGGCAGTCTTCTTGGCTAGCCTGAGTGGC	2BL|8018605|9910|350710	Sun et al (2014)
tae-miR169l-4	TAGCCAAGAATGACTTGCCTG	TTATCTCTGATAGCCAAGAATGACTTGCCTGTGTCTTGTTCCTCCCTCAAGGCTTAATTGGCCTTGGGGTGTGGTTTCATGGGCAGTCTTCTTGGCTAGCCTGAGTGGC	2DL|9845853|8480|284658	Sun et al (2014)
tae-miR171g-1	TTGAGCCGTGCCAATATCTCT	CACTGGATGGAGCGATATTGGTGAGGTTCAATCCGATGCTAGGTCTTACAACAGTGTAAGCCAGTATCTGATTTGAGCCGTGCCAATATCTCTCCCTCGCTGT		Sun et al (2014)
tae-miR171h-1	TGAGCCGAACCAATATCACTC	GAAGAAGACGACATGCTGGTATTGTTTCGGCTCATGTCCTCGTCGAGCACATCGTCGGATGAGATGTGAGCCGAACCAATATCACTCATGTATTCTT	2AL|6437765|32783|1145690	Sun et al (2014)
tae-miR171h-2	TGAGCCGAACCAATATCACTC	GAAGAAGACATGCTGGTATTGTTTCGGCTCATATCCTCGTCGAGCACATCGTCGGATGAGATGTGAGCCGAACCAATATCACTCATGTATTCTT	2BL|7971091|35211|1329398	Sun et al (2014)
tae-miR172f-1	AGAATCTTGATGATGCTGCGT	GTGTTTGCGGGCGCGGCACCATCAAGATTCACATCCATCCCATCCAGGCATCCTTCGGTTCGTTTCCAAAACGAAACGGTCGACAACGCGTTGGACACAATATAGATGTGCATGAGAATCTTGATGATGCTGCGTCCGCACACAA		Sun et al (2014)
tae-miR172g-1	GCGGCACCATCAAGATTCACA	GTGTTTGCGGGCGCGGCACCATCAAGATTCACATCCATCCCATCCAGGCATCCTTCGGTTCGTTTCCAAAACGAAACGGTCGACAACGCGTTGGACACAATATAGATGTGCATGAGAATCTTGATGATGCTGCGTCCGCACACAA	7DS|3956020|7631|90001	Sun et al (2014)
tae-miR172h-1	GAATCTTGATGATGCTGCAT	GTGATTTCTGGTGTGGCATCATCAAGATTCACACAATGTATGGCATGCATGCGATGCTCTCATCCTTTCCCCATCCATGCATGCATGTGAACTGGAGTTCCGTTCATGCATGGGAGGTGGATGGATTGATGAGCTTTGCTAGCTAGCCAGCGTTATGTGTGGGAATCTTGATGATGCTGCATCGGTGATCAA	3B|10649722|16281|419609	Sun et al (2014)
tae-miR172h-2	GAATCTTGATGATGCTGCAT	GTGATTTCTGGTGTGGCATCATCAAGATTCACACAATGTATGGCATGCATGCGATGCTCTCATCCTTCCCCATCCATACATGCATGTGAACTGGAGTTCCGTTCATGCATGGGAGATGGATAGATTGATGAGCTTTGCTAGCTAGCCAGCGTACTATGTGTGGGAATCTTGATGATGCTGCATCGGCGATCAA	3AL|4263804|10014|78735	Sun et al (2014)
tae-miR172h-3	GAATCTTGATGATGCTGCAT	GTGATTTCTGGTGTGGCATCATCAAGATTCACACAATGTATGGCATGCATGCGATGCTCTCATCCTTCCCCATCCATGCATGCATGTGAACTGTAGTTCCGTTCATGCATGGGAGATGGATGGATTGATGAGCTTGCTTGCTAGCTAGCCAGCGTACTATGTGTGGGAATCTTGATGATGCTGCATCGGTGATCAA	3AS|6947145|5993|51851	Sun et al (2014)
tae-miR172i-1	GTGGCATCATCAAGATTCACA	GTGGCATCATCAAGATTCACACAATGTATGGCATGCATGCGATGCTCTCATCCTTCCCCATCCATGCATGCATGTGAACTGTAGTTCCGTTCATGCATGGGAGATGGATGGATTGATGAGCTTGCTTGCTAGCTAGCCAGCGTACTATGTGTGGGAATCTTGATGATGCTGCA		Sun et al (2014)
tae-miR2003b-1	CGGTAGGGCTGTATGATGGCGA	TCATTCGGATTCGACATCATACGCCCAACCGTGCATTTGATATGCATATATATGCATCACGAGCCACGGTAGGGCTGTATGATGGCGATACCGATTGG	4AL_7079956	Sun et al (2014)
tae-miR2003b-2	CGGTAGGGCTGTATGATGGCGA	TCATTCAGATTCGCCATCATACGCCCAACCGTACATTCGATATGCATATATATGCATCACGAGCCACGGTAGGGCTGTATGATGGCGATACCGATTGG	1AS|3275963|3223|123433	Sun et al (2014)
tae-miR2003b-3	CGGTAGGGCTGTATGATGGCGA	TCATTCAGATTCGCCATCATACGCCCAACCGTGCATTTGAAATGCATATATATGCATCACGAGCCACGGTAGGGCTGTATGATGGCGATACCGATTGG	2AL|3692773|320|34396	Sun et al (2014)
tae-miR2003b-4	CGGTAGGGCTGTATGATGGCGA	TCATTCGGATTCGCCATCATACGCCCAACCGTACATTCGATATGCATATATATGCATCACGAGCCACGGTAGGGCTGTATGATGGCGATACCGATTGG	6AS|4003118|201|5022	Sun et al (2014)
tae-miR2003b-5	CGGTAGGGCTGTATGATGGCGA	TCATTCGGATTCGCCATCATACGCCCAACCGTGCATTTGATATGCATATATATGCATCACGAGCCACGGTAGGGCTGTATGATGGCGATACCGATTGG	3AL|3895459|367|1848	Sun et al (2014)
tae-miR2003b-6	CGGTAGGGCTGTATGATGGCGA	TCATTCGGATTCGCCATCATACGCCCAACCGTGCATTTGATATGCATGTATATGCATCACGAGCCACGGTAGGGCTGTATGATGGCGATACCGATTGG	6AS|4363892|1327|32224	Sun et al (2014)
tae-miR2003c-1	CGATTGGGCTGTATGATGGCGA	ATTCGGATTCGCCATCATACGTCCAACCGTGCATTTGATATGCATATATATGCATCACGAGTCACGATTGGGCTGTATGATGGCGATACCGATT		Sun et al (2014)
tae-miR2003d-1	CGGTAGGGCTGTATGATGGTGA	TCATTTGGATTCGCCATCATACGCCCAATCGTGCATTTGATATGCATATATATGCATCACGAGCCACGGTAGGGCTGTATGATGGTGATATCGATTGG		Sun et al (2014)
tae-miR2003e-1	CGGTTGGGCTGCATGATGGCGA	TCATTCAGATTCGCCATCATACGTCCAACCGTGCATTTGATATGCATATATATGCATCACGAGCCACGGTTGGGCTGCATGATGGCGATACCGATTGG		Sun et al (2014)
tae-miR2003f-1	TGGTTGGGCTGTATGATGGCGA	TCATTCGGATTCGCCATCATACGTCCAACCGTGCATTTGATATGCATATATATGCATCACGAGCCATGGTTGGGCTGTATGATGGCGATACCGATTGG		Sun et al (2014)
tae-miR2003g-1	CGGTTAGGCTGTATGATGGCGA	TCATTCGGATTCGCCATCATACGTCCAACCGTGCATTTGATATGCATATATATGCATCACGAGCCACGGTTAGGCTGTATGATGGCGATACCGATTGG		Sun et al (2014)
tae-miR2003h-1	CGGTTGGGCTGTATGATGGTGA	TCATTCGGATTCGCCATCATACGTCCAACCGTGCATTTGATATGCATATATATGCATCACGAGCCACGGTTGGGCTGTATGATGGTGATACCGATTGG		Sun et al (2014)
tae-miR2003i-1	CAGTTGGGCTGTATGATGGCGA	TCATTCGGATTCGCCATCATATGTCCAACCGTGCATTTGATATGCATATATATGCATCACGAGCCACAGTTGGGCTGTATGATGGCGATACCGATTGG	2AL|6420956|6375|202910	Sun et al (2014)
tae-miR2003j-1	TGGTAGGGCTGTATGATGGCGA	ACATTCGGATTCGCCATCATACGCCCAACCGTGCATTTGATATGCATATATATGCATCACGAGCCATGGTAGGGCTGTATGATGGCGATACCGATTGG		Sun et al (2014)
tae-miR2006b-1	TGCTTAATGACAGTCGTGGTG	GTGAAGGCGATGCTTAATGACAGTCGTGGTGTCCTAGGCAAAGACGATGCTTAATGGCCAGCGTAGACATAGTCGCCTGGCTCTTCTAAGACACCACGACTGTCATTAAGCATCATCTTCACT	5AL|2752086|24834|433088	Sun et al (2014)
tae-miR2012b-1	TGGACGAGGATGTGCAACTGC	TTGGACGAGGATGTGCAACTGCGGTACGGTAGGACCTTCAGCTACGACCGGCAGCTGCACATCCATGCCCAAG		Sun et al (2014)
tae-miR2015b-1	TGCATCATCTCGAACTCGTCGG	GTGGAAAACCTGCATCATCTCGAACTCGTCGGTGCGATAGCATACAGCGTGATGTGGTGTTCATCACCGGCGAGTTTCAGATGATGCAGGCCTTCATC	7DL|3312797|5746|208804	Sun et al (2014)
tae-miR2015b-2	TGCATCATCTCGAACTCGTCGG	GTGGAAAACCTGCATCATCTCGAACTCGTCGGTGCGATAGCGTGCAGCGTGACATGGTGTTCATCACCGGCGAGTTCCAGATGATGCAGGCCTTCATC	7AL|4443818|2486|20757	Sun et al (2014)
tae-miR2020b-1	ATAGCATCATCCATCCTACCC	GAATTTGCCCATAGCATCATCCATCCTACCCTTCAATGGCGGCTGCTGCTGCCCCACGGTGGGTAGGATGGCCGGTGCAATGGATAGCTTCA	4BL|7036829|5781|43135	Sun et al (2014)
tae-miR2020b-2	ATAGCATCATCCATCCTACCC	GAACTTGTCCATAGCATCATCCATCCTACCCTACCCTTCAACGGCGGCCGCTGATGCCCCACGGCGGGTAGGATGGCTGGTGCTATTGTTAGCTTCAACCCGATGGTTAGGAAGTCGCTTTTATCGTTGCCGCCGTCCAAATCAAGGCGCGCAGAAGCAGGGAGCCAATCCTCCGGTTGAATTTGTCCATAGCATCAGCCAGTCCTCTGCTTTTCTGCACGATGGGTACTGCGATGGCTGGTGCTATGGATAAATTCA	6AS|4384520|6279|213936	Sun et al (2014)
tae-miR2020b-3	ATAGCATCATCCATCCTACCC	GAACTTGTCCATAGCATCATCCATCCTACCCTACCCTTCAACGGCGGCCGCTGGTGCCCCACGGTGGGTAGGATGGCTGGTGCTATGGGTAGCTTCA	6DS|2084038|11901|322508	Sun et al (2014)
tae-miR2020b-4	ATAGCATCATCCATCCTACCC	CATAGCATCATCCATCCTACCCTTCAACGGTGGTTGCCGATTCCCCACGTTGGGTAAGATGGCTGATGCTATGG	5AL|2747407|4300|45335	Sun et al (2014)
tae-miR2020c-1	ATAGCATCATCCATCCTACCT	GAACTTGTCCATAGCATCATCCATCCTACCTACCCTTCAACGGCGGCCGCTGATGCCCCACGGCGGGTAGGATGGCTGGTGCTATTGTTAGCTTCA		Sun et al (2014)
		Precursor
Ta-miR004-1-5p	TCACAAATATAAGATGTTCT	CTCCCTCCGTTCACAAATATAAGATGTTCTAACTTTTTTCTGATTCGGATGTATATAGACGCATTTTAGGTGTTTGTTCACTCATTTCAGTCTGTATGTAGTCCATATTGAAATATCCAAAACATCTTATATTTGGGAACGGAGGGAGT	gi|141652249|gb|CJ948054.1|CJ948054:68:216:-	Meng et al (2013)
Ta-miR004-2-5p	TCACAAATATAAGATGTTCT	CTTCCTCCGTTCACAAATATAAGATGTTCTATCTTTTTTCTGATTTGGATGTATATAGACGCATTTTGATGTATCTGTTCACTCATTTCAGTACATATGTACGTAGTTCACATTGCAATATCTAAAACATCTTATATTTATGAACAGAGGGAGT	gi|25147714|gb|CA596304.1|CA596304:16:169:+	Meng et al (2013)
Ta-miR004-3-5p	TCACAAATATAAGATGTTCT	CTCCCTCCTATCACAAATATAAGATGTTCTAGTAACTTTTTTTCTGAACCAGATGTATATAAACATGTTTTAGTGTGTTTGTTCACTCGTTTCACTCTATGTAGTCCATATTGAAATATCCAAAATATCTTATATTTGT	gi|32683072|gb|CD908748.1|CD908748:430:568:+	Meng et al (2013)
Ta-miR007-3p	AGAAGATTAGAAGATTAAGCA	TCAGTTGGTCTCTCTTAATTTTGTAATCTTCTGGAAATATGCTTACATATAATAAATGATGCGAAGGTAGATCATAGAAACATGAACACAATTCTTAATCTAAAGCAAGATGGTGTAGGCTACTTTTTGTGATTTAACACAAATAGCAGGCACACATGCACCAATACTAAGAAAATTAGCAAAGAAAATGAGTAAAAGAGGCACTTGACTTGTAGATTATAAAAGAGTGATGATCTAGAAGTCAACCCTCTTTTACCTGTAGTTTTGATCTACCTTCTCATCCATAGGATTAGTTATTATATTTAAGCATGTTTTTAGAAGATTAGAAGATTAAGCAAGCTCATTTG	gi|143393621|gb|CJ832040.1|CJ832040:353:699:+	Meng et al (2013)
Ta-miR007-5p	CTTAATTTTGTAATCTTCTGG	TCAGTTGGTCTCTCTTAATTTTGTAATCTTCTGGAAATATGCTTACATATAATAAATGATGCGAAGGTAGATCATAGAAACATGAACACAATTCTTAATCTAAAGCAAGATGGTGTAGGCTACTTTTTGTGATTTAACACAAATAGCAGGCACACATGCACCAATACTAAGAAAATTAGCAAAGAAAATGAGTAAAAGAGGCACTTGACTTGTAGATTATAAAAGAGTGATGATCTAGAAGTCAACCCTCTTTTACCTGTAGTTTTGATCTACCTTCTCATCCATAGGATTAGTTATTATATTTAAGCATGTTTTTAGAAGATTAGAAGATTAAGCAAGCTCATTTG	gi|143393621|gb|CJ832040.1|CJ832040:353:699:+	Meng et al (2013)
Ta-miR018-5p	TCTGTAAACAAATGTAGGACG	AATTACTCCCTCTGTAAACAAATGTAGGACGTTAATTAAACTGCGTAAACGTCCCACATTTGTTTACAGAGGGAGTAGGT	gi|20113376|gb|BJ302489.1|BJ302489:206:285:+	Meng et al (2013)
Ta-miR021-1-5p	TCTGGCGAGGGACATACACTGT	CGTAGGATCATCTGGCGAGGGACATACACTGTATAAGTGAAAAGCGGCGCGCCGTGCGGCGTGTACAGTTTATGTCCCCGGCAGACGATCTACGA	gi|20312117|gb|BQ167596.1|BQ167596:55:149:+	Meng et al (2013)
Ta-miR021-2-5p	TCTGGCGAGGGACATACACTGT	CGTAGGATCATCTGGCGAGGGACATACACTGTACAAGTGAATCGCGGCGCGCCCTGCGGCCTGTACAGTTTATGTCCCCGGCAGACGATCTACGA	gi|93247093|gb|CJ652184.1|CJ652184:12:106:+	Meng et al (2013)
Ta-miR023b-5p	TCGCAAATAATGGTGGCCCTCG	ATTGCACCCGTCGCAAATAATGGTGGCCCTCGGCGCTCTCTAACCTGGCTCGTCCGTGGAGGTGCCCCCATCATCGCAGCACCCTGTAGTAGAGGGGTAGCGGAAGAACCCACGCCCGTCCTGTGGCCTCGCCCAGCTTGCGCAGGCCACCATTATTTGCGACGCCTGCGAA	gi|21556577|gb|BQ607248.1|BQ607248:5:176:+	Meng et al (2013)
Ta-miR033-3p	TCAAAGGATGAGCAAATACT	TGATTGTTTCTGTAGATTTTCTCGTTTTTTGCACTGTCGCCATGGCGCATGTATCAAAGGATGAGCAAATACTGCAACAATAT	gi|25228716|gb|CA650420.1|CA650420:88:170:+	Meng et al (2013)
Ta-miR034-3p	AGGGGGCAATCTCACCTCAAC	TTTCTCTCTGTAGCGGCCGTTGAGATGAGATTACCCCATACCCTATAGCGGCAGCTCGACTCCGCACACGCGTAGGGGGCAATCTCACCTCAACAGCTGCTCTCAGTGAGCTTT	gi|25237721|gb|CA659209.1|CA659209:113:226:+	Meng et al (2013)
Ta-miR034-5p	TGAGATGAGATTACCCCATAC	TTTCTCTCTGTAGCGGCCGTTGAGATGAGATTACCCCATACCCTATAGCGGCAGCTCGACTCCGCACACGCGTAGGGGGCAATCTCACCTCAACAGCTGCTCTCAGTGAGCTTT	gi|25237721|gb|CA659209.1|CA659209:113:226:+	Meng et al (2013)
Ta-miR036-3p	TTCCGAAAGGCTTGAAGCAAAT	AATGCTCACGTTGCTTAGCTTCAAGCCTTTCAGAATAGGATAGATTGCACTGAGCTATGTGCAGTGCAGTCTACACTATTCCGAAAGGCTTGAAGCAAATTAACCCGCAT	gi|25553476|gb|CA737852.1|CA737852:305:414:-	Meng et al (2013)
Ta-miR039-5p	CAGAACCAGAATGAGTAGCTC	GAGGCGCCTCCAGAACCAGAATGAGTAGCTCATGCACCTACTCAACATAGTGAATGTGAGCTGCTCATTCTGGTTTTAGATGCGCTTCC	gi|32560343|gb|CD876527.1|CD876527:487:575:+	Meng et al (2013)
Ta-miR042-3p	TGATTGAGCCGTGCCAATATC	GGGTGGAATGGTCACTATGATGTTGGCTCGACTCACTCAGACCACGCCTGCCGGCCGGCCGTAGCCATGCATCTGCATGCGGTGGTGGCTCTGATTGAGCCGTGCCAATATCTCAGTGCTCTTTCATGCATG	gi|32685227|gb|CD910903.1|CD910903:74:205:+	Meng et al (2013)
Ta-miR044-1-3p	TGAGAAGGTAGATCATAATAGC	TTGTTGCTCAATTGTTATGATCTGCTTCTCATTTGAAGACTAGTTTATTACATATAAGCATATTTTTGAAAGTTTGAGAGAGAGATCACAAGCAGATCCCGTGCAGAAGGGAACATCATTGCTACAACTACAATAATTCTTCCACTTCAAGAGCCATTGGACCGCTAAACAAGTCTTTAGATGAGAAGGTAGATCATAATAGCTGAGCGAAAT	gi|39556279|gb|CK193889.1|CK193889:279:491:+	Meng et al (2013)
Ta-miR044-2-3p	TGAGAAGGTAGATCATAATAGC	TTGTTGCTCAATTGTTATGATCTGCTTCTCATCTGAAGACTAGTTTATTACATATAAGCATGTTTTTGGAAGTTTGAGAGAGAGATCACAAGCAGATCCCGTGTAGAAGAGAACATCATTGATACAACTATAATAATTCTTCCACTTCCAAGAGCCATTGGACCACTGAGAAATATGTTTAGATATAATAGACAAGTCTTTTGATGAGAAGGTAGATCATAATAGCTGAGCCGAAT	gi|39568892|gb|CK206502.1|CK206502:607:842:+	Meng et al (2013)
Ta-miR044-3-5p	TGAGAAGGTAGATCATAATAGC	AGTCTTTTGATGAGAAGGTAGATCATAATAGCTGAGCCGAATGAATGTGATACAGTTGCTCAATTGTTATGATCTGCCTCTCATTGAAGACTA	gi|39568892|gb|CK206502.1|CK206502:801:893:+	Meng et al (2013)
Ta-miR051-3p	AATAAGTGTGTGATTGCTACT	ATTGTAGTTATTTGGTGGCCCTTAAGCCATATTTATTGTAATAAGTTCTCTTTTGAGACACTCGATGTAATAAGTGTGTGATTGCTACTCTGCTATAAA	gi|49517760|gb|AL811059.1|AL811059:31:129:-	Meng et al (2013)
Ta-miR053-3p	AGGTGGTTAGGATACTCGGCT	CCCGGGATATCGTCGACCCACGCGTCCGTTAATATGGCCGTGTGTGGATGTATACATTAACACGCAGGTTAAAGGGCAAGTGATTATGATTGTCGATATGGTTCAGACTAAAGCTTAAGAACATATCCTCCGTCGTAGTCTAGGTGGTTAGGATACTCGGCTCTCACCCGAG	gi|55684635|gb|CV779695.1|CV779695:98:269:+	Meng et al (2013)
Ta-miR057-1-3p	TGGCCGTTGGTAGAGTAGGAGA	CAAAGGCGGCCTCGCTTCTCTTCCACTCTACCAACAGCCACGTCTCCCCCGCGACCATGGCGTGGCCGTTGGTAGAGTAGGAGACGAGCATGGCCACCTGTTCC	gi|92492816|gb|CJ576106.1|CJ576106:209:312:-	Meng et al (2013)
Ta-miR057-2-5p	TGGCCGTTGGTAGAGTAGGAGA	GACCATGGCGTGGCCGTTGGTAGAGTAGGAGACGAGCATGGCCACCTGTTCCCCGCCCTGATGCCCAGCAATCAAGGCGTGCCAGCGTACAGCCAGAAGGTCTACCCGGGCTGCCAAGCTCCACGCCGTGCTCT	gi|92492816|gb|CJ576106.1|CJ576106:127:260:-	Meng et al (2013)
Ta-miR068-5p	CTCTCTCGGGAGGGCTGATC	AAGCCCTAATCTCTCTCGGGAGGGCTGATCTGGAGTCCGATCGGGGCTCCGGAGAGGGGGATTCATCG	gi|93261351|gb|CJ622557.1|CJ622557:194:261:-	Meng et al (2013)
Ta-miR106-5p	CGGTGGAGCTGGTTGATGGAC	GAGGGAGGGNCGGTGGAGCTGGTTGATGGACATGCGGCGGTGGCGGCAAAGGGGACCAAAGTCTTTATATTTTAGGACTTTTGTCCCTTCGCCGCCGCCGCCACCTCCCATCCATCCCTCAACTCCGCCGCCTCTCTCTCT	gi|39571642|gb|CK209252.1|CK209252:381:521:-	Meng et al (2013)
Ta-miR107-2-3p	AAAATACTTGTCGGAGAAATG	TTTTTTTTTGAAAAGTGTTTCTGAATTCAATGCATGGAAGGGCCAAAATAACCAAAACTCTAGGCAGGGTAGAATGCACAGATATATTACAAAAATGTCTAGTGGTTGCTAAGAGATACTCCCTCTATGTCAAAATATAAGACCTTTTTTGACAACAAAAAAACGTCTCAATGCTCGTTGCCAAATGAGATGAAATTGCTCCTGGTTGAATATTCAAACAAAGGGGGCATGTTACAGACGACACACGCCATTCCTTTATACTCCCTCTGTCCAAAAATACTTGTCGGAGAAATGAATGTATCTA	gi|62531986|gb|DN829327.1|DN829327:602:905:-	Meng et al (2013)
Ta-miR113-5p	TGGCTACTTCCTTTCCCTTGCC	TCTTGAGCGTTGGCTACTTCCTTTCCCTTGCCCGTCGGTGCTCTTGTTCGCCTGGTGCGACAACGCCCCCTTGCACTGGCCACTCGGCCGCTCGTCGTGGTCGCCAGAGACGGGCGCCGTCGGATCTGCGGCCATGGGGAACATATTGTGACGGGACTGAGGTGCGAGTGGGTGCCTCAGGAT	gi|55684257|gb|CV779317.1|CV779317:115:297:-	Meng et al (2013)
Ta-miR128-5p	GTGGATGATGAGATCACAAGTAA	TAGTATGGATGTGGATGATGAGATCACAAGTAAAAATACAGTTATCCCTGTCTTACTTCCTCGGAAGGGTGCTGAGAACACTTTCAATCTGACACGATTACTTAAAGCATTTTGTGCAGTATGGTTGGTTATAGAAAGAGTATTCTGTTAGATTCTGCTTGTTTTTGATGTTTGAAAACGTGTTGTCTTTATTTTGATTTGGATTGGTTGTCGAGCATGAAGAAGAAAATCATTCGGATTCCCATTGATTTGTAATAAACATGAGATCTTTAACCAGCTACTTCTGACTCGTCATACAATCTGCCATCAG	gi|93227690|gb|CJ723759.1|CJ723759:236:545:+	Meng et al (2013)
Ta-miR154-5p	GGCGAGGGACATACACTGTACA	CCGTAGGATCATNTGGCGAGGGACATACACTGTACAAGTGAATCGCGGCGCGCCCTGCGGCCTGTACAGTTTATGTCCCCGGCAGACGATNTACG	gi|93095780|gb|CJ544247.1|CJ544247:555:649:-	Meng et al (2013)
Ta-miR158-3p	AAGACAACTAATTTGGGACGG	AATACTCCCTCCGTCCCAAGTTAGTTGTCTTAGAATTTTTCTAGATACAGATATCTAGACACATTGTAGTGTTATAGGTAGATCCGTATCTAACAAATCTAAGACAACTAATTTGGGACGGAGGTAATATG	gi|141640254|gb|CJ777288.1|CJ777288:142:272:-	Meng et al (2013)
Ta-miR159-3p	TGTAGAAATAGGCACCGGTGC	CTTTTCTTAAGTGCCGATGCTTATTTGTACAGGAAAGACCCTTCCTGTAGAAATAGGCACCGGTGCTTCAAAAAAA	gi|141708603|gb|CJ796861.1|CJ796861:62:137:+	Meng et al (2013)
Ta-miR001-1-5p	TGCAGCGCCGGTGAACCGCTC	CGTCATTGCGTGCAGCGCCGGTGAACCGCTCCGGCCTCGGTGGAGGAGGACGGTTCATCAACGCTATGGCGCCTTTGCGT	gi|11542857|gb|BF473675.1|BF473675:397:476:+	Meng et al (2013)
Ta-miR001-2-5p	TGCAGCGCCGGTGAACCGCTC	CGTCATTGTGTGCAGCGCCGGTGAACCGCTCCGGCCTCGGAGGAGGCCCGGACGGTTCATCAACGCTGCACT	gi|21833469|gb|AL821700.1|AL821700:478:549:+	Meng et al (2013)
Ta-miR001-3-5p	TGCAGCGCCGGTGAACCGCTC	CGTCATTGCGTGCAGCGCCGGTGAACCGCTCCGGCCTCGGGGAGGAGGACGGTTCATCAACGCTATGGCGCCTTGCGT	gi|32781547|gb|CD933783.1|CD933783:451:528:+	Meng et al (2013)
Ta-miR002-5p	ACCCCTAGGTCGTCAATTTGA	GCGTGCGCGTACCCCTAGGTCGTCAATTTGACCAACCTAATACAAGTCAAATATTACAAAAAATATACCAATATAAACTTCATATGTTCTATTTTCAAACGGTATAATTTTTGTGCTATATAGTTTATATTAGGGTGATAAAATTGACAACCTAGGTATACGCACAGGA	gi|11543860|gb|BF474678.1|BF474678:219:387:-	Meng et al (2013)
Ta-miR003-1-5p	ATAAAAGGGGATGTATCTAGA	ATCAAAATAGATAAAAGGGGATGTATCTAGAACTAAGATATGTCTACATACATCCCGTTTTATTCATTTTGATG	gi|93190016|gb|CJ618101.1|CJ618101:44:117:-	Meng et al (2013)
Ta-miR003-2-5p	ATAAAAGGGGATGTATCTAGA	ATCAAAATAAATAAAAGGGGATGTATCTAGATGTATATTAGTTCTAGATACATCTCTTTTTATCCATTTTGATG	gi|93203433|gb|CJ589539.1|CJ589539:147:220:+	Meng et al (2013)
Ta-miR005-1-5p	TAATGTAAGACGTTTTTTGAC	CTCCGTCCCATAATGTAAGACGTTTTTTGACACTACACTAGTGTCAAAAAACGTCTTTCATTGTGGGACGGAGG	gi|39568892|gb|CK206502.1|CK206502:89:162:-	Meng et al (2013)
Ta-miR005-2-5p	TAATGTAAGACGTTTTTTGAC	CTCCGTCCCATAATGTAAGACGTTTTTTGACACTAGCATAGTGTCCAGAAACGTCCTATATTATGGGACGGAGG	gi|141705565|gb|CJ793823.1|CJ793823:17:90:+	Meng et al (2013)
Ta-miR005-3-5p	TAATGTAAGACGTTTTTTGAC	CTCCGTCCCGTAATGTAAGACGTTTTTTGACACTACAATAGAGTCAAAAAACGTCTTACATTATGGGACGGAGG	gi|141706417|gb|CJ794675.1|CJ794675:209:282:+	Meng et al (2013)
Ta-miR005-4-5p	TAATGTAAGACGTTTTTTGAC	CTCCGTCCCATAATGTAAGACGTTTTTTGACTCTATTGTAGTGTCAAAAAACGTCTTACATTACGGGACGGAGG	gi|141706417|gb|CJ794675.1|CJ794675:208:281:-	Meng et al (2013)
Ta-miR006-5p	GAGGCATCATTAGGAATACT	TTCTTGGTTAGAGGCATCATTAGGAATACTGACAGATGGGCTTTGTTTCCTTTCTGCCTGTAGCGACCGGCACAGGGACTCGAGTTTGTCCTTTTGATTCTTATATTNGTCTAGTTGCTTCTTCACCACCTC	gi|143288275|gb|CJ802265.1|CJ802265:234:365:-	Meng et al (2013)
Ta-miR008-5p	ATACTTGTCGAAGAAATGGAT	CCATCCCGAAATACTTGTCGAAGAAATGGATAAAATTGAATGTACCTATAACTAAAATACGTCTAGATTCATCCCTTTCTCCGACAAGTATTACCGGACCGAGGGA	gi|143443746|gb|CJ844480.1|CJ844480:54:159:+	Meng et al (2013)
Ta-miR009-1-5p	AATAAGTGTCGTGGTTTTAGT	TCTGTTTCAAAATAAGTGTCGTGGTTTTAGTTCAAATTTAAACTAAAACCACAACACTTAGTTTAGAA	gi|143485728|gb|CJ851722.1|CJ851722:661:728:+	Meng et al (2013)
Ta-miR009-2-5p	AATAAGTGTCGTGGTTTTAGT	TCTGTTTCAAAATAAGTGTCGTGGTTTTAGTTCAAATGTACACTAAAACCACAACACTTAGTTTACAACGGAG	gi|39623498|gb|CK217394.1|CK217394:730:802:+	Meng et al (2013)
Ta-miR010-3p	AGACACTTACTTTGGGACGGA	TACTACTCCCTTTGTCCCAAAATAAGTGTCTCAAGGTTAGTACAACTTTGTAAAGTTAGTATAAAGTTGAGACACTTACTTTGGGACGGAGGGAGTATTA	gi|143499718|gb|CJ854508.1|CJ854508:441:540:+	Meng et al (2013)
Ta-miR011-1-3p	AATGAACTTTGCACGCATGTAGA	TTGACGAATACTCAACATGCGTGCAATTTTCCATGAAGAAATAACATTCCAAAATGCTTCTGTAAAATGAAATAGTCGATTTGGAGCATCGATTTTGTTTCTTATAGGAGCATCTTGGAAAAAAATCTCAATGAACTTTGCACGCATGTAGAAAATNCGTCA	gi|143561597|gb|CJ877788.1|CJ877788:440:632:+	Meng et al (2013)
Ta-miR011-1-5p	AACATTGACGAATACTCAACA	AAAAAAATCAGAAAAAATCAAACATTGACGAATACTCAACATGCGTGCAATTTTCCATGAAGAAATAACATTCCAAAATGCTTCTGTAAAATGAAATAGTCGATTTGGAGCATCGATTTTGTTTCTTATAGGAGCATCTTGGAAAAAAATCTCAATGAACTTTGCACGCATGTAGAAAATNCGTCAATGTTTG	gi|143561597|gb|CJ877788.1|CJ877788:440:632:+	Meng et al (2013)
Ta-miR011-2-3p	AATGAACTTTGCACGCATGTAGA	TTGACGAATACTCAACATGCGTGCAATTTTACATGAAGAAATAACATTCCAAAATGCTTCTGTAAAAAATAATTGATGCTCCAAAAAGTCGTTTTTAGAGCAATTTGGAGCATCGATTTTGTTTCTTATAGGAGCATCTTGGGAAAAAAAATCTCAATGAACTTTGCACGCATGTAGAAAATTCGTCA	gi|93245457|gb|CJ621956.1|CJ621956:254:441:-	Meng et al (2013)
Ta-miR011-3-3p	AATGAACTTTGCACGCATGTAGA	TTGACGAATACTCAACATGCGTGCAATTTTCCATGAAGAAATAACATTCCAAAATGCTTCTGTAAAATGAAATAGTCGATTTGGAGCATCGATTTTGTTTCTTATAGGAGCATCTTGGAAAAAAAATCTCAATGAACTTTGCACGCATGTAGAAAATTCGTCA	gi|93737239|gb|CJ580859.1|CJ580859:191:353:-	Meng et al (2013)
Ta-miR011-4-3p	AATGAACTTTGCACGCATGTAGA	TTGACGAATACTCAACATGCGTGCAATTTTCCATGAAGAAATAACATTCCAAAATGCTTCTGTAAAAAATAATTGATGCTCCAAAAAGTCCTTTTTAGAGCAATTTGGAGCATCGATTTTGTTTCTTATAGGAGCATCTTGGAAAAAAAAATCTCAATGAACTTTGCACGCATGTAGAAAATTCGTCA	gi|143695769|gb|CJ922545.1|CJ922545:469:656:+	Meng et al (2013)
Ta-miR012-1-3p	TGCAGGGTGAGGGTGGGATTC	GGTGATGCGCCTACGGAGTTCATGTCCTTCACCAACTGCTTCCATGGCCGGACCATTGGCTCGCTCGCGCTGACTAGCAAGGTGCAGTACAGGGAGCCCTTTGAACCTGTCATGCCCGGCTCAACATTTGTCGAGTATGGCAATTTGGAGGAGGCCAAGAAGGTGATACAGTCGGGGAAGATTGCTGCTGTGTTTGTCGAGCCCGTGCAGGGTGAGGGTGGGATTCACAGTGCCAC	gi|143563148|gb|CJ878150.1|CJ878150:118:353:+	Meng et al (2013)
Ta-miR012-2-3p	TGCAGGGTGAGGGTGGGATTC	GACGCGCCTACGGAGTTCATGTCCTTCACCAACTGCTTCCATGGCCGGACCATTGGCTCGCTCGCGCTGACCAGCAAGGTGCAGTACAGGGAGCCCTTTGAACCGGTCATGCCCGGCTCAACATTTGCAGAGTATGGCAATTTGGAGGAGGCCAAGAAGGTGATACAGTCGGGGAAGATTGCTGCTGTGTTTGTCGAGCCCGTGCAGGGTGAGGGTGGGATTCACAGTGCTAC	gi|143708072|gb|CJ926873.1|CJ926873:85:317:+	Meng et al (2013)
Ta-miR012-3-3p	TGCAGGGTGAGGGTGGGATTC	GGTGACGCGCCTACGGAGTTCATGTCCTTCACCAACTGCTTCCATGGCCGGACCATTGGCTCGCTCGCGCTGACCAGCAAGGTGCAGTACAGGGAGCCCTTTGAACCCGTCATGCCCGGCTCAACATTTGTCGAGTATGGCAATTTGGAGGAGGCCAAGAAGGTGATACAGTCGGGGAAGATTGCTGCTGTGTTTGTCGAGCCCGTGCAGGGTGAGGGTGGGATTCACAGTGCCAC	gi|49519342|gb|AL812641.1|AL812641:30:265:+	Meng et al (2013)
Ta-miR013-3p	AGACTTATATTTAGAAACGGA	TTGTACTCCCTTCTTTCCTAAATGTAAGTCTTTCTAGAGATTTCAATGCAAACTACATACGGAAATCTCTAGAAAGACTTATATTTAGAAACGGAGGGAGTAGTA	gi|143578735|gb|CJ883130.1|CJ883130:98:202:+	Meng et al (2013)
Ta-miR015-3p	ACAGAGTCGAATTAGAGGGTA	TTCTTGAGGGCCATTTTAGATACTCTCTAATTCGACTTTATCCTCTGGTTTAGACAGGAATTTTGATAAAATCCTTTCTAAGTGAACGGACAGAGTCGAATTAGAGGGTACCCAAGCACG	gi|143778879|gb|CJ951655.1|CJ951655:271:390:+	Meng et al (2013)
Ta-miR016-1-3p	ACACTTATTATGGATCGGAGG	TCAGAACCACTTTAATTACTACTCCCTCCGATCCAAAATAAATGTCGCAGTTTTGAACAACCTTAGTTCAACGCAGCGACACTTATTATGGATCGGAGGGAGTATCTGT	gi|143792937|gb|CJ958667.1|CJ958667:695:803:-	Meng et al (2013)
Ta-miR016-2-3p	ACACTTATTATGGATCGGAGG	TGGTGTACTACCTCCGATCCAAAATAAGTGTCGCGTTTTGAATCAGAGTTAGTTAAAAACCGCGACACTTATTATGGATCGGAGGTATTATTATT	gi|25419159|gb|CA697367.1|CA697367:188:282:-	Meng et al (2013)
Ta-miR016-3-3p	ACACTTATTATGGATCGGAGG	CCCTCCGATCCAAATAAGTTTCTCAGTTTTGAACTAAGGTTAGTTCAACCTTGGTTCAAAACTGCGACACTTATTATGGATCGGAGGT	gi|22303267|gb|BQ904483.1|BQ904483:558:645:+	Meng et al (2013)
Ta-miR017-5p	TAGCCAAGGATGATTTGCCT	CCATCTTCGATAGCCAAGGATGATTTGCCTGTGAAACTCCCTTGGCAGCCGAGCTCTCTGCCACAGAGAGCGGCGTCCGGCGGTTCCATGGGCAAGTCACCCTGGGCTACCCGAAGTACC	gi|19956307|gb|BJ225371.1|BJ225371:412:531:-	Meng et al (2013)
Ta-miR019-5p	TGACCCTGAGGCACTCATACCG	CACCTGAGTTTGACCCTGAGGCACTCATACCGCCAGCTTGTTTAGAATGCTAGCCGCATGAGTGCCTCATGCAGCGGTATCGCCGGTATGAGTGTTTCAGGGTCAAGCTTCGGTT	gi|20114431|gb|BJ304328.1|BJ304328:124:238:+	Meng et al (2013)
Ta-miR020-3p	AGGACAAGTATTTCCGGACGG	TAATACTCCCTCCGTCCGGAAATACTTGTCCTAGAAATGATTGTATCTAGACTTATTTTAGTTATAGATCTAGGACAAGTATTTCCGGACGGGGGAGAACAT	gi|20299646|gb|BQ162589.1|BQ162589:151:252:+	Meng et al (2013)
Ta-miR020-5p	GTCCGGAAATACTTGTCCTAG	TAATACTCCCTCCGTCCGGAAATACTTGTCCTAGAAATGATTGTATCTAGACTTATTTTAGTTATAGATCTAGGACAAGTATTTCCGGACGGGGGAGAACAT	gi|20299646|gb|BQ162589.1|BQ162589:151:252:+	Meng et al (2013)
Ta-miR021-1-3p	AGTTTATGTCCCCGGCAGACG	CGTAGGATCATCTGGCGAGGGACATACACTGTATAAGTGAAAAGCGGCGCGCCGTGCGGCGTGTACAGTTTATGTCCCCGGCAGACGATCTACGA	gi|20312117|gb|BQ167596.1|BQ167596:55:149:+	Meng et al (2013)
Ta-miR021-2-3p	AGTTTATGTCCCCGGCAGACG	CGTAGGATCATCTGGCGAGGGACATACACTGTACAAGTGAATCGCGGCGCGCCCTGCGGCCTGTACAGTTTATGTCCCCGGCAGACGATCTACGA	gi|93247093|gb|CJ652184.1|CJ652184:12:106:+	Meng et al (2013)
Ta-miR022-5p	TTGCACTACAGAGGACATCAA	AAGTCCAGGGTTGCACTACAGAGGACATCAAGTCTGCCCTGCGTCAGATTGGTGTGCCGACACAATAACATCTTTGCGCGCACCACACGAAAAGGAAGAAGAAAAGGAGAGGAAGAACGAGCCAAACCGAGCGCCACTATTTCCATACCTGATGGGAATGTCGATTTTGTTTGTAGATTGTAGAGTGTGGGTGT	gi|20441405|gb|BQ245529.1|BQ245529:307:500:+	Meng et al (2013)
Ta-miR023a-5p	TCGCAAATAATGGTGGCCCT	ATTGCACCCGTCGCAAATAATGGTGGCCCTCGGCGCTCTCTAACCTGGCTCGTCCGTGGAGGTGCCCCCATCATCGCAGCACCCTGTAGTAGAGGGGTAGCGGAAGAACCCACGCCCGTCCTGTGGCCTCGCCCAGCTTGCGCAGGCCACCATTATTTGCGACGCCTGCGAA	gi|21556577|gb|BQ607248.1|BQ607248:5:176:+	Meng et al (2013)
Ta-miR024-5p	AATGGATAAAAAAAGATGTATCT	TTGTCATCCAAATGGATAAAAAAAGATGTATCTATAACTAAAATACGTCTAGATACATTCCCTTTTATCCATTTTGATGACAAG	gi|222364046|gb|GH725064.1|GH725064:80:163:-	Meng et al (2013)
Ta-miR025-5p	TTAATTGACGCAGCCTCTATA	CCGATCCGAGTTAATTGACGCAGCCTCTATACAATGTCCCGTTTACATTGTATAGAGGCTGCCTAAATTAATTCAGATCGGA	gi|222364247|gb|GH724087.1|GH724087:238:319:+	Meng et al (2013)
Ta-miR026-3p	AAGACAAGTAATTCGGGACGG	TGTATTGCCTCCTCCTTAAGTTACTTGTCTCTAAATTTGTCTAGATACCTATGTACTTGACACAAAAACATGTCTAGGTACATTTGTATCTAACAAATGTAAGACAAGTAATTCGGGACGGAGTTAATGTC	gi|239862333|gb|GR304718.1|GR304718:341:471:+	Meng et al (2013)
Ta-miR027-5p	ACAATTAATTTGGATCGGAGG	TAAAGCTGCGACAATTAATTTGGATCGGAGGGAGTAGCACATTGGTTGATATATGCTTATACTTGTTTGTGTCAACCAGGTAATGAACAATCAGGAAGCCGTTGATGTGGTGAAAAGGTACAAGGACCCACAAACAGCTGCCAAGCAATTAGTCCGCCGAAGCAGTGGAAAAGAGACAGTAAAGATGATATACATGCGTGGGTCCTTCCGGTCAAGATGTAAATTGTTGCAAGCAACC	gi|25193967|gb|CA615670.1|CA615670:67:304:+	Meng et al (2013)
Ta-miR028-3p	TTGCTGGAAGAGTTTTATTCAA	CACAGGTATTTCGGACATTGGTAAAACAAACCAGCAGGCCTCCNGACATGCNGACACCTTGATAGTGGCCGCGCGTACCTCATCTCAGGCCACAATCGGATTGTCCAAACTTCTAGTAGGCCAATCGAGAAGTGCCCCTGGCGGCTACCGGTGGTTGACAGGTTTGACCAACACTCATGAGCACTGGCCCGTGTTGTTGATTAAGAATCCTCGGGCTAATTACTCCTGATGCAAATTTTAGTTGTTATTAGGCAAATGGTAAAACCAAAGTCGGGCCTTGCTGGAAGAGTTTTATTCAAGGAAAACTGT	gi|25197956|gb|CA619660.1|CA619660:11:319:-	Meng et al (2013)
Ta-miR029-3p	ATATTAGTTTACGGAGGGAAT	TGTAGTACTCCCTCTGTAACTTAATNTAAGAGCATTTAGATTACTTAAAATAGTGATCTAAACACTCTTATATTAGTTTACGGAGGGAATAGTAGTTACA	gi|25205291|gb|CA626995.1|CA626995:346:445:-	Meng et al (2013)
Ta-miR030-3p	AATATGGATCAGAGGAGGTAA	TCAAAAGAAAGTACTTCCTCTAATCCATATTAGTTGTCGCTGATTTAGTAGTGTACTAAATCAATGACAATTAATATGGATCAGAGGAGGTAACATGTATTTT	gi|25210966|gb|CA632670.1|CA632670:235:337:-	Meng et al (2013)
Ta-miR031-3p	TCAATTAATTTGGATCGGAGG	GTTCCTACTCCTCCCATCCATATTAATAGACGCATGCTTTGTGCGTCAATTAATTTGGATCGGAGGGAGTACTAAA	gi|25211102|gb|CA632806.1|CA632806:29:104:-	Meng et al (2013)
Ta-miR032-3p	ATCTTGCTTAAGGCGTTACT	GTCCTCACCCAGTGACAGTAGGGGTAGCGAGGCATGTATTGTATTGTTGCCATCAAGGATAACAAGATGGGGTTTTCTTCATATTGCATGAGTTATCCCTCTACATCATGTCATCTTGCTTAAGGCGTTACTGTGTTTAACT	gi|25216031|gb|CA637735.1|CA637735:265:406:+	Meng et al (2013)
Ta-miR032-5p	TGACAGTAGGGGTAGCGAGGC	GTCCTCACCCAGTGACAGTAGGGGTAGCGAGGCATGTATTGTATTGTTGCCATCAAGGATAACAAGATGGGGTTTTCTTCATATTGCATGAGTTATCCCTCTACATCATGTCATCTTGCTTAAGGCGTTACTGTGTTTAACT	gi|25216031|gb|CA637735.1|CA637735:265:406:+	Meng et al (2013)
Ta-miR035-3p	AGGAGGGGAGGGAAGGGAAGG	TCCGGCGGCCTCCTCTTCCCATCCACGCCGCGCCGGCGACCTCCCTATCCTCTCCTCTGTCTGCCTGGTCGGGCCGAGACCCTAGCCCGATGCCATGGCGACCATGGCAGCAGGAGGAGCCCGGTCATGGCGGCCTCCTCTCCCTGCAGCGCTGCCGCACCTCACCTTCTCTTCTCTTCTCTCCTCTTCTCTCCCAGTNNNNGAGAGGAGGGGAGGGAAGGGAAGGCCTTCTCCGG	gi|25548750|gb|CA733152.1|CA733152:54:289:+	Meng et al (2013)
Ta-miR035-5p	TTCTCTTCTCTTCTCTCCTCT	TCCGGCGGCCTCCTCTTCCCATCCACGCCGCGCCGGCGACCTCCCTATCCTCTCCTCTGTCTGCCTGGTCGGGCCGAGACCCTAGCCCGATGCCATGGCGACCATGGCAGCAGGAGGAGCCCGGTCATGGCGGCCTCCTCTCCCTGCAGCGCTGCCGCACCTCACCTTCTCTTCTCTTCTCTCCTCTTCTCTCCCAGTNNNNGAGAGGAGGGGAGGGAAGGGAAGGCCTTCTCCGG	gi|25548750|gb|CA733152.1|CA733152:54:289:+	Meng et al (2013)
Ta-miR037-5p	CATCAAAATGGACAAAAAGG	AAGTACTTGTCATCAAAATGGACAAAAAGGGATATATCTAGAACTATTATACATCTGGATACATCACCTTTTATTCATTTTGATGACAAATATTTT	gi|32548468|gb|CD864652.1|CD864652:375:470:+	Meng et al (2013)
Ta-miR038-1-5p	AATACTTGTCGGAGAAATGGA	TCCGTCTAGAAATACTTGTCGGAGAAATGGATGTATCTAGACATATTTTAATTCTAGATACATTCAATTTTATCTATTTGTGCGACTAGTATTTCCGGACGGAA	gi|32549671|gb|CD865855.1|CD865855:136:239:-	Meng et al (2013)
Ta-miR038-2-5p	AATACTTGTCGGAGAAATGGA	TCTGTCTGAAAATACTTGTCGGAGAAATGGATATATCTAGATGTATTCTAGTTCTAGATACATCCATTTTTATCCATTTCTCTGACAAGTATTTTCTAGACGGAG	gi|45802875|gb|CN012843.1|CN012843:405:509:+	Meng et al (2013)
Ta-miR038-3-5p	AATACTTGTCGGAGAAATGGA	TCCATCCCAAAATACTTGTCGGAGAAATGGATAAAATTGGATGTATCTATAACTAAAATACGTCTAGATTCATTCATTTCCCCGACAAGTATTTTCGGACGGAG	gi|93260901|gb|CJ607944.1|CJ607944:61:164:+	Meng et al (2013)
Ta-miR040-3p	AGTAAAACGGAATGGAGGGAG	TTAGGAAGTACTCCCTCCGTTCCGATTTACTCGTTGTGGTTTTAGTTCAAATTTAAACTAAAATCACGACGAGTAAAACGGAATGGAGGGAGTACATGAACA	gi|32658810|gb|CD889929.1|CD889929:396:497:+	Meng et al (2013)
Ta-miR041-3p	TATGGGACAGAGGGAGTAGTAG	TTGTATCATCTACTCCCTCCTTCCCATAATTCCCATAATATAAGACTTTTTTGACATTACATTATGGGACAGAGGGAGTAGTAGAAAGATAAGT	gi|32662431|gb|CD892022.1|CD892022:90:183:+	Meng et al (2013)
Ta-miR042-5p	TGTTGGCTCGACTCACTCAGA	GTCACTATGATGTTGGCTCGACTCACTCAGACCACGCCTGCCGGCCGGCCGTAGCCATGCATCTGCATGCGGTGGTGGCTCTGATTGAGCCGTGCCAATATCTCAGTGCT	gi|32685227|gb|CD910903.1|CD910903:84:193:+	Meng et al (2013)
Ta-miR043-5p	AGGAGGAAGGAGGAAGAAGAG	AGGAGGAAGGAGGAAGAAGAGGGTTTTGCTACGTGGCATGGAATTCATGGCATAGTTGGTTCTTTCTTCTTCCTCTTCCTACCTC	gi|32776208|gb|CD928444.1|CD928444:1:85:+	Meng et al (2013)
Ta-miR044a-5p	TGTTATGATCTGCTTCTCATT	TTGTTGCTCAATTGTTATGATCTGCTTCTCATTTGAAGACTAGTTTATTACATATAAGCATATTTTTGAAAGTTTGAGAGAGAGATCACAAGCAGATCCCGTGCAGAAGGGAACATCATTGCTACAACTACAATAATTCTTCCACTTCAAGAGCCATTGGACCGCTAAACAAGTCTTTAGATGAGAAGGTAGATCATAATAGCTGAGCGAAAT	gi|39556279|gb|CK193889.1|CK193889:279:491:+	Meng et al (2013)
Ta-miR044b-5p	TGTTATGATCTGCTTCTCATC	TTGTTGCTCAATTGTTATGATCTGCTTCTCATCTGAAGACTAGTTTATTACATATAAGCATGTTTTTGGAAGTTTGAGAGAGAGATCACAAGCAGATCCCGTGTAGAAGAGAACATCATTGATACAACTATAATAATTCTTCCACTTCCAAGAGCCATTGGACCACTGAGAAATATGTTTAGATATAATAGACAAGTCTTTTGATGAGAAGGTAGATCATAATAGCTGAGCCGAAT	gi|39568892|gb|CK206502.1|CK206502:607:842:+	Meng et al (2013)
Ta-miR045-5p	TGAAGACTAGTTTATTACAT	TGCCTCTCATTGAAGACTAGTTTATTACATATAAGCATATTCTTGAATGGTTGAGAGAGAGATCACAGCAGATCTCGTGCAGAAGAGAGCATCATTGATACCACTATTATGATTCTTCACTTCAGGAACCATTGGGCCGCTAAAAATATGTTAAATATAATAACCAGTCTTTAAATGAAAGGCGA	gi|39568892|gb|CK206502.1|CK206502:875:1059:+	Meng et al (2013)
Ta-miR046-5p	AACAAATATAAGAGCGTTTAG	TCGCTCCATAAACAAATATAAGAGCGTTTAGATCACTACTTTAGTAATCTAAACGCTCTTATATTTCTTTACAGAGGGAGTAC	gi|39571986|gb|CK209596.1|CK209596:272:354:-	Meng et al (2013)
Ta-miR047-5p	TTGAGGTGGATTTGAAGGGGAT	CCTTGTTCGGTTGAGGTGGATTTGAAGGGGATTGAGGTGGATTTGGAGGGATTAAATCCCCTACAAGTTAAGAACCCTCTAAATCTCGTTCAATCCTCTCCAATCCCCTTAACCGAACAAGGC	gi|39572972|gb|CK210582.1|CK210582:408:530:-	Meng et al (2013)
Ta-miR048-3p	AATAGGCACCGGTGCTTCAGA	ACCAGACTTTTCTTAAATGCCGATGCTTATTTGTACAGGAGAGACGCTTCATGAATAAATAGGCACCGGTGCTTCAGAAAACCCGATT	gi|39620252|gb|CK214148.1|CK214148:211:298:+	Meng et al (2013)
Ta-miR049-5p	ACAAGTATTTGGGAACGGAGG	GCCTAGAAGGACAAGTATTTGGGAACGGAGGGAGTACATGGCAAATAATTACAGCGAAGAAGTGGTAACCTATACATATATGCAATGCAGTCTAATTCTAGTTCTTTACTGCATTGTTCTGCAAAAAGTAGGA	gi|45799705|gb|CN009673.1|CN009673:550:682:-	Meng et al (2013)
Ta-miR050-3p	CGTGCTTCCTCGTCGAACGGT	TAGCGGCGTAGCCGGCTCCGTTCGCCGGAGAAGCATGTTGCGGACCAGCGCCGCGTGCTTCCTCGTCGAACGGTGGCGACCATGTTGCACGCGC	gi|49516861|gb|AL810160.1|AL810160:71:164:+	Meng et al (2013)
Ta-miR050-5p	TTCGCCGGAGAAGCATGTTGC	TAGCGGCGTAGCCGGCTCCGTTCGCCGGAGAAGCATGTTGCGGACCAGCGCCGCGTGCTTCCTCGTCGAACGGTGGCGACCATGTTGCACGCGC	gi|49516861|gb|AL810160.1|AL810160:71:164:+	Meng et al (2013)
Ta-miR052-3p	AATATGGATTGGAGGGAGTAT	GTAAAATAAGTACTCCCTCGGATTCATATTAGTTGTCGCATGTTTAGTACAACTTTAGTACAAAGTTGTACCAAACCAGCAACAGTTAATATGGATTGGAGGGAGTATCATAATTTTG	gi|55596002|gb|CV758739.1|CV758739:514:631:+	Meng et al (2013)
Ta-miR054-3p	ATTTCTGGACAGAGGGAGTAT	ACCAAAGAAGATACTCCCTCCGCCCCAAAATGTAAGAGACCGTTAGTCTTACATTTCTGGACAGAGGGAGTATGTTTTACTCA	gi|55687576|gb|CV782636.1|CV782636:190:272:+	Meng et al (2013)
Ta-miR055-5p	ACATTTGAGGAGCTCGTGGCA	TCGTGTTCGGACATTTGAGGAGCTCGTGGCAAAAAAGACAAAATCGGTCCGAACAGTGAGTGAACAGTAAACTTTCTCACAGACCCCAATTTTTTTTTCTGGGAGTTACTCAGATGTCCAAACACCA	gi|55687624|gb|CV782684.1|CV782684:145:271:+	Meng et al (2013)
Ta-miR056-5p	TGGCTGTTGGTAGAGTGGAAG	GGGGGAGACGTGGCTGTTGGTAGAGTGGAAGAGAAGCGAGGCCGCCTTTGATGGTGAGCACCGCGCAGGCGCAGCTGCTCGGCCACTCCGACCGAAAGCCAGTGCTCCGAG	gi|92492816|gb|CJ576106.1|CJ576106:263:373:+	Meng et al (2013)
Ta-miR057-1-5p	TTCCACTCTACCAACAGCCACG	CAAAGGCGGCCTCGCTTCTCTTCCACTCTACCAACAGCCACGTCTCCCCCGCGACCATGGCGTGGCCGTTGGTAGAGTAGGAGACGAGCATGGCCACCTGTTCC	gi|92492816|gb|CJ576106.1|CJ576106:209:312:-	Meng et al (2013)
Ta-miR058-5p	TTGTACAATGGGAGATGCTTA	GCGGCAGTACTTGTACAATGGGAGATGCTTAGTGAGGTGCTTAGAAAAATAAACTGATTTTTTTTAAAGCACTGATGCCTATTTCTACAGGAGAAACGCTTAGTTAAGCGTCTATCCTGTACAAATAAGCACCGGTGCCTAAGGAAAGCCTGGTTTATTTCTCTAAGCATCCTCCCTAAGCACCTGCATTGTACGAGGCCTT	gi|93020625|gb|CJ543226.1|CJ543226:48:249:-	Meng et al (2013)
Ta-miR059-5p	CAGAAATGGATGTATCTAGAC	TTACTTGTCACAGAAATGGATGTATCTAGACATATTTTAGTTCTAAATACATCCATTTTCGAGACAAGC	gi|93035514|gb|CJ734014.1|CJ734014:227:295:+	Meng et al (2013)
Ta-miR060-3p	ACTTATTTTGGACGGAGGGAG	TCCCTCGGTCCTGAAATAACTGTAGTGGTTTTAGTTCCAATTTAAACTAAAATTTACTGAAACCACAACACTTATTTTGGACGGAGGGAGTACTATTTAA	gi|93063080|gb|CJ658560.1|CJ658560:1:100:+	Meng et al (2013)
Ta-miR061-1-3p	CTCTTATATTGTGGGACAGAG	TCTTTTCTCCCTCCGTCCCATAATATAAGAGCATTTTCGTCCCATAATATAAGAGCGTTCCTAACACTTAGTGTAGTGTCAAAAAGGCTCTTATATTGTGGGACAGAGGGAGTACATT	gi|93074783|gb|CJ592247.1|CJ592247:13:130:+	Meng et al (2013)
Ta-miR061-1-5p	CCGTCCCATAATATAAGAGCA	TCTTTTCTCCCTCCGTCCCATAATATAAGAGCATTTTCGTCCCATAATATAAGAGCGTTCCTAACACTTAGTGTAGTGTCAAAAAGGCTCTTATATTGTGGGACAGAGGGAGTACATT	gi|93074783|gb|CJ592247.1|CJ592247:13:130:+	Meng et al (2013)
Ta-miR061-2-5p	CCGTCCCATAATATAAGAGCA	CTTTTACTCCCTCCGTCCCATAATATAAGAGCATTTTCGTCCCATAATATAAGAGCGTTCCTAACACTTAGTGTAGTGTCAAAAAGGCTCTTATATTGTGGGACAGAGGGAGTACATT	gi|93180997|gb|CJ698246.1|CJ698246:246:363:-	Meng et al (2013)
Ta-miR062-5p	ATATAAGAGCGTTTTTGACAC	CCGTCCCACAATATAAGAGCGTTTTTGACACTACGCTAGTGTCAGAAACGCTCTTATATTATGGAACGGA	gi|33216706|gb|CF133018.1|CF133018:456:525:-	Meng et al (2013)
Ta-miR063-5p	TGCCTGGCTCCCTGTATGCCA	CAATGGGATATGCCTGGCTCCCTGTATGCCACTCGCGTAGCTGCCAACTCCCCAAACCTTGCGTTGGCTCTACCGCGGATGGCGTGCGAGGAGCCAAGCATGACCGTCT	gi|93162853|gb|CJ641547.1|CJ641547:399:507:+	Meng et al (2013)
Ta-miR064-3p	ATTAATATGAATCGGAGGGAG	CAGAGAACTACTCCTTCCGATCCATATTAATTGTAGCTGATTTAGTACAAAATTGTACTAAACCAGCGACAATTAATATGAATCGGAGGGAGTACCACATTA	gi|93199041|gb|CJ574224.1|CJ574224:739:840:-	Meng et al (2013)
Ta-miR065-3p	TTAGGAAACATGTAGTTTAGA	CATTCTTTATTCTGAACTACATGTTTCCTAATTTTATAGTTTTTCTGAAAGCTAAAAAACTATAAAATTAGGAAACATGTAGTTTAGAACCAACCTAA	gi|93202479|gb|CJ574296.1|CJ574296:557:654:+	Meng et al (2013)
Ta-miR066-3p	AATATGGATCGGAGGGAGTAC	ACGGAAGGATGTACTTCCTCCAATCCGTATTACTTATCTTAGATTTGTCTAGATACATACATTTATACAAATTTAAGACGAATAATATGGATCGGAGGGAGTACCTGATAATAA	gi|93216578|gb|CJ725784.1|CJ725784:359:472:+	Meng et al (2013)
Ta-miR067-3p	CTCAGGTCGCCCCCGCTGGAG	CGAGGAAATTCCTGCGGGGTCGAACTGGGAACACATGGGATACGAACCGCTTGATTGAGGAGCGACTCTTATCAACTCATGTGTTCTCAGGTCGCCCCCGCTGGAGCCTCCTCGC	gi|93224516|gb|CJ711035.1|CJ711035:65:179:+	Meng et al (2013)
Ta-miR067-5p	CCTGCGGGGTCGAACTGGGAA	CGAGGAAATTCCTGCGGGGTCGAACTGGGAACACATGGGATACGAACCGCTTGATTGAGGAGCGACTCTTATCAACTCATGTGTTCTCAGGTCGCCCCCGCTGGAGCCTCCTCGC	gi|93224516|gb|CJ711035.1|CJ711035:65:179:+	Meng et al (2013)
Ta-miR068-3p	TCGGGGCTCCGGAGAGGGGG	AAGCCCTAATCTCTCTCGGGAGGGCTGATCTGGAGTCCGATCGGGGCTCCGGAGAGGGGGATTCATCG	gi|93261351|gb|CJ622557.1|CJ622557:194:261:-	Meng et al (2013)
Ta-miR069-5p	CAGGGATGGAGCAGAGCAAGG	GGGGAGGAGACAGGGATGGAGCAGAGCAAGGGATGAGGCAAGCAACAAAATTTACCACCTGATTATGAGAAGAGGGAGAGAGTTGCCAGAGCTTCTGTTGCTGTTGTTGCTCCCTCCCTGCACTGCCTCTTCCCTGGCTCCCCTCCCAAATCTCTCCCTCCCCC	gi|9417200|gb|BE419354.1|BE419354:66:229:+	Meng et al (2013)
Ta-miR070-3p	ATTAATATGGATCTGAGGGAG	AATTTTGTTACTCCCTCCGATCCATCTTAATTGTAGCTGATTTAGTACAAAGTCGTACTGAATCAGCGACAATTAATATGGATCTGAGGGAGTATAATATTC	gi|11542259|gb|BF473029.1|BF473029:78:179:+	Meng et al (2013)
Ta-miR071-5p	TGTTGTCTCAAGCTTGCTGCC	GTTGTGCAGTTGTTGTCTCAAGCTTGCTGCCTCCCTTTGCCAGAACTTAAGCTCCGAGTTGGGGTTTGCAACANGTTGCTGCTCCTC	gi|141655456|gb|CJ872146.1|CJ872146:602:688:+	Meng et al (2013)
Ta-miR072-1-3p	TATAAATTTGGTCAAACTTTA	AAACTTCACAAAGTTTGACCATATTTATATATAAAAAAATCAACATCTTCCATGCTAAAGTGATACAATATAAAACTTTAAGTCACAACACATCTACTGGTATTGATTTCACATTCTGAATGTTGATATTTTTTTCTATAAATTTGGTCAAACTTTACAAGGCT	gi|141676327|gb|CJ774218.1|CJ774218:144:307:+	Meng et al (2013)
Ta-miR072-1-5p	AAGTTTGACCATATTTATATA	GTCTCAAGTCAAACTTCACAAAGTTTGACCATATTTATATATAAAAAAATCAACATCTTCCATGCTAAAGTGATACAATATAAAACTTTAAGTCACAACACATCTACTGGTATTGATTTCACATTCTGAATGTTGATATTTTTTTCTATAAATTTGGTCAAACTTTACAAGGCTTGACTTCAGACAA	gi|141676327|gb|CJ774218.1|CJ774218:134:320:+	Meng et al (2013)
Ta-miR072-2-3p	TATAAATTTGGTCAAACTTTA	AAACTTCACAAAGTTTGACCATATTTATATATAAAAAAATCAACNTCTTCCATGCTAAAGTGATACNATATAAAACTTTAAGTCACAACACATCTACTGGTATTGATTTCACATTCTGAATGTTGATATTTTTTTCTATAAATTTGGTCAAACTTTACAAGGCT	gi|141678579|gb|CJ774518.1|CJ774518:142:305:+	Meng et al (2013)
Ta-miR073-1-3p	CAATAACGTTCCTATATTATG	TTCCGTCCCATAATATAGGAACGTTATTGACACTGAGTACAACTTTATACTAAAGTTGAGATTGTCAATAACGTTCCTATATTATGGGACGGAGA	gi|141697051|gb|CJ786097.1|CJ786097:109:203:+	Meng et al (2013)
Ta-miR073-1-5p	TAATATAGGAACGTTATTGAC	TTCCGTCCCATAATATAGGAACGTTATTGACACTGAGTACAACTTTATACTAAAGTTGAGATTGTCAATAACGTTCCTATATTATGGGACGGAGA	gi|141697051|gb|CJ786097.1|CJ786097:109:203:+	Meng et al (2013)
Ta-miR073-2-3p	CAATAACGTTCCTATATTATG	CTCCGTCCCATAATATAGGAACGTTATTGACAATCTCAACTTTAGTATAAAGTTGTACTCAGTGTCAATAACGTTCCTATATTATGGGACGGAA	gi|141697051|gb|CJ786097.1|CJ786097:109:202:-	Meng et al (2013)
Ta-miR073-2-5p	TAATATAGGAACGTTATTGAC	CTCCGTCCCATAATATAGGAACGTTATTGACAATCTCAACTTTAGTATAAAGTTGTACTCAGTGTCAATAACGTTCCTATATTATGGGACGGAA	gi|141697051|gb|CJ786097.1|CJ786097:109:202:-	Meng et al (2013)
Ta-miR073-3-3p	GAATAACGTTCCTATATTATG	CTCCGTCCCATAATATAGGAACGTTATTGACACTGTACAACTTTATACTAAAGTTGAGATTGTGAATAACGTTCCTATATTATGGGACGGAGG	gi|39568914|gb|CK206524.1|CK206524:269:361:-	Meng et al (2013)
Ta-miR073-3-5p	TAATATAGGAACGTTATTGAC	CTCCGTCCCATAATATAGGAACGTTATTGACACTGTACAACTTTATACTAAAGTTGAGATTGTGAATAACGTTCCTATATTATGGGACGGAGG	gi|39568914|gb|CK206524.1|CK206524:269:361:-	Meng et al (2013)
Ta-miR074-3p	TAAAAACATTCTTATATTTTC	CTCCGTTCCATAATATAAGAACGTTTTTTACACTAGTGTAGTGTTAAAAACATTCTTATATTTTCGGAAAGAGGGAGT	gi|14315055|gb|BG907379.1|BG907379:181:258:+	Meng et al (2013)
Ta-miR074-5p	TAATATAAGAACGTTTTTTAC	CTCCGTTCCATAATATAAGAACGTTTTTTACACTAGTGTAGTGTTAAAAACATTCTTATATTTTCGGAAAGAGGGAGT	gi|14315055|gb|BG907379.1|BG907379:181:258:+	Meng et al (2013)
Ta-miR075-5p	TCGCTGTAGTACGCGCAGTCC	AAACGGAGACTCGCTGTAGTACGCGCAGTCCCTACCAGCAGCGCTGTTGTAAGGGGGTCCCATGACATCGAGAACAGCGCAAGGAGTCAGCGCCGTGAAGCAGTGCAGGTTGCCTCCGTTC	gi|143297593|gb|CJ803065.1|CJ803065:62:182:-	Meng et al (2013)
Ta-miR076-3p	CTGCTGAAGTTACTCCCATTG	GAAGATCGCATTGGGACATGTGATGTTACAGTAACTACCTAAGTTACTCAAACTACCTCTCTCCTCATTAACTCAATGCGACAGAAGCAAATTTTCTGAGTTGGAATCGATGTTACTGCTGAAGTTACTCCCATTGTGACTAGTCTTA	gi|143385506|gb|CJ828237.1|CJ828237:67:214:+	Meng et al (2013)
Ta-miR076-5p	TTGGGACATGTGATGTTACAGTA	GAAGATCGCATTGGGACATGTGATGTTACAGTAACTACCTAAGTTACTCAAACTACCTCTCTCCTCATTAACTCAATGCGACAGAAGCAAATTTTCTGAGTTGGAATCGATGTTACTGCTGAAGTTACTCCCATTGTGACTAGTCTTA	gi|143385506|gb|CJ828237.1|CJ828237:67:214:+	Meng et al (2013)
Ta-miR077a-3p	ATTATGGGACAGAGGGAGTAA	GACGAGAAGTACTCCCTCCGTCCGATAATATAAGAGCGTGGCAAAAAACGCTCTTATATTATGGGACAGAGGGAGTAATATTTAGATA	gi|32771113|gb|CD923349.1|CD923349:369:456:-	Meng et al (2013)
Ta-miR077b-3p	ATTATGGGACAGAGGGAGTAG	TCCTTGTAAGGTACTCCCTCCGTCCCATAATATAGGAGCGTTTTTTACACTAGTGTCGTGTCAAAAACGGTTTTATATTATGGGACAGAGGGAGTAGAAATGAAGTG	gi|20433768|gb|BQ237892.1|BQ237892:163:269:-	Meng et al (2013)
Ta-miR077c-1-3p	ATTATGGGACAGAGGGAGTAT	TTATTACTCAGCTACTCCCTCCGCCCCATAATTTAAGGCGTTTTTACATTATGGGACAGAGGGAGTATTTTGTAAGTG	gi|143405731|gb|CJ835712.1|CJ835712:4:81:-	Meng et al (2013)
Ta-miR077c-2-3p	ATTATGGGACAGAGGGAGTAT	GGGAGAACTGTCGAATTTGATTCCTGGCTGCTAGCTACTCCCCACGTCCCATAATATAAGAGCATTTTTTACACTGCTGTCTTATATTATGGGACAGAGGGAGTATTTGTTTCTCC	gi|32779611|gb|CD931847.1|CD931847:135:250:-	Meng et al (2013)
Ta-miR078-1-5p	AAATAAGTGTCGTGGTTTTA	CTCTGTTTCAAAATAAGTGTCGTGGTTTTAGTTCAAATTTAAACTAAAACCACAACACTTAGTTTAGAACGGAGG	gi|143518475|gb|CJ863480.1|CJ863480:40:114:-	Meng et al (2013)
Ta-miR078-2-5p	AAATAAGTGTCGTGGTTTTA	CTCTGTTTCAAAATAAGTGTCGTGGTTTTAGTTCAAATGTACACTAAAACCACAACACTTAGTTTACAACGGAGG	gi|39623498|gb|CK217394.1|CK217394:729:803:+	Meng et al (2013)
Ta-miR078-3-3p	AAATAAGTGTCGTGGTTTTA	TGATCGCGTAGAAAACCGAGATGACATTTGCAACTGTATATATTTTCATATGTTATTTTACAATATGTTACTCCCTCGTTTTCAAAATAAGTGTCGTGGTTTTAGCAGCAAAGG	gi|55673566|gb|CV768626.1|CV768626:337:450:-	Meng et al (2013)
Ta-miR079-1-5p	TCTATCTCAAAATGTAAGACA	AAGTACTCCCTCTATCTCAAAATGTAAGACATTTTTTAACACTATCATAGTGTCAAAAAACGTCTTACATCTTGAGACGGAGGAGTAGTTA	gi|143513893|gb|CJ858920.1|CJ858920:39:129:+	Meng et al (2013)
Ta-miR079-2-5p	TCTATCTCAAAATGTAAGACA	AAGTACTCCCTCTATCTCAAAATGTAAGACATTTTTTAACACTATCATAGTGTCAAAAAACGTCTTACATCTGAGACGGAGGAGTAG	gi|93081785|gb|CJ553727.1|CJ553727:1:87:-	Meng et al (2013)
Ta-miR080-3p	ACTTATTATGGATCGGAGGGA	ATTCAGAACCACTTTAATTACTACTCCCTCCGATCCAAAATAAATGTCGCAGTTTTGAACAACCTTAGTTCAACGCAGCGACACTTATTATGGATCGGAGGGAGTATCTGTGA	gi|143792937|gb|CJ958667.1|CJ958667:693:805:-	Meng et al (2013)
Ta-miR081-3p	CGGGCTTGATGTCGTAGTGCACG	AGGCCGAAGTCGGCCACTTTGGGCGTGAGGCCGCCGTCAAGGAGGACGTTGCCGGGCTTGATGTCGTAGTGCACGATCTTCTGCT	gi|143795097|gb|CJ961025.1|CJ961025:656:740:+	Meng et al (2013)
Ta-miR082-3p	CCCCCTCTGGTACTTATTGGCT	TGAGTTATATACCAGAAGATGGGCACCGGAGGTGGGCCGAGGGGGCTACTACCCACCATGGCGCACCTGGGCTACCTGGCGCGCCCAGGTAGGTTGTGCCCACCTGACCCCCCTCTGGTACTTATTGGCTCCAATAATTC	gi|19947733|gb|BJ209333.1|BJ209333:37:176:-	Meng et al (2013)
Ta-miR083-5p	AGTCTGTTCAGATCGGAGGGG	TGGCCGTTTCAGTCTGTTCAGATCGGAGGGGTTCTTTGCGCGAGTCCCCCGCCTGTCTGGGTAAACTGAGGCGGCCT	gi|19948907|gb|BJ210283.1|BJ210283:141:217:+	Meng et al (2013)
Ta-miR084-5p	ATAATATAAGACGTTTTTTGACA	CCTCCATAACATAATATAAGACGTTTTTTGACACCATGACAGTGTCAAAAACTTCTTATATTATGTTACAGAGA	gi|20049739|gb|BJ231602.1|BJ231602:42:115:+	Meng et al (2013)
Ta-miR085-3p	ACAAATGATGATAGCAAGACAG	CTTTGGCTTCCCTCCGTGAAGCTGGTCTAGTAGTCTTAAGAACATCATCAGTATGTTTCTCATACCAATTTGATTGATCTGTTTTTTAATTTTCTGGTTGGTGATCATGAAAACAAATGATGATAGCAAGACAGGGACATCAGA	gi|20083078|gb|BJ261623.1|BJ261623:333:476:-	Meng et al (2013)
Ta-miR086-5p	ATGACTCAACTTTATACTAAC	TCCAAGATAAATGACTCAACTTTATACTAACTTTAACATAAACTTAGTACAAAGATGAGTCATCTATTTAAAACGGAG	gi|20298739|gb|BQ161682.1|BQ161682:71:148:+	Meng et al (2013)
Ta-miR087-3p	ACTTACTCTGGATCGGAGGGA	GGATTGTATTACTACCTCTGATCCATAATAAGTGTTGCAGTTTTGAACTAGTCCCAGTTCGAAACTGCGACACTTACTCTGGATCGGAGGGAGTATCAAGTT	gi|20432067|gb|BQ236191.1|BQ236191:121:222:-	Meng et al (2013)
Ta-miR088-3p	GAGCGGTTCACCGGCGCTGCA	AGTGCAGCGTTGATGAACCGTCCGGGCCTCCTCCGAGGCCGGAGCGGTTCACCGGCGCTGCACA	gi|21833469|gb|AL821700.1|AL821700:486:549:-	Meng et al (2013)
Ta-miR088-5p	CAGCGTTGATGAACCGTCCGG	AGTGCAGCGTTGATGAACCGTCCGGGCCTCCTCCGAGGCCGGAGCGGTTCACCGGCGCTGCACA	gi|21833469|gb|AL821700.1|AL821700:486:549:-	Meng et al (2013)
Ta-miR089-5p	CGCAAAACTGTAACCATAGAG	TTTGGCTTTACGCAAAACTGTAACCATAGAGCTCTCCACCAGCCAAATATGCATATAGATTAGCCTATTTCATTCCGTTACTCTCTATGTGTTACTTTGCCAGCATAT	gi|21835584|gb|AL816468.1|AL816468:302:409:+	Meng et al (2013)
Ta-miR090-1-5p	CACTTGTTTTGGGACGGAGGG	AAAGTTGAGACACTTGTTTTGGGACGGAGGGAGTATATGGTAGGTGCTACCATGCCCTTGCTCAGGCTGGAACTTCGTCCGAAGAAGGGTATGTCTGAAGAAC	gi|222367894|gb|GH729465.1|GH729465:182:284:+	Meng et al (2013)
Ta-miR090-2-3p	CACTTGTTTTGGGACGGAGGG	AAAACATACTCCCTCTGTCCCAAAAATGTCTCAACTTTTAGTAACATTAGTACTAAAGTGAGAACACTTGTTTTGGGACGGAGGGAGTATATGGT	gi|32672262|gb|CD897934.1|CD897934:495:589:-	Meng et al (2013)
Ta-miR091-3p	CAGGAGGTCGCCGCAGACGCT	CCGGCAGCGGAGAGCCTCTGGGGCGACCTGCTCCCGGAGATCCAGTCGGAGATCCTGTCGCGGGTGCCATACCGGTCGCTCTGCCGCTTCAAGTGCGTGTCCACGGCGTGGCTGGCGCTCTGCTCCGACCCGGCCGTCCGCAGGAGGTCGCCGCAGACGCTCTCCGGCTTC	gi|222368510|gb|GH728339.1|GH728339:162:332:+	Meng et al (2013)
Ta-miR093-5p	CGGGCGCGGCCGAGGCGGTGGA	GACGCGGCGACGGGCGCGGCCGAGGCGGTGGAGGTCGCCAAGCCGGCGCTCATGCGGCGGCTCGACCTGCCCGCGCGCAACCTCCGCCTCCTCGACCCGCTCTTCGTCTACCCCTCCGCCATCCTCGGCCGCGAGCGCGCCGTCGTCT	gi|222371704|gb|GH732967.1|GH732967:242:389:+	Meng et al (2013)
Ta-miR094-1-3p	TTCAGTTTTCTCCAACATCTTA	GCACGAGGATTTTAGTAGTAGCTAGCTCCGCAAGTAAGAGTTGTGGGAAACTGAACTCTTCTCCCATGTCCCCAGACACTCATTTCTTCACGAGTTCAGTTTTCTCCAACATCTTATCTTCAACGC	gi|25149453|gb|CA597098.1|CA597098:1:126:+	Meng et al (2013)
Ta-miR094-2-5p	TTCAGTTTTCTCCAACATCTTA	TCTTCACGAGTTCAGTTTTCTCCAACATCTTATCTTCAACGCTGTCTGGCCCTCGCAACTTGGAAAATTTTGGCAGATGAATTTGAGTGTTGGATGGGACCAAATCTTACCGCCGGGTGTGGCAAGATTTGGTTTCCTCCAATATCTTATGTTCATATGTCAGACACTGAGTGTTAGCTACAACAAGTGATAGTTGGATGGACACCTGGGCCTGTCTCAAGAA	gi|25149453|gb|CA597098.1|CA597098:85:307:+	Meng et al (2013)
Ta-miR095-5p	AGTGTTGGATGGGACCAAATC	GATGAATTTGAGTGTTGGATGGGACCAAATCTTACCGCCGGGTGTGGCAAGATTTGGTTTCCTCCAATATCTTATGTTCATA	gi|25149453|gb|CA597098.1|CA597098:160:241:+	Meng et al (2013)
Ta-miR096a-1-3p	GACAAGTTTTTTCGGACGGA	ATACTTTCTCCGTCCGAAAAAACTTGTCGCTCCAATGGATGTGTCTAGCACCAAGTTAGTGCCAGATACATTGATGCTAAATATATTCATTCGAGAAACAAGTTTGAGACAAGTTTTTTCGGACGGACAGCAAGTCT	gi|25157312|gb|CA602150.1|CA602150:189:325:+	Meng et al (2013)
Ta-miR096a-2-5p	GACAAGTTTTTTCGGACGGA	CCATTGGAGCGACAAGTTTTTTCGGACGGAGAAAGTATTTACTAGTTGGTGGAATGATGGAGGACAGGAGTACGAGTGACATTATACTAGTACTACGGCGTCTTGAACAAACTGGGCGGGCACATGATTGCGTCCGCATTAGTCGATGGCTCGGATCTTACCATGGTATCATTGCGACGTATACTAGTACTCAGTACTACTCCCTCCGTTCGAAATTACTTGTCGC	gi|25157312|gb|CA602150.1|CA602150:1:226:-	Meng et al (2013)
Ta-miR096b-3p	GACAAGTTTTTTCGGACGGAG	GACTTGCTGTCCGTCCGAAAAAACTTGTCTCAAACTTGTTTCTCGAATGAATATATTTAGCATCAATGTATCTGGCACTAACTTGGTGCTAGACACATCCATTGGAGCGACAAGTTTTTTCGGACGGAGAAAGTATTTA	gi|25157312|gb|CA602150.1|CA602150:186:324:-	Meng et al (2013)
Ta-miR098-3p	AGATGATTTTCGATATTATACT	GTTCAGACGGCATGACTTTGAGAACTTCATCTCCACCGCGGACCTGGTTCTAATTCAAACAGAAACCATATTTCATTACTACCTCCGTTCAAAAATATAAGATGATTTTCGATATTATACTCCATATATGA	gi|25197036|gb|CA618740.1|CA618740:95:225:+	Meng et al (2013)
Ta-miR099-5p	ATATTATGCAGATTGAAGAT	GTTCATCCCAATATTATGCAGATTGAAGATATGTTTAGTATTCNCCCAAAACCCGTGGACCGGTATATGTGTAGTGCTATATTGGACATCCATTCCAGTCAATGCTTTGGGGCCCCAAACCAAATTCACTTGCCAATCAGGAAGCGCCCGCTTATTCAGCGAGAACAGCGGGGTACACCGTAAAGTACGTGAGGTCGTGGAGCAAAGCTGGACTGCAGACTAAGTCGCTGCATCCCAGTTGTGATGCCAGCTAATTGCCCGTTAGCGCCTTGAGTCCTATGTACTTGAACTGCTTGCAAGGTAATTAAAATGTTACATCATGCTTGTTGTCGTGTATGTTGTTGGGAGTGACA	gi|25418264|gb|CA696478.1|CA696478:109:461:-	Meng et al (2013)
Ta-miR100-1-3p	ATCTGGGACGCCTTCGCGGCC	TTCGGGACGGCCGCGTCGGCGTACCAGGTGGAGGGCATGGCGAGGCAGGGCGGCCGCGGGCCCAGCATCTGGGACGCCTTCGCGGCCATACCGGGG	gi|25435400|gb|CA713607.1|CA713607:130:225:+	Meng et al (2013)
Ta-miR100-1-5p	CCGCGTCGGCGTACCAGGTGG	TTCGGGACGGCCGCGTCGGCGTACCAGGTGGAGGGCATGGCGAGGCAGGGCGGCCGCGGGCCCAGCATCTGGGACGCCTTCGCGGCCATACCGGGG	gi|25435400|gb|CA713607.1|CA713607:130:225:+	Meng et al (2013)
Ta-miR100-2-5p	CCGCGTCGGCGTACCAGGTGG	TTCGGGACGGCCGCGTCGGCGTACCAGGTGGAGGGCATGGCGAGGCTGGGCGGCCGAGGGCCCAGCATCTGGGACGCCTTCGCAGCCATACCAGG	gi|32690561|gb|CD916237.1|CD916237:126:220:+	Meng et al (2013)
Ta-miR101-3p	CTTATTTTGGGATGGAGGGAG	TACTGATATACTCTCTCCATCCCAAAATAAGCATCTTTGATTTAGTAGATGCTTATTTTGGGATGGAGGGAGTGCTTGCCTT	gi|32665785|gb|CD894348.1|CD894348:32:113:+	Meng et al (2013)
Ta-miR102-3p	TAAGCGCGTTGGCGTCGAACG	GGTCAGCCCCTTCGCCGGTAGCGCGTTTTCCCTTGCGGTAAGCGCGTTGGCGTCGAACGGGTTGCCA	gi|32686470|gb|CD912146.1|CD912146:329:395:+	Meng et al (2013)
Ta-miR102-5p	TTCGCCGGTAGCGCGTTTTCC	GGTCAGCCCCTTCGCCGGTAGCGCGTTTTCCCTTGCGGTAAGCGCGTTGGCGTCGAACGGGTTGCCA	gi|32686470|gb|CD912146.1|CD912146:329:395:+	Meng et al (2013)
Ta-miR103-3p	CTTGGGACAAGCTTTTTCGGA	TACTCCCTCCATCCGAAAAAGTGTGTCCCTCGAATGGATGTATCTAGCACCAAATTACTGCTAGATACATTCATTTGATGGACAAGCTTGGGACAAGCTTTTTCGGACCAAGGGAGT	gi|32772616|gb|CD924852.1|CD924852:336:452:-	Meng et al (2013)
Ta-miR104-1-3p	ACTTATTTTGGGATGGAGGGA	AAAGTTGTACTCCCCTCTGCTCCAAAATAAGTGTCCTGACTCAATACAAAGTTGTACTAAATCAACAACACTTATTTCTTATTTCCAAAATAAGTGTCACTCAGTACAAAGTTGCACTAAATCAACAATACTTATTTTGGGATGGAGGGAGTAGTANATT	gi|38985415|gb|CK159345.1|CK159345:514:673:+	Meng et al (2013)
Ta-miR104-2-3p	ACTTATTTTGGGATGGAGGGA	AAAGTTGTACTCCCTCTGCTCCAAAATAAGTGTCGCTGACTCAATACAAAGTTGTACTAAATCAACAACACTTATTTCTTATTTCCAAAATAAGTGTCACTCAGTACAAAGTTGCACTAAATCAACAATACTTATTTTGGGATGGAGGGAGTAGTAAATT	gi|93181856|gb|CJ695531.1|CJ695531:303:462:+	Meng et al (2013)
Ta-miR106-3p	CCATCCCTCAACTCCGCCGCC	GAGGGAGGGNCGGTGGAGCTGGTTGATGGACATGCGGCGGTGGCGGCAAAGGGGACCAAAGTCTTTATATTTTAGGACTTTTGTCCCTTCGCCGCCGCCGCCACCTCCCATCCATCCCTCAACTCCGCCGCCTCTCTCTCT	gi|39571642|gb|CK209252.1|CK209252:381:521:-	Meng et al (2013)
Ta-miR107-1-5p	AAAATACTTGTCGGAGAAATG	CCTCTGTCTGAAAATACTTGTCGGAGAAATGGATATATCTAGATGTATTCTAGTTCTAGATACATCCATTTTTATCCATTTCTCTGACAAGTATTTTCTAGACGGAGGG	gi|45802875|gb|CN012843.1|CN012843:403:511:+	Meng et al (2013)
Ta-miR108-5p	TGTGTCTCAACTGCGGGTCGC	GAATCAAGCATGTGTCTCAACTGCGGGTCGCTGCCAGCGCATCGCACGCTGCCATGGGAGCCACCTGGAAGGGGCAGTCCGGTGCCCTCCAAACCTGTCTTCCTGGCTTCCTCCTTCCTATTGCCTGCCTCGCCGCTCATATCACCCACCAGGTTTCTTCTGCAGCTAGAATCCCTCAAAAGCCTGGGCGGAGGGTGGAGGTTCGCCGGCGCGGGCGGCGGGCGGCGGCCAACCGTAGCCTGCGTTTCCCGGACGCGTGGGTCGACG	gi|55606295|gb|CV764373.1|CV764373:90:356:-	Meng et al (2013)
Ta-miR109-5p	TCTGTAAACTTGTATAAGAGC	TGATACTTCCTCTGTAAACTTGTATAAGAGCGGTTAGATCACTAAAGTAGTGATCTAAATGCTCCTATATTAGTTTACCGAGGGAGTACTT	gi|55673511|gb|CV768571.1|CV768571:613:703:+	Meng et al (2013)
Ta-miR111-3p	ATCTTCTATCGTGGGACGAAG	AATGTACTCCCTCCGTCCCACAATAGAAGATTGTTTTTCAAGCTTACATAGCTTGAAAAACGATCTTCTATCGTGGGACGAAGGGAGTAGTTA	gi|55674480|gb|CV769540.1|CV769540:500:592:+	Meng et al (2013)
Ta-miR111-5p	CCGTCCCACAATAGAAGATTG	AATGTACTCCCTCCGTCCCACAATAGAAGATTGTTTTTCAAGCTTACATAGCTTGAAAAACGATCTTCTATCGTGGGACGAAGGGAGTAGTTA	gi|55674480|gb|CV769540.1|CV769540:500:592:+	Meng et al (2013)
Ta-miR112-1-3p	TTGAGACATTTATTTTGGGAC	TTATTCCCTCCGGTCTCGGAAATAAGGTTTTCAACTTTGTATTAGGAGTTAGTCCAAAGTTGTATTAATTTGAGACATTTATTTTGGGACAGATGGTGTA	gi|55678787|gb|CV773847.1|CV773847:710:809:-	Meng et al (2013)
Ta-miR112-2-3p	TTGAGACATTTATTTTGGGAC	TTACTCCCTCGTTCTCGAAATAAGTGTCTCAACTTTGTTTAGAGGTAGTACAAAGTTGTATTAAGTTTGAGACATTTATTTTGGGACAGATGGTGTA	gi|55677016|gb|CV772076.1|CV772076:718:814:-	Meng et al (2013)
Ta-miR114-5p	GAAATACTTGTCGGAGAAAT	GATTAGTACGGAAATACTTGTCGGAGAAATAGATTTATCTATGGATTTTAGTTCTCAAATACTTTCTTTTTTATCTATTCCTGCGACAGGTATTTTTGGACCTACAGCTTTGGATGATCA	gi|55687587|gb|CV782647.1|CV782647:389:508:+	Meng et al (2013)
Ta-miR115-3p	TTTCTCTGACAAGTATTTTCT	CCTCTGTCTGAAAATACTTGTCGGAGAAATGGATATATCTAGATGTATTCTAGTTCTAGATACATCCATTTTTATCCATTTCTCTGACAAGTATTTTCTAGACGGAGGG	gi|45802875|gb|CN012843.1|CN012843:403:511:+	Meng et al (2013)
Ta-miR116-3p	ACCCTTATTATGGATCGGAGG	CTAGCTACTCCCCCCGATCCAAAATAAGTGTCACGGTTTTGAACTGGGGTCAGTTCAAAACTGCGACCCTTATTATGGATCGGAGGTAGTAGTTGT	gi|89920002|gb|DY742248.1|DY742248:157:252:+	Meng et al (2013)
Ta-miR117-3p	TTTAGACTAGAAATAGAGCAG	TTGCATAGGGTAAGGGTAAGGCGATGTGAGTAGTTTCAGCAGATGGGGTTATCACCTACCAGCTCCCTCCGGTTACAACTTTCGGCAGTAATATTTCGGCATTCCTCCCCATCAGAAATTTCCCAAAGTGCACTATTTTTACATCCAAAACCATCTTTTGCTGTTTTAACAGGGGTAACTGAATAAGTTACTGGAATTATTGTAGAGGAACTTTAGACTAGAAATAGAGCAGACTTATGCAG	gi|92491192|gb|CJ531014.1|CJ531014:60:301:+	Meng et al (2013)
Ta-miR118-3p	AAAAAATATGGGTTCAAGATT	CCTTCTCCCAGAATCTTGAATCCATGTTTTTACAATCCTAAGCTCTTTACATCCTAACTAACTAGGATTGAAAAAAATATGGGTTCAAGATTCTAGGAGAAG	gi|92492151|gb|CJ547729.1|CJ547729:256:357:-	Meng et al (2013)
Ta-miR120-3p	TTGCTAAAAATAGGACATAT	CAAGTACCCCATATGTCCTATTTTTAGCAAAGTCATGCTAAAATTCATGGAAAATTTCAGCATGACCTTTGCTAAAAATAGGACATATGGAGTACCCG	gi|93044920|gb|CJ537877.1|CJ537877:38:135:+	Meng et al (2013)
Ta-miR120-5p	ATGTCCTATTTTTAGCAAAG	CAAGTACCCCATATGTCCTATTTTTAGCAAAGTCATGCTAAAATTCATGGAAAATTTCAGCATGACCTTTGCTAAAAATAGGACATATGGAGTACCCG	gi|93044920|gb|CJ537877.1|CJ537877:38:135:+	Meng et al (2013)
Ta-miR121-3p	ACACTTATTTTGGACGGAGGG	TCCCTCGGTCCTGAAATAACTGTAGTGGTTTTAGTTCCAATTTAAACTAAAATTTACTGAAACCACAACACTTATTTTGGACGGAGGGAGTACTATTT	gi|93063080|gb|CJ658560.1|CJ658560:1:98:+	Meng et al (2013)
Ta-miR122a-5p	GCCCGGTCATAGTCAGGTATC	TGTCCATTATGCCCGGTCATAGTCAGGTATCTGTCTTTAAATCTTGTGGTTGATACAGTTACATGACCGGTACATAGATGCTA	gi|93077395|gb|CJ567377.1|CJ567377:688:770:-	Meng et al (2013)
Ta-miR122b-5p	GCCCGGTCATAGTCAGGTATCT	TGTCCATTATGCCCGGTCATAGTCAGGTATCTGTCTTTAAATCTTGTGGTTGATACAGTTACATGACCGGTACATAGATGCTA	gi|93077395|gb|CJ567377.1|CJ567377:688:770:-	Meng et al (2013)
Ta-miR123-5p	CATGGCCAAGGCCTCTGAGGTTC	ATCCCACGGCCATGGCCAAGGCCTCTGAGGTTCGCGTGACCTTTTAGGCCTCGCCCATGGCTATGGTGT	gi|93092307|gb|CJ647065.1|CJ647065:117:185:+	Meng et al (2013)
Ta-miR124-3p	ATTAATATGGATTGAAGGGAG	GGAAGAGGAAGAAGATGGCGATACATAATTTTAGTACCCCGTTCCATTCATATTAATTGTGGCTGATCTAGTACAACTTTATACTATATCAACGGCAATTAATATGGATTGAAGGGAGTAACTTTTCG	gi|93151476|gb|CJ549865.1|CJ549865:265:392:-	Meng et al (2013)
Ta-miR125-3p	TATGGATGAAGATATGCACT	TTCGGGACTGATCGGTCGCTATGCGTCCATGCTGTCTTTCTGCAATTCTGAAGCCAAATTGAACAGCTTTTGAGTGTTTAGTTGAATTGTCATGCATTCTTCAGTATGTTATTTTTTTTGGACACTGTGCTACAGATTTCAAATGTTGTGTGGTATGGATGAAGATATGCACTGGGCTCCGAG	gi|93157190|gb|CJ555032.1|CJ555032:348:530:-	Meng et al (2013)
Ta-miR126-3p	AGAGAGAAGGAAGGAGAGGAGA	ACTCCCTTCCTCCTTCTCCTTCCTCCCTCGTCTGCCGCCGCCACTCCCTCCCTCCTCATCGCCCTGCCTCCGCCCTAGGAGCTTCGCCGCCTCCCTCGTGCTCGTCCTCTCATCTCCCATGGAGGGGAGGGGTGGGGATGTAGTGGAAGGAGGAAGCCAGAGATGTTGCTGCTGCTGACGTCCATGTAGATGTTGTTGCTGTGGATCGAGAAAGCAAAGAAATTANGGGGAGGATGTGAGAGAGAAGGAAGGAGAGGAGAGGTCAGGGAG	gi|93159250|gb|CJ630036.1|CJ630036:18:287:+	Meng et al (2013)
Ta-miR127-5p	TTGACGCTCAAACGGATGTAT	CCCATATTAATTGACGCTCAAACGGATGTATCTCGACGTATTTCAGACTTTCAGTGCTAGATACATCCGTTTGAGTGTCAATTAATATGGGA	gi|93214896|gb|CJ528093.1|CJ528093:54:145:-	Meng et al (2013)
Ta-miR129-5p	TTTGTAAACTTTCATAAGACG	ATGTACCCCCTTTGTAAACTTTCATAAGACGTCTAAGGTCACGCTTTAGTGACCTAAACCGTCTTATAAAAGTTTACGGAGGGAGTACTA	gi|93266299|gb|CJ521946.1|CJ521946:32:121:+	Meng et al (2013)
Ta-miR130-3p	CTTTTTTTGGATCGGAGGGAG	TAAATGTTACTCCCTCATATCCAAAATAAGTGTCGCAGCTTGGAACTAACCTTAGTTCAAAGTTGCGACACTTTTTTTGGATCGGAGGGAGTATCTTATTT	gi|9360151|gb|BE400683.1|BE400683:267:367:+	Meng et al (2013)
Ta-miR131-5p	TAAGTTTCTTAGATACTGGTA	GTTTTCTTGTTAAGTTTCTTAGATACTGGTAATCAAGGTAGGAATCTTGCAAGTTTACGAATCGAGTTCAACAGATGGCTTATAAGGTATCTAAGTTGATTACTAGTGTCTAAGCAACTTTGCAAGAGAAG	gi|93738355|gb|CJ541433.1|CJ541433:40:170:-	Meng et al (2013)
Ta-miR132-3p	TATAAACTTGGTCAAAGTTTG	TTAAACCTTACAAAATTTGACCAATTTTTTGGAGAAAACATTTTTATCTAGAAAACAAAACACATATTATTAGATTTACTATAAGCAGTTCCATATTTTATATATTTGGTATTGTAGATATAAATAGTTTCTCTTTATAAACTTGGTCAAAGTTTGCAATGTTTGG	gi|9442556|gb|BE443030.1|BE443030:193:358:+	Meng et al (2013)
Ta-miR133-5p	TTCTTCCAGGATCGTTCATTA	ACAGGGCATGTTCTTCCAGGATCGTTCATTATCTCCACGGTAAGGCGGGGCATCTTCTCTGCAAGCTGTCGGCATGCGCCCAGGGTCAATGAGCACGACGACATCCAAAGGGATCGCATTGTCTCCAGCTTGGCAGCATTTGCCAGCAACGGCTTATTTCCAAATGGGCAGTCCCTGATCTCCAGCTTCTTCAGGCTCTTGCAGCCAGAGAGGATATAATGCAGGCCAAGATCACTGTTCCCAGCAAAGGCGATTGACAGCATCTCAAGACAATTACCATTTGCACCGATTGATTTGAACACGAGATCTGTGAGAAGGCCAGACACAGAGAGGCGCCTAAGGCCCTTG	gi|11116818|gb|BF202076.1|BF202076:205:552:-	Meng et al (2013)
Ta-miR134-3p	ACTGGACGCGTCGGGCGCGT	ACGCGGCGGCGAGCCGGGCGCGACCGGTGCGTGTTATGGGTGTGCACTGGACGCGTCGGGCGCGTCGGGACCGCG	gi|12864212|gb|BG262746.1|BG262746:156:230:+	Meng et al (2013)
Ta-miR135-5p	GCGAGGTGATGATGTTATGTATG	TTGGATTCATGCGAGGTGATGATGTTATGTATGATAGTCTGTCAATCCCCTGATGTCACAAGGTGATGACACGCATACATCCCGACAGGCTCTGATCGCATCTGGACTG	gi|20052880|gb|BJ237209.1|BJ237209:523:631:+	Meng et al (2013)
Ta-miR136-3p	ATTAATATGGATCGAAGGGAG	AGAAATATTACTCCCTCCGATTCCATATTAATTGTCACCAGCTTAGTAACAACTTTTGTACTTAAAGTTATACTAAGTCGACGATTAATATGGATCGAAGGGAGTAGTAAATCA	gi|20097427|gb|BJ272296.1|BJ272296:25:138:-	Meng et al (2013)
Ta-miR137-3p	ATTCGAGAATCATTGGACGAT	AATACGTCGCCGTCGCCGTGCTTCTCGACTGGCGGGAGAAGGCGGCCGTCTCGTGCGGCGGCACGGCGTCGTAGGCAGGCGGCTTGTTGGAACTTGGAACAAGAAATTGTGACTGGTGTCATTCGAGAATCATTGGACGATTCGAATGTAT	gi|20432032|gb|BQ236156.1|BQ236156:107:257:-	Meng et al (2013)
Ta-miR138-1-5p	TGGACATGTATAACATGGTGG	GCCATGGAACTGGACATGTATAACATGGTGGTGCAAGCGGACGGCAGCGTCACATACCAGCTGACCGATCCAACAACGTGGGGCGCATGGGCACACGAGGGGCATCGGCTGTGGGCGTCCATGTCGGAGGACTTCTGGCT	gi|20436106|gb|BQ240230.1|BQ240230:242:381:+	Meng et al (2013)
Ta-miR138-2-5p	TGGACATGTATAACATGGTGG	GCCATGGAACTGGACATGTATAACATGGTGGTGCAGGCGGACGGCAGCGTCACATACCAGCTGACCGACCCAACAACGTGGGGCGCGTGGGCACACGAGGGGCATCGGCTGTGGGCGTCCATGTCGGAGGATTTCTGGCT	gi|20436520|gb|BQ240644.1|BQ240644:326:465:+	Meng et al (2013)
Ta-miR139-5p	AAAGATAAAAAGTTTGAGTGG	ACTTCTCAAGAAAGATAAAAAGTTTGAGTGGTCCCCACAGTGTGAACACAGTTTTCAGGAACTGAAAAGGCGCCTGACCTCTGCTCCCATACTTGTGCCACCGGATTTCACTAAAGACTTTATTATCTACTGCGACGCCT	gi|21482485|gb|BQ579168.1|BQ579168:354:493:+	Meng et al (2013)
Ta-miR140-5p	GCGACGAGTAATTTGGAACGGAG	TCCATTTCTGGCGACGAGTAATTTGGAACGGAGGGAGTAGTATGCAATGGTCGACTGGAACTGTGTATTGGAATTACTACCCACAACTTATTCTATACATGTGTTACCAGGCTGTTCAGGGTATGCATGACCAGTAATAAGATACTAAACCAGCTTCGTTCAGTTGAAGACTTACGCCAAGAAAGTAC	gi|21889982|gb|BQ743195.1|BQ743195:503:690:-	Meng et al (2013)
Ta-miR141-3p	AAAGAAGTTGAACTAAGGCTA	TCTTCTCTACAGGCTTTTCTGAAGGAAGATACTGCTATAGTTCCACTTGTTATATTTGATGATGCAATTGGTGATCCTTTATCTACTCTTGACCAGTTTTGCTAATTCATTTTTTGGATCTGGAATCATAATAGAGGTATGCCTAAAATGCATTAGTCTGTATTCAACACTATGCTGATGAGAGGTATAGTCGATGATAGATAGTGTTAAAGATTCTAAATCCGCCCCTTGCTTTTGTGCCCTTAGATATTTGATTTGAGTGTTGGCATCTGTCAATATTTTCTTTTGCAAAGTACACCTCATTAACTTTTTCTCACAATTGCAGGCGTCAAAAAGAAGTTGAACTAAGGCTATTAGAGGAGG	gi|21890485|gb|BQ743711.1|BQ743711:19:381:+	Meng et al (2013)
Ta-miR142-3p	ATAGATAAGTTGGAATACAGTA	ATGTGTTATTTGCTTATTTTGATGAATCTATGAGTAGTATTGGAGGGTGTGAACCATAGATAAGTTGGAATACAGTATATATTACNC	gi|238637166|gb|FG203266.1|FG203266:72:158:-	Meng et al (2013)
Ta-miR142-5p	CTTATTTTGATGAATCTATGA	ATGTGTTATTTGCTTATTTTGATGAATCTATGAGTAGTATTGGAGGGTGTGAACCATAGATAAGTTGGAATACAGTATATATTACNC	gi|238637166|gb|FG203266.1|FG203266:72:158:-	Meng et al (2013)
Ta-miR145-5p	GGTGTTTCGTCAATATGCAAC	TAAGTCATGTGGTGTTTCGTCAATATGCAACGGAGTTGCATGTTGAGCTCCACTTAATTTGT	gi|25266758|gb|CA681103.1|CA681103:93:154:+	Meng et al (2013)
Ta-miR146-3p	ACTTATATTTGGGAACAGAGGG	TTGATGTACTACCTCTGTTTCTAAATATAAGATGTTTTGGCAGTTTAAATTGAAATGCCAAAACGACTTATATTTGGGAACAGAGNNNGTATCTCTG	gi|25548686|gb|CA733088.1|CA733088:450:546:+	Meng et al (2013)
Ta-miR147-3p	CAAATGTTGGCTAGTGATTGGTT	TTAAGAGCATGATTGGTTTGATACCAAAATTTGGCATGCCAAGGTTTGGCAAATGCCAAATGTTGGCTAGTGATTGGTTTGTTTCTTGT	gi|25552082|gb|CA736484.1|CA736484:133:221:-	Meng et al (2013)
Ta-miR148-3p	TACTCCTAATGGAGCAGTTGGTA	AGTTGCATGAGTGTTTGCCATCAGGTGTAGAGTGCATAGCACATAAGTATAATTGATTCATGTAATTGTGTCTGGCCGTTATAGTTTTGTTCTTTGGGGATCTGCCTCTGCCAAGTAATATCAAAGTCATTTTTCGTGTAATATGGCGAATTTCAGTTGCATCTATAACAATCTCTACTCCTAATGGAGCAGTTGGTAGCC	gi|32693065|gb|CD918741.1|CD918741:448:648:+	Meng et al (2013)
Ta-miR149-5p	ATAATATAAGAGCGTTTCTGACA	CCTCCGTTCCATAATATAAGAGCGTTTCTGACACTAGCGTAGTGTCAAAAACGCTCTTATATTGTGGGACGGAGGG	gi|33216706|gb|CF133018.1|CF133018:454:529:+	Meng et al (2013)
Ta-miR150-3p	GTCAGAAACGCTCTTATATTA	CCGTCCCACAATATAAGAGCGTTTTTGACACTACGCTAGTGTCAGAAACGCTCTTATATTATGGAACGGA	gi|33216706|gb|CF133018.1|CF133018:456:525:-	Meng et al (2013)
Ta-miR151-5p	CATCGTTCTGATGCAGAGACCGG	TGACCCTATGCATCGTTCTGATGCAGAGACCGGTGAGTCCCCTTTTTAGAAGAAAAAAAAAACAAGTCGTTGACACCTCAGCCTCGTCCAGGCAGAGGCACGTCGGCGGGAAACCGGGAACGTCCTGGTGCAGACGGTCCGGTAGCAGCACGTGCACGGCCACTCCTCCTAGGCGCACATGGGCCTTGGGTCG	gi|70960374|gb|DR733570.1|DR733570:198:390:-	Meng et al (2013)
Ta-miR152-5p	TGACCAAGTTTGTAGAGAAAA	TCACAAACTCTGACCAAGTTTGTAGAGAAAACTATTTATATCTACAATACCAAATAGATAAAATATGGAACTACATCTTACGATGGATCTAATGATACATGTTTGATATTCTAGATGTAAATATTTTTCCCCCACAAACTTGGCCAAAGTTTGTGAT	gi|93028438|gb|CJ519260.1|CJ519260:76:232:+	Meng et al (2013)
Ta-miR153-3p	TCTAAACGTTCTTATATTAGT	CTCTGTAAACTAATATAAGAGTGTTTAGATAACTATTTTAGCATTCTAAACGTTCTTATATTAGTTTACGGAGG	gi|93064383|gb|CJ631755.1|CJ631755:596:669:-	Meng et al (2013)
Ta-miR153-5p	TAATATAAGAGTGTTTAGATA	CTCTGTAAACTAATATAAGAGTGTTTAGATAACTATTTTAGCATTNTAAACGTTCTTATATTAGTTTACGGAGG	gi|93064383|gb|CJ631755.1|CJ631755:596:669:-	Meng et al (2013)
Ta-miR154-3p	TACAGTTTATGTCCCCGGCAG	CCGTAGGATCATNTGGCGAGGGACATACACTGTACAAGTGAATCGCGGCGCGCCCTGCGGCCTGTACAGTTTATGTCCCCGGCAGACGATNTACG	gi|93095780|gb|CJ544247.1|CJ544247:555:649:-	Meng et al (2013)
Ta-miR155a-1-5p	TATTTCGGTACAGAGGGAGTA	CAAAGACATATATTTCGGTACAGAGGGAGTAAAAGGGTATGTTTTTACACATCAATGACGCTGCCCCCTATGTACAGAAATATCCACTGATG	gi|93168691|gb|CJ583612.1|CJ583612:128:219:+	Meng et al (2013)
Ta-miR155a-2-3p	TATTTCGGTACAGAGGGAGTA	ACTTATACTCCCTCTGTACCGAAATAGTTGTCGCAGCTACTCCAGCGACAATTATTTCGGTACAGAGGGAGTATTTAG	gi|143669403|gb|CJ917393.1|CJ917393:209:286:+	Meng et al (2013)
Ta-miR155b-1-5p	TATTTCGGTACAGAGGGAGTAA	CAAAGACATATATTTCGGTACAGAGGGAGTAAAAGGGTATGTTTTTACACATCAATGACGCTGCCCCCTATGTACAGAAATATCCACTGATG	gi|93228122|gb|CJ690046.1|CJ690046:452:543:-	Meng et al (2013)
Ta-miR156-3p	ACACTTTTTTTGGATCGGAGGGA	TAAATGTTACTCCCTCATATCCAAAATAAGTGTCGCAGCTTGGAACTAACCTTAGTTCAAAGTTGCGACACTTTTTTTGGATCGGAGGGAGTATCTTATT	gi|9360151|gb|BE400683.1|BE400683:267:366:+	Meng et al (2013)
Ta-miR157-3p	ACAAGTTTTTTCGGACAGAG	TTATTACTCCCTCGGTCCGGAAAAGGTTGTCCCAAGCTTGTTCCTCAAATGGTTGTATCTAGCGCTAACTTGGTGCTAGATACATCCATATCAAGGACAAGTTTTTTCGGACAGAGGGAGTACTTA	gi|93762255|gb|CJ542073.1|CJ542073:279:404:-	Meng et al (2013)
Ta-miR160-3p	AGACAAGAATTTTGGAACGGA	ACCTCCGTCCCAAAATTCTTGTCTTACATTTGTTTAGAACACTAAAACATGATTAGATACATCCGTATTTAGGCAAATCGAAGACAAGAATTTTGGAACGGAGG	gi|143546294|gb|CJ873431.1|CJ873431:583:686:+	Meng et al (2013)
Ta-miR160-5p	CGTCCCAAAATTCTTGTCTTA	ACCTCCGTCCCAAAATTCTTGTCTTACATTTGTTTAGAACACTAAAACATGATTAGATACATCCGTATTTAGGCAAATCGAAGACAAGAATTTTGGAACGGAGG	gi|143546294|gb|CJ873431.1|CJ873431:583:686:+	Meng et al (2013)
Ta-miR161-3p	AGAGATTTCACTATGGACTACA	AGGATTGCCTAGTAGTATACGGGGTGAGCGCTTTCTTTGGATTGAGACCTTGTTTCCTGTCAGGGTGTTGGCCGAGTTTTTTATGTTGGAGGTTTGGAGAGTTCAGTTATCAGTTTGGATGCATAGATTGGCTTTTGCTTGTTGGGAATCCGACCCCTTGGCCTTGTACGGTTATGTATTGGATTTACTAACTCTCTAGAGAACTGGGTCATTTCCTGTTTGGAGCATGTGCCAAAAACTGGATTGTTATTTTGGGGAGCATTCTACTCCTTTCGCTTATAAATATAAGCCCTTTTAGAGATTTCACTATGGACTACATATATGTATG	gi|143563615|gb|CJ878306.1|CJ878306:144:471:+	Meng et al (2013)
Ta-miR163-5p	AATTCTTGTCTTAGATTCGTC	TCAGTCCTAAAATTCTTGTCTTAGATTCGTCTAGACACGGGTATATCTAAGACAAGAATTTTGGAATGGA	gi|143682696|gb|CJ920279.1|CJ920279:318:387:-	Meng et al (2013)
Ta-miR164-3p	AAACCACTTCACTTATTTATG	CCTCCGTCCATATATAAGTGACGTGGTTTTAGTCCAAATTTAAACTAAAACCACTTCACTTATTTATGAACGGAGGG	gi|143756826|gb|CJ941684.1|CJ941684:178:254:-	Meng et al (2013)
Ta-miR164-5p	TATATAAGTGACGTGGTTTTA	CCTCCGTCCATATATAAGTGACGTGGTTTTAGTCCAAATTTAAACTAAAACCACTTCACTTATTTATGAACGGAGGG	gi|143756826|gb|CJ941684.1|CJ941684:178:254:-	Meng et al (2013)
Ta-miR165-3p	TGATGCCTGAAGATTGCACTG	GTGGCTACAACAGTGTATCTGTGGCTTATCAACACAGATTTCTACGAGTGGAAAACAGAGCTTCTCAAGATGCTCAATTTGAATTCAGGAGATATATCCGTACCGAGCACCAGCTCGTAGAGCACATCCATGATTTGTCAGTGGCTGACCCCTTCCGCAGCCATAGACAGGATTGATGCCTGAAGATTGCACTGTCTTAGTGTC	gi|20082426|gb|BJ260457.1|BJ260457:94:297:+	Meng et al (2013)
Ta-miR166-1-3p	TTGTCTAGATACGGATGTACC	CCCAATGCAAAGTACATATGTTTCTAGGAAAAGAAATTGTGCCACACATCCAAAATGAGCATTCCATGGCTTATGTGCCAAAACAACCACCAAAATGAGCAAAGTGAAACTTGCAAAATCTTCAGGCTCAACAAAGAAGGCATATTACATACTCCCTATCTCCCGAATTATTTGTCTAGATACGGATGTACCAAAACACCTT	gi|20105891|gb|BJ286429.1|BJ286429:16:217:+	Meng et al (2013)
Ta-miR166-2-3p	TTGTCTAGATACGGATGTACC	CCCAATGCAAAGTACATATGTTTCTAGGATAAGAAATTGTGCCACACATCCAAAATGAGAATTCCATGGCTTATGTGCCAAAACAACCACCAAAATGAGCAAAGTGAAACTTGCAAAATCTTTAGGCTCAACAAAGAAGGCATATTACATACTCCCTATCTACCGAATTATTTGTCTAGATACGGATGTACCTAAACACCTT	gi|20115940|gb|BJ306841.1|BJ306841:20:221:+	Meng et al (2013)
Ta-miR166-3-3p	TTGTCTAGATACGGATGTACC	AAAGTACATATGTTTCTAGGGAAAGGAATTGTGCCACACATCCGAGATGAGCATTCCATGGCTTATGTGCCAAGACAACCACCAAAATGAGCAAAGTGAAACTTGCAAAATCTTCAGGCTCAACAAAGAAGGCATATTACATACTCCCTATCTCCCGAATTATTTGTCTAGATACGGATGTACCAAAACACCTT	gi|32690538|gb|CD916214.1|CD916214:281:474:-	Meng et al (2013)
Ta-miR166-4-3p	TTGTCTAGATACGGATGTACC	CACAATGCAAAGTACATATGTTTCTAGGAAAAGAAATTGTGCCACACATCCAAAATGAGCATTCCATGGCTTATGTGCCAAAACAACCACCAAAATGAGCAAAGTGAAACTTGCAAAATCTTCAGGCTCAACAAAGAAGGCATATTACATACTCCCTATCTCCCGAATTATTTGTCTAGATACGGATGTACCATAACACCTT	gi|39563313|gb|CK200923.1|CK200923:204:405:+	Meng et al (2013)
Ta-miR167-3p	CACTTAATTTGGGACGGAGGG	CAGGACAGTTATATACTTCCTCCGTCCTAAAATAAGTCACTCGACTTTGTACTAACCTTAGTACAAAGTTAGTAAAAAGTTGAGTCACTTAATTTGGGACGGAGGGAGTAGTACCT	gi|20299230|gb|BQ162173.1|BQ162173:58:173:+	Meng et al (2013)
Ta-miR168-3p	ACACTTACTCTGGATCGGAGG	ATTGTATTACTACCTCTGATCCATAATAAGTGTTGCAGTTTTGAACTAGTCCCAGTTCGAAACTGCGACACTTACTCTGGATCGGAGGGAGTATCAAG	gi|20432067|gb|BQ236191.1|BQ236191:123:220:-	Meng et al (2013)
Ta-miR169-3p	AGATGGATGGATGGATGGATGGA	GGCAGTGGCTGATCATCAACTGATCCAGGGACGCCGTACGTGCACCGATCAAATTGATCCAAAAGAGAAAAGACATGCATATGCATGCAAGTTGCAAGGGAATTAGTAATGGAAACAAACTACTAGGGAGGAGACAAGATGGATGGATGGATGGATGGATCCTACTTTG	gi|21890716|gb|BQ743929.1|BQ743929:405:573:-	Meng et al (2013)
Ta-miR170-3p	TTCTATTTTGTTGGTTTCTA	CGCGGTAATTCCAGCTCCAATAGCGTATATTAAAGTTGTTGACGTTAAAAAGCTCGTAGTCGAACTTCGGCCTCTGGCAGTTGGTCCGCCTTTTGGTGTGTACTGATTTGTTGGAGGCTTACCTCTTGGTGAACTTCAATGCACTTTACTGGGTGTTGGAGGGAACCAGGATTTTTACTTTGAAAAAATTAGAGTGTTCAAAGCAGGCTTATGCCTGAATACATTAGCATGGAATAATAAAATAGGACGTGTGATTCTATTTTGTTGGTTTCTAGGATTACCGT	gi|239860308|gb|GR302601.1|GR302601:245:528:+	Meng et al (2013)
Ta-miR170-5p	GGAATAATAAAATAGGACG	CGCGGTAATTCCAGCTCCAATAGCGTATATTAAAGTTGTTGACGTTAAAAAGCTCGTAGTCGAACTTCGGCCTCTGGCAGTTGGTCCGCCTTTTGGTGTGTACTGATTTGTTGGAGGCTTACCTCTTGGTGAACTTCAATGCACTTTACTGGGTGTTGGAGGGAACCAGGATTTTTACTTTGAAAAAATTAGAGTGTTCAAAGCAGGCTTATGCCTGAATACATTAGCATGGAATAATAAAATAGGACGTGTGATTCTATTTTGTTGGTTTCTAGGATTACCGT	gi|239860308|gb|GR302601.1|GR302601:245:528:+	Meng et al (2013)
Ta-miR171-5p	TAATGTAAGAGCGTTTTTGAC	TCCAGTAATGTAAGAGCGTTTTTGACACAGTTTTTGACATTAATGTCAAAAACACTCTTACATTATGGGAC	gi|239861632|gb|GR303846.1|GR303846:583:653:-	Meng et al (2013)
Ta-miR172-3p	TGCAGTGGCATATGCAACTCT	GGTTATGGGATAGAGCTGCATTTGCACCTGCACCCTANGAGAGGAAGAAAGGTCGAGGGCTTGGAACTTGGCCATGCATGCGATTGCGATGCATGCAACGTTCTCCTTGACCCTCTCGCTCTTCCTGTAGGTGCAGTGGCATATGCAACTCTATCACAGGCA	gi|25233588|gb|CA655063.1|CA655063:19:180:+	Meng et al (2013)
Ta-miR173-1-3p	TATTTGAACGACAAGTAGTAT	TCTGATACATATTACTTGTCGCTCAAATGGATCTAGATACATCTATTTGAACGACAAGTAGTATGGATCGGAG	gi|25247093|gb|CA668404.1|CA668404:98:170:-	Meng et al (2013)
Ta-miR173-1-5p	ATTACTTGTCGCTCAAATGGA	TCTGATACATATTACTTGTCGCTCAAATGGATCTAGATACATCTATTTGAACGACAAGTAGTATGGATCGGAG	gi|93171713|gb|CJ527752.1|CJ527752:38:110:-	Meng et al (2013)
Ta-miR173-2-5p	ATTACTTGTCGCTCAAATGGA	TCTGATACATATTACTTGTCGCTCAAATGGATCTAGATACATCTATTGAACGACAAGTAGTA	gi|93074736|gb|CJ592200.1|CJ592200:1:62:-	Meng et al (2013)
Ta-miR174-5p	ATAATATAAGAGCATTTTTGACA	TCCATCCCACATAATATAAGAGCATTTTTGACACTGCACTAGTGTAAAAAAAATGTTGTCATATTATGAGACGGAGGGAG	gi|25548866|gb|CA733268.1|CA733268:249:328:-	Meng et al (2013)
Ta-miR175-5p	AAAATAAGTGTCGCAGTTTT	CCTCATATTCAAAATAAGTGTCGCAGTTTTGACATGAGGTTGGTTCAAAACTGCGGTACTTATTATGAATCGGAGGT	gi|32549935|gb|CD866119.1|CD866119:235:311:-	Meng et al (2013)
Ta-miR176-5p	ATATAAGAGCATTTTTGACAC	CCATCCCATGATATAAGAGCATTTTTGACACTACACTAGTGTAAAAAACGCTTTTATATTATGGGAGTA	gi|32556610|gb|CD872794.1|CD872794:565:633:-	Meng et al (2013)
Ta-miR177-1-3p	AAAATGTCTTACATTATGGG	ACTCCCTCCGTCCCATAATATAAAACATTTTTTGACATTAGTGTAGTGTCAAAAAATGTCTTACATTATGGGACGGAGGGAG	gi|32683301|gb|CD908977.1|CD908977:256:337:+	Meng et al (2013)
Ta-miR177-2-3p	AAAATGTCTTACATTATGGG	CTCCTTCCGTCCCATAATGCAAGACATTTTTGTAATGTCGAAAAATGTCTTACATTATGGGCCAGAGGGAC	gi|93056615|gb|CJ716409.1|CJ716409:163:233:+	Meng et al (2013)
Ta-miR178-3p	AGTAGTTTTATGCTATTTACT	GGCTGCAGGGGAGTAAATAGCATAACCCTAGCCTGTAAAGTAGTAGTTTTATGCTATTTACTCGCTGCAGGG	gi|32691017|gb|CD916693.1|CD916693:564:635:+	Meng et al (2013)
Ta-miR179-5p	AATTATTGTCGTGGTTTTAGT	TCCGTTGCATAATTATTGTCGTGGTTTTAGTTCAAATTTGGATTAAAACCACGACAATAATTCAAATTTGAACTAAAACCACGACAGTACTTATGGAACAGAGGAA	gi|32769415|gb|CD921651.1|CD921651:389:494:-	Meng et al (2013)
Ta-miR180-5p	CGGTGGCGGCAAAGGGGACCA	GGACATGCGGCGGTGGCGGCAAAGGGGACCAAAGTCTTTATATTTTAGGACTTTTGTCCCTTCGCCGCCGCCGCCACCTCCC	gi|39571642|gb|CK209252.1|CK209252:413:494:-	Meng et al (2013)
Ta-miR181-5p	ATATAAGACGTTTTAGATCA	AGAACATCACATATAAGACGTTTTAGATCACTAGTGATCTAACACGTCTTAGCTTGTTTA	gi|39573285|gb|CK210895.1|CK210895:608:667:-	Meng et al (2013)
Ta-miR182-3p	ACTTATTTTGGATCAGAGGGA	CTATGAGATACTCCCTCTGATCCAAAATAAAACCACGACACTTATTTTGGATCAGAGGGAGTAGAACATA	gi|39573442|gb|CK211052.1|CK211052:180:249:-	Meng et al (2013)
Ta-miR183-3p	TTAAGGATGTCACATCTAAGCT	AGGCAGTACAGAGCATGGGATCATGAGCATTCTTATAAATGAGTCTAAGAAATCAAGAGAAAAACGCGCTAAAGTGAGGGAACTGGGGTGGCCAAGGCGGTGATGCCACAACTCGGAGGGCTGGACGGCGAGGATCAGCACGGAGGAGCCACCATTATTGCTTGAAAACAAGTAGAGATCGCCTCTACTATTGCGCCTCAGAAGAACTTGGCTGGCCAAATCCTTCACGGAGAAACCAGCAGGGTCAAATTCCACAGATACAAGATCAGTTTGTTTAATTCACATCTAGATGTTTTTAAGGATGTCACATCTAAGCTCCTACAAATA	gi|70960723|gb|DR733919.1|DR733919:400:726:-	Meng et al (2013)
Ta-miR184-5p	ACACTCTTACTTATCGAAAGGAC	ACACTCTTACTTATCGAAAGGACAACAATTGATCCCCTATACTTGTGGGTCATCAATATGCATCAACACAATGAGCTGAGACATGCAACCCATACTATACAACACCCATTTTGTTCTTTTTTAGCTGGAGAAGCTTTTCATTTTGCATTATTATTGGGTTTTACTCTAGTTACATGAAAAACTGTGAACACGCATCACGTTTATTGGATAGATAAGGTGC	gi|92496063|gb|CJ525216.1|CJ525216:1:220:+	Meng et al (2013)
Ta-miR185-3p	AAAATTATGGAACGGAGGGAA	GATTATTATACTTTCTCCGTTTCGTAATTCTTGTCGTGGTTTTTAGTTAAAAAATGAACTAAAATCATGACCAAAATTATGGAACGGAGGGAATACTATTTTG	gi|93158515|gb|CJ588425.1|CJ588425:573:675:+	Meng et al (2013)
Ta-miR186-5p	TCTGTACCGAAATACTTGTAG	AACCACTAGCTCTGTACCGAAATACTTGTAGCTGGGGAAAGCTAGTACAAGTTCCCCCAACTACAAGTATTTTGGTAGAGAGGGAGTAGCT	gi|93177310|gb|CJ704076.1|CJ704076:204:294:-	Meng et al (2013)
Ta-miR187-5p	TTACTTGTTTTAGATTTGTCT	CTGTCCCAAATTACTTGTTTTAGATTTGTCTAGACAATGTATCTAGACAATTCTATGACAAGTAATTTGGGACGGA	gi|93255069|gb|CJ628570.1|CJ628570:105:180:+	Meng et al (2013)
Ta-miR188-5p	ATATAAGTCTTTGTAGAGATTTC	CCGTTCCAAAATATAAGTCTTTGTAGAGATTTCCACTATGTATCACATATAGATGTATACAGATACATTTTAGAGTTTAGCTTCACTCATTTTGCTCCATATGTAGTCCATGATGGAATCTATACAAAGGGTTGTATTTAGGAACGA	gi|93255107|gb|CJ631005.1|CJ631005:323:469:-	Meng et al (2013)
Ta-miR189-3p	TTAGGCACTCGTCAGTGACCA	AAGCCCTCGCGGGACACGAGGCGCAGGACCTACAAGGTGGTAGGAGGCGGTTACCTTTAGGCACTCGTCAGTGACCAACATGTTCTT	gi|9742244|gb|BE518214.1|BE518214:54:140:+	Meng et al (2013)
Ta-miR189-5p	GACACGAGGCGCAGGACCTACAAG	AAGCCCTCGCGGGACACGAGGCGCAGGACCTACAAGGTGGTAGGAGGCGGTTACCTTTAGGCACTCGTCAGTGACCAACATGTTCTT	gi|9742244|gb|BE518214.1|BE518214:54:140:+	Meng et al (2013)
Ta-miR190-5p	TGGGGGCGCGGCTGGAGATG	CGGGGCCTGTTGGGGGCGCGGCTGGAGATGCCCTAAATCTTCATCCCGTCGAAGCCGCCACAAGGAGGCGGCGACATAGGCGACCCTTCTCTTCGACGCCGGCATTGAAGTTTGGTGGAGTGCGCTCCTTCTCTTCTTCCCATTGATGTCCCTGTCAACAACGCAACTTCGGCCGAGCGCTCCTAGGAGATGGATTCATCTAGAGACCGGCTCCT	gi|9839153|gb|BE586121.1|BE586121:38:252:+	Meng et al (2013)
Ta-miR191-3p	TTTTTGTATCTCGAGCAATGT	AAAATTCAAAACAATGCTCAAGATACAAAAAAGATAAATTTGACGCCAACGTGCTAATGGGCCAAAACTGAAGCCCAACTGGTGTTATGTATTATTCAGTGTCAAATTTTTATTTTTGTATCTCGAGCAATGTTCCGAATATT	gi|93050902|gb|CJ724421.1|CJ724421:116:258:+	Meng et al (2013)
Tae-1	UAUUUAUGUCGGACAAAAAAU	contig558785:1182:1282:+	Han et al(2014)
Tae-2	UUUGACCAAGUUUGUAGAGAU	contig2220558:496:647:-	Han et al(2014)
Tae-3	UGAAUUUGUCCAUAGCAUCAG	contig94033:29:154:+	Han et al(2014)
Tae-4	GUGGUCGUGCUGGAGUGGUU	contig3481471:360:437:+	Han et al(2014)
Tae-5	UUUUUUGAUCCUUAGGAUGGC	contig20256:2204:2310:+	Han et al(2014)
Tae-6	UAAAAAAUCUGUAGGCACUAC	contig567161:916:1157:+	Han et al(2014)
Tae-7	UUGAGGAUGGGAUGAUUUAGA	contig134713:944:1051:-	Han et al(2014)
Tae-8	GCGGCUCUGUGGUGUUCAAGC	contig219800:1603:1797:+	Han et al(2014)
Tae-9	CUAAGAGGCAGAGAACGGGAUG	contig2591194:290:431:+	Han et al(2014)
Tae-10	UGAAGAGCGCGGGCAGCACAA	contig768867:86:227:-	Han et al(2014)
Tae-11	AAGGACCUGAUAGAGAUGGAU	contig849921:339:476:-	Han et al(2014)
Tae-12	UGGCAUAAGUACACUGCAUACU	contig1266755:345:613:+	Han et al(2014)
Tae-13	AGACUUGUAUUUAGGAACGGA	GH225472:171:326:-	Han et al(2014)
Tae-14	UCUGUUCACUAAUGUAGGACG	contig916294:962:1060:-	Han et al(2014)
Tae-15	UCACGAGUUCUUGAGUCUGCA	contig05941:2440:2612:-	Han et al(2014)
Tae-16	ACACUUAUUUUGGAUCGGAGG	CJ862830:141:250:-	Han et al(2014)
Tae-17	UCUUAUACUGUGGGACGGAGG	contig79179:330:424:-	Han et al(2014)
Tae-18	ACAAUUAUUUCGGAACGGAGG	CJ723354:116:223:-	Han et al(2014)
Tae-19	UCUGAGACAAGUAAUUCCGAA	contig28919:1432:1516:+	Han et al(2014)
Tae-20	UGUAGAUACUCCCUAAGGCUU	contig03265:1901:2010:+	Han et al(2014)
Tae-21	UCUUAUAUUAUUGGACGGAGA	contig00494:2200:2271:-	Han et al(2014)
		contig68480:2366:2460:-	Han et al(2014)
Tae-22	ACUUAUUUUGGAUCAGAGGGG	contig389178:1175:1284:+	Han et al(2014)
		contig1396484:620:719:+	Han et al(2014)
Tae-23	UGUAGAUACUCCCUAGGGCUU	contig03265:3220:3320:+	Han et al(2014)
Tae-24	UUAGUUGACGCGAGGAUGACA	contig1916243:486:594:-	Han et al(2014)
Tae-25	GAGGAGAGGGGGAAGAACGAC	contig4824289:1:76:+	Han et al(2014)
		contig1025429:749:835:+	Han et al(2014)
Tae-26	ACAUUCGUGGAAGUCGCGGCA	contig83006:1233:1364:+	Han et al(2014)
Tae-27	GAGGAGAAGAUGAAGGACGAC	contig714600:309:460:-	Han et al(2014)
		contig1969522:416:501:+	Han et al(2014)
Tae-28	UUGGACGAUUCAGAGACGAUA	contig943666:499:618:+	Han et al(2014)
Tae-29	UCUGUGACGAGUAAUUUGGAA	contig385694:539:644:-	Han et al(2014)
Tae-30	AUGACGAGUAAAUCAGAACGG	contig496472:1111:1197:-	Han et al(2014)
		contig500041:1294:1383:+	Han et al(2014)
Tae-31	AAAUACUUGUCGGACAAAUGG	contig08917:4223:4328:-	Han et al(2014)
Tae-32	UGACAAGUAAUUUGGAACGGA	contig493751:632:743:-	Han et al(2014)
		contig111099:730:798:+	Han et al(2014)
Tae-33	ACAAGUACUAUGGAUCGGAGG	contig3049721:92:198:-	Han et al(2014)
Tae-34	UCUUAUAUUAUUGGACGGAUG	contig347151:1149:1243:-	Han et al(2014)
Tae-35	UAAGAAGCAAAGAGCACAUG	contig60545:1004:1119:+	Han et al(2014)
		contig1031547:677:792:+	Han et al(2014)
Tae-36	ACGACGAGUAAUUUAGAACGG	contig61229:223:301:+	Han et al(2014)
		contig1659986:462:551:-	Han et al(2014)
Tae-37	UUUACUGCAUUAGGACAACAA	GR503881:200:382:-	Han et al(2014)
Tae-38	AUAGCAUCAUCCAUCCUACC	contig1941326:541:629:-	Han et al(2014)
Tae-39	AUAGCAUCAUCCAUCCUGCCA	contig1941326:153:271:-	Han et al(2014)
Tae-40	UAUAGGAAAAAGUAGUAGCAU	contig951499:738:872:+	Han et al(2014)
Tae-41	CGAUUGGUGCUCGUCGGUGAC	HX072167:1:104:+	Han et al(2014)
Tae-42	UACGGCCUGAUGACAUCCAC	contig1522795:361:500:+	Han et al(2014)
Tae-43	UUGAACUAAGUAGGGUCGGAG	contig121009:2103:2219:+	Han et al(2014)
		contig12820:418:530:+	Han et al(2014)
Tae-44	UGGACGAGGAUGUGCAGCUGC	contig4164108:235:320:+	Han et al(2014)
		contig254772:715:801:-	Han et al(2014)
Tae-45	UUAUAUUAUGGGACAGAAGGA	contig255044:754:849:-	Han et al(2014)
		contig3218027:322:420:-	Han et al(2014)
Tae-46	CUUAUAUUUUGGGACGGAGGU	contig4075038:188:282:-	Han et al(2014)
		contig1116676:189:286:-	Han et al(2014)
Tae-47	UCAGUGCAAUCCCUCUGGAAU	contig94531:667:754:-	Han et al(2014)
Tae-48	UGUAGAUACUCCCUAAGGCU	contig444356:217:319:+	Han et al(2014)
		contig2067906:84:201:-	Han et al(2014)
Tae-49	UUGGAAUUACUUGUCUCGGAU	contig620461:830:933:-	Han et al(2014)
Tae-50	GGCACUGCCGUACUGUCCGGACA	contig2441482:500:583:-	Han et al(2014)
Tae-51	UUCUGAAAGGUUUGAAGCGAAU	contig2963542:203:309:+	Han et al(2014)
Tae-52	UUCUGAAAGGCUUGAAGCAAAU	contig1307888:755:871:+	Han et al(2014)
Tae-53	UACCGAUUCCAGAAGGAUUUGC	contig230466:260:367:+	Han et al(2014)
tae-miR1120b	UUCUUAUAUUGUGGGACAGAG	contig3385908:234:326:+	Han et al(2014)
tae-miR1120c	UAAUAUAAGAACGUUUUUGAC	CJ629248:729:802:-	Han et al(2014)
tae-miR1122b	AGACUUAUAUGUAGGAACGGA	contig3821085:103:270:-	Han et al(2014)
tae-miR1122c	UCUAAUAUUAUGGGACGGAGG	contig501953:843:938:-	Han et al(2014)
tae-miR1127b	ACAAGUAUUUCUGGACGGAGG	CJ636542:186:312:+	Han et al(2014)
tae-miR1130b	UCUUAUAUUAUGGGACGGAGG	contig102917:1149:1254:+	Han et al(2014)
tae-miR1137b	UCCGUUCCAGAAUAGAUGACC	contig920142:374:462:+	Han et al(2014)
tae-miR167c	UGAAGCUGCCAGCAUGAUCUGC	contig4599680:80:225:-	Han et al(2014)
tae-miR1847	ACCUGCAGUUGGGCCAAUGAC	contig2460659:498:590:-	Han et al(2014)
tae-miR2275	UUUGGUUUCCUCCAAUAUCUCG	contig941826:258:522:-	Han et al(2014)
tae-miR396	AACUGUGAACUCGCGGGGAUG	contig49131:2620:2722:-	Han et al(2014)
tae-miR397	UCACCGGCGCUGCACACAAUG	GH985139:468:561:-	Han et al(2014)
tae-miR5048	UUUGCAGGUUUUAGGUCUAAGU	GH225205:196:538:+	Han et al(2014)
tae-miR5049	AAUAUGGAUCGGAGGGAGUAC	CJ725784:359:472:+	Han et al(2014)
tae-miR5062	UGAACCUUAGGGAACAGCCGCAU	contig4425237:35:192:-	Han et al(2014)
tae-miR5175	UUCCAAAUUACUCGUCGUGGU	CJ966226:695:778:-	Han et al(2014)
tae-miR5384	UGAGCGCGCCGCCGUCGAAUG	contig1315461:623:688:+	Han et al(2014)
tae-miR6197	UCUGUAAACAAAUGUAGGACG	contig463346:751:841:+	Han et al(2014)
tae-miR7757	AUAAAACCUUCAGCUAUCCAUC	contig491035:149:492:+	Han et al(2014)
tae-miR9652-3P	AAGCUUAAUGAGAACAUGUG	contig176099:1315:1438:+	Han et al(2014)
tae-miR9652-5P	CCUGUUUGUCAUUAAGUUUCUU	contig176099:1315:1438:+	Han et al(2014)
tae-miR9653	UUUGAGACUUUGGCCAUGGCC	contig102911:2226:2319:-	Han et al(2014)
tae-miR9654a	UUCUGAAAGGCUUGAAGCGAAU	contig2975088:266:372:-	Han et al(2014)
tae-miR9654b	UUCCGAAAGGCUUGAAGCGAAU	contig4540822:14:138:-	Han et al(2014)
tae-miR9655	CAAGGGAAGGAAGUAGCCAAC	contig4369342:106:227:+	Han et al(2014)
tae-miR9656	CUUCGAGACUCUGAACAGCGG	contig1352125:241:369:+	Han et al(2014)
tae-miR9657a	UGUGCUUCCUCGUCGAACGGU	contig129692:612:689:-	Han et al(2014)
tae-miR9657b	UUCGUCGGAGAAGCAUGUUGC	contig3619642:145:238:-	Han et al(2014)
tae-miR9657c	CGUGCUUCCUCGUCGAACGGU	contig2307022:28:123:+	Han et al(2014)
tae-miR9658	AUCGUUCUGGGUGAAUAGGCC	contig543327:581:727:+	Han et al(2014)
tae-miR9659	UCCAAUGGUUGUUCACGGCAUC	contig972592:608:728:-	Han et al(2014)
tae-miR9660	UUGCGAGCAACGGAUGAAUC	contig102619:902:991:-	Han et al(2014)
tae-miR9661	UGAAGUAGAGCAGGGACCUCA	contig698108:363:439:-	Han et al(2014)
tae-miR9662a	UUGAACAUCCCAGAGCCACCG	contig219800:1757:1853:+	Han et al(2014)
tae-miR9662b	UGAACAUCCCAGAGCCACCGG	contig863626:17:118:-	Han et al(2014)
tae-miR9663	AAGCGUAGUCGAACGAAUCUG	contig1104456:347:449:+	Han et al(2014)
tae-miR9664	UUGCAGUCCUCGAUGUCGUAG	contig4244526:125:240:+	Han et al(2014)
tae-miR9665	GCUAGCAGUGUAAACUCAAAUCA	contig4097006:184:314:+	Han et al(2014)
tae-miR9666a	CGGUAGGGCUGUAUGAUGGCGA	contig4877233:30:127:-	Han et al(2014)
tae-miR9666b	CGGUUGGGCUGUAUGAUGGCGA	contig5111788:30:127:-	Han et al(2014)
tae-miR9666c	GCCAUCAUACGUCCAACCGUG	contig3367753:229:321:-	Han et al(2014)
tae-miR9667	AAAUAUGGCAAACAAUGAAUG	contig5124263:9:103:+	Han et al(2014)
tae-miR9668	CCAAUGACAAGUAUUUUCGGA	contig988741:78:216:-	Han et al(2014)
tae-miR9669	UACUGUGGGCACUUAUUUGAC	contig288356:818:904:+	Han et al(2014)
tae-miR9670	AGGUGGAAUACUUGAAGAAGA	contig862671:978:1055:+	Han et al(2014)
tae-miR9671	UGACUUUACACAACUGUCCGGC	contig24491:862:960:-	Han et al(2014)
tae-miR9672	CCACGACUGUCAUUAAGCAUC	contig3459861:280:422:-	Han et al(2014)
tae-miR9673	UAAGAAGCAAAUAGCACAUG	contig477975:567:656:+	Han et al(2014)
tae-miR9674a	GCAUCAUCCAUCCUACCAUUC	contig2673750:37:125:-	Han et al(2014)
tae-miR9674b	AUAGCAUCAUCCAUCCUACCC	contig3591082:120:211:-	Han et al(2014)
tae-miR9675	UUUAUGAUCACUCUCGUUUUG	contig824138:339:567:+	Han et al(2014)
tae-miR9676	UGGAUGUCAUCGUGGCCGUACA	contig692628:304:421:-	Han et al(2014)
tae-miR9677	UGGCCGUUGGUAGAGUAGGAGA	CJ576106:209:312:-	Han et al(2014)
tae-miR9678	UCUGGCGAGGGACAUACACUGU	CJ652184:12:106:+	Han et al(2014)
tae-miR9679	CAGAACCAGAAUGAGUAGCUC	contig3874161:113:201:+	Han et al(2014)
wheat-miR-201	AUUGGGCCAUACGGGAAUAGA	GGGGAGUAUAUGGGCCUUAUUGGGCCAUACGGGAAUAGAGGAGAGAGGCCAAAAGGAAGGAGGCGCCCCCUCCUCUGGUCCGAAUUGGACAAGGGGUGCAGCCCACUUUUC	Ma et al (2015)
wheat-miR-202	GCCUUGAAGACUUUGGCCAUGU	CAUGGCCAAGGUCUCUUGAGGCUUGGCCUUGAAGACUUUGGCCAUGUCCAUGGUGGCCAUGGCAUCUUGGGAAGCGAAGUUGCAGAUCGAGAUCGAGAUGGCUAAUGUUG	Ma et al (2015)
wheat-miR-203	ACUUGUGUGUCUAUGGGGUGCC	GGGCACCGCACACGGCUAAGAGAUCAAUGAUAAACUUGUGUGUCUAUGGGGUGCCCCCUGGCCACAUAUAUAAACGAUGGAGGGAGGAGGAGGCCGGCCCUCAUAGGGCGCGC	Ma et al (2015)
wheat-miR-204	UUAUAUUUUGAUACAGAGGA	UCGUGGAUUACUACCUCUAUCAAAAUAUAAGAUGUUUUUGCACUUUAAAUUGAACUGCAAAAACGUCUUAUAUUUUGAUACAGAGGAGUACUUGUUACUAUAAGCACUAUG	Ma et al (2015)
wheat-miR-205	ACAAUUAUCGUCAUAGAAGUGUCA	AGGAGCCUGCCACAUCUAUGAUGAUACCGGGUUUUGUCACAAUUAUCGUCAUAGAAGUGUCAUAAGCAUGACAGAAAAAAAUUCGUCCGGUCCAAAAUGUCACGUAUGUG	Ma et al (2015)
wheat-miR-206	UCCGUCCCAUAAUAUAAGAGC	ACUCCCUCCGUCCCAUAAUAUAAGAGCCUUUUGGACACUACACUAGUGUAAAAAUGCUCUUAUAUUAUGGGACAGAGGGAGUAUAACAGUGCACCAUUACGAUGUUCCAAAUUA	Ma et al (2015)
wheat-miR-207	UUUGGAUCACGACGAGUACGAC	GCGGAGGUGUCGUCCGUUCGGCACUAGGAUCUUCGGUGAUUUGGAUCACGACGAGUACGACUCCCUCAACCCCGUUCUAUUGAUCGCUUCCGCUCGUGAUCUACAAGGGUAUGU	Ma et al (2015)
wheat-miR-208	AUAGAACUUGGCUUGUAUAUUCC	UCAAAGUAGCACCAUGUUUUUCAUAUAGAGAAUCUCCUAUGCUUUCACUUUCAUACAACUAGUGGGAAUUUUUCAUUAUAGAACUUGGCUUGUAUAUUCCAGUGAUGCUU	Ma et al (2015)
wheat-miR-209	GUUCAUGAACCGGGACUAAAGGCC	CACGUGGAGGACCAUCUUUCCCGGUUCGUGUUUGAACCGGGACUAAAGGGGGGAGGUAUUAGUAACGACCCAUUAAUCCCGGUUCAUGAACCGGGACUAAAGGCCCUUACG	Ma et al (2015)
wheat-miR-210	UGCAGUCCUCGAUGUCGUAG	UUAACGAAACCACGGCAUAGAGGCACUGCAAACAUCCGAGAUGAGCAAAAUUAAGCUUGUCCCAAGUUUGCAGUCCUCGAUGUCGUAGUUUUGUUUUUUCCAUCUAUU	Ma et al (2015)
wheat-miR-211	ACGGCACCACAUACGAUGUAGAUA	CCGUCCUACUCCCUCCGGUACACGGCACCACAUACGAUGUAGAUAGACAUAUUUUAAACUGUAGAUUUAUUUAUUUUCAUCGAUAUGUAAUUCAUGUUGGAGUCUGUAAAAUGA	Ma et al (2015)
wheat-miR-212	UCUGUAAAGAAAUAUAAGAGC	AGCUAGCUGGGAUUGUUAUAACAUCUACCCCUCUGUAAAGAAAUAUAAGAGCGUAUCUAAACGCUCUUAUAUUUCUCUGUAGAGGAAGUAGAUGAUACCCCAUGCAUUGCU	Ma et al (2015)
wheat-miR-213	UACCCAAGGACAUCUCUAGAAGA	UGCGUGCGACCAUGGACCUCGUGGGUCCUGAUGAAGCUAUGUACCUAGGGUAGGUCACGGACCUGUCCAAGCUACCCUACCCAAGGACAUCUCUAGAAGAAACCACCUGUGA	Ma et al (2015)
wheat-miR-214	CCCCUACCUGGCGUGCCA	GCCUGACGCUCUGCAUGGGCCCGGCGAGCAUUAGCCAUGGAUGCGGCAGAGUAGUGGUGUGUCGAUUGAUGGAAGAAAGGCUUCAGCGCACCCCUACCUGGCGUGCCAAAUG	Ma et al (2015)
wheat-miR-215	GGUGAUCAUGAGGAGUAGA	CCAUGCUCCUGUGCGCGAUGAUCCUCGACAAUCGUCACGACGCUGCUGCUCGGGUGUUGGCUCUCCGCGGUGGUGGUGAUCAUGAGGAGUAGAUGGGGUGUGCCGGGU	Ma et al (2015)
wheat-miR-216	AUAUAAGAACGUUUUUGGCACU	ACUCCAUGUGUCCCAUAAUAUAAGAACGUUUUUGGCACUACACUAGUGUCAAAAACGUUCUUAUAUUAUGGGACGGAGGGAGUACGAAGAAAGAGAUAGAGAGGAGUAAAAAAA	Ma et al (2015)
wheat-miR-217	GUCCGGACAGCUGUGGUAGUGUU	UAUUAAAAAUAUGAAUUGACUUUGCAUUACCCGGACAGCGCUACCGCCGCUGCCCAGACAGUGUUACACUGUCCGGACAGCUGUGGUAGUGUUACCUGAGUAUUGCAAACUCA	Ma et al (2015)
wheat-miR-218	UAGCAGACGGCAAAGAAAGUGGCC	GCGAGAGGCAGCUAACGACCACUUUCUUUGCCGUCCACUAGCUGACGGCAAAGAAACUUUGCCGUCUGCUAGCAGACGGCAAAGAAAGUGGCCAAACAAACGUCCGUUAGC	Ma et al (2015)
wheat-miR-219	AAACUGGAUCAAACACUUGGCAUU	UUUUUCGGCCCGGUUUCCCUUAUAAACGGGGUCAACCUGUUAAGGUUUUCGAUCCGGUUUUCCUUAUAAACUGGAUCAAACACUUGGCAUUUUGGCCACUUUGAGCAAUAUAUU	Ma et al (2015)
wheat-miR-220	UUCUUAUAUUGUGGGAUAGAG	UACUCCAUCCAUCCCACAAUAUAAGAACGUUUUUAAGCUAAAACAUUUUGAAAAACGUUCUUAUAUUGUGGGAUAGAGGGAGUAGCAAAGCUUAAUAGGUAUGGAAUGGUUA	Ma et al (2015)
wheat-miR-221	UCUGUAAACUAAUAUAAGAGC	UUUUGCUAACCAAGGUGUAUUCAAGUUCGAGCAAGCUUACUACUCCCUCUGUAAACUAAUAUAAGAGCGUUUAGAACACUACUCUUUAGUUUACAGAGGGAGUAGAAAACACUA	Ma et al (2015)
wheat-miR-222	UGAGCCGAACCAAUAUCACUC	GAAAGAAGAAGACGACAUGCUGGUAUUGUUUCGGCUCAUGUCCUCGUCGAGCACAUCGUCGGAUGAGAUGUGAGCCGAACCAAUAUCACUCAUGUAUUCUUCCUUCAGA	Ma et al (2015)
wheat-miR-223	UGGGCACAACCCACCAGGGCG	AAAGAGGCGGUUCAAGGGGCACCCGAGGUGGGCACAACCCACCAGGGCGCGCGUGGGCCUCCAAGCGCGCCCUGGUGGGUUGUGCUCCCCUCGGAGCACCCCCAGGUGCUUUCC	Ma et al (2015)
wheat-miR-224	CUCCGUUCCAAAAUAGAUGAC	UAAAAGAUACUCCCUCCGUUCCAAAAUAGAUGACACAACUUUGCACUAAAGUUAGUGCAAAGUUGGGUCAUAUAUUUUGGAACGGAGGGAGUAAGAAUCGAAACAUAACGGGA	Ma et al (2015)
wheat-miR-225	AGGGAUGGAGCGCAGAUU	ACCUUGUCGUCCUUGCGGAUAGGGAUGGAGCGCAGAUUGCACUUGUGAUGCAGCUCCGAGGAGAGCAUUAUAGUCGACCUACACCUCGUCAUCCUUGCGGAUAGGGAUG	Ma et al (2015)
wheat-miR-226	AUGAUACGUCGACACGUGGCACGG	AUCAUUGGCUGGAGGAAACGCGUGUUGGCUCAUCAUUGGGACAGAUGUCAUCCACUCACUGGACAGAAGGCGUCUAUGAUACGUCGACACGUGGCACGGCCCAAC	Ma et al (2015)
wheat-miR-227	UCUUCUAUAGAAAUAGGCACCA	CUUAUAGAAAUAAACCAGGCUUUUCCUAAGCACAAGUGCUUAUUUGUACAGGGUCGACGCAUAACUAGGCCUCUCUUCUAUAGAAAUAGGCACCAGUGCUUCAGGAAAACCC	Ma et al (2015)
wheat-miR-228	AGGACCUUAGGUAGGACGUAUAG	AAGGACCUUAGGUAGGACGUAUAGGUCAGGCCUAUUACCCUACCCUAGGUCUAUGUCCUCAUCAGUGUUUGACGAAAUGACGCGGGUACUGAAAAUUUUACUACGCGGGAGUCA	Ma et al (2015)
wheat-miR-229	UUCCUCGUCGGAAUCCGGAACCU	UCCCAUGCCCUACUUUUCCUCGUCGGAAUCCGGAACCUUCACGGUGGUGGUGGUGGACGUGAUAUCGAUGAUGGAUCCGUCCUGCUACCUCGCACAGUGGGCACACCGAGCCAU	Ma et al (2015)
wheat-miR-230	CCAUGAUGAGGUCGUUCAACC	CCGGUUGAACGAGCUCACCAUGUGGACCGCCUCUUCCUCGACAAGUGCCAGGGAGAUCUGCUCGUGCCAUGAUGAGGUCGUUCAACCAGCAAAACGGCGGCGGUCGUCGU	Ma et al (2015)
wheat-miR-231	UUCCAAAGGGAUCGCAUUGAU	AAGCUAGUGGAGGAUUCCAAAGGGAUCGCAUUGAUCGAUCUCUCCGUCAUCGGCGUGCAAGGUCGAUGGAUCAGUGCAAUCCCUCUGGAAUUCUCCGCUCGCCUCCGCCUC	Ma et al (2015)
wheat-miR-232	UCCGUCCGAAAAUACUUGUCA	CUAAUAUAUAAAAUAAACGCACAUUGUAUUUUCCCACUGUACGUCAUUUUGCAUUCCCUCCGUCCGUCCGAAAAUACUUGUCAUCAAAAUUAAUAAAAGGAAAUGUAUUUCUG	Ma et al (2015)
wheat-miR-233	UCCGUAAACUAAUAUAAGAGC	CGGUAACUAGUGCAACCUGGUUGUUCUCUGUGAAAAAAAAGUACCUCCAAAGUGGUACUUCCUCCGUAAACUAAUAUAAGAGCGUUCUUAUAUUAGUUUAUGGAGGAAG	Ma et al (2015)
wheat-miR-234	GAUCUUGAUCGUACACAUUUGCGU	CUUCCGGUGAGCCCCUGAUCUUGAUCGUACACAUUUGCGUGUAUGAUUAGUGUACGGUCAAAUUAGGGGCGCCACAGUUAGAGUACAGUUUUUCCGUUCGGCAACCCCG	Ma et al (2015)
wheat-miR-235	CCUCUGUAAACUAAUAUAAGA	GGUGAUAUAGAUUGUAUUGUAACUUCAAAACUACUACCUCUGUAAACUAAUAUAAGACUUUUUAGUGAUCUAAAAAGUCUUAUAUUAGUUUACCUCUAAAGUAGUGAUC	Ma et al (2015)
wheat-miR-236	UAUAUUAGUUUACAGAGGGAG	UCUGGAGCUACAACAGGAGGUCAACCAAUAAUUACUCCCUCUGUAAAGUAACAUAAGAUCUUUUAGAUCACAAAGAUCUUAUAUUAGUUUACAGAGGGAGUACCAUUUAUUGUA	Ma et al (2015)
wheat-miR-237	ACAAGUAUUUUCGGACGGAGG	UAGUAAACAAGGUUCAUACACACAAUGUACUACCACCAUCUGGAAGUACUUGUCGCUUAAAUGGACUGGCAGUCGAUCUAAGCGACAAGUAUUUUCGGACGGAGGUAGUACA	Ma et al (2015)
wheat-miR-238	UGAAAGCAAUGUCGCAAGUUAGG	GAAGGCUCUAAUUACCAACUUGUAACGCCCUCGAUGCGGCUAUAUCUCCCACGUGUCGAGGCACGACUUAGAGGCAUAACUGCAUUGAAAGCAAUGUCGCAAGUUAGGCAAUCA	Ma et al (2015)
wheat-miR-239	ACAUAGUUCUCGAACCCGUAGGGU	UUGGUUACUGACCGGAGAUGUAUCUCGGUCAUGUCUACAUAGUUCUCGAACCCGUAGGGUCUGCACGCUUAACGUUCGAUGACGAUUUGUAUUAUGAGAUAUGUGUUUUUGGU	Ma et al (2015)
wheat-miR-240	AAUGGUUUGUGAUUUGUGAAUGCC	GACACGUGGCAUUCACAAAUCACAAAGCAUUUAAUCUCUCCCCUCCUAUUUCAGGUGGGGAGUGGGGUAAAUGGUUUGUGAUUUGUGAAUGCCACAUGUCAUUCAUCAGGAUG	Ma et al (2015)
wheat-miR-241	UCCGUAAACUAAUAUAAGAGU	CCUCCGUAAACUAAUAUAAGAGUAUUUAGAUUACUAUUUUAGUUAUCUAAACACUCUUAUAUUAGUUUACAGAGGGAGUAGUAGGCAUCAUCAUAAAAAUAGGUUUCCUCCU	Ma et al (2015)
wheat-miR-242	AGAGAAUUCCUUAUUUGACACUAC	GUGGGGUUGUAUGAGGAGCCCAAGUGACGGUGUCUUGGACCAGGGGGUACUAACCUAGUCGACCCAUGGUCCUCGAGAGAAUUCCUUAUUUGACACUACCUUAAAAUGUGGUUC	Ma et al (2015)
wheat-miR-243	AAAACGUCUUACAUUAUGGGA	GUUGUGUUACUUUGUGUUGGUGUAGAUAAGUACUCCCUCCAUCCCACAAUAUAAGAUGUUUUUGUAAGCUAUAUGUUAGUUUGCCAAAACGUCUUACAUUAUGGGACGGA	Ma et al (2015)
wheat-miR-244	AUCAGUACCCAGGGGACACGGUAC	UUGGGUAGCUUACAAGCCAAGCUAUGUAGGCAUGGCUAGUGGCAUGGUGCAUGUCAUGCUUGUCCCCUGGGGUACUUUAUAAAUCAGUACCCAGGGGACACGGUACACUG	Ma et al (2015)
wheat-miR-245	UCCGUCCCACAAUAUAAGAUC	CAUGGAUAUUUAGAUGUACUCCCUCCGUCCCACAAUAUAAGAUCGUUUUCAAGGUAUGUUAGCUUGAAAAAGGAUCUUAUGUUGUGGGACAAAGGAAGUGACACUGAAAGAAUG	Ma et al (2015)
wheat-miR-246	CGCCCCACGGUGGGCGCCA	UCCGGCGUGCCGGGCUGGCUGUGCUCGCCGGGGAGGAACAGGGUUCCCGUCCAGAGCAGAUCUCCGGACGACGGUGCACCUCGCCCCACGGUGGGCGCCAAAUGUCGGGGGU	Ma et al (2015)
wheat-miR-247	GCGGUUAUGCCUCUAAGUCGUGCC	CACAAUGCGGUUAUGCCUCUAAGUCGUGCCUCGACACGUGGGAGAUAUAGCCGCAUCA	Ma et al (2015)
wheat-miR-248	AUCUCCGCGUUGUAUUUUCUAGAA	AAAACAUGACAGAUCUCCGCGUUGUAUUUUCUAGAAAGACCAUCCUGUUCUUUAUUAUGAAGGGGUAUGGACAGAUCUUGUCUGUUGAUAUGUUCAGGGGGUUAUACCGAAGAA	Ma et al (2015)
wheat-miR-249	AUCUUAUAUUGUGGGACAGAG	CAUAAUCAUGUACCCCCUCUGUCCCACAAUAUAAGAUCGUUUUUCAAGCAUCUUAUAUUGUGGGACAGAGGGAGUAAAUGUUUGAUUCUUUACUAAACCAGACCACUA	Ma et al (2015)
wheat-miR-250	CGCGGCACCCACGAAUGUUAU	UCAUUAGGGAACGACAUUUGUGGAAGUCGUGGCAAAAUAAUAAUCUAUUUUUGGGUGUUGAUUGUUUUUUUUGCCGCGGCACCCACGAAUGUUAUUCCCUAAUGAAACUUG	Ma et al (2015)
wheat-miR-251	GCCCCUACCGUCUCGUGG	GACUUGGAGUUCAUGUCGGAAUAUCCUCGAGGAGGCCACGAGAUAGGGGGGUGCGCCCACCCCCUUGGGCGCCCCUACCGUCUCGUGGGCCCCUCGAGGCUCCCCCGA	Ma et al (2015)
wheat-miR-252	AAAUGGAUGUAUCUAGACGUAUU	UCUAUACUAAAAGAUUAAAAUAAGUUUUUUUAGCUACCCCCCGUUCCAUAUUAAUUGACGUUGAAAUGGAUGUAUCUAGACGUAUUUCAAUGCUAGAUACACCCAUUUCAGCGU	Ma et al (2015)
wheat-miR-253	UACACCAACCGGGACAGAUGGGCC	GGUUCGUAGGGCCCAUUUGUUCCAGUUGGGGAACCGAGACUAAAGGGUCGGUACUAAAGCCCUAUACAUUUAGUCCCGGUUCUUACACCAACCGGGACAGAUGGGCCUCCACAU	Ma et al (2015)
wheat-miR-254	GAAGAAGGUUGUGUAGUAGACAUC	AAAUUUGCUGCUGUCCUACAAACCUCUGCACUUGGAGGCCCAACAACGUCUACAAGAAGAAGGUUGUGUAGUAGACAUCAGCAUGUAUGAAAGAGUUAUGAAUGGUGUCUU	Ma et al (2015)
wheat-miR-255	CAUUAGUAACUCGCCACACAGAU	AUUCAUGGGAGGCCGAGAACGAUGUCUGGGAGUUUCGCUGAUAGCGCCUUCUUUAACGGUGGAGGUGCUUCAUUAGUAACUCGCCACACAGAUACACCGCUCGAUUUUUCUU	Ma et al (2015)
wheat-miR-256	UCUCCUGUAGAAAUAGGCACC	CUUAAAGAAAUAAAUGGCUUUUCUUAAGCACCCGUGCUUAUUUGUACAUGAUAAACGCUCUCCUGUAGAAAUAGGCACCGAUGUUUCAGAAAAAUUCGAUUUAUUUUUCUA	Ma et al (2015)
wheat-miR-257	AGGUAUGUCUGUGUAGUCCGAAUC	AGUUAUUGACGUUUUGAGUUAGGUAUGUCUGUGUAGUCCGAAUCUGAAUCCGGAACAUGAGAGAUUGGACUCUAUCUUCUCUUGGCUCAAAAGAGACGUGAGAGGACUUUUUG	Ma et al (2015)
wheat-miR-258	CAAAUUUGAAGGGAGACAACUAG	AGAGGCCCUGGUCCUCUUACCAAAUAUCGAGCGGGAAGGGAUCCAACAACGGCCAAAUUUGAAGGGAGACAACUAGUACAAGUUAUCCUGACUAAAGGUGGUCUUCGCUUGCCA	Ma et al (2015)
wheat-miR-259	CCGUGGCCAAGGUCUCUUGAGGCUU	CCAUGGCCUGGCUCCCACGNCCGUGGCCAAGGUCUCUUGAGGCUUGGCCUUGAAGACUUUGGCCACGUCCAUGGUGGCCAAGGCAUCCUGUGGAAGUUGCAGAUCCAGA	Ma et al (2015)
wheat-miR-260	ACUAAGAGUUAGCUGUAGCGCCU	CUAAGUAAUAGGAACGCGUUCCUGAAAAGCAUUGCUGCUAUAGUCAAUAGUGGUAGCGCGGGUACAGGCAGCGCUACUACUAAGAGUUAGCUGUAGCGCCUUAUUGGUAGCGCG	Ma et al (2015)
wheat-miR-261	GACCGCGUGGCCUAAUGG	CUGAGCACACUCAACAAUGACCGCGUGGCCUAAUGGAUAAGGCGCUCGCCUCCGGAGCGGGAGAUUCUGGGUCCCAGCGUGGUCGACUUUUUGUACGGUCCGUCCUCU	Ma et al (2015)
wheat-miR-262	AAAAAUUGUUAGUAGUGGCGCACC	CCCUGGUUACUAAUGGCACACCUGUUACAUGGUGCGCCAUUACUAGUUUUGCAAAAAAAAUUGUUAGUAGUGGCGCACCAUGGCUGUGGUAAUCCAUCACUAGUUUGAACUAGU	Ma et al (2015)
wheat-miR-263	AUCUAUUUUGGAACGGAGGGA	ACUCCCUCCGUUCCAAAAUAAAUGACUCAACUUUCUACUAACUUUAGUACAAAGUUAGAUCAUCUAUUUUGGAACGGAGGGAGUAUAUACGAGUACUAUUUAUGGUCAA	Ma et al (2015)
wheat-miR-264	AUCGAGAUUAGGAUUUGUCACUCC	UGGCAUGGAUCGAGAUUAGGAUUUGUCACUCCGAGUAUCGGAGAGGUAUCUCUGGGCCCUCUCGGUAAUACAAAUCAUAAGCUUGCAAGCAAAUGACUAAGGAGUUAGUCACAA	Ma et al (2015)
wheat-miR-265	CUUGCCGGCGCGUGCGUGCAUCCG	GACGACAGCUCUCCGAUGCGGCGGCGCCCCCCUUGUCCCCCUUGCCGGCGCGUGCGUGCAUCCGUAGGUGGGAGCACCGUCGUCAAGCGGUUCAACGGCGGCGCCCUUU	Ma et al (2015)
wheat-miR-266	AUGACGAGAACCACUUAGUAGUAG	UGGGAACCCACACUACUACUAUGGCCAGUCCCAAGGGCAUGACGAGAACCACUUAGUAGUAGUGCGGCUAGACAAAACCAACGCUACUGCUAAGUUAUACCAGUAGCGUGUUUU	Ma et al (2015)
wheat-miR-267	AGUAAAGUUACCGAUGAACGAAG	UAGCUCCAAGUAAAGUUACCGAUGAACGAAGACAAAAGAGGGGAUGCCUUCCGAGGCAUCACCAAACUUAGGCUUUUUGGUGUCCUUUGAUUUUACCUUGGGGUGCCUUGGGC	Ma et al (2015)
wheat-miR-268	UUAUAAUUUGGGACAGAGGA	CUUCAUACACCUAAGUAGUACUACCUCUGUCCCAAAUUAUAAGACUAUUUUGGUAGGUUAAAUAGCCUACCAAAAACAUCUUAUAAUUUGGGACAGAGGAAGUAUGUACUA	Ma et al (2015)
wheat-miR-269	UUGGGUCAUCUAUUUUGGAAC	AGUACUCCCUCCGUUCCAAAUUAGAUGACUUAACUUUAUACUAACUUUAAUACAAAAUUGGGUCAUCUAUUUUGGAACGGUCCAAAUUAGAUGACUUAACUUUAUACUA	Ma et al (2015)
wheat-miR-270	UUUGCAUGACCGAGGAGCCGC	UGUGCAGCUGCUUGUUCAUGGUUCCCACUAUCCUAUCUCCAUUAGAAUACGAGGAGAUAGGCUUGUGGUUUGCAUGACCGAGGAGCCGCUUCGAUCCCUCGCUGACCGCUGU	Ma et al (2015)
wheat-miR-271	AUGAAUACCGGAGUCCUGUUAGCC	CUUAGGCUGGCCGACAUGUGUCCUUCUUCAUUCCUGUGUCUGUCCCUUCAGGGAAAUGUCACAGGAUGAAUACCGGAGUCCUGUUAGCCUGCUAUAGCCCGGUUUACCGG	Ma et al (2015)
wheat-miR-272	GAUGCGGGGUCUGCUAGAGUUGCU	UCUGCAACUGUGGCCGUCCGCGCCGGCCCGCAAAGGCGUUUUUGCGCAAACUGCAAACACAUUUCGCGGGCGGGAAGAUGCGGGGUCUGCUAGAGUUGCUCUAACAGGUCGU	Ma et al (2015)
wheat-miR-273	GUGCCGGAGUUGAACUAUAGCUUCU	GACAAGUGCCGGAGUUGAACUAUAGCUUCUCGGGCAGCUAGUUGGAUGGCUUGUGGCUCAAAGGAAGUUGUCCUUCCGGUGAACCUGUAGGGGCGUUCUAGCGAUAGACCCCUA	Ma et al (2015)
wheat-miR-274	UCCAAACCUGUAUGCGGACG	CUAAGGCUCCGCCCGAACCGGCCAUGCGGGCGGCGGCGCCACUCCCGGCCUGGAUUCUUGCCGGACUGGCCGCUCCAAACCUGUAUGCGGACGAGGUACUGGAGCCCGCG	Ma et al (2015)
wheat-miR-275	AGAGCAGAGAUUGAAGAAGCACGA	ACGCGGGGAGGAGGGAGCAGGCAGUCCCGCCGGUGCUUGUUUGAGUGUCUGGAGCAGGAAGAGCAGAGAUUGAAGAAGCACGACGGCCGUUGGAUAGAAAUCCAACAGUC	Ma et al (2015)
wheat-miR-276	UCCGUAAAGAAAUAUAAGAGC	ACGUUGGAUUGUUGCCAAGUACUCCAUCCGUAAAGAAAUAUAAGAGCAUUUAGAUCAUUAAGUAGUGAUCUAAAUGCUGUUAUAUUUCUUUAUAGAGGGAGUAACUAUCUAA	Ma et al (2015)
wheat-miR-277	UAGUGAUCUAAACGCUCU	AUUGGUCAGUUAAUUCUCUCACUCAUCAAUUUACAAAUUCAGUACUCCCUUUGUAAACAAAUAUAGGAGUGUUUAGAUCACUAUUUUAGUGAUCUAAACGCUCUUAUAU	Ma et al (2015)
wheat-miR-278	AUCGGGAUUUGUCGGCACAUC	GCCCCCUGGGCAACCAGGGUCUAUGCCAACCCGUCGUCUUGCUCAUCCGGUGUGCCCUGAUAACAAGAUAUGUGUAGCUCCUAUCGGGAUUUGUCGGCACAUCCAGGCGGCU	Ma et al (2015)
wheat-miR-279	CCCGGGACAUGCCAUAGUAGUAG	UAGCAGUAGCGCUGGUUUUUUACCCUCGCUACUACUAAGCGGUCUCUACCGUGCCCCCCGGGACAUGCCAUAGUAGUAGCGCGGGUUUUUA	Ma et al (2015)
wheat-miR-280	AUUCCGAGAACUUUUAUUUCUGCA	AAUAAAUCCUCGCAAAGUUGCGUUCCAUUCCGAGAACUUUUAUUUCUGCACAAAAACAACACCAUGGUAGUUCUGCUGAAAAGAGCGUCAGUCCGAGGUUAGUUUCAUUCAAAU	Ma et al (2015)
wheat-miR-281	UCCGUUCCUAAAUAUUUGUCU	ACAUGUAUCCGUAUGUGAUAGUCCAUUUAAAAUGUCUAAAAGAACUUAUAUUUAGGAAGAGAGGGAGUAUGUACAGUACUACUCCCUCCGUUCCUAAAUAUUUGUCUUU	Ma et al (2015)
wheat-miR-282	ACGAAGACCGAAGACUGCACCCGU	UAACACCCUGAGGGAGUCCUGGAUUAAGGGGUCCUCGGGCAUCCGGCAUGUUAGCCAUGGGCCAGACUGAUGGGUUGUGAAGACACGAAGACCGAAGACUGCACCCGUGUCC	Ma et al (2015)
wheat-miR-283	AGAACAGCGGGGAGGUGCUGC	AGGAUUUCGGCAGCGCCUCCCCAUUGUUCUCCGGAGCACAUUAUCUUGGCUAUUUUCCGAGACGUGUAUCUGGAGAACAGCGGGGAGGUGCUGCCGAAAUUUUGUCUCG	Ma et al (2015)
wheat-miR-284	AUAAUAUAAGAGCGUUUUUGACAC	CUUCCGAACUGGACGCACGCCUUGGAUUAAUUACUCCCCCCGUAUGAUAAUAUAAGAGCGUUUUUGACACUCAAAAACGUGUCAAAAACGCUCUUAUAUUACGGGACGGAG	Ma et al (2015)
wheat-miR-285	ACUCCCGGAUACCGUAGGAAUGCU	CAACUCCCGGAUACCGUAGGAAUGCUUUGGGUGUACCAAACAUCACAACGUAACUGGGUGGCUAUAAAGGUGCACUACAGGUAUCUCCGAAAGUGUCUGUUGGGUUGGCAC	Ma et al (2015)
wheat-miR-286	GCUAUGGUGUUGAUGUAGAAGCCC	UCUGUGGUAAACUACUCACACAUCAUCGAAGAGGCUAUGGUGUUGAUGUAGAAGCCCUCCGUGAUCGAUUCCCCCUCCGGUAGAUUGCCGGAAAAGGAGCCCGGAUGG	Ma et al (2015)
wheat-miR-287	ACAUUCGUGGAAGUCGUGGCA	UGACAUUCGUGGAAGUCGUGGCAAAGAAAACAAUCUAUUUUCGAGUGUUGAUUGUCUUUUUUGCCAUGACUUCCACGAAUGCCAUUCCCUCAUGAAACUUGACAAGCACUUAAA	Ma et al (2015)
wheat-miR-288	AAAACAUCCUAGCUCAACUG	CCUGGGAUUAUUUGACAGGUGUGAAACCAUUUGUUCAAACACAAAAACAUCCUAGCUCAACUGGCAACGGCUUGUCAUGUUAGGUGUGUUGGUUUUGAGUUCGAUCCCAUUGAAG	Ma et al (2015)
wheat-miR-289	ACGUUACUUGCCCGAGAUUCGAUC	UGUUCCACGAUGAUCUCAUCGAAUGAACGACGAUGUCGAGGAUUCAAGCAAUCCCGUAUACAAUUCCCUUUGUCAAUCGAUACGUUACUUGCCCGAGAUUCGAUCGUCGG	Ma et al (2015)
wheat-miR-290	AAGGCAGGUGCCUUAAGGCAC	GGUGCCUUAAAGGCAACUGCCCUUGGGUGACUGACAUGUGGGUCAGCCACCUGUUGGGCCCACAUGUCAUGGACUCAAAGGCAGGUGCCUUAAGGCACCGAAACAUAC	Ma et al (2015)
wheat-miR-291	AUGGGGUAAUCUCAUCUCAAC	CGCAUCGUAAAGGUAAAGCUCACACGGAGAAGCUGUUGAGGUGAGAUUGCCCCCUACGCGUGUGCGGAGUCGAGCUGCCGCUAUAUGGUAUGGGGUAAUCUCAUCUCAACGG	Ma et al (2015)
wheat-miR-292	UGCCUGGCUCCCUGAAUGCCA	UAUGGCUGGCUGGCUGGUGCCGCUUGCCUGGCUCCCUGAAUGCCAUCCGAGAAGCGCGCCGCUGUGGGAGGCGUCCCUCCUGGUUGGCAUUGAGGGAGUCAUGCAGGCC	Ma et al (2015)
wheat-miR-293	UGCAUGCCGUCGUCUGUACUCCCU	UCCGGAGUCUGCAUGCAAGUGGGAACAAGUUGUGGCUUGUAGAGGUGUGAACGCAAAUUACUUUAGUUGCAUGCCGUCGUCUGUACUCCCUCCGUGUUGCAUGCAGAAGCUGUU	Ma et al (2015)
wheat-miR-294	CAGAUCCGAGACCGUGGAAGACG	CAACGGGAGUCAGUUCAUUGUCCACGAUGGUGGUACUUCUGCGCUUGGCGUCGGCUUCCGGGAAGCAGAUCCGAGACCGUGGAAGACGAUUCUGGGGAAGAGGCUCCGUGUACG	Ma et al (2015)
wheat-miR-295	GCACACAUUGGACUGGAAGGCUG	AUAGCUCCUUCACAGUCUUGGGCAACCACACAUUCAUCUUCGAACGAAUGCGGUAGUUGCACACAUUGGACUGGAAGGCUGCUAUAACGGCUGCCAGAUGGAUAUUUGGAAUAU	Ma et al (2015)
wheat-miR-296	AAAGAAUCUUUGCCGUCUGCUGGCA	GGCAAAGAAUCUUUGCCGUCUGCUGGCAGAUGGCAAAGAGGUGGGGCUGGUAUGCCGUUACACUCUUGACGGCCAUAGGANNNNNNNNNNAGAUGGCAAAGAUUAUUGGGC	Ma et al (2015)
wheat-miR-297	AAAUUGUAGCCAAGAGAUUCAACG	UCUCUACGAAACACUUGGCAAUCUACUUCAGUAAAUAGGACGUUGAAACCAAAGUCAGCAAGUCUAGAUACGAAAAGUAAAUUGUAGCCAAGAGAUUCAACGAGCAUAAC	Ma et al (2015)
wheat-miR-298	UGCCCUACCCAAACGGACAGAAUC	CCCCAUUGCCCUACCCAAACGGACAGAAUCCGGGCAAACGGAGGUCUGUUUGGGGUCGUGCAUUGGAGUUGGCCUUACAAGUGGGACCACAGUUGAGGAAACCGACUAUCGGCA	Ma et al (2015)
wheat-miR-299	UUCUAGGACUCUUCUUUU	GUGUCUUCCCCUUCUAGGACUCUUCUUUUAGGGUUUCCCUCACCCUAGGCGCAUGGGCCCUAGGGGGAAGUGGCGCCCCGGCCCACUUUGGGUUGGAUCCCUUCCCAC	Ma et al (2015)
wheat-miR-300	GUUCCAGAACCGGUACUAAAGGUC	UGGGCCUUUGGUCCCGGUUCAUGUUGAACCAGGACUAAAGGGGGGGACCUUUAGUUCCCACUCUUUAGUGCUGGUUCCAGAACCGGUACUAAAGGUCCAUACGAACCGGUAC	Ma et al (2015)
wheat-miR-301	UUCCGCGAGAGGCACGGUUGUGAU	UUUCUCCUUCCGCGAGAGGCACGGUUGUGAUUCCGCAAGAGGCACGGGCGUCCCUCUUCCGGAAAGGGAAAACCCCCGUGCUCCCGGUUCGUUUUUUUCGUCCUAUUUUUU	Ma et al (2015)
wheat-miR-302	CAUCAACCGUGGUAACCU	AUCAUGAAGAUGUUCGACUACAUCAACCGUGGUAACCUAACGCUUCCGCUUUUGGUCUACGAGGGUAUGUGGACACACACUCCCCCUCUUGUUGCUAUGCAUCUCCUA	Ma et al (2015)
wheat-miR-303	UUAUGGAACGGAGGGAGUACU	UACUGCUUGUUUUUUCCUGAGUAAAUACUACCCCCUGCGUUCCAUAAUAAUUGUCGUGUUAUUAUGGAACGGAGGGAGUACUUAUAAGGAGAAACCAUUGUGGUUGUUUCUUGC	Ma et al (2015)
wheat-miR-304	UUACAUUAUGGGACGGAGGGAGU	UCUCCCUCCAUCCGACAAUAUAAGACGUUUGUGCAAGCUAACAUUACUUGCAAAAAUGACUUACAUUAUGGGACGGAGGGAGUAAUAGAAGGUGAAUUCUUAUACACU	Ma et al (2015)
wheat-miR-305	UAUAGUGACCUAUCAUGGCAAUU	UUCAUUUUAAUGCUAUGACACGGUCAUUAUAGAGAUAUAUUAAUAUAUCUCUAUAGUGACCUAUCAUGGCAAUUAUAUAAACCUUGGGAUCCAUGUUUUGCUAAUUUGUAGACU	Ma et al (2015)
wheat-miR-306	AUGUCAAGUGAACUCGGUGGCGCC	AUCCCUACCGGUGAGACCGAAAUGACUAGGGUUUGUGGCAGUGGCUAUGUCAAGUGAACUCGGUGGCGCCGGGUAGGAAAUUUCGGUGGGGCCGAGUUUGACUUUUGGUUUGAG	Ma et al (2015)
wheat-miR-307	GACAUCCGGAGUCCUGCCUAGCCU	CGCGGUGACAUCCGGAGUCCUGCCUAGCCUGCUACAGCCCGGGUUCCCGGAGUCCUGUUAGCCUAGUGCUACAGCCCGGAUUCAUACGUUGUUGACCAACAUGCAUGUAUGC	Ma et al (2015)
wheat-miR-308	AAUAUGGACAUUAAUGGCGCACCA	GAAAAACGGCUAUUGCUAAUAUGGACAUUAAUGGCGCACCAUGUAUGUGCUGCGCCACUGCUAUAUAGCAGUGGCGCACCACAUAUAGGUGCGCCAUUAAUGGCCAUAUUACUA	Ma et al (2015)
wheat-miR-309	CCCAGACAACCAGUCGGAAGCGGC	AGCUACCCCGUCCCAGACAACCAGUCGGAAGCGGCUGUGGAAGCCAUCCGACAGGCUGAUAUGAUGAUGGAGCGGGUGAAGAUAGUGCACGAGAGUAGUCAGGCUGCCUACG	Ma et al (2015)
wheat-miR-310	AAUGGAGCAGUUGGUAGUCUCGCU	GAGGGAGCGGAAAGGUUGGGGAGGAACGAGAAUGAGUCGGGUGAGUCGGUGGGGAUCUCUCCUAAUGGAGCAGUUGGUAGUCUCGCUUCCAGGUUUUUUUCGUUCCACCACUU	Ma et al (2015)
wheat-miR-311	GAUAAGAUAGUGAUUGAUAGAGU	GCUCAGCUAGUGAGCAUGUGCUCAGAAUGUCUGGGUUCUACAAUCACUUAAAUCAAGUGGGAGUUAAACUUCCAGAUAAGAUAGUGAUUGAUAGAGUUCUCUAGCCA	Ma et al (2015)
wheat-miR-312	GUGAAGUGCUUGGGGGAACU	AAUCACAAACCAACUUUGGUAUUACCGGGAGUUCCCUUCAAGAACUUUACGUAGCACCUCGCCAAGGUAUUAUGUGAAGUGCUUGGGGGAACUCUCAAUGUGACCAAGCAUU	Ma et al (2015)
wheat-miR-313	AUAUUCGGACAUCGGAAAGGUUCC	AUGACUAUAUUCGGACAUCGGAAAGGUUCCGAGUGGUUCGGGUAUUUUUCAGAGUACCGGAGAGUUACAGGAAUACAGGGGAAGAAGUAUAUGGGCCUUAUUGGGCUU	Ma et al (2015)
wheat-miR-314	ACAAGUAUUUCCGGACGGAGG	UCCGGCUGGCGGGAAAUAUUUGUUGUAAGAAUGGAUAAAUUGGAUGUAUCUAUGACUAAAAUAAGUCUAGAUACAUCCAUUUCUAGGACAAGUAUUUCCGGACGGAGGGAGUA	Ma et al (2015)
wheat-miR-315	ACAUCAAUCGACAAACCUGAGGCAU	GUUUUGCUAAUGAUGUUUCUGUAUGCAAAAUGGAUGCUAAUUCAGGGAGAACCUCUUGAGAAGAUGACAUCAAUCGACAAACCUGAGGCAUUGUUUGUAUUUUUGGUUC	Ma et al (2015)
wheat-miR-316	UCACUGAAUGGUCACUGUUU	UGUGACCACCACUAUUGGUCACUGAAUGGUCACUGUUUUCAAUUUGUGACCUUUUUAUGACCAAAAACAUAAGGUCAAAAGCUGGUCAUUGCUAAAUGACUAUAGCGAC	Ma et al (2015)
wheat-miR-317	UGUCUACCGUGAAGUUGUGCACUC	CGGCUCAUUGGGCAUUACUGCGGUGCUACGACCGGGGUGUGUCUACCGUGAAGUUGUGCACUCUAAUUUGUGCAUAUGGCACGUGGACCCCGUUGCCGGUUGCCCCACAUAUCA	Ma et al (2015)
wheat-miR-318	AGUUUGGACCAACACUCAGAGGAG	CCUCAAGUUUCCCUGAGGUGGCGCUACAAGGGACUCUAGUUUGGACCAACACUCAGAGGAGCACUGGCCCGGGGGGGGUUAAAAUAAAGAUGACCCUAGGGCAACGGAAACCC	Ma et al (2015)
wheat-miR-319	CACGAGAUCGUAAUGGCUAAACCC	UACCACGAGAUCGUAAUGGCUAAACCCUAGAGGUCUAGCUUGUAUGGCUAUGGUAAUGAAUCUAUCUUCCCUCCGGACUAAGUCCUCCGGUUUAUAUAGACACCGGGAGGAUCU	Ma et al (2015)
wheat-miR-320	AUGAUACGUCGACACGUGGCACG	GAAACACGUGUCGGCUCAUCGUUGGGACAGAUGUCAUCCACUCACUGGACAGAAGGCUCCUAUGAUACGUCGACACGUGGCACGACCCAACAGUGGCCCAUUCCUGUGAAA	Ma et al (2015)
wheat-miR-321	GCUUAGGCUUUUGGUUGUCCU	UCCCCAAGCUUAGGCUUUUGGUUGUCCUUGGAUUAUCUUGGGGUACCAUGGGCAUCCCAAAGCUUAGGCUCUUGCGACUCCUUAUUCCAUAGUCCAUCAAAUCUUUACC	Ma et al (2015)
wheat-miR-322	ACUUGUGCACGGGCAGUCAGAGCC	CAGAGGCUCCUGUCGGUGUAGCAAAGUAGGGGCCCUUCUUGUACCCCUCUACUUGUGCACGGGCAGUCAGAGCCGCACCUGCGGCCGCACUUACCAGGGCAAAGGGAGG	Ma et al (2015)
wheat-miR-323	AAAGGCUGCAGCGGUACUACC	UCGUUGAAUUCGGAGUCCGUUUGCAGAAGUUGUGGCAGUUUUGCUGUUUUGAAAAGGCUGCAGCGGUACUACCGCGGACAAGAGUGGAUGUAAUUUUUUACUACCACUCUA	Ma et al (2015)
wheat-miR-324	CACCUCCCCGGCAACGGCGCCA	GCACUCACCUCCCCGGCAACGGCGCCAGAAAGGAGCUUCGUUGACAGGGUGUGAGUGCCGCUUACCUAACCUCCCUGGCAACGGCGCCAGAAAAGAGCUUGAUGUCUACUAUG	Ma et al (2015)
wheat-miR-325	AUUUGACGGUAUGCUUUGUGUAAC	UAUAAUGUGAAAGUUAUAUCAUUGGAAGCUCCUUUCAUGUACGAAUUUGACGGUAUGCUUUGUGUAACUUGCAUGUUAUAUAUUAUUGCUAUAACCCUUGGUCAAAGUUAG	Ma et al (2015)
wheat-miR-326	AUCCGAGUGGCGGCAGCA	CUAGGUUGAUCCCAUCAGCGAUCCGAGUGGCGGCAGCAAUGAAAGUCUCCAUGAAAGACUGGAAGUCAUGCUUUUUGGUGUUAGCAACUUGGAUCGCAGCCAGCUUGUCUUCG	Ma et al (2015)
wheat-miR-327	UUGUGGUGGCCUUCGGGA	GGUGGACUAAUCCCUCCUCAUUGUGGUGGCCUUCGGGAUGAUGAAGAUGGCCACCGGUGAUGAUCUCCCCCUCCGGUAGGGUGCCGGAAUGGGCUCCCAAUUGGUUUUU	Ma et al (2015)
wheat-miR-328	AAGGAAGUCACCUCGGUCUCGAGA	GGUCCUCUUGGUACCUAAUCAUGCACAUCUCGGACUUAGGUAGUAGCCAUGUCUCGAGUGGAUCAUAUGUGAUAUCACUAAGGAAGGAAGUCACCUCGGUCUCGAGAGCUCUAGU	Ma et al (2015)
wheat-miR-329	AAUUAGAGCACGUGGCUG	GUGGGUGCGGCAACGGCAAAAUUAGAGCACGUGGCUGACGUGGUUUCAGCUGAAGCGGCUGCUCUUGUUGAAGGCCUUAAACUUGCCAGCAGGGUUGGAGCUAACUCU	Ma et al (2015)
wheat-miR-330	AACUGAAUUUGAAAUGAU	UCUGAUGGUAUUACAAAAUCAAGAACAAGUGAACAAAAAAAAUACAGUUACUUGUAUGCUCUCACUUUGAACUGAAUUUGAAAUGAUCAUAUCAGAAAUGGACAGUUU	Ma et al (2015)
wheat-miR-331	AGAGGAGAACCCAAAACA	UUUAAAAUCAAAAAAAAUAAAGAGGAGAACCCAAAACAUUUCAAAAAGGAAAGUGAAAGUGAGAGAGACAAGCAUUGUUGAAGUGGGGGAGCUCCUUGAACUUUGUUC	Ma et al (2015)
wheat-miR-332	UGGGAAGCUGCAUCUGCA	AGGCCAUGCGAAGGGCGAGUCAGCCGCUUCAAUGCGGCGGAGCGAUCAGAGUUGGUUCCUUGGGAAGCUGCAUCUGCAUUGAAGCAGCGGCCCCCGA	Ma et al (2015)
wheat-miR-333	GCACCCUAGAACACACAAGUUGAU	ACUUAUCGAAAGAGGCUACAAUUGGUCCCCUAUACUUGUGGGUUAUCAGGGCACCCUAGAACACACAAGUUGAUCAUUGAUCUCUCUUAGCCGUGUGCGGUGCCCCCCUCCAC	Ma et al (2015)
wheat-miR-334	AUAAAUACAUGGGUAUGGGCACUC	CAUCCCCUUCACCUCCGAUGAAAGAGGCAUAAAUACAUGGGUAUGGGCACUCCCCUUGGAAGCUGCCAAGCUUGGGGGAGUGCCCCGGUAUCGUAUCACCAUCACACUUUUAUC	Ma et al (2015)
wheat-miR-335	CACGUGGGAGAUAUAGCCGCA	AUUCAGUACAUGGGAUGUGUGAAGAUUACCCCUCUUGCGACAAAACUACCAUGCGGCUAUGCCUCUAAGUUGUGCCCCGACACGUGGGAGAUAUAGCCGCAUUGUGGGU	Ma et al (2015)
wheat-miR-336	AACGCUUGUGUCUGUACUGAUGCU	GAACGCUUGUGUCUGUACUGAUGCUAAAAAAAAGGUUAGGUGGCUUUUUCUGUUGGAGGAAAUUAGGGGAAGGGGCCCACUUAGCUGAAAUCAGGGGGGCAAAGGGAUUAG	Ma et al (2015)
wheat-miR-337	AUUCCAGAACCGGGACUAAAGGCC	AGAGGUUUUGGUCUUUAGUCCCGUUUGAUUUGUCCCCAUUCCAGAACCGGGACUAAAGGCCCUCUGGAACCAGGACUAGUACCUUGUUUUCUACUAGUGUCAAUCCUUCG	Ma et al (2015)
wheat-miR-338	GCCAAAUUGGAAGGGUGUUGGGCU	GGUUUUGGGCCAAAUUGGAAGGGUGUUGGGCUGCAACAAAAAUGAGGCUUUCUCGGUCCUUCGGUUAGCCGUUGGAGUAUCAAACGAAGUCCAAAUGGCACGAAACAUGACAG	Ma et al (2015)
wheat-miR-339	UUCCGAAAGGCUUGAAGCAAAU	GCUCAAUGCUCACGUUGCUUAGCUUCAAGCCUUCAGGAAUAUGGUAGACUGCAUGGAGCUAUGCGCAGUGCACUUUACACUAUUCCGAAAGGCUUGAAGCAAAUUAACGAGCA	Ma et al (2015)
wheat-miR-340	UGGACCUGCCUCGACGUCAUCU	CAACACCAACGUCAGCGCGGCGACGAGCCUCCUCACCUGGACCUGCCUCGACGUCAUCUUCUUCGGCAAGCCGUCCGUCAUCGGCGCCGUCCAGGGCAUGAUGACCGG	Ma et al (2015)
wheat-miR-341	UCUAGUCUAGUCCCUGUAACCAAA	AAGAAAAGUCCCUCCUGUUUAGUUACAUAGGGACUAGAAGAGACUUUUUCUAGUCUAGUCCCUGUAACCAAACAUCCCCUCAGUAUGGACGACAGGCCAGCUUUAAUGGACGGU	Ma et al (2015)
wheat-miR-342	GGGCCCAUGUAGGUGGCAUGACAA	GGACGCACGCUCUUGUUGAAAUAUGAGAUGGGCCUAGAGCUCAUAUGACAAUUUCAGAUUUAAUCUCUAAGGGGCCCAUGUAGGUGGCAUGACAAGGUGAUGGGAAGUUUAGUC	Ma et al (2015)
wheat-miR-343	UUUCCCGGCUAGUGCACC	CCCGGUCACGGUCGACCACUGAUGUGACUGCACCGGCUCGGAAGCAGGCCCGGCUCAUCAUGUCGAUCAUUUCCCGGCUAGUGCACCCUCUUGUCGGCCGGCCAUGGU	Ma et al (2015)
wheat-miR-344	AUCUAUUUUGGAACGAAGGGA	CAGCGCACGAUAACUCGGGAACUGGAUUCUCNNNNNNNNNNNNNNNAAUAUACUCCUUCCGUUUCAAAAUAGAGGUCAUCUAUUUUGGAACGAAGGGAGUAUAUCCUAACUUUC	Ma et al (2015)
wheat-miR-345	UCGGACCCGGCGUCAUUCCCC	AUGAUGGAGUCAUGGGGAAUGAAGCCUGGUCCGAAACGCGCCACACGCACGCCAUGCGCGCGUCUCUCUUUCGGACCCGGCGUCAUUCCCCUCGACAACCAUGACGCGGAA	Ma et al (2015)
wheat-miR-346	UUGGUGGCUUGAACCGGGACC	CUGGCCCACCACCAUUGGUCUUGGUUGGUGGCUUGAACCGGGACCAAAGGAUCCCCUUUAGUCCCGGCUCAAGUCACCAACCAGGACCAAUGAGGUGCCUAUAUAUACCCCUCG	Ma et al (2015)
wheat-miR-347	CCCCCCUGACUGCUGGGACC	AAUUAUUCCUCCACCUGAUAGCGGGACCCACCAGACGGGCCACCGUAUUUCACCCCCCUGACUGCUGGGACCCACCAACUACAUCUUCGCACGCGAGGAAGUGCCUGACAGUCGG	Ma et al (2015)
wheat-miR-348	UGAAGCUGCCAGCAUGAUCUGA	GAUCAAGGUGCACCACAAGCUGGUGAAGCUGCCAGCAUGAUCUGAUGACCUAACUCAUGGAUCAGAAUCCAUGUCAAUCAGGUCAUGCUGGAGUUUCAUCUGCUGGUCGGAG	Ma et al (2015)
wheat-miR-349	ACAUGUCAGUGACCCAAAGGC	GACUAUGCUUCGGUGCCUUAAGGCACCUGCCUUUGUGUCCAUGACAUGUGGGCCCAAUAGGUGGCUGGCCCACAUGUCAGUGACCCAAAGGCAGUUGCCUUUAAGGCACCG	Ma et al (2015)
wheat-miR-350	UGUGUUUCGUUGGCUCCC	AGCGCCGACGAAGGCUCCAAGAUGGGAUCUCGCGGAUACAGAAGGUUACGACGGUGGAAUUUGUGUUUCGUUGGCUCCCUGGAUGUUUUCGGGGUACGUAGGUAUAUA	Ma et al (2015)
wheat-miR-351	UUACAGACGGCAAAGUGAGCUCUU	GCCGUCUGUAAAAGAAAACACAGACGACAAAGUAUCUUUGCCGUAUGUGAUUUUUCUUACAGACGGCAAAGUGAGCUCUUUGUCAUCUGUAAAACAAAAACACAGACGGCUAA	Ma et al (2015)
wheat-miR-352	AUCCGUAUUUAGACAAAUCUAAGA	AAUAAUAAUAAUUUUGUAAACAUAUACUCCUUCCGUUCCAAAAUUUUUGUCUUAAAUUUGUCUAGAUACGGAUGUAUCAUACAUCCGUAUUUAGACAAAUCUAAGACAAGA	Ma et al (2015)
wheat-miR-353	GGGACCUUUCUUUGGAUA	UGUAUAAUAAUUAGUAAGUCUUGAUAUUCUUUCGUGGAGUCCCUUCUUGAAUCUUAGAUUGAAAAAAAAAAGAAUGCCCCUUAGGGACCUUUCUUUGGAUACCAAGAUUU	Ma et al (2015)
wheat-miR-354	UGUUGACUAAGUUGACAAAGCCCU	AUCCAACGGUCACUGGUGAUAGAAUCGUUUGUUGACUAAGUUGACAAAGCCCUCCGUACGUGUCAACUUAGUAGGCCCACAAGUCAGGCUCCCACUAUGGUGGGUCCCAGCUAG	Ma et al (2015)
wheat-miR-355	GCUGGCUCUGUUACCGGCGUGAAC	AGGCCGCUGGCUCUGUUACCGGCGUGAACUAGGGCCGCUGGCUCUGUUGCCGGCGUGAACUAGGGCCACUGGCCUGAACUAGGGCGUGCUAUUUUCGAAAGGUGGCGUUUGAA	Ma et al (2015)
wheat-miR-356	AAACGUUCUUAUAUUAUGGGA	AGAUAAGAUGCAAAAUGCUACAAAAUGAACCAAUCCCUCUUCCCAUAAUACAAGAGUGUUUUGAACACUGGUGUACUAUACAAAACGUUCUUAUAUUAUGGGAUGGAGGGA	Ma et al (2015)
wheat-miR-357	AUUAACGGGCCAGAUCUGGCUUCG	CUAACAGGCCGAAAGUCACUGGGCUGUAGUUGGGCCUAAAUAUUUGGCGAACAAUUAACGGGCCAGAUCUGGCUUCGAGCCGUAAAUGGGCCCAAAUAUUGGGUGAACAAUUAA	Ma et al (2015)
wheat-miR-358	UUUUGUCACGGCAGAUGUCCUAG	UUGGAACAUUCAUCCACCAUAAGGCAGGCACCCUGUCGUGGUUUUGUCACGGCAGAUGUCCUAGAGAAAGGACUUAGUCAUGGAGCCAUCGCGAUGGGUUAGCUUGAAGGGAU	Ma et al (2015)
wheat-miR-359	UUGCAACUGGGACAACAACAA	CGGAUUUGCAACUGGGACAACAACAAACUAUGGGCCUAGUUGCAAGUUGAGGGUGGACUUGCAACUGGGACAAAAAAAGGUCGGAGCCCGGUUGCGGGUCAAGGGUGAACUUGC	Ma et al (2015)
wheat-miR-360	GUUUGAGAAACGGAUGACCGAGAC	CUGAUCUCCUCCGUUGGAUUUCUCGCACUACAGGGUGUUUGAGAAACGGAUGACCGAGACACAGUUUUUUAGAAGCAUUAACUCCUUACUCCGGGCAGACCAUACCAAACCUAC	Ma et al (2015)
wheat-miR-361	UUCCUCAGACCCAAUACCCAUU	ACUAAUUUUCCCCAUAGGGUACAACGGGGAUGGGGACGAUAUCCUAUUCCUCAGACCCAAUACCCAUUGGGGACCCGGUUAGUAACGGUGACAUUGCGGUCAACGUUAAAAUAU	Ma et al (2015)
wheat-miR-362	UAGUUCAAGGAGAAUACGGUGAGG	CCUGAAGACUUACCACGAGUCAUUGGACGAGAUCUGUGUGAUCUUAGUUCAAGGAGAAUACGGUGAGGACUUGGUGUACUGAGCUGCGUGCCCAGCGAUUGGGUGUCCGGGACU	Ma et al (2015)
wheat-miR-363	UCCCCAGCGGAGUCGCCA	GUCGUUGCCAGACAUAAUGGAUGAUGAUGAUGCUUGAUCUUGUCCCCAGCGGAGUCGCCAAAAAGUGUGUUCGCACACGAACAUGUCACGUGUACUCUCGACGCCGGGGGUGAU	Ma et al (2015)
wheat-miR-364	AAGAUAUGACUCUAUAUGAAUGCC	UACAACUCGAUACUAGAACAAGAUAUGACUCUAUAUGAAUGCCUUCAGCGGUGUACCGGGAUGCGCAAUGACUCAUGAGUGACAUGUAUGAAAAAAAUUUGAAUGUUGG	Ma et al (2015)
wheat-miR-365	UCGACCACAGUCUCGGGGACU	CCACCAACAGAUAGCCACAAAAAAAGGAGGUGUUCUUCAGACUGUAGUCGACUGCCAGCAGUCGACCACAGUCUCGGGGACUACACCCAGUGGGUGCACUCAGUGUACCCCCAC	Ma et al (2015)
wheat-miR-366	AGCCCAGCAGCCGCACCA	GGAAGAUUUUGGAAAGGAGAGGGAGCCCAGCAGCCGCACCAGUUGGCCAAGGCCCAGCUGGCGCCCUUCCCACUGGGCCGGCUCCAAGGCCCAGCCGCCCCACCAGUUUCCAUA	Ma et al (2015)
wheat-miR-367	CCCUUCGGCCGUAGUACCGCA	AAACUACCCAGCGGUACUACGACAGUGGGGUCAAGGGCGGUAGUACCACUGUGGAGCGGUACUGUCGCUUGAGACCCUUCGGCCGUAGUACCGCAGGCAGUGCAGUACUACCGC	Ma et al (2015)
wheat-miR-368	ACGGGUGCGCUGCGACCGGCC	AGAGGGCGACAGAUCUGACGGCUGUUAAUGAAUGAAUCGGACGGGUGCGCUGCGACCGGCCCAAAAUUGGGCCGGCGCACCGGCGCCUAUCACUGGCCUAGCGGAAAUG	Ma et al (2015)
wheat-miR-369	GACAAGUAUUUUCGGACGGAGGGA	UACUUCCUCCGCCAGGAAAUACUUGUCGGAAGAAUGAAUAUAUCUAAACGUAUUUUACUUUUAGAUACAUCCAUUUUUUGACAAGUAUUUUCGGACGGAGGGAGUAUAAUCAAU	Ma et al (2015)
wheat-miR-370	AAAAAUUGUUACUAGUGGCGCACC	UGCGCCAUUACUAGUUAGCACUAGUAAUGGCGCACCGAGCCAUGAUGCGCCAUUAGUAUGUUUGAAAAAAAUAAAAAAAAAUUGUUACUAGUGGCGCACCAUG	Ma et al (2015)
wheat-miR-371	CGAGUGCUUGUAACCUGAG	UCUCGCGCCGAGCGCACUAGCGAGUGCUUGUAACCUGAGCGGGGGCAAUAAGGUGGCGUGAACGUUGCCGUAGCGCUGUGGGCCUGGUCCAGUUGUGCACCUGCUGGC	Ma et al (2015)
wheat-miR-372	AGCCUUUGUUGGGCAUGUCGAGAA	UGUGGGGCAAGACUCUUAAAGUAGCCUUUGUUGGGCAUGUCGAGAACGGUCGCUGUGUGAUUAACUUUUCGGAGCGACCCACUAAGACCGUGACAUGCCUAAUGGCUAAAGUUG	Ma et al (2015)
wheat-miR-373	AUCCUACUUGGGGCGCCU	CCGGUGAAAAAAGGAAAGGGGGGGCGCCACUUGGGGAAACCCCAAGUAAGAUUCAGAUCCUACUUGGGGCGCCUCCUGGCUACCUCUCCCCCUCCCACCUAUAUAUAUGUGGG	Ma et al (2015)
wheat-miR-374	AAUUAACUGAUGCUGAAAUG	CAUGCUACCUCUGUUCGGAAUUAACUGAUGCUGAAAUGUGUGUAUCUAGACGUGUUUCAGUGUGUAGAUACACUCGUUUCAGCGUCAGUUAAUUCUGAACAGAGGGAGUA	Ma et al (2015)
wheat-miR-375	ACGGUAUAUGUGGAUUGCACUAGC	CACACGUGAGAGGGGGUGUUACGGUAUAUGUGGAUUGCACUAGCUCUUUUCAUAAGUUCAGACUUUUGGUUGGCUAGUGCAUGACGCUUAACAGAUAUUACUCUCACUGUAUGU	Ma et al (2015)
wheat-miR-376	UUCGCCGGAGCAGCGUGCUGUGA	UGGCGGCGUGGUGGCUUUGUUCGCCGGAGCAGCGUGCUGUGAAUUGAAUCCCGCGCGCUCCUCCAUCGAGCAUGGCGGCCCACGUCGCGCGCAUGGCAUAGAGGCGGAGAG	Ma et al (2015)
wheat-miR-377	AAUUUCCGUGCCAAAAACUAUACA	UCGCCCGAAACUUGUGAAAUUUUUCCUCCGUGUGUGUUCUAUAAUUUCCGUGCCAAAAACUAUACACCGUAUAUUUAGGAAUGGAGGGAAUAUAUAAUAUGGAUGUGUGCAUCG	Ma et al (2015)
wheat-miR-378	AGUCCCGAGGCACCCACGAG	GUAUCGGAGAUGGGCAGAAGAGUCCCGAGGCACCCACGAGGGUGGGGGCGCGCCCUACCCCCCUGUGCGCGCCCCCAGCUCGUGGCCGCCUCGGAGACCCCCCUGACUUGUCCC	Ma et al (2015)
wheat-miR-379	AAUGUAAGACGUUUUUUGACACUA	UCUGUUUUGUAGUCCCUCUGUCCCAAAAUGUAAGACGUUUUUUGACACUAUUAUAGUAUCAAAAAAUGCCUUACAUUUUUAGACAGAGGGAGUACAAUAUAACUAGAUCA	Ma et al (2015)
wheat-miR-380	CCUCCGUCCCAUAAUGUAAGA	ACCUAUUCCCUCCGUCCCAUAAUGUAAGACGGUUUUCAACACUGAUGUAGUGUCAAAAAGUAUUUUAUAUUAUGGGACGAAGAGAGUACCUGAGAAUAAUAGACCCUUUAGA	Ma et al (2015)
wheat-miR-381	GAGUGUAUGCGCGUGUAUAUGAGC	GGCGCCGCCACUGGUGUGCGUGUGUGUUCAUACAGAUGAGUGUAUGCGCGUGUAUAUGAGCGCUUGGGUCUGUACCAAUGUUAAAAAAACACACUGAACAGAACCUAGUAUACA	Ma et al (2015)
wheat-miR-382	UCCGUCCGGAAAUACUUGUCC	CCCUCCGUCCGGAAAUACUUGUCCUCGAAAUGGUUGUAUCUAGACUUAUUUUAGUUAUAGAUACAUCCAUUUUAUCCAUUUCGAGGACAAGUAUUUUCGGACAGAGGGAGUAU	Ma et al (2015)
wheat-miR-383	CUCAGCCCCUCUUAUAGCGU	AGCCAAGCCUCUAACCCACCUUGUCCUAGCAAACCGUUGUUUGGCUAUGUUACCACUUGCUCAGCCCCUCUUAUAGCGUUGUUAGGUGCAGGUGAAGAUUGGAGUCUGUUCCU	Ma et al (2015)
wheat-miR-384	AUGAACCGGGACUAAAGGGCAGCC	UGGCAUGAACCGGGACUAAAGGGCAGCCUUUCAUCCCGGCUCAAGCCACCAACUGGGACCAAUGGUGGUGGGCCAGGAGCGAGGCCCAUUGGUCCGGUUCGUCCCACCAACCAG	Ma et al (2015)
wheat-miR-385	AAUGUAAGACGUUUUUUGACACU	AUCUCGAAGCUUAGCGGUGCUGAUCUGACCUUAGCUUUCGACAUGACACGCUCAAAAUGUAAGACGUUUUUUGACACUUGAUAGUGUAAAAAAAUGUCUUAUAUUUUGAAACA	Ma et al (2015)
wheat-miR-386	GGGGGCCGCAGUGACCAGGCCCGGG	CAAAAUAGCCCCGUAACUUUGGGACAAGGGGUGCCCCCUCACAAAAGGGGGCCGCAGUGACCAGGCCCGGGCGACUAUUUACCAAAAACACAGGUCGGUGGUAUGAAAA	Ma et al (2015)
wheat-miR-387	UUGAAACUGUAGAUGUGCGGU	UGAGGGUUUCAUGCUUGGUUACGGAAAGGACUCGCGCACCUACAGAGUCUUCAACAAUGUUCUUCACAAGGUUGUUGAAACUGUAGAUGUGCGGUUCGAUGAAACUAAUGG	Ma et al (2015)
wheat-miR-388	GUUUUUUGUUCGUUUGGAUCGGCC	AGAAGCAAAGUUGAAACGGGAACGCGCCGAGCCAAACGAACGACACAUUUGUCUGUUUUUUGUUCGUUUGGAUCGGCCACCCGUUUCGUGUCCGUCCUCUUUUUGAUAUGGGUC	Ma et al (2015)
wheat-miR-389	AGGUUUCACUAUAGACCACAUACG	CUUUGAGAAGGUUUCACUAUAGACCACAUACGGAGUAAACUAAAUGAAUCUACACUCUAAAAUGCAUCUAUAUACAUCCGUAUGUGAUUCAUAAUGAAAUAUCUAGAAA	Ma et al (2015)
wheat-miR-390	GACCUGUAUGGGGCACCA	AAAAAGGUCAAGCCACAGUUGAUGCGCUAGUCGAUAUGGAGGUGUGCCAUCGCGCUGCUUCGUCUAUGCGAGGGACCUGUAUGGGGCACCAAUGUCGGAGCUAAAUCCAACAG	Ma et al (2015)
wheat-miR-391	AAAACGGACAAACCAGACAGCCC	UGUUCCGAUGUCGUUAGGCCAACUCCAGCGCGCGACCCCAUCCUGUCCGGGUGCGUCCGUUUGGGCCAAAACGGACAAACCAGACAGCCCAGCGCGCGGGCGUAAACG	Ma et al (2015)
wheat-miR-392	UCGUCUCUGAAUCGUCCAAGA	GUCGGAGUAUCCUUUGGCACUUACGAUGUGGCCUGGGGCUUUUCCCUAGGGUGCCCCUUGGGGGAGUGUUCGGCAUUCGUCUCUGAAUCGUCCAAGAGGGAUAUCUUUCCUUUC	Ma et al (2015)
wheat-miR-393	GGUGGCUGUAGUUCGGUGGU	AACUAGCGCUCACGCGCGUCUGUGGGUGCAAACGGCAGGUCACAGGGUUGUCGGAAUCAUCGACGGGGUCAAGUUCCGCGGUGGCUGUAGUUCGGUGGUGCAUGGGUG	Ma et al (2015)
wheat-miR-394	AAAUAUUGGCUAGAGAUUGGUUGC	GCUCCAAGUCGCUCACAUACACGAGCACACAGAGCAUAAUUGGUUUGAUGCCAAAAGUUGGCAUGCCAAAUCUUGGCAACUGUCAAAUAUUGGCUAGAGAUUGGUUGCUUGCC	Ma et al (2015)
wheat-miR-395	AGGGUUUAGUCCGUAGAGGCAAUC	UGGCGUUUGGAUAUGAAGAUUCCUUCCUGUGUAACCCGACUCUGUACAACCCUAGGCCCCUCCGGUGUCUAUAUAAUCCGGAGGGUUUAGUCCGUAGAGGCAAUCAUAAUCAUA	Ma et al (2015)
wheat-miR-396	UCCCGACUGCCAGGCACUUCC	GACAACGCUUCGACCAGGUGGGUCCCGACUGCCAGGCACUUCCUUGCAUGUGAAGAUGUAGCUGGUGGGUCCCAGCUGUCACGGGGGAAACAUUUUUUUCGUGAAAUACGGUGG	Ma et al (2015)
wheat-miR-397	AAUUAAUAUGGAUCGGAGGGA	GUUUUAAAAGUAUCACUCCCUCCGAUCCAUAUUAAUUAUCGCUGACUUAGUACGAACCAAUGACAAUUAAUAUGGAUCGGAGGGAGUAGAAUUUAUUCACCUCUAAAAAUAUCG	Ma et al (2015)
wheat-miR-398	AGCCCAGAGAUCGAGGAGAAGUCU	CGCUUCUUGACUUGCACUCCAAGUCCUCUGGAUCAUGUUUUGUGGCACCUCAGCUCAAAGAAACCGAAACGCCCCAUAUUCCAGCCCAGAGAUCGAGGAGAAGUCUUCUGGAAU	Ma et al (2015)
wheat-miR-399	UCCGUUCCUAAAUGUAAGUCU	UCUUUAGAGAAGUAAAAAUACCCCACUAAUGUUUACUCGGCAGUUUACUACUCCCUCCGUUCCUAAAUGUAAGUCUUUUUGGAGAUUUCACUACGGACUACAUACGGAAUAA	Ma et al (2015)
wheat-miR-400	AGACACUUAUUUUGGGACGGA	UCUUUCUUUCUUUGCAAGUACUCCCUCUGUCUCAAAAUAAAUGUCUUGAUACUAACUUUAGUACAAAGUUGUACUAAAGUUGAGAGACACUUAUUUUGGGACGGAGGGAGU	Ma et al (2015)
wheat-miR-401	CGGAUUGUGACUGAACGCCG	GGAGGGGCGCGCGCCUCGCCGGAUUGUGACUGAACGCCGCUGUCCACGGCGAGAUCGGCGCUAAGAUCUUGGCCAGGGUUGUCUCGGGAAUCAGAUCGGAUCAGAUCGA	Ma et al (2015)
wheat-miR-402	AACUAACUCUAACCCAUGGAUCCA	UCGGUGCAACUUGCUCCAAUUUAACCCUCAUGCUUGGAUACUUUAGGGCUAUUUGAGCCCCAACUAGUAGCUCAAACUAACUCUAACCCAUGGAUCCAAACAGGGCCAAA	Ma et al (2015)
wheat-miR-403	AAUAGAUGACCCAACUUUGU	ACUCCCUCUGUUUCAAAAUAGAUGACCCAACUUUGUACUACCUCCAUUUACAAAGUUGAGUCACCUAUUUUGGAACGGAGGGAGUAUAUGAGAACACACGGUUGCAUGCUAAA	Ma et al (2015)
wheat-miR-404	GAGGAAACGGACUUGUGUUGGAGC	GACCUCCUACGUUCGAAUCGGGGGUCCUGUUGAUCUGGAGGGGUGUGGCGUACCGCAAAACGGAGGAAACGGACUUGUGUUGGAGCGCUACGGUCGAAACGGAAGUCCUGUUCA	Ma et al (2015)
wheat-miR-405	UUCGCCGGUGACGCGUUUCCCU	UGGCGCUGUUGCCUCCCCUUCGCCGGUGACGCGUUUCCCUUAGCGGAAGCGCGCCACCGUCGAAUGGCGUGGCUGCUGUGCUCUUUGCCCCUUUCGGGGUAGGUUCUUCG	Ma et al (2015)
wheat-miR-406	AAACGUCUGGGCUGACCGGCACCC	CCAGACGGACCUCUCAAACAGCUCUCAAACGUCUGGGCUGACCGGCACCCCCAUAUUUGGGCUGGAUAUGGGGGCGCCUGGGCGCGCCCGCCAUGUCGGACUGACAAAGGGUCC	Ma et al (2015)
wheat-miR-407	AUAUUAUGGGACGGAGGGAGU	UGCUACAAAAUGAACCAAUCCCUCUUCCCAUAAUACAAGAGCAUUUUGAACACUGGUGUACUGUACAAAACGUCCUUAUAUUAUGGGACGGAGGGAGUAGCUGUUAAUGUA	Ma et al (2015)
wheat-miR-408	UAAACCGGAUUUUUCUGAAGCACC	AAUAAACCGGAUUUUUCUGAAGCACCGGUGUCUAUUUUUACAGGAAAGGCGUUUAGUUAAACGUCUAUCCUGUAGAAAUAAGCACCGGUGCUUAAGAAAAAUUUGGUUUAUUU	Ma et al (2015)
wheat-miR-409	AUAUACUAAUGGCGCAUCUGAGGU	AAUGGCGCACUAUUGUAUAUACUAAUGGCGCAUCUGAGGUCCGCCAUUAGUAUACCAGAUACUAAUGACGCACUAGUGGUGCGCCAUUAGUAAAAUAUACUAAUGGCGUGGCA	Ma et al (2015)
wheat-miR-410	AAAAGUCCCUGUAAACAAACACCC	CCCUGUUUGGUUUACAUGGGACUGACAAGGACUUUUUUUAGUCCCUACACCAAAAAGUCCCUGUAAACAAACACCCUCUAAUAAUGCCGCUGGAAAAUUGAUGCAAUGCCAC	Ma et al (2015)
wheat-miR-411	AUGUAGAACCACCCCGAUU	UCGCGCGGCUCAAUGAUGUAGAACCACCCCGAUUGCCACCCUUUCACGGUCUCCACGAAGGAGCUGUCAAGCCAGGUAACGUUGGGCAUUCUGCCCACCAUGGCGCCUUCG	Ma et al (2015)
wheat-miR-412	GCCCGGGCAGUUAGGUAAAGUCACA	UACAUAGUCAUAUUUAAUAUUGUGAUAUGACUCUACAUAACUACCCGACAAUACGACUGUUCGGGUUGUACUGCCCGGGCAGUUAGGUAAAGUCACAUCGCACUAUUAAAUAUG	Ma et al (2015)
wheat-miR-413	UCGUAAACUGAAAUUAACGACCU	GGUCAAAAGUUGGUGGUCGUAAACUGAAAUUAACGACCUUCUUUGGGAUAAGGUCGUAGACGUUUACGACCAAAACAAAAGGUCGUGGAACCCAUCACCUUUUAUUUUGGU	Ma et al (2015)
wheat-miR-414	UCCAUGACUGAAUAAUAAAUACG	AGGCCUUACUUUGAAAAUUUAUAUGCAUGCAGCCAUUUUAUUGGUUGUAGUGAGAGGCAUUGUUGAUAGUUCCAUGACUGAAUAAUAAAUACGUUGCAUGCAUGUUUUUUCAU	Ma et al (2015)
wheat-miR-415	CUCAGGAGAGAUGACACCGAC	GUGUGGGUUAGGGCCCUGUGCUCAGGAGAGAUGACACCGACGCCGAUCAGAUGGGUCGGCUUAACCAGGCGUCUGUUCGGAGUUGGUGUCACCUCGCCUGAACAUAGGGCU	Ma et al (2015)
wheat-miR-416	AUUCUUGUCUUAGAUUUGUCUAGA	UUGUCUAGAAAUUCUUGUCUUAGAUUUGUCUAGAUACUGAUGUAUAAAUCUAAGACAAGAAUUUUAGAAGAAGGAGUAUAUUUUGGCAUGGAGGUAGUAAGCUGCAUGCAUG	Ma et al (2015)
wheat-miR-417	AGCGUGACUGGGAGCUAGGUCGCC	UGGCGUCUUUUGUGAGCGGGAACGACCAAGUUUCAAAUUGCCACGUCCCGGGGGGCGGCGCCUGGGAGCGUGACUGGGAGCUAGGUCGCCCACAUGGAC	Ma et al (2015)
wheat-miR-418	AGUAGAACCAAGUCGACUGCC	CUACCUUCAAGGGGGCGGGCUUCUCCACUCGAGCCAGGGAAAAGGGAGGAAGUCCAGUCGACUGACCCGGGGUCGGCUGAUCCUUGCAGUAGAACCAAGUCGACUGCCAGCCCC	Ma et al (2015)
wheat-miR-419	GCGACUGGGCCGAUUUUUUGGCGC	AUUUUGGCCCGAGCUAGCGAAAAAUGGGCCCUUGGGGACGCGACUGGGCCGAUUUUUUGGCGCUGGCGGCCGAAAAGUCGCCUGGGGGGUCUUCUUGGGGGUGCGGCUGGAGAU	Ma et al (2015)
wheat-miR-420	UCACCGGCGCUGCACACAAUG	CAAAGGUGCCAUUGAGUGCAGCGUUGAUGAACCGUCCUACUCCUCCGAGGCCGGAGCGGUUCACCGGCGCUGCACACAAUGACGGCUCUGCUUUCUCCGGCGAAACAGC	Ma et al (2015)
wheat-miR-421	UAUCCUGUACAAAUAAGCACC	GUACAAUAGGAGAUGCUUAGGCAGGUGCUAAGAAAAAUAAACUAAAUUUUUUUUAAGCAACGGUGCCUAUUUCUAUAGGAUAGACGCUUCUAUCCUGUACAAAUAAGCACCGGU	Ma et al (2015)
wheat-miR-422	ACGAUGUGGUAGAUGCAU	GUACGAUGUGGUAGAUGCAUUGGAAUGGAGUGGCGCCUUUAUAUGAGGGCAAACUGCAUUGCAUUCACAUCGUGCAACCUCUUUUCCUGGUCCUCCUCCAUUACUUCCCUCAUG	Ma et al (2015)
wheat-miR-423	AAAAAAAGUUACUAAUGGCGCACC	AAAAAAUAUAAAAAAAGUUACUAAUGGCGCACCUGCCCGUGGUGCGCCAUUAGUAUCUUCCCGCCUUCAAAAUUCAAAAUAAAUAAAAAAUAAAAAAAGUUAGUAAUG	Ma et al (2015)
wheat-miR-424	AGAUAUCAUGACCAAGGGCUUGCC	AAUUUGCAGAUAUCAUGACCAAGGGCUUGCCUACAGCGUCAUUUGAGGAGUUCCGGUCCGGUCUUUGCAUCAGCAGCGGUGCCGCUUCGGCUGCGCGCGGGGCGGGGGGGUGU	Ma et al (2015)
wheat-miR-425	CACCAAGAUGUACGAGUUCAGGCC	ACAGUGAUGUAGGGGGGUAUGUAUGGAGAGGCUAGAUCUCAGCUAUUGGGAAGUUGUAAACACACCAAGAUGUACGAGUUCAGGCCCUUCGCAGAGGAAGUAACAGCCCUA	Ma et al (2015)
wheat-miR-426	GCCGGACUCAUCGUCAUUGAAGCC	CCCGCCUUGCAAUGCCGAACAAUCUGCGCGCCGGACUCAUCGUCAUUGAAGCCUAGUUCGGGGGCUACUGAGGGAGUCCUGGGUUAGGGGGUGUUCGGGUAGACGGAC	Ma et al (2015)
wheat-miR-427	GAAAUGUUGGGUGGCUGUGGCACA	CUCCCCAAUGGAUAUUGUGCCAUGACCACCCAACAUUUCCACCAUGUGCAAUGUGCCAGUGUUGAGGCCGACUGCGCAUGAUGGAAAUGUUGGGUGGCUGUGGCACAAUAU	Ma et al (2015)
wheat-miR-428	AAUUACUUGUCGCAGAAAUUAAUG	UAUACUCUUUGUCCGUAAUUACUUGUCGCAGAAAUUAAUGUAUCUAGAUGUAUAUGUGUUUAGUCCCAGGUACAUCAAUUUCUAUCCAUUUUUGUGACAAGUAAUUCGGGAUGG	Ma et al (2015)
wheat-miR-429	AGGAUAUUUUACUGCCGGCGCCCA	UUGGGGGCGCGAGUGGGAGGAUAUUUUACUGCCGGCGCCCAAAAAGUGGCCGUGGGGGCGUCUUGGGGGCCGGCUGGAGAUGCUCUUAGCUUGAGUAGUCGAAGAUGUU	Ma et al (2015)
wheat-miR-430	AGUGAAAUCUCUCCAAAGACU	AAUAGUAUAAGUCUUUGUAUAGAGUUCAUCAUGAACCACAUACGGAUGUAUGAGUGUAGAUUCAUUUAUUUUACUCUGUAUGUGGUUCGUAGUGAAAUCUCUCCAAAGACUUAU	Ma et al (2015)
wheat-miR-431	AACCUAGAGACUCGUAGUAGCACG	CAAUAAAACUGGGUAGUAAAGAGGUAUGAUCAAAGUGUUACUUGCCUUGCUGAUGAUCCGCAAAACCUAGAGACUCGUAGUAGCACGCUUCGCACUCCGGGUACUCUAUCGCAAA	Ma et al (2015)
wheat-miR-432	UCCGCGAUCAUCAUGACCAAA	GAUUUGGUCGUGAUUAUAGCGGUUGUUUGUUGCUUUGGGGCAUGGGUAAAACCCAUGGUUCGGGCAAAAGUCUUCCGCGAUCAUCAUGACCAAAACAAGGCAGACGCCGGC	Ma et al (2015)
wheat-miR-433	AGACACAACAAUUGAUCG	CAGGGGGCACCCUAGAGACACAACAAUUGAUCGUUUGAUCUUUUAGCCGUGUGCGGUGCCCCCCUCCACCAUAGUCCACCGCGAUAAUACUGUAGUGGUGCUUAGGCGAAGCCCU	Ma et al (2015)
wheat-miR-434	GAUCCGGUCGGUCUUGAGCUCGCC	CGGCCGGAUUUGGGGCGGAUCCGGUCGGUCUUGAGCUCGCCCGACUGUGGGAGGUCGGGCCGCGCCAUGGACUGGCCGGGCACCUCACCGGAAGG	Ma et al (2015)
wheat-miR-435	CGGGGAGCUUUGUCCCAUU	UCAUGUUCUGUUUAUUUGAUUCGGGGAGCUUUGUCCCAUUGUCCGACUGCCGUUCUCUUGGUUGAUCUGACUUUACAAAGCUCCCGAGAGGUAUUCAGGUGGCGCUUA	Ma et al (2015)
wheat-miR-436	UCAGGACGUUGCAACAUUAAC	GGAUGUAGAACGAUACUGGUUCAGGACGUUGCAACAUUAACACCUGUUCAGGUGUUAAUGUUGCAACGUCCUGAACCAGUAUCAGCUUGUUCUGCUUGAGGCGUAAUUGGC	Ma et al (2015)
wheat-miR-437	CAAGAAUAAAGUUGCGUAGUAGAC	AUCCACUUGAGGGAAAAUUGCUAAUGUCCUACAAAACUCUGCGCUUGGAGGCCCAACACGUCUCUACAAGAAUAAAGUUGCGUAGUAGACAUCAGGGCGGGAGCCCCUCCGAG	Ma et al (2015)
wheat-miR-438	AGGGCACCAAUAGUGGAAUCACGG	AGCUUCGUGGUAUUGUUGGGAGCCUCCAAUUGUGUUGUGGAAUUUGCCCCAACCUUGUUUGUAAAGGUUCGGUCGCCGCCUCCAAGGGCACCAAUAGUGGAAUCACGGCAUCUC	Ma et al (2015)
wheat-miR-439	ACAUAUCUGGUUGUUGCCUGCUGA	ACCCACAGGCGAUGGUACGGGUGGUGACUUGGCACAUAUCUGGUUGUUGCCUGCUGAAGAGCAGGUGGACGAGCCGCCAGCGGACAUGGUUGUUGCGGCCAUUCUGAUGCUAGG	Ma et al (2015)
wheat-miR-440	AGUAGUAUACUUUUGACAUGCACC	UUCAAGUGGAGGCAACAUGUGGUGCACAUCGGAAGUACUACUAGUCCAAACUAGAUCAAGUUUGGAUUAGUAGUAUACUUUUGACAUGCACCACAUGUUGCCUCCACU	Ma et al (2015)
wheat-miR-441	AACGCGGUUGAUGUAGUCG	GGGGGAGAGUGUGUCUACGUAUCCUCGUAUACCGUAAGCGGAAGCAUUUCACAACGCGGUUGAUGUAGUCGAACUUUUUUCGCGAUCCACCGAUCGAGUACCAAACGUACGA	Ma et al (2015)
wheat-miR-442	UCCGUCCCAAAAUAAUUGUCU	GGUGUUUUAUACUGCUUCCUCCGUCCCAAAAUAAUUGUCUUGAGCUUAUUACAACUUUGUACCAGAGUUAGUAUAAAGUUAAGUCACUUAUUUUAGGACGGAGGGAGUAUAUU	Ma et al (2015)
wheat-miR-443	GUUUCUACGGCCCGUAGAAGGCCC	CGGCCCGUAUUAGGCCCAUUGAUGAUGCGACCCAUAGAAGGCCCAUUGUUUCUACGGCCCGUAGAAGGCCCACUGUUUCUAUGGCCCGUAGAAGGCCCACUGUUUAUACGGCC	Ma et al (2015)
wheat-miR-444	UGAAGCAGUCUGGACCGACAUU	GAUUCUGCGGUAUUGUUGGAUGAAGCAGUCUGGACCGACAUUACAUGACUGUGUUCAUGAGACUGGUUCUACCGACAUGCUUUGCACACAAGUGGCUGGCGGGUGUCUGUUU	Ma et al (2015)
wheat-miR-445	UGCGUCAUUAGUGUGAACUAAGA	AGUGGCGCACCGUGUGCUGGUGCGUCAUUAGUGUGAACUAAGAUUUUUUUUCUUUUUUCCAAAAAUACUAAUGGCGCACCGUGUGCUGGUGGGCCAUUAGUGUGAUAGACACU	Ma et al (2015)
wheat-miR-446	GCAGGCACACCAUCAUCACC	GGCAGGCACACCAUCAUCACCAACUCUAUUUUUUAUCUCUACUCUUGUAAAAAGCAUAGUCGGUAAUGAUGGUGUGCCUGCCAUCCUGCAAUAUAGGCCGUCCAAUCCAUAUC	Ma et al (2015)
wheat-miR-447	AGUGGAACUCUCAAUGAAAGCACCA	AUCAAGCCUUAAUCGUGAUGGUGCAGUGGAACUCUCAAUGAAAGCACCAAUGUCGGUGUCAAAACCGGCGGAUCUUGGGUAGGGGGUCCCGAAUUGUGCGUCUAAGGCGGAUG	Ma et al (2015)
wheat-miR-448	CGGGUUCAGUUAGAGCCAACGCCU	AUCGCUCGGGUUCAAUAACACGUAGCCUGCAGUGCAAUCGCUCGGGUUCAGUUAGAGCCUAACGCCUUGCUCGGGUUCAGUUAGAGCCAACGCCUCGCACACACGUGCGUAUGU	Ma et al (2015)
wheat-miR-449	CACCCCCUACCUGGCGCGCCA	CGCCCGCCAUGGAGAUCGAGCAGCGAGGGUGAAGUGUGGUUGAUGGAGAGGCUGACCUCCGACACACCCCCUACCUGGCGCGCCAAAUGUCGGAUUCCAGGCUCCGCAGACCA	Ma et al (2015)
wheat-miR-450	ACUGGGCUCAGUCGGCCUGCAGCG	UGAUCUGGUGACCGAUAGCCCAAUCGGCCAGCAGCAAGCUGACGGGCCACCAGGCGGCCUACUAUGGGCUGACUGGGCUCAGUCGGCCUGCAGCGGGCCGACGGUGUAUUA	Ma et al (2015)
wheat-miR-451	GUUCACUAGUUCGGCUGCGGUGUG	GCCUAGGAAGGGGACAAUGCAGAGCCGGGGAAGACGCGGCAGUGGAAGCCCGCGCGGAGAGGAGUACGAGGGUUCACUAGUUCGGCUGCGGUGUGAGGCUGCCGUCGC	Ma et al (2015)
wheat-miR-452	UGACAGAAAAGAGAGAGCAC	AGCGUCGGGUUGUCUGACAGAAAAGAGAGAGCACAGUUGUGGUCUGGGCCCCCGUCGUGGGCGAACAUGGUGGUCUUGCCGUUGCUGUGCCGGCUGCUGUUACUGUUGCUCU	Ma et al (2015)
wheat-miR-453	AAAGAUCGAUAUAUUGGACGACU	UUGAUGUACCGAAGGUAGUUCGGAGUCCUGGAUAUGAUCACGGACAUGGCGAAGAGUCUCAAAAUGGUCGAGAUGUAAAGAUCGAUAUAUUGGACGACUAUUUUCGGACA	Ma et al (2015)
wheat-miR-454	UUUCGUCGACUCCCCUAGGGUUUC	AUUGUGUUUCGUCGACUCCCCUAGGGUUUCUGGAAUAUUUGGGGAUUUAUAGGGCAAAGAGGCGGUGCGGUAGGUCACCGAGGGGGGCACAACCCCGCUGGGCACGCCUGGGCC	Ma et al (2015)
wheat-miR-455	AUAGCCGGUAUCAUGCACUCGGGA	UUCUAGUUGGCAUGCAUGAUACCACUUGAUACUCCCAUAUUACGACCAGCCUUAGGGUGGCCAUAGUGGGGGUAUCAUAUAUAGCCGGUAUCAUGCACUCGGGAAUAGCGAUGA	Ma et al (2015)
wheat-miR-456	UGCAGAUGAGGAGACAUG	AAAAAUGAGUGUUGUUGAUGCAGAUGAGGAGACAUGAGUUUAUGGGUAAUUUGCGUCUGAGGCAUUUCAGUGAUGUCAUACUCUUUUUCAGCUUGGAGAUCUGAUGCAUCCC	Ma et al (2015)
wheat-miR-457	AAAAAGUCCCUAGGAACCAAACG	UAUAUUUAGGGGGUGUUUGGUUCAGGGACUUUUUAGUCUUAGAGACUAGAAAAAAUCCCUAAAAAGUCCCUAGGAACCAAACGGAAGCGACUUUUUUUAUAGGGAAUAGAAAAA	Ma et al (2015)
wheat-miR-458	AACGGUAGUACCGUAGGCAUCCA	GCGGUAGUACUGCUCCUGGAUCAACGGUAGUACCGUAGGCAUCCACGGUAGUACCGCGCGGUGGCGCGGUAGUACCGCUGGUGCCCACGGUAGUACCGCUCCCCUGGAGUC	Ma et al (2015)
wheat-miR-459	CUUCGCCGGCUGCGCGUUCGCCU	UGGCGCCGUUGCCAUCCCCUUCGCCGGCUGCGCGUUCGCCUCGCAGUGAGCGCGUCACCGUCGAACGGUUUGGCCGCGGUGCCCUUUGCCCCAGUCGGGGUAGAGUUC	Ma et al (2015)
wheat-miR-460	GGGCACCGCACACGGCUAAGGAA	CCUAAACUCCGCGACGAUAUGACUGAGGUGGAAUAUGGUGGAGGGGGGCACCGCACACGGCUAAGGAAUGAUCACGUAGAUCAACUUGUGUGUUCUAGGGUGCCCCCCUGCCCC	Ma et al (2015)
wheat-miR-461	CUCUUAUAUUAUGGGACGGA	UGCUAAUGCAGCGUUUUAAAUAUCAAAUAAGUAGUCUCUCCGUCCCAUAAUAUAUGAACGUUUUUAACACUAGUCUAGUGUAAAAAAACCCUCUUAUAUUAUGGGACGGAGGGA	Ma et al (2015)
wheat-miR-462	CGAAAUGGACUUUUCGGCCUUGCC	AAGAAUGGAGAAAAAUCAAAACUAGCCCCCCGUCGGCCAUGCGUGGGCCGAAAAGGGUGUUUUCGGCCUUCCUUUGGCCGAAAUGGACUUUUCGGCCUUGCCUUGGCCGAAA	Ma et al (2015)
wheat-miR-463	ACUGAUGUGAUGGGUCAUUGUAAA	UGACCGGAUAGGAAGUGGCCUCGAUGUUAAAUUAACUGAUGUGAUGGGUCAUUGUAAACAUUUAAUUGCGUGGAAUGUAUAUAGUGCUCCAUCAUAUUAGUUGGAUUAACCUCG	Ma et al (2015)
wheat-miR-464	GCACCCCAUGACACACAAGUUGAU	UACGGGGGCAAGGGGGCACCCCAUGACACACAAGUUGAUCUUCGUGAUCAUUCCUUAGCCGUGUGCGGUGCCCCCUUCCACCAUAUUCCACCUGGUCAUAUUGUAGCGGUGCU	Ma et al (2015)
wheat-miR-465	AUGUAUAUUGUAUAGCCUGGCCCA	CGAGGAGUUCAGGUCCAGUCUUUGCGUCUCCGGCGAUGCUUCGACUGCGGGGGGUGGGGGGGGGUUGAAUAUAUGAUUUGUGCAUGUAUAUUGUAUAGCCUGGCCCACCUCCUA	Ma et al (2015)
wheat-miR-466	AAAUCGUGUCCGCCUGGCGUCCGC	CGCCGAUCCAAGCUCAAAUCGUGUCCGCCUGGCGUCCGCGCCGACCCAUUUCCGGCCCAAAAUUGUGCCUGGAAUGCGUCGGCGCGGACGCGAAGUGGACGCGCCGCGCGUUCC	Ma et al (2015)
wheat-miR-467	AAAAAUUGUUAGCAGUGGCACACC	UUUGAAAAAAAGAUAAAAAAAUUGUUAGCAGUGGCACACCAGUGGAUAGUGCGCCAUUACUAGUUAAUGGCGCACUAUCCACUCGUGCGCCACUACUAACAUGUUUUAGUAAUG	Ma et al (2015)
wheat-miR-468	UGGUUAGAGGGACUGUGGUAUCCC	GGGCAUCUCCCACGUUAACCCGUAAACUAUCUGUCAACCAACCUGUGGUUAGAUGGUUAGAGGGACUGUGGUAUCCCGGCACAUCAGGAUUCAAGUCCUGAUGCUUGCAUUUAU	Ma et al (2015)
wheat-miR-469	GCCCCUCGCGUCUAGUGG	GAGAAGGCCGCCGCCGCCCUGGUCCCGCUCGGGGUCGAGGAGGCGACGCCCCUGCGCCCCUCCUAGGUCGGCCCCUCGCGUCUAGUGGGCCACGGCCUCGCCCGAGGC	Ma et al (2015)
wheat-miR-470	UUUGUAACCGACCUUGUGUAACCC	UGGGACUCUACUUGGCGUGGAAGGCAAGCUAGGCAAUACGAAUAUGCAUAUCUCCUCCUUUGUAACCGACCUUGUGUAACCCUAGACCCUUCCGGUGUCUAUAUAAACCGAAGGG	Ma et al (2015)
wheat-miR-471	UCCUCAGUAGCUCAGUGG	GUCAAAUCCCCCCUUGUUCCUCAGUAGCUCAGUGGUAGAGCAGUCGGCUAUUGACUGGCUGGUCGUAGGUUCGAAUCCUACUUGGGGAGAUUUUAUACAUUCUUUAAUGUAAGA	Ma et al (2015)
wheat-miR-472	UCGGUUGGCCACCGUGGCACC	CGUCGGUUGGCCACCGUGGCACCUGAAACGCGGGACCGGCUGGUCAGUUUCGUGCUUAGCGCAGGCAAAGCGGCCGGUUUUGAGACGUGGUAGUUUUUUGCCGUGGAUUAGGAC	Ma et al (2015)
wheat-miR-473	GAUUUUUUGUCAUAGAAGUAGGAG	AGCUGCGUCUCGGGCCUGCCUAGGACGAAAAGCCCAUUUUAUGUCAUGAUUUUUUGUCAUAGAAGUAGGAGCCCACCACGUCUAUGAUGAUACCGGGUUUUGUCAUAAUUAUC	Ma et al (2015)
wheat-miR-474	ACCCACUGGGUGUAGCCCCCGAGA	AGGAGGAGGCGCUCUGCGUCGCCGAAGGUAAAUUUCUUGCGUGCUCUUUUAGUGGGGGCGCGCUAGUGCACCCACUGGGUGUAGCCCCCGAGAUUCAGGCCAACUACGUA	Ma et al (2015)
wheat-miR-475	CACUAGUAGAAAAAGGGCCUAAUG	GCGACCACUAGUAGAAAAAGGGCCUAAUGUGAAGCACAUUAGUCCCGGUUUGUAACAAAACCGGCACUAAUGUGAUCAUUAGUGCCUGUCCCAAUGGCUGGGGGGGGCGGAGAU	Ma et al (2015)
wheat-miR-476	AUAUCCAAUCCGCAUGUUUGUGCU	UCGAUCGGCUCACCAGAAGCAGAUAUAAGGAUGGACGCGGAUUUUUGAGACAUGGUUCCACGCGAGGAGCAUAUCCAAUCCGCAUGUUUGUGCUUUGAGAUCUGUAUUUAAUAU	Ma et al (2015)
wheat-miR-477	AAAAAAUAUUGAGCCGAGU	UAUUGUAAUGUUAGUACUUAAUGUAGAUCCUCUAUUUUUAUUCGGCUCAAUCUUUUUUAGAAAAAAAAUAUUGAGCCGAGUUUAAUUGCAAUCAAUUAGAAGAAUAAAGAAGA	Ma et al (2015)
wheat-miR-478	AUACGUCCUACCCAAGGUCACU	AAUUUCAGUCCAUUUUGCACUCACACCUUAAUCCUUUCAGGGGCUACUGAUGAGGGUACAGACCUGGGGUAGGGUCAUAGGCCUGACCUAUACGUCCUACCCAAGGUCACUA	Ma et al (2015)
wheat-miR-479	AAAUAGAUGACUCAACUUUGUACU	AAGCACUUGAAGAUGGCGCACAAGUCUAUAUAGAUACUCCCUCUGUUUCAAAAUAGAUGACUCAACUUUGUACUAACUUUAGUACAAAAUUGAGUCAUCUAUUUUAGAACG	Ma et al (2015)
wheat-miR-480	AGGGCACUGCAUGCUCUGGCCUGC	UUGAUGGGAAAUUCCUUCAACAGGGCACUGCAUGCUCUGGCCUGCCUGAGUAGCCCGUGAGAUACCGAUGUGGAGUGUGAGCAUCAGUAAGGCCCUGUUUAGUUUCAAAUAAG	Ma et al (2015)
wheat-miR-481	GCCCGAUCCUCUGGUAGAUCAGA	CGGAGAUGGUGCUCCUUGUAGAGCUGGUGCCGGUGUCGGAGCAGGUGCCGGUGUCGAUGCCCGAUCCUCUGGUAGAUCAGACUGAUCCGCUGACGCGGUCGGUGCCCAAUCCUC	Ma et al (2015)
wheat-miR-482	UCAUUGUCCUGCUGCUCACUGU	CUCCUACAGGCGCCGCCUCUCGCAUGACCACGAGGAGCGCCAGAGGUUCUCCGAGAAGAUCAUUGUCCUGCUGCUCACUGUCGAUGCGCUCGAGGUGAGCUUUGCCAU	Ma et al (2015)
wheat-miR-483	AGAGACCACUUAGUAGUAGCGAGG	AUCACUACUACUAUGGCAUGGUCCAGGGGCACUGUAGAGACCACUUAGUAGUAGCGAGGGUUAAAAACCAACACUACUGCUAUCAACUUAGUAGUAGCGAGGGUUAAAAAC	Ma et al (2015)
wheat-miR-484	GGGGUUGUAGCUCAGAUGGUAGAA	UAGGCCCGAUGUACGUUCUACCACGAGUUACAGAGUAAUAAGAAAGCAAGUUUUCAAGCUGCACAUCGCCGGGGUUGUAGCUCAGAUGGUAGAACGCUCGCUUAGGCG	Ma et al (2015)
wheat-miR-485	UUACCACGAGUGAUUGGGCGAG	GAAGUCACCUGAAGAGUUACCACGAGUGAUUGGGCGAGGUUUGUGUGACCUUAGCUCAAGGGGAAUACGGUGAGGACUAAAUGUCCUGAACUGCGUGUUCAGGACUGGGUGU	Ma et al (2015)
wheat-miR-486	AUAUAAGAGCGUUUAGAUCAC	ACAAAUAUAAGAGCGUUUAGAUCACUAAAAUAGUGAUCUAAACGCCUUUACAUUUCUUUACGGAGGGAGUACCUCCUAACUUGACAGUUGACACCCAUGGGGUUGCACUCUAAC	Ma et al (2015)
wheat-miR-487	ACGAGAAGGGAGUAGUUCACCCUC	UCUUCAUCAUCCUGGCGCUCUCCAUGACGAGAAGGGAGUAGUUCACCCUCAGGGCUGAGGGUAUGUACCAGUAGCUAUGUGUUUGAUCUCUCUCUCUCUCUUGUGUUCUCUCUC	Ma et al (2015)
wheat-miR-488	UGGCCCAGAGGUUGUCUGACAGAC	CUGGAUGAAUGAAUCCUGAUGGGAUCAAUCCAACGGCUGUAGAGGAUCGUUCCUGCCCACACUUGUGUAUGUGCAGGGUGGCCCAGAGGUUGUCUGACAGACUCCAGAAUUC	Ma et al (2015)
wheat-miR-489	UGAGGAAGGACUUCAUCAUCA	CGUCUGGCGCUCGAUCUGAGGAAGGACUUCAUCAUCAUGCACAUUGUCUUGGGGACCAAUGUCUUCAGUUGUGAUGGGGUCAACGACUGGAACUUCUUGAGCUUCAGGAGCCUC	Ma et al (2015)
wheat-miR-490	UAGCCGUCGGCAUACCUGCGC	CGGCAUAGAUUGAAAUCUAUGCCAACGGCCUAGCCGUCGGCAUACCUGCGCCACGUGUCGUCCCCUAGCUUCUCCUGGCGGCAGGGCUAUGCCUACCGCAAAGCCGUCGG	Ma et al (2015)
wheat-miR-491	UAUGUUACUCCCACUAUGACC	UACCUAUGUUACUCCCACUAUGACCAGCCUUAGGGAUCGGUGGCGGGUGCACGAGAUGGACGACCUGCUCCGGUUUGGCUACUCGGUGGAGAAUGACAAUCAUGCGCGGAUGCG	Ma et al (2015)
wheat-miR-492	AAAAACCACUGAUCGGCGGAUUUG	GAAAGCACCACGUCUAGCGUAAUUGUUUUGUAAAAACCACUGAUCGGCGGAUUUGGCUUAGUUAAGUGUGUUUAUGACAGAUGGGGCCCGCUUUUCGCUGACGUGGCGUAACG	Ma et al (2015)
wheat-miR-493	CCAACCGGGACUAAAGGUUAGACC	GUUUGUGUCUCCAACCGGGACUAAAGGUUAGACCCCUUUAGUCCCGGUUUUUUAUACAAACCGGGACUGUAGGUUUGCCCUUUAGUCCCGGUUUAUGACACGAACCGGGAC	Ma et al (2015)
wheat-miR-494	CACAUCUUGCCAAUUUUGGACAGCA	UGCAGCAGCUUUUCCUUCAUCACAUCUUGCCAAUUUUGGACAGCAUAUGUUAUUGAACGAACUCAAUAGACUGCCAGGUCUUCCCCAUGGCAAGUGUUCUGGUACUGGUUACUGU	Ma et al (2015)
wheat-miR-495	CGACCGAGUUUGGUGAAUUGUGUG	CGGUCCCACCAAAAAUCCUAACGUUCACAUUUUGAACUAAAUCGGUCUGACCGAGUUCUCUGAAUCGGUCCGACCGAGUUUGGUGAAUUGUGUGUAACGUUUAGAUUAUGUGUG	Ma et al (2015)
wheat-miR-496	UUUACUUGUGCAUGGGCAGUCAG	AAUUGACCAUCAAUGAAGUGAACAACUUUACACGCGUCAAAUUAUCACAUGGUGUCGGUGUACAGAAGUAGGGGCUCUCCUUUUGACCCCUUUACUUGUGCAUGGGCAGUCAGA	Ma et al (2015)
wheat-miR-497	AGAUACCUUAAGCUUCUGACC	UGGUCGGAAGUUUGAGGUAUCUCGUGAAUACAAGGCCGACUUGGUAUAUUACGUUGGCAUUGUUUAUACGAGAUACCUUAAGCUUCUGACCAGACUUCUAUACUUCGUUGA	Ma et al (2015)
wheat-miR-498	UUGGAGUCGGUGCUGUGCUCGAGCA	CCCUGGCCAAACUCAAGGCGUGAGCAAUCGCGAGGAACGCUACACCGCUCUGCUCCACAGUCCGCCUCCACUUAAUUGGAGUCGGUGCUGUGCUCGAGCAUGGAAUCCGAG	Ma et al (2015)
wheat-miR-499	GGGGCUGUAGCUCCGUGGA	UCGUCAGCUUCCGGUGUUGAAGCAUGAGCGCCGAAGAACAAAAUCAUAAUGUCUGCGGCUCGCCGCCUUUGCGUCUCUGUAGCAACGUGGGGCUGUAGCUCCGUGGACGAU	Ma et al (2015)
wheat-miR-500	ACGGACGCGUCGGGUCUACACGG	GGGUGUGGCCCCUCUCAAGGACGGUGCUGUCGUCGGCACCUCGAGGGAGGAAACGGACGCGUCGGGUCUACACGGAGGGGGUCUUGCUGUAGGUUUGGCCCGGAUGUUCC	Ma et al (2015)
wheat-miR-501	AUGUGAUAGAUCUUCCAAGCGAUA	AGAGGCUGCCUUUAGGUGUUAAAGGGAAACUUAGGCAGCGAAGGUAUGGGCCCUUCUCUAUCGUGAGGAAGAUAAAUGAUAAUGCUUAUGUGAUAGAUCUUCCAAGCGAUAUGG	Ma et al (2015)
wheat-miR-502	UGAUUGAGCCGCGCCAAUAUC	AAAUGAAAUCGCAGCUGCGGUAUUGGCUCGGCUCACUCAGGUCAUCGUGUUGCAGAAGCAUAUGCUUCUCGGUAUAAUCUGAUUGAGCCGCGCCAAUAUCUCAGUGCCAUU	Ma et al (2015)
wheat-miR-503	AUGUCACCUAGAUACUCCAAUGUC	AUACUCCAAUGUCACCACGAGUAUCAUAUGGUGACAUUAGAGUAUCUAGGUGACAUUGGAGCUAUUCCUAUAAAUGUCACCAACUCUAAUGUCACCUAGAUACUCCAAUGUCAC	Ma et al (2015)
wheat-miR-504	UCACUGAAAGGUCGCUGUUU	GUAGGCCGCGGAAUGGCACUACAAGAAAUAUGUCAACUUGUGACCUCCACUAUUGGUCACUGAAAGGUCGCUGUUUUCAAUUUGUGACCUUUUUGUGAACAAAAACAUAA	Ma et al (2015)
wheat-miR-505	AUUGGACCCGGUUCGUGAGCC	GUCAGCCCAUUCGUCCUGGUUCAGUCUAGAACCGGGACCCAUUGGGGACAUUGGACCCGGUUCGUGAGCCCAGGGGGCCGGCCGGGCCACGUGGGCCAUUGGUCCCGGUUGGUG	Ma et al (2015)
wheat-miR-506	AAGUCUGUGUUGGAUGGCAAACCG	GACCGCUGGACAGACCGAUAUAAGUCUGUGUUGGAUGGCAAACCGCGUCCGAACCAUGCGGUCCGAACGUAUGCGGACAGUUUACGGGUCCAGCCUUGAAGAUGCCCUUAG	Ma et al (2015)
wheat-miR-507	CGUUCAACUCGAUGACGUCCC	UACGGCACCUCCGCGUUCAGCACACGUUCAACUCGAUGACGUCCCUUGUACUCUUGAUCCAGUUGAGGCCGAGGGAGAGUUUCGUCAGCACGAUGGCGUGGCGACGGUGAUGAU	Ma et al (2015)
wheat-miR-508	UCCACAGGCUUUCUUGAACUG	AUGCUCUCCACAGGCUUUCUUGAACUGUGAACUCGCGGGGAUUGUGGCGCUGCUGCCUUCUCUUCGGCCGCCUCCGCCUGUUGAUGGUUCAAGAAAGCCCAUGGAAACCAUG	Ma et al (2015)
wheat-miR-509	CAGCCCGCUGUGGAAGCGCCU	CGCGCGGUCCAUCACCGACGCCGGGCGCGCGCUGGGAAACCACGAGCGCUCCAUAGUGUGGCUGCCGUGCACCAGCCCGCUGUGGAAGCGCCUCCGCGCCGUGUGCACCAA	Ma et al (2015)
wheat-miR-510	AUACGGAUGUAUCUAGACA	ACUCCCUUCGUCCCAGAAAGCUUGUCUUAGAUUUAUGUAAAUACGGAUGUAUCUAGACAUGUUUUUAGUGUCGGAUACAUCCGUAUCAAGAUAAAUCUUAGAAAAGUUUCUCAG	Ma et al (2015)
wheat-miR-511	CAUAGUUACUCUGAUAGGG	UUCUGCUUGUCUUAGCCCUACAUGAUGAACUAUGUUUUAGCUAUGGAUGUAUGUCCAGGUGGAGCUAUAUUUGACAUAGUUACUCUGAUAGGGCAAAGACUGUUAAUUUCCU	Ma et al (2015)
wheat-miR-512	AUGUGAUCACGGACAUGACGAGGA	AGUUAUAUUAUGAGUUUAUAUGUUUUGAUGUACCGAAGGUUGUUCGGAGUCCCGGAUGUGAUCACGGACAUGACGAGGAGUCUCGAAAU	Ma et al (2015)
wheat-miR-513	AAAAAUUGUUAGUAAUGGCGCACC	CAUUAGUAGUUUUGAAAAAUAAAUAAAAAAAUUGUUAGUAAUGGCGCACCAGUGGAUAGUGCGCCAUUACUAGUGUGCCAUUACUAACAAUUUUUUUAAUU	Ma et al (2015)
wheat-miR-514	UAUUAGAGCGGAAAGGACCCGCGGA	GGGGACCAGAUUGUAAACAUGAAAAAGUAGGAGCUUAGCGGGUCCUUACCCCCCUUUAUCUGAUUAUUAGAGCGGAAAGGACCCGCGGAAUUUUACUCUUAUAACG	Ma et al (2015)
wheat-miR-515	ACACUGUAUAGUGUGGCGC	GCGCCUAGCACUAAUGCGUCACACUGUACAGUGCAACGCCUAGCUCGGAGGCGUUACACUGUAUAGUGUGGCGCCUCCAUGCUAGGCGCCACACCAGCCUGUAUCUGGCAAACU	Ma et al (2015)
wheat-miR-516	ACACCGCAUUUGUCGAUAGACGGG	GACAUGGUUGGACGACCGGCUCCCAUAUCCUUUCCUUGGAUGCGGUCCGCAGAUGGAUAGUGUGUCCAUUUUAGACACCGCAUUUGUCGAUAGACGGGGGACCAGUCCGCAGAC	Ma et al (2015)
wheat-miR-517	CCGAACUGUGCGUCUAGGCGGAUG	CCAUCAGGCCUAAAGGCGACGACACAGAGGAACUCUCAAUGAAAGGACCAAUGUCGGUGUCAAAACCGGCGGAUCUCGAGUGGGGAGUCCCGAACUGUGCGUCUAGGCGGAUGG	Ma et al (2015)
wheat-miR-518	AGGUCCUGUUGAUCGGGAGGGGUG	CCUGGCAUACCGCAAAACGGAGGAAACGGACCUCCUACGUUCUGAACGAGGUCCUGUUGAUCGGGAGGGGUGUGGCGUAUCGCAAAACAGAGGAAACGGACCUCCUACGGUCGA	Ma et al (2015)
wheat-miR-519	UCGCUUCGGGACCCCAAAAC	CAUUGUGAGUGUUAUGACCGGCACGUAAACGCACCUUGGGGUUCGUCAAUCGUGGAAAUCGCUUCGGGACCCCAAAACUGAGUAAUAGUUCAAGACAUGGGCCAGAAUCGGCCC	Ma et al (2015)
wheat-miR-520	GAAACGGACGCGCGCGGACGGCCA	GUUUGGGGUGAAACGGACGCGCGCGGACGGCCACGACGCACGCCCUUGUCCCCCCCGUGGCCCGCCUGUCGGGGACACUAGCAGUCCCUCCGCUCGCAACGCUUCACCCUCUC	Ma et al (2015)
wheat-miR-521	UCCUACGAUCGAAACGGGGGUCCU	GGAAAUGGACCUCCUACGGUCGAAACGGGGGUCCUGUUGAUCGGGAGGAGUGUGGUGUACCGCAAAACAGACGAAACGGACCUCCUACGAUCGAAACGGGGGUCCUGUUCAUCG	Ma et al (2015)
wheat-miR-522	UCCUCCCCGGCAACGGCGCCA	GAUCCUCCCCGGCAACGGCGCCAGAAAUUGGCACGUGGCCGGGAGACUAUCUUGACGUGAUCCUCCCCGGCAACAGCGCCAAAAAUUCCUUUUGAUGUCGCUUGAAGCUACGU	Ma et al (2015)
wheat-miR-523	GUGCAUCAGAAUUGUAACU	CUUUUCUAUACUCACUUUGAAUCAAAAUUUUACUAACUUGACGUGUUAGGUGCAUCAGAAUUGUAACUAUGUUACAUUGUUUUGGCUUUUGAAAGUUGUAAUUGCUGAAAC	Ma et al (2015)
wheat-miR-524	UUGCCUCCGCCUCGGCAUCG	CGCCGGCGCGUCACCGAGGCCGAGGCCAAGAGCGGUGGCAUGCCACGCCUCCGAGCCGUCGGGCACGGGCAGGCGUUCAGCUUGCCUCCGCCUCGGCAUCGGCCUCGCCACCG	Ma et al (2015)
wheat-miR-525	GAUCCGGCCCGACUGCUCAGCAGU	GCUGCUGCUGAAGAGUGGCGUUGGCCUCUGAAGAGUAAAAAGGAAAAGACGUUAAGUCGUCAACAAAGAAGGUUGCCAGAAAGAUCCGGCCCGACUGCUCAGCAGUCAGCCCGA	Ma et al (2015)
wheat-miR-526	CCGCUGAGGAGUCACAAGCGGCAG	GUGCCAUGGUACCCAGCGGUAGUACCGCUGAGGAGUCACAAGCGGCAGUACCGCUCCGCAGCGGUAGUACCGGCGGUGACUCCGCAGCAGUACUACCAUUGGCUUACCAGGUC	Ma et al (2015)
wheat-miR-527	GCAUAGGAGGUGAGCUAGAGCACC	GUGCAUAGGAGGUGAGCUAGAGCACCCAAAUGCCCUCCCCUCGUCGGCCAGCAAAAAACAGAGCAGUGUGGAGUGCUCUGCUCGCUUGCGAUGGGCUAUAUAUAGGCAAAUCA	Ma et al (2015)
wheat-miR-528	CCCUGGUGGGUUAUGCUCACC	CCCACCAGGUGGGCACAACCCACCUAGGCGCGCCAGGGAGCCCAAAAGCGCCCUGGUGGGUUAUGCUCACCUCGGCCCACUCUGGUGCCCCUCUUCUGGUGCAUAAGUA	Ma et al (2015)
wheat-miR-529	AGGUGGGGCUGUGACAUGUUGAUC	UGUUGUGCCUAGGUGGGGCUGUGACAUGUUGAUCUUCCAAGGCCGGGCAUGACCCAGGAAAGUGUGUCCGGCCAAAGGGGAUCAAGCGUGUUGGGAAAUGUGGUGCAC	Ma et al (2015)
wheat-miR-530	CGGGAUCCCAAGUCUGAUCGGAU	UUGUCGAAAUGUUCUAUGCACCGGGAUCCCAAGUCUGAUCGGAUGUCCCACGAUGGAGGAUUGUCUCCGCGGAUCGUGAGCUUGUCAUGGGCUAAGUUGGGACACCACUG	Ma et al (2015)
wheat-miR-531	GAAAUGUUGGGCGGCUGUGGCACA	CUCCCCAAUGGAUAUUGUGCCAUGAACACCCAACAUUUCCACCAUGUGCAAUGUGCCAGUGUUGAGGCCGACUGCUCAUGAUUGAAAUGUUGGGCGGCUGUGGCACAAUAU	Ma et al (2015)
wheat-miR-532	AGCAAAACCGUGCCUCUCGAGGAA	UGCCUCCCACGGAAGCAAAACCGUGCCUCUCGAGGAAGAAAGAAAAACAAAAAAAAUGCAUUUUUUCUGUUUUCGAGAGACAAGGCCGUGCAUCUCGGGAAAGCACAACCGUGC	Ma et al (2015)
wheat-miR-533	AAUUUGUCUUUUUUGCUGAGAGCU	AGCUCUCGGCAAAAAAGAUAAAUUUGGGUUCUGUUAAAUAGUGUACUAUUCGUGUACUGUUCUGAUCCAAAUUUGUCUUUUUUGCUGAGAGCUACUCAAAUGUCCAAGUGC	Ma et al (2015)
wheat-miR-534	UCGGGGGGCAUUCCGAUUUC	UUCAUACACUACCUAAACAAGAAAGUUAGAUUCGGCGAUGCCCCUCCCCUUUCGGGGGGCAUUCCGAUUUCCCUAGUAUCAUCAUUAUUUGCCACGCGAAUCCAGAUUGAGAUU	Ma et al (2015)
wheat-miR-535	CUUAUAUUAUGGAACGGAGGGAG	AGUACUCCAUCCGUACAAUAAUAUAAGAUAUUAUUGUAUACUUAUAUAUUGGGUGUAAUAAGAUCUUAUAUUAUGGAACGGAGGGAGUAGUUGAUAUAGUAUAUUUUGCUGUC	Ma et al (2015)
wheat-miR-536	AUGGCACCAACCGGUACUAAAGCC	CACCCCUUAAGUACCGGGUCAUGGCACCAACCGGUACUAAAGCCCCCCCCCUUUAGAACCGGUUGGAGCCACGACCUGAUACUAAAGAGUGUGCACUGCCAGGCGAGGGGUGC	Ma et al (2015)
wheat-miR-537	CAUUCAUGCCCGGCCAGAGCGGAC	AAAACGGCUAGUGCUGCAUUCAUGCCCGGCCAGAGCGGACGCGAAAUCUCACUGGCGCCGGCAUUGAAGCGGCGCACCGGUCGAGAGAGCGUCGCCCGCGCCGCUUCC	Ma et al (2015)
wheat-miR-538	CACGCCUGUUUGGUUGUCACCUG	AUCCCCUUUUACGUAGGUCCCACCAUUUACAUGAUGUGGAUUGGUGUAAAAAGGUGUAGUCAGGUGACUUAUAAGUCAGGUGACAAGUCACGCCUGUUUGGUUGUCACCUGACU	Ma et al (2015)
wheat-miR-539	CUAUAUCACUUGACUGAGACU	UUUUUCUUCUUACACUAUAUCACUUGACUGAGACUUUCUUUUCAGUUUUUCCGUUUUUCUUCUUAUACUAUAUCACAUGACUGAGUGAUGUCUCAGUCAAGUGAUAUAGCAUA	Ma et al (2015)
wheat-miR-540	GAGUCCCUGAUCUUGAUCGUACAC	AGUUGUGCUGUGAUAUCUUCUUGUGAGUCCCUGAUCUUGAUCGUACACGUUUGUGUGUACGAUUAGUGUACGAUUGAAUCGUGGGCGUCACACUACCCCUACUAUGUCACU	Ma et al (2015)
wheat-miR-541	AGUGAUCGUCCGUGUCUUUGGUCC	GGGUUUCGGCUGAUUAUGCCGAUGAGUAUCUUCGCAUUGGUGAAGAUACAACAAUUGAGUCGGUGCGUAGAUUUGCCAAAGUGAUCGUCCGUGUCUUUGGUCCCGAAUAU	Ma et al (2015)
wheat-miR-542	UGUAGAUACUCCCUAAGGCUU	AGCACUAAAGCCUUAGUGAAUAUCUACACUAGUAAGUUUUUCUUCAUGUUGGAAAUGCUUAGCAUUGUAGAUACUCCCUAAGGCUUGGGUGGUAUUGCAUUGUCGUGGACACUU	Ma et al (2015)
wheat-miR-543	UUCCAAAUUACUCGUCGUGGU	CAUGCUCAUCUCCCAACUAAUCUUGCCUUAUACUCCCUCCAUUCCAAAUUACUCGUCGUGGUUUUAGUACAAAUUUGAACUAAAACCACUACGAGUAAUUUGGAACAU	Ma et al (2015)
wheat-miR-544	GGAAAAUAAGAAACUACCAGGAA	AGGAAAAUAAGAAACUACCAGGAAGGUGACCCUGGUGGGCACAAGAUACCAAGGCGCGCCCAGGUGGGUUGUGCCCACCUCGGGUGCCUUCCGGACUCCGUUUUCUUCUGUUU	Ma et al (2015)
wheat-miR-545	UAUCUCGUUCUCAGGGCACAC	CAAAUCCUGAUAGGAGUCGCAUGUAUCUCGUUCUCAGGGCACACCGGAUGGGCCAGACAUUGGGUUGGCACAGACUCUGGUUGCCCAGGGGGCGCCGGACAUCGCCCAGUUU	Ma et al (2015)
wheat-miR-546	AGUCACUUGUUGAAAUCUCUAGA	GGAAGGGAGGGGGUACUGCACGCGGUGUAGUAUAGUCACUUGUUGAAAUCUCUAGAAAGGCAAGUGCUCCUUUCCGGUUUACAGGGCUAUACUACUCCCUCUGUCUAGGUGUAAG	Ma et al (2015)
wheat-miR-547	GCUCGAUGAUGGCUACUU	CGUGGACCUGGGGGCGUUCUUCUUCCGGCUUGAGCUCGGCCUGGCAAGGGUGUUCGAGGGCGCCAUCUAUGUCGGUCCUGCCAAGCUCGAUGAUGGCUACUUUCCUUCCUUCG	Ma et al (2015)
wheat-miR-548	UCUUCUUGUAGACGUUGUUGGGCC	CAACCUUCUUCUUGUAGACGUUGUUGGGCCUCCAAGUGCAGAGGUUUGUAGGACAGUAGCAAAUUUCCCUCAAGUGGAUGGCCUAAGGUUUAUCAAUCUGUGGGAGGCAUAG	Ma et al (2015)
wheat-miR-549	UAGGACUAGGGUUCCUACCG	GGCGGGCAGCGGCGGCGGUGGUGGUGGCGGUGAAGACAUGGUCGAGACCCGGGUACCUGAUACCAAAUUGGUAGGACUAGGGUUCCUACCGGAUCGGCUCCUCAGGUUGUAGG	Ma et al (2015)
wheat-miR-550	CUCUGGGCGUUAAUGUUACAACAU	GACAUGUGAUGGAUAUGUGGCUCCGAGAUUGCUUUCUCGUAGGGAGUCGAGGAAGGAUCUCUGGGCGUUAAUGUUACAACAUGUUUGAUAAAUAUAAAUUGCUAUUCUUUA	Ma et al (2015)
wheat-miR-551	AAUACUUGUCGGAGAAAUGG	UCCGGAAAUACUUGUCGGAGAAAUGGAUAAAAAUAGAUGUAUCUAGAACUAAAAUACGUCUAGAUGCAUCCAUUUCUAAGACAAGUAUUUCUGGACGGAGGGGGUACCAAUUAU	Ma et al (2015)
wheat-miR-552	UUAUAUUAUGGGACCGAGGG	GGAGUGCUUAGAUUGGCAUUGACAAUAACAAUAUAGUAUUCCCUCCAUCCCAUAAUAUAAAAGUGUUUUUGACCUCUUAUAUUAUGGGACCGAGGGAGAACUAUAUACCCCACA	Ma et al (2015)
wheat-miR-553	UCGGACCAGGCUUCAUUCCCC	CGUCAUGGUUGUCGAGGGGAAUGACGCCGGGUCCGAAAGAGAGACGCGCGCAUGGUGUGCGUGUGGCGCGUUUCGGACCAGGCUUCAUUCCCCAUGACUCCAUCAUGGUUC	Ma et al (2015)
wheat-miR-554	UUAGUACCGGUUCGUGGCACCAAC	UACCGGUUCGUGCCACGAACCAGUACUAAAGGUAAACCGAUACUAAUGGGCAUCGCACCAUUUAGUACCGGUUCGUGGCACCAACCGGGGCUAAAGGUCCCAUUUGAACCGGG	Ma et al (2015)
wheat-miR-555	AUCUUAUAUCAUGGGACGGAG	AAAAUCUGCAACAUGUAUUAAUAUAUACUACUCCCUCCAUCCCACAACAUAAGAUGUUAUUACAACCAUUGGUUGUAAUAACAUCUUAUAUCAUGGGACGGAGGGAGUAUCUU	Ma et al (2015)
wheat-miR-556	AUGUUACUAGUCUAUGUUACUACC	GUGUUGCAUGUUACCAGAGAUAUGUUACUAUACAGGUAGUAACACAGACUAGUAACAUGAGCAUGUUACUAGUCUAUGUUACUACCCAUUGUGGCUAGUCUAAGGGGGGUGU	Ma et al (2015)
wheat-miR-557	AGGACAACGCUAACGCCCACACGU	AGACGUCCACACGUGUGGACGUUAAUAUUUUCGUUAAGGACAACGCUAACGCCCACACGUGUGGUGGGAGUCAAACUCGCCCACAUGCGCUAUAGCACACAGACUACGCCAUGU	Ma et al (2015)
wheat-miR-558	GUGAUUCACUUCGUUCCUGU	UGACUGGCCGGCAUGUGAUUCACUUCGUUCCUGUGUCUGUCCCUUCGGGGAAAUGUCACGCGGUGACAUCCGGAGUCCUGCCUACCCUGCUACAGCCCGGGUUCCCGGAGUCCU	Ma et al (2015)
wheat-miR-559	UGGUUUGGUCAGGGCUGGAAUAU	CGUGCCGUAUGACACAGUAAACAACAGCUGUUACUCACCACUGCAUGUGUCCUCCUUUGGCUAUAACCUUUGUGGUUUGGUCAGGGCUGGAAUAUCCAUUUGCACCUGGUUUGGU	Ma et al (2015)
wheat-miR-560	AGAACUAUGUAGACAUGACCGAGA	GUGGACCCUAUGGGUUCGAGAACUAUGUAGACAUGACCGAGACUCAUCUCCGUUCAAUAACCAAUAGUGGAACCUAGAUGCUCAUAUUGGCUCCUACAUAUUCUAUGAAGAUC	Ma et al (2015)
wheat-miR-561	AAAGUUAGUAAUGGCGCACCGUGG	UGGGCAAAGUUAGUAAUGGCGCACCGUGGGUGUGGUGCGCCAUUACUAGUUUAACUAGUAAUGGCGCACCACACCCACGGUGCGACAUUACUAACUUUGCCCAAAAAUUCCA	Ma et al (2015)
wheat-miR-562	AGCCAGUGACUGUAUAAUCAUGAC	ACAAAAUACGGAGUUGUACGGGUGAGCCAGUGACUGUAUAAUCAUGACAUGUAUUUGUUUAACACAGUACAGACGCAAGAGCUCAUAUAUACGCGCAAGCACUCAACGCUA	Ma et al (2015)
wheat-miR-563	UCGUCCCCGGCAAUGGAGCCA	UGCCAGAAAUUGGUGAGUUGACGGGAGACUAUCUUGACUUGAUCGUCCCCGGCAAUGGAGCCAGAAAUUCCUU	Ma et al (2015)
wheat-miR-564	AAGAAUAACUAUUCCUCACCCAG	GGGUGAAGAAUAACUAUUCCUCACCCAGGGCGAUGAAUAGUCUAUCCAUAUAUAAAGUCUAUUAGACACCUAGGGUGAAGAAUAAAUUAUUCCUCACCCUCGUCAACCGACC	Ma et al (2015)
wheat-miR-565	AGUCUCUGCCAAUUCUUCGUG	AAGCAAAGAUUGCGAAGAGCGCGAAGGAUUUGCAGAUACUCCGUAAAAUCACUUUAUGGAGUCUCUGCCAAUUCUUCGUGUUCUUAACGUCUUUGCAGUUUAUUGCGUA	Ma et al (2015)
wheat-miR-566	UUGGAUUCCAGUCGGCCUACAGCU	UGGGCCUAGUCGGCCCAUAGCAGGCCGAUUGGAUUCCAGUCGGCCUACAGCUGGCCGACUAGCCCCUGUCGGCCCGCUGUGGGCUGAUUGGGUCCUGUCGGCCCACUGUGGGCU	Ma et al (2015)
wheat-miR-567	AACUGCAGUUGCCAUCCACAACGU	GUCUAGCAAUGACUUAUAGUUGCCAUGUGUAUUUACCUAGUUGCCACGUUCGUGUAACUGCAGUUGCCAUCCACAACGUAUGAGUCAUCGUGUGGGCGAAAAGCAGUUCGCCCAC	Ma et al (2015)
wheat-miR-568	AUGCGGGGUCUGCUAGAGAUGCU	UGGGGUCUGCCUCUGCGGCCGUCCGUGCCGACCUGCAAAACCGUUUUUCCGCGAACUGCAAACGCGUUUUAUGGGUCGGAGAGAUGCGGGGUCUGCUAGAGAUGCUCUAACAA	Ma et al (2015)
wheat-miR-569	AUUCCUUCGCUACUGCUGCUAACU	ACCCGAUCAAGCUAUUCCUUCGCUACUGCUGCUAACUGAAGCCGAUCAAUGUUGCCUCUAGAUGAACAGUGAGCGUUGUUGGGGGGUUUGGAUGAACAGUUUCUGGCGGGGCUU	Ma et al (2015)
wheat-miR-570	AUCUCGUGGUAGAUCAACUCUUGU	GCAUUAUAUAAAUCGGGGCCGGGCUAGUCGAUAGACAUAUACAAGAACAAUCAUACCAUAGGCUAGCUUCUAGGGUUUAGCCUCUCUAAUCUCGUGGUAGAUCAACUCUUGUA	Ma et al (2015)
wheat-miR-571	UCUUAUAUUAUUGGACGGAGA	UUACUACUAUUAGAUGGCUACAUUAUUACUCCCGCUGUCCCAUAAUAUGAGACCGUUUUGCAAACUGUUUUAGCUUGCAAAACAAUCUUAUAUUAUUGGACGGAGAGAGUA	Ma et al (2015)
wheat-miR-572	UCUUAUACUGUGGAACGGAGG	UCAACUUGUAUUUCAUUAGAAAAUUUAGUACUCCCUCUGUCCCACAAUAUAAGAUGUUUUUGCAAGUUGUUUUAGCUUGCAAAAACAUCUUAUACUGUGGAACGGAGGACUAG	Ma et al (2015)
wheat-miR-573	AAUGGACUCGUAUAAAAGGAUAUU	CUGCAGAGGCAGACCCCCCAAAUGGACUCGUAUAAAAGGAUAUUCAUGAAAUAUUCUGUUUGAUGGGUCGGCUUUGCAGGGUCUUUUUUUUCAUGGUAAUACGUGUCUCAUU	Ma et al (2015)
wheat-miR-574	AUCGGAUUGUCUUGGGAGAAGGAAU	CAUUGUCGAGGAUGUCUUUUAACCGGGAUGCCGAGUCUGAUCGGAUUGUCUUGGGAGAAGGAAUAUCGUUCGUUGACCGUGAGAGCUUGUGAUGGGACACCCCUGCAG	Ma et al (2015)
wheat-miR-575	CCGGUUUUGACACCGACAUUGGU	AGUUCGGGACCCCCUACCCGAGAUCCGCCGGUUUUGACACCGACAUUGGUGCUUUCAUUGAGAUUUCCACUGUGUCGUCGCGAUAAGGCUUGAUGGCUCCUCUCGUUGUUAAAU	Ma et al (2015)
wheat-miR-576	CCGUUCCGAAUUACUUGUCGC	CUCCGUUCCGAAUUACUUGUCGCGGGUAUGGGUAUAUCUAGAUGUAUUUUAGUUCUAGAUAUAUCCAUUUAUAUGACGAGUAAUUUGAAACAGAGGGAGUAGUACUAAGUAAAA	Ma et al (2015)
wheat-miR-577	UUCGGUUGAGAAUCGGGCACC	GUUUCGGUUGAGAAUCGGGCACCUUCUAGGUCAAGAAAAUUGGGCAUGACCUUUGCUAAUUUUCUUGACCUAGGAGUGCCCCAUUCUCAACCGAAACGGAAAUUAAUCAAC	Ma et al (2015)
wheat-miR-578	UUGGGGAACGUUGCAGAAAAUUA	UUCGCCCGUGGGCCUGGACUCGCGCGGGCCUGUGGCCGACCGUGCUGCCAGGGUGGUGUUGGGGAACGUUGCAGAAAAUUAAAUUUUUUCCUACGGUUUCACCAAGAUC	Ma et al (2015)
wheat-miR-579	AAGGAAGUGAGGAGGCUGGA	AAGACUAGCAGCCCUUCUUUUGGAAAGUCAGGAGUACACUGAAGCUCUUACCCUUCUUCCUGGUCUUAUCAAGGAAGUGAGGAGGCUGGAUGACAAGUUGCUUCUUGUUG	Ma et al (2015)
wheat-miR-580	GCUCCCCCGUCGAGCGUGGCU	CAGCAGGAUGAAUCAUGCGAGCUCCCCCGUCGAGCGUGGCUCCGGUGCACACAUAGAUGGCGCUUCGUUCGGUGGGUGAGAGAUGCGCCGGCCACCACCGCUGUUGGGGU	Ma et al (2015)
wheat-miR-581	GCGGGGAUCGGAUUGCAGU	CGUUAAUGUAGUUGAGGCUGGCGGGGAUCGGAUUGCAGUCAAGGGGGUUGAUGCUCGCCACCCUAUGAUUGUUAUGCUGCAUGACAUGCCGUUUCUGAAGAUCAGGCGG	Ma et al (2015)
wheat-miR-582	AGACGCCCGACUGUGGCAUGCUU	CCCUUUAUGCGGUGUCGUUGAGACGCCCGACUGUGGCAUGCUUAUUAUUUAUUCACUUAUAAGCCCUUUAUGUGGUGUCGCACAGAUGCCCGACAU	Ma et al (2015)
wheat-miR-583	ACAAACCGGGACUAAAGAGAGGCC	GUUUGUGUCUAGAACCGGGAGCAUAUGUAGUCCUUUAGUCCCGGUUUUAGUCACAAACCGGGACUAAAGAGAGGCCUAUAUAUACACCUUGCCCGCAAGCAGAGCAGU	Ma et al (2015)
wheat-miR-584	UAUUCCAAUGAUGGGCUUCCUCAA	AGCUUGUAUAUUCCAAUGAUGGGCUUCCUCAAAGUGCCCUAGGUCUUCGUGAGUAAGCAAGUUGGAUGCACACCCACUUAGUUUUCUUGUUAAUCUUUCAUACAACUAUAGCUC	Ma et al (2015)
wheat-miR-585	UCAAAACUACUAAUGGCGCACCGU	UUUUCAAAACUACUAAUGGCGCACACCACAUCCACGGUGCGUCAUUAGAAUUUUUUUUAUUUUUUUCAAAACUACUAAUGGCGCACCGUGGGAGUGGUGCGCCAUUACUAGC	Ma et al (2015)
wheat-miR-586	AUUUUGGCCCGGUACUAAUGGUAC	AUUCCCGGUUCGAUUUUGGCCCGGUACUAAUGGUACCAUUAGUGCCGGUUCGAAUGGCUAUGCAUUAAUGCCGGUUCGCUAUGAACCUUUAGUACCGGUUCAUGUCACGAACC	Ma et al (2015)
wheat-miR-587	GUGUCUACGACUGUGGCCGGCGGC	UCUCCACGGAUUGCUCUUUGCGUGUCUACGACUGUGGCCGGCGGCCUCCUGUGGCUAGCACAUGCCGCCAAAUCUUGCGUAGGCGGCCUCUCACAAGUCUGGAAGUGUUGUGG	Ma et al (2015)
wheat-miR-588	AGAUGAUGGUAGCAACUACACG	GUAUAUAGAUGGCCCGUGUUGUUGUUCCAUUGAAUUUUAAUGCAUUGCUAGGGAAAGCUAAGUUGAAAGAUGAUGGUAGCAACUACACGGACUGGCUCCGUAACUUGAGG	Ma et al (2015)
wheat-miR-589	GCGGACCCAGGCCGAACCCGGCGC	AAAAACGGCCCAGUCGCACCCCUAGGAGCCCGAUUUUUGCCGGCCUGGGCCGAAAAUAGCGCCGGCGGACCCAGGCCGAACCCGGCGCACUGGGGGCGCCCGGGGGCG	Ma et al (2015)
wheat-miR-590	UACGGCAAAGCCGUCGGCAUA	CGCGUGUCAUCUCAUGGUUCCUCCUGGCAGCAGGGCUAUGCCUACGGCAAAGCCGUCGGCAUAGAUUUUCAGCUAUGCCUACGGCUUUGCUGUAGGCAUAAAAAGUCUAUAUU	Ma et al (2015)
wheat-miR-591	GUUGAAGUGUAUAUGUGGAUUGCC	CUGUGUCCACGUAUAGGCCUCUUGAGCCAUACCUCUGAGUCUAUUCGCGUGUUGACUUCCCGCGUCACAUGUGAGAGGGGGUGUUGAAGUGUAUAUGUGGAUUGCCUAGC	Ma et al (2015)
wheat-miR-592	UCGUGGCCGCCUUGGAGACCCC	AGAAGAGUCCCGAGGCACCCACGAGGGUGGGGGCGCGCCCUACACCCCUGGGCGUGCCCCCUACCUCGUGGCCGCCUUGGAGACCCCCUGACUUGCUCCCGAUGCCAAAAC	Ma et al (2015)
wheat-miR-593	AAGGAGAACUACUGCGAUUGUGAC	GGUCAAAUGUUGGGUUUGCCUGGCUCCUGGGUUUGCUGCCUUACGUUCCACUUUUAUCGGCUAAGGCGGCCAAAGGAGAACUACUGCGAUUGUGACCUGGUUAUUCCGGAUGAG	Ma et al (2015)
wheat-miR-594	CCAGUCUGGACCGCAUAC	GAUUUAGCGGCCCUAAGUCUGGUCAUCGGAAUGGGCCACUCAAAAAUGACAAUUUGGGUCCGUCCAGUCUGGACCGCAUACUCGACCGCCAAUGCCAAAUUCAUGGCACCCCAG	Ma et al (2015)
wheat-miR-595	AAUGGGUAGGGUAUGGGCGGGUAC	GCAGAGGUCAGUUGAUUAGUGGAUCAAGUCGUGGGUAGGGAUGGCAAUGGGUAGGGUAUGGGCGGGUACAACCCUUUUCUGCCCAAACCCAUACCCACAAAAACUUCCUAUACA	Ma et al (2015)
wheat-miR-596	ACUAGGCCCAGUCGGCCUGCAGCG	CAGUCGGCCCACAGUGGGCCGAUAGGGGGCAGUCGGCCAGCUGUAGGCUGACUGGAAUCCAAUCGGCCUGUUAUGGGCCGACUAGGCCCAGUCGGCCUGCAGCGGGCG	Ma et al (2015)
wheat-miR-597	AAUGGAGCAGUUGGUGAAUAGUCC	AGCUCGCGACUCUGCACACGUGGGUGCAGGUGCGGGCCUGGCUCGCGGAAACGGCCGAUCCCUGCGUUUCCUCUCAGCCUAAUGGAGCAGUUGGUGAAUAGUCCGCCGGUUAU	Ma et al (2015)
wheat-miR-598	GCCGAAGAAGCCUGUGCUCGAAAU	GAAUCGUCUGAUUCCUCUUUGCCGAAGAAGCCUGUGCUCGAAAUAAUCGAGCACGGGCUUUUCUGGUCAAAACGUAUCUUGUCUUUAUCACUUUAUCAUGAGUUAUUUUCCUUGG	Ma et al (2015)
wheat-miR-599	ACUGGAAUCCAAUCGGCCUGCUGU	UAAAUACAUGAUUAACACUUUUGCAAAAAUAAUUAGCCCACAGCAAGCCAAUUAGCUCUAGUCGGCCAGCUGUAGGCCAACUGGAAUCCAAUCGGCCUGCUGUGGGCCGACUAG	Ma et al (2015)
wheat-miR-600	AACAAAUGGGGCUCAAAGAUU	UAGAAUCUUUGACCCCCAUUGGUUUUACAAUCCUAACUAAUUAGACCAUAACUAAAUAGCAUUGCAAAACAAAUGGGGCUCAAAGAUUCUGGAAAAAUCUGUGUAGGGGUCAGA	Ma et al (2015)
wheat-miR-601	CCUACGUCACGCAGGCGCCCGACA	CGACUUCGGCUGGGGCUGCCCCAAGUUCGUGGCGCCGGCGCAGAUGUUCGGCAGCGGCACGGCCUACGUCACGCAGGCGCCCGACAAGGACGACGGCGUGUCCGUGCUG	Ma et al (2015)
wheat-miR-602	AAAUACGAUGUCAACUACAUGAUC	UAUGCCUCUGGUGGUGUACCGGGACGUGCAAUGAUCAAGAGUGACAUGUAUAAAAAAUAUGAACGGUGGCCUUGCCACAAAUACGAUGUCAACUACAUGAUCAUGCAAAGCAA	Ma et al (2015)
wheat-miR-603	ACAGACAAUCUAGCUCGACAACCC	CCAGGUGCUUGAUAGACAGACAAUCUAGCUCGACAACCCGGCCCGAGCCCGGUAAAAAACCUGGGCUGGGCUGAGUUGGGCUUGACAUUUGGGACGAGAUCAGGCCUCAUUUUC	Ma et al (2015)
wheat-miR-604	AGCGUACGUAGCGUUGUCAUUCU	UGGUCCAAGCGUACGUAGCGUUGUCAUUCUGGUCGUGAACGUGUACGUACAUACUGGUCGAUGUAGAGGCGCGCAUGUGUCGUAUUAGAGGCGCGCACGUAGCACGUACAUGUA	Ma et al (2015)
wheat-miR-605	GCCUUUGGUCCCGGUUGGUGGCAC	CUCCCCCUUUAGUCCUGGUUCUAACAUGAACCGAGACAUAUGGGCCUUCACGUGGCCGGUGCGCCGAGCCCAGGGUAGGGGGGCCUUUGGUCCCGGUUGGUGGCACCAACCAGG	Ma et al (2015)
wheat-miR-606	UCUUUAGUCAGGGGUGCUUGGAAC	UUAAAUGAGGAGAGAGGGGACUAAUCCACAUUUUAGUAGGGGUAUCCCUGACUAAAUUUUUUUAGUCUCAAGACUAGUUUUAGCCCCUCUUUAGUCAGGGGUGCUUGGAACUUU	Ma et al (2015)
wheat-miR-607	ACAGACCUCGGUCGUCGUGGCACC	CUUAAUGCUAAAGCGCCGAUCUUCGUCUAGGUGAGGCCUGUCGCACAGACCUCGGUCGUCGUGGCACCAGUCGCACUCCGCCGGGAGACUUUCGUCGUCCGAGUACGACAUUUC	Ma et al (2015)
wheat-miR-608	AAAGGGACUGGUCACUGGAAGCGG	CCAAGUCUGGUCCUAAGCCUGAGACUAAGUGCUUCUACUGCAAAGGGACUGGUCACUGGAAGCGGAUCUACCCCAAGUGAUUGGCGGAAAAGAAGGAUGGCAAAGUGAAC	Ma et al (2015)
wheat-miR-609	CGUGAUGUAGCUCAGAUG	AAAGGGGGUGUGCGGCGCCUCUAUGUCGGGCCAUGUCGUGAUGUAGCUCAGAUGGAGUUCGUCUGUGGUGCUCGGCCCGGGCGUGGGUGUGUUUGUCACAUCCGGCUAGA	Ma et al (2015)
wheat-miR-610	UCGCUUGGUGCAGAUCGGGAC	UCCCCGUCGCCGCCGCCUCGGGCUCGCUUGGUGCAGAUCGGGACCCUCAGCCCGCCCCGACGGGCCGGAUCCCGCCUUGCACCAAGUGAAUCGGAGCCGGCGCAGCGACCA	Ma et al (2015)
wheat-miR-611	AAAAAAGAUUGAGCCGAAU	CUUCUAAUUGAUUGCAAUUAAACUCGGCUUAAUCUUUUUUAGAAAAAAAAGAUUGAGCCGAAUCUUUACUUGCCGAAGCACUUCUUGGAUCUGUCAAUUAUGCUAUGGC	Ma et al (2015)
wheat-miR-612	GAGGACCCCUUAGUCCAGG	GAAUCCCAUUCGGACACGGGUAAGAGUCUUCGGUCUUCGUAUCUUCACAGCCCAUCAAUCCGGCCCAUAGCUAACAGGCCGGACGCUUGAGGACCCCUUAGUCCAGGACU	Ma et al (2015)
wheat-miR-613	AUUGUGCAAGAGCUUGGCAAC	ACCCCUGGUGUGUUGGGUAACCUGACAUCAUUGCAAGUGUUGGAGAGGAUCUCUGCCUCUCCAAGCAUUGUGCAAGAGCUUGGCAACCUGGCAAGGCUGAGGGAGCUCG	Ma et al (2015)
wheat-miR-614	GACAAGUAAUUCCGAACGGAGGGA	UCCUUCGUUCGGAAUUACUUAUCGUAGUAAUGGAUGUAUCUAGAUGUAUUUUAGUUUUAUAUACAUUUAUUUUUAAGACAAGUAAUUCCGAACGGAGGGAGUACUGGAUAAGUA	Ma et al (2015)
wheat-miR-615	UCACUGAAAGGUCAUUGUUU	CUACAAGAAAUAUGUCAACUUGUGACCUUGACUAUUGGUCACUGAAAGGUCAUUGUUUUUCAUUUGUGACCUUUUUGUGACCAAAAACAGAAGGUCAAAAGCUGGCGAUCG	Ma et al (2015)
wheat-miR-616	UGAGAAGGUAGAUCAUAAUAGC	CCGCUAAACAAGUCUUUAGAUGAGAAGGUAGAUCAUAAUAGCUGAGCGAAAUGAAAGUGAUAUUGUUGCUCAAUUGUUAUGAUCUGCUUCUCAUCUGAAGACUAGUU	Ma et al (2015)
wheat-miR-617	AGACCCAUAGGGCAGUGCGCC	GCCUAAUUAAUUAGGACGCGCUGCCCUGUGAGUCUGUUGGCCCUUCUGGGCCUGCAUUUGCACACCCUAGGUCUGGUAGACCCAUAGGGCAGUGCGCCAACAAAUUUUUUAUA	Ma et al (2015)
wheat-miR-618	UCACUCCCCGGCAACGGCGCCA	GGCGGCGGGAGGGGAAUGAAUGCAGCUACUGUUUGGGUUCGUCGUCCGGCUUAAAUAAAUGCGCAGCAUCACUCCCCGGCAACGGCGCCAAAAAAGAGUCUUGGUGACCCAC	Ma et al (2015)
wheat-miR-619	UCUUAUAUUGUGGGACGGAGG	GAAAGUACUACCUCUGUCCUAUAAUAUAAGAUCGUUUAUGAGACCAAAAAAUAUUCCCUUCGUCCUAUAAUGUAAAGAUGUUCUCUUAUAUUGUGGGACGGAGGAAGUAAUAA	Ma et al (2015)
wheat-miR-620	AAUAGUGGUCCACUGAGGAUAGAU	CAUCUUCUCUCCAACAGGGUUGGAGAUUGUCUUCGCAAUAGUGGUCCACUGAGGAUAGAUGCCGUCACCCAGGUAGUAUCCUUUGUCGUAGUUGCGGUCGUUGAUGGUAAC	Ma et al (2015)
wheat-miR-621	ACGGAACUUGACAGGUGGUCUACC	GCGUCAAACGACCUCCAAAUGGAACGGAACUUGACAGGUGGUCUACCGGUGGUAUAACAAGGCCACUUGACAAACCUCGGUCCAUUCCGAGAAUGUUUAACACUCGCUCACAA	Ma et al (2015)
wheat-miR-622	UGGGCUCUAUAUUAUGAG	UGUAGAUGAGGAUGGAUUUGUUGGGCUCUAUAUUAUGAGUCAACAGCAGGCGCCGUUCAAUGGCGCCCUGUCUGCCGCAUGGAGCCUAGAAUGACAAGCCAGGAGAAGAU	Ma et al (2015)
wheat-miR-623	UUUUUGUAGUUUGCAAAAGCACCC	GUAGAUGGUGAGUGGUGGAAUAGUUUUUGUAGUUUGCAAAAGCACCCAAUUAAUGCUCUUGUUUUCCUCAAAAAAUUAUGUUUACCAAUGCAUUAAUUGCAAUGCAUGCA	Ma et al (2015)
wheat-miR-624	UCACUUUAGAUAGGUUGGGAAUGC	UUUGGGAGCUCCCGCAAAGGUCACUUUAGAUAGGUUGGGAAUGCGUCACUUGCUGCGCUCUCAGCCGCCGUCACGUGUCGCGCUUUGGGGGUUUCUUCCGAAAAAUUUUCUAAA	Ma et al (2015)
wheat-miR-625	AGGACUCCGCCGACACCG	AUGCGGGCUUCGCCCACCUCCCGGCGGGUUCGCCGGUGAUGUUCCGACUGGAGGAAGUGCGUCCAAUUUCCAGGACUCCGCCGACACCGUCACCUUCACCAACAUAUU	Ma et al (2015)
wheat-miR-626	UUGAAUUUCCUCUAUAAGCGCAUC	AUGCCCUUAUAUAGGGAAUUUAGCCUAAAUUCAUACGAAUUUCUCUUGAAAUUUGUUAUGAAUCUAAGUUGAAUUUCCUCUAUAAGCGCAUCUAUGCUCAUUUCUGAGUAGUU	Ma et al (2015)
wheat-miR-627	AUCUUCCCGUGAGUCCUUGAUCU	AGUUGUGUUGUGAUAUCUUCCCGUGAGUCCUUGAUCUUGAUCGUGCACAUUUGCGUGUAUGACUAGUGUAUGGUUGAAUCGAGGGCGUCACAAGUUGGUAUCAGAGCCGACUGC	Ma et al (2015)
wheat-miR-628	UUCGUCGGACGAGCGUGCCUA	GGUGGCCCCGUUCGUCGGACGAGCGUGCCUAGGCAUCGGCCGCGCGCUCCUCCGUCGAACGGCGCCUGCC	Ma et al (2015)
wheat-miR-629	UUCAUGAACCGGGACUAAUGGGUC	UUUGAGUAUACAAAGUUGUUACCUUCAAUCAUCACUAGUAGAAAAACACCUAUUAGUCCCGGUUCGUAAGGGUCUUUAGUCCCUGUUCAUGAACCGGGACUAAUGGGUCGUUA	Ma et al (2015)
wheat-miR-630	GAGAGUCCUAAAGGGGGAAGGCAC	UUGGGGAGGGGAGAGUCCUAAAGGGGGAAGGCACCUCCGAGGUGCCUUGGGGAGGAUGGACUCCUCCCCCCUCUUGGCCGCACCCCUUCCUUGGAGGAAGGGGCAAGGCU	Ma et al (2015)
wheat-miR-631	UUCGAGCACAGGCUUCUUCGGUA	UAACUCAUGAUAAAGUGAUAAAGACAAGAUACGUUUUGACCAGAAAAGCCCGUGCUCGAUUAUUUCGAGCACAGGCUUCUUCGGUAAAGAGGAAUCAGACGAUUCGAGUGAAG	Ma et al (2015)
wheat-miR-632	GAACCGUAUGCUGUAUAUUGCACA	CGCAUGCCGUAUAUCGCACACACCUUCAUCUGGCUGACUGUUUCUUUUGUGUUGCCUAAUCACAAACAGUUCAGCCGAGUGAACCGUAUGCUGUAUAUUGCACACACCUC	Ma et al (2015)
wheat-miR-633	AAACGAGAGAACUUAAUGUUUAU	AUUGUAUAAGCCGGCUAUUAGGUUGACUCUACUCCCUCCGUCCAGGUGCAUAAGUCGUCUUAGAUUGUGCACGCAACUAAGGCGGGGGAAACGAGAGAACUUAAUGUUUAUUU	Ma et al (2015)
wheat-miR-634	GACCCCAUUGCCCUACCCAAACGG	CGACCCCAUUGCCCUACCCAAACGGACAUAAUCCAGGCCAAACGGAGGUCUGUUUGGGGUCGUGCGUUGGAGUUGGCCUUACAAGUGGGACCGCAGUUGAGGAAACCGA	Ma et al (2015)
wheat-miR-635	AAAGGAUACUAAUGGCGCAUCACC	ACAAAGGAUACUAAUGGCGCAUCACCCCACAGUGCGCCAUUAGUAUGCCAAAGGAUACUAAUGGCGCAUCACACCAUAGUGCGCCAUUAGUAUGCCAAAGCACAUGGG	Ma et al (2015)
wheat-miR-636	CGUUUGGGGGUACGUAGG	UCGUUUGGGGGUACGUAGGUAUAUAUAGGAGGAACAAGUACAUCGGUGGAGCUUCGAGGGGCCCACGAGGCAGGGGGUGCGCCCUGGGGGGGGAACCCUCCACCCUCGUGA	Ma et al (2015)
wheat-miR-637	AAGUGCUCGUGUUGCAUUCCC	UCCCAUCAGAACUUUGAAGUUAAGCGUGCUUGGGCGAUCCUAGUACUAUCAAGGGUGACCUCCUAGGAAGUGCUCGUGUUGCAUUCCCUUUUAAAUUAUUGUUGGUGC	Ma et al (2015)
wheat-miR-638	UCACGAGGAGUUCCGGAAUGGUCC	GUCACGAGGAGUUCCGGAAUGGUCCGGAGGUAAGAUUUAUAUAUGGGAAGUCCUAUUUUGGCCACCGGAAAAUGUUCGGGAUUUUUCGGUAUUGUAUCAGGAAGGUUCUAGAAG	Ma et al (2015)
wheat-miR-639	UGUGAAACACUGUGUGAGAGA	GAGUGUGAAACACUGUGUGAGAGAAGUCAUAAGUGUGAAACACUCUCUGAUGAUGAUGACGAAGCUGCAAACACUUAUGACUUCUCUCAGAUAGUGUUUCACACUCCACCAGC	Ma et al (2015)
wheat-miR-640	UGACACAACAUAGAGGAAGUAGU	AUGUUGAUGCAUAGCAACGAGAGGGGAGAGUAUGAUCUACGUACCCUUGUAGAUCGCAACGGAAGCAUUGACACAACAUAGAGGAAGUAGUCGUACGUCUUCCCGAUCCGACCG	Ma et al (2015)
wheat-miR-641	AUGUUGUAGUCCAUUUGAAAUGUC	AUAUAAGUCUUUUUAGAGAUUGCAACAAGUGGCUACAUACGAAGCAAAAUAUGUCUACAUACAUCCUUAUGUUGUAGUCCAUUUGAAAUGUCUAAAAGACUUAUAUUGAGUGCAG	Ma et al (2015)
wheat-miR-642	UGGAACUCUCAAUGAAAGCACCA	GAAGGUUUCUCCUUGGACAGUGUCAUUGUCGAUCAUUGAAGGGGCCAUCGAACCUUUUGGGGACGGCACCGUGGAACUCUCAAUGAAAGCACCAAUGUCGGUGUCAAAACCGG	Ma et al (2015)
wheat-miR-643	UGCAUUCAAGUUUAACCGG	UGGUAUCAUGCUCAUGCAUUGUAGUUGCAUCACAUGAUUUUAAUAUGGCUCAGCUUAUUGCAUUCAAGUUUAACCGGAUAAAAAUGAACUUGAACAAUUGUUGGUUGAGUCAU	Ma et al (2015)
wheat-miR-644	AGCUCUUGUCGCUCAGUGUGUACC	UCUCGCCAUCACCGCAGACGGCAAGCUCUUGUCGCUCAGUGUGUACCGUGACCGCCAUCUAGAGAUCUGGACACAACAACAGGGCGAUGGAGAUCGGAGCGGAGAUGGUGAUGC	Ma et al (2015)
wheat-miR-645	ACGAGUUUUGGCUUGAGAGCAAACU	ACACGGUGGAUCUCCCAAAGACGAGUUUUGGCUUGAGAGCAAACUCUGUUAUGCGCGAACCAGAGCUCCAGAAGUUGUGGGAGGAGAACCAGGUGCUGAAGAGGGUGUCCGAAAG	Ma et al (2015)
wheat-miR-646	GAUGCUUUGUGAUUUGUGAAUGCC	GGAUGACACGUGGCAUUCAUAAAUCCCAAAGCAUCUAAUCUCUCUCCCUCCUGAUUUCAAAUGAAGGGUGAGAUAGAUGCUUUGUGAUUUGUGAAUGCCACGUAUCAUCCAUU	Ma et al (2015)
wheat-miR-647	GUUUAUACUGGUUCGGCCCCUU	GCUUAAAGGGGUUAAACCGGACAAAGGACACAGGGAGUUUAUACUGGUUCGGCCCCUUGUAGUGAAGGUAAAAGCCUAUGAUCCAGUUGUGAUGGAAUUGAUGGGGUUUCGAUG	Ma et al (2015)
wheat-miR-648	AAGACGGCAAAAUGAGCUCUUUGC	CGGCAAAGUAAGCACUUUGCCGUAUGUUAAUAAAUUCACAGACGGUAAAGUUCUUUGCCGUCUGCGUUUUAUAUUAAAGACGGCAAAAUGAGCUCUUUGCCAUAUAUAAU	Ma et al (2015)
wheat-miR-649	AUUUCCUCUAUAGGUGCAUCUAUU	AUAGAUGCACUUAUAGAGAAAAUUAAACAUAAAUUCAUAAUCAAUUUCUAUUUAUAAAUUUAGGUCCAAUUUCCUCUAUAGGUGCAUCUAUUUUCACUUUGAGAGGAGAUCAAC	Ma et al (2015)
wheat-miR-650	UCACUGUUUGGAAUGGUAGGAC	UGCUACCUGAGCAAACUUGCCUUUCCUGCAGCCAUCCUAGCCCCACGAUUUAGGACGAGUGGGCCGGAGAUCACUGUUUGGAAUGGUAGGACUGCCUAGGUAGCACACCAU	Ma et al (2015)
wheat-miR-651	UUGUCGCAACCUGAGAGUU	UUGUGAGGAGUACUUCUUUCAAUGAUCACUUUCACAUUCUUAGGUUACGACAAGUGACACGUUAGAUGUGCCCAUUUGUCGCAACCUGAGAGUUUUUUCUUUUUUCAUAUAU	Ma et al (2015)
wheat-miR-652	CUGGGUGUAGUCCCCAAGGCU	GAAAAUUUCAGUAUUCGUCGUACACCCACUGGGUGUGUUGACUGACAUUCCGGAUUAGUGGGGGCACGCUGAGUGCACCCACUGGGUGUAGUCCCCAAGGCUAUGGUCGA	Ma et al (2015)
wheat-miR-653	AUUCAAUUGUCUCACUCAUGA	CGGCUUUAGUGUGGUACAUUAUGAGUGAAAUAAUUGAAUGUUGGAGAGCAUUUUAAUUUGAUGAAAAAAUCAAAACCUAUCCAACAUUCAAUUGUCUCACUCAUGAAUC	Ma et al (2015)
wheat-miR-654	UCAUCUAUUUUGGAACGGAGG	GCUCUUCUUGAAUCUUGAAUUGCACUGUAGUACUCCCUCCGUUCCAAAAUGGAUGCCUCAACUUUGUACUAAGAGUCAUCUAUUUUGGAACGGAGGGGGUACUUGUGAAGUGCA	Ma et al (2015)
wheat-miR-655	CCCUGGUGGGUUAUGCCCUCC	CUACCAGAGGGCCCCCACCAGGUGGGCACAACUCACCUGGGCGCGCUAGGGAGCCCAGGCGCGCCCUGGUGGGUUAUGCCCUCCUCGGCUCACCUCCGGUGCCCAUAGUCG	Ma et al (2015)
wheat-miR-656	GAGAGCUUUGUGGUGCUCUAGCU	GAACCGGGAUCAAUGAGAUGGUUAUAUAUACCCCUCUGCCCGCGAGCAGAGCAGUGGAGUGCUUUGUUUUUUUGCCGGCCGUGGGAGAGCUUUGUGGUGCUCUAGCUCACCUCC	Ma et al (2015)
wheat-miR-657	GCGCCACUUGUCGCAACCUGAGAA	UCACGAAUUAAGGAGUACUCCUUCCAAAGAUCACUCCCACCUUCCUAGAUUGCGACAAGUGGUGCACUACAUACGCGCCACUUGUCGCAACCUGAGAAUUUUCCCUUUUUUCG	Ma et al (2015)
wheat-miR-658	UAUUCUGGUGUGCUAGGCGC	GCUGUACACGGCUAAGAUAAUAUUCUGGUGUGCUAGGCGCCCCCUCCCACAUAUAUAUAGGUGGGGGAGGAGGGAGCAGCCAGGAGGGCACCCCAAGUAGGUCGAAUU	Ma et al (2015)
wheat-miR-659	CAUUACCCAUGUACUCUGCGGGU	GAGGGAUGGCAAUGGGUACUCAUUACCCAUGUACUCUGCGGGUAAAAACCCUAUUAGGGUAAGGGUAUGAGAUAAAAUGUUACCCAUGGGUAUAUAAAUAGGCAAAUCUCAAA	Ma et al (2015)
wheat-miR-660	AUUCCACGACAGUUGGCGCCCACC	UAAUUCCACGACAGUUGGCGCCCACCGUGGGGUCUGCGCAUGGUGGUGUUGAGUUCUUGGAGGGCGCUAUCCCAGGGAUCGAGAAUCUCUGUCUAGCUUAUUGAAGAAGUUUCG	Ma et al (2015)
wheat-miR-661	UGGCCGUAGGCAUAGCCCUG	ACGUGGCAAAGAUAUCCCUAUGGCAAAGCCGUCGGCAUAGGUUAAAUCUAUGCCGACGGCUUGGCCGUAGGCAUAGCCCUGCCACGUGUCGCCUCCUGGUGGCUCCUGAAUGUA	Ma et al (2015)
wheat-miR-662	AUUGGACCCGGUUCGUGAGCCCCG	AAUGGGGCAAUGGUCCAGGCCGGGUCAGCCCAUUAGUCCCGGUUCAAUCCAGAACCGGGACCAAUGGGGUCAUUGGACCCGGUUCGUGAGCCCCGG	Ma et al (2015)
wheat-miR-663	AGAGAUUCCACUAUGAACCACAUA	GUAGAGAUUCCACUAUGAACCACAUACGAAUGUAUAUAGAUGUAUUUUAAGUAUAGAUUCAUUCAUUUUGUUCCGUAUGUAGUCGACCUAGUGGAAUCUCUACAAAGAC	Ma et al (2015)
wheat-miR-664	UGCGUUUGAACUUUGAAC	UGGCACGCGCAAGCGUGGUAGGUUGACUGCUGGAAUGGUAAAUUGGAACUCGGGGUUGAAUGAUCAUGUGCGUUUGAACUUUGAACAAGUCAAUGCUACCGUCUCACG	Ma et al (2015)
wheat-miR-665	GAUUUUGUGUGCCACGUAGGACA	GAGGGCUGAUUUUGUGUGCCACGUAGGACAACUAGCGUGUGUGGCAUAUGAGGGAGUUCGCCCGCACGCUGUUUUCCCUCCGAGGUCAGCGGUUGCGACUCGGGGCGUGCGGUG	Ma et al (2015)
wheat-miR-666	AUGUGACUUUACUUAACUGCC	UUAACCCAUGCUUGGUCGUAUUUAACAAUGUGAUGUGACUUUACUUAACUGCCCGGGCAGUGCACUGUCUGGGUAAUUGUGUAAAGUCACAUCACAUUAUUAAAUAUGUAUU	Ma et al (2015)
wheat-miR-667	AACCUAGAUAUGUGUGAUGUUACU	UAACCUAGAUAUGUGUGAUGUUACUACCUAUAUAUGUUACUCCCACUUUGGGUAGUCUUGGACUACCCACAGUGGGAGUAAGGGCAUCUCCAACAAUUUGUAUGUUAGCUUGU	Ma et al (2015)
wheat-miR-668	GCUCACCGGGCUUCGAGGUACCUU	GCUGGAGCGUGGACGUAGAGUGGCCGCCUGCCGUGGCAAGCGCCUUGCCGCUGUUGUUAUCUUGUCGGGUCCGGAAGCUUGUCGCUCACCGGGCUUCGAGGUACCUUGGUU	Ma et al (2015)
wheat-miR-669	UAAGGGGAUUGUUGCGUA	GAGGAAUUCCUGCUGUAGGGUGUUGUAAUACGUUCAUGAUUCGCUUAUAGUGGGUUGCGUGAGUGACUGAAACACAAACCCGAGUAAGGGGAUUGUUGCGUAUGGGAUAAAAGGG	Ma et al (2015)
wheat-miR-670	AAACGCUCGGACUGACCGGCACCC	UAAAUGGUUGUCUCAAACGCUCGGACUGACCGGCACCCAUCAUAUGCAACCCAAAUCUAGGGCAGCGAAGGAGCCGGAGUUGCGUUUGCCGCACAUGUACCUGGAGCCCGGCAC	Ma et al (2015)
wheat-miR-671	AAGGGCAGCCCGGUGCAUGUAGCU	AAUCAUCUAGUGCUGAAACAGCUUAAAAAAAUAAGGGCAGCCCGGUGCAUGUAGCUCCUGCUUGCGCAGGGUCCGACCAACCCGUGACCGCAUGGUCACAAGGCAGCAGCUUUA	Ma et al (2015)
wheat-miR-672	ACUAAAGGGUCGUUACUAAAGCCU	ACUUCCCGGGGGUUUCCGCACUAGUAGAAAAAGGGCCUUUAGUCCCGGUUCAUAAGGGCCUUUAGUCCCGGUUCGGGACUAAAGGGUCGUUACUAAAGCCUCCCCCUUUAG	Ma et al (2015)
wheat-miR-673	UUUAGUCCCGGUUGGUAACACCAA	GUAAAGCCUCCCCCCUUUAGUUCCGGUUCUUACACCAACCGGGACUAAAUGGCCUCCACGUGGCCCCUGUCUGGAGGUCCACCUUUAGUCCCGGUUGGUAACACCAACCGGGAC	Ma et al (2015)
wheat-miR-674	UCUCCCCGGCAACGGCGCCA	AUCUCCGCGGCAACGACGGCAGAAAUGGCUAGUUGUCGGGAGAUCAAAUCUUGACUUGACUUGGUGCAAAUCUCCCCGGCAACGGCGCCAGAAAUCCUUCUUGCUACCUCUUGA	Ma et al (2015)
wheat-miR-675	AGAGGAACUUCCUUGUAGAAGUG	CAAAUCCAUUGAAGUGGGUUAGAGGAACUUCCUUGUAGAAGUGGUCAACCUUCGUUGGCCUCCCGUUUUGCUUCUUGGAGGCGUUGCCUUCUCCUGCAUCAUUUAAGUAGCUG	Ma et al (2015)
wheat-miR-676	AUGAGCACCUUCGAGAGACUGAGC	GACGGAAAGGGCCUCGUGGGCCCUACAGAUGGUCUAGUAUAUCGCCUGUUGCUCAUUCAGGAAGCCAGGAUCAUCGGACACCUAUGAGCACCUUCGAGAGACUGAGCCUGCAU	Ma et al (2015)
wheat-miR-677	ACAUUUGGACCGUCUAUUGGAGA	GACCGUCUGUUGGAGCAUCUUUUUUGCCCCAGACAGUCCAAAAGUUAGGUAUUUUACAUUUGGACCGUCUAUUGGAGAUGCUCUUAUACUAGAGUUAGUACAAAAUUG	Ma et al (2015)
wheat-miR-678	UUAGCACGACGACUUCCCGACUGU	AUAUUUCCGAUCUACGCUUCUCUUUAUCGACAUCGGUUGCUGUUCUGGCGUGCUGGUCCUAUGGGAACUUAGCACGACGACUUCCCGACUGUUUUACAACAAGGUUUGCCUGGC	Ma et al (2015)
wheat-miR-679	AUAGCCUAGUGGUGGGAAGGGGUU	UAUAUCUAUCACUAUCAGAUCUCAGCAGACUAAGGCAUAGCCUAGUGGUGGGAAGGGGUUGAUGCCUUCCCACCCACCCAGGUUCAAGGCAUGGUAUUUGCAAUUUGGGUUUGU	Ma et al (2015)
wheat-miR-680	AAGUUAUCUUAUCGGAUUGAGUCU	CCCUUUGAAGUUAUCUUAUCGGAUUGAGUCUUUAAUGAUUUGAGAACACUUGAUGUAUGUCUUUUCGUGCUUAUCUGUGGUGACAAUGGGAUAUCAGGUGCCACUUGAUGU	Ma et al (2015)
wheat-miR-681	UAAAAAGUCCCUGAACCAAACACC	AGAAAGAGGGAGUGUUUGGUUUCUAGGGAUUUUUUAGGGACAUUUUCUAGUUUCUGGAACUAAAAAGUCCCUGAACCAAACACCAUCUAAGUUACUCCUCACCGUGGAUAGU	Ma et al (2015)
wheat-miR-682	UCACCCUUUAGUCCCGGUUCAUAC	CAGGACCAGAGACUCACCCUUUAGUCCCGGUUCAUACCACAAAUCGGGGCUAAAGGGUUGGUCCUACUAGCGG	Ma et al (2015)
wheat-miR-683	GCCCCACGGUGGGCGCCA	CAAACCCCGUCUCGCGUGCCGGGCUGGCUGCGCUCGCCAGGAAGGAAGAGGGUUCCCGUCCAGAACAGAUCUCCGAACUACGGUGCACCUAGCCCCACGGUGGGCGCCAAAUGU	Ma et al (2015)
wheat-miR-684	AAAGGCCUGCUAGUGGCGCACCUG	UGAUUUUGAAGUAUCCUUUGCACUCUACAAGGAAAAGGCCUGCUAGUGGCGCACCUGUUUUGGCUACUAAUGGCGCACUACAGGUGCACCACUGGCAUCACGCCAUUAGUAAUU	Ma et al (2015)
wheat-miR-685	AUCCUACUUGGGGAGCCC	CCCUCCCUUUCUUCUCCGGUGAAAAAAAGGAGGGGGGGGGUGCCGCUUGGGAAACCCCAAGUAGGAUUCGGAUCCUACUUGGGGAGCCCCCGGGCUACCUCUCCUCCC	Ma et al (2015)
wheat-miR-686	AUAGCAUCAUCCAUCCUGCCA	UUUGACUUGUCCAUAGCAUCAUCCAUCCUGCCAUUCUGCUGAGGUAGCUGCUGCCCUUUUGCACGAUGGGUAGAAUGGCUGGUGCUAUGGAUGAAUUCGACCAGAUGGCUA	Ma et al (2015)
wheat-miR-687	GUAAAAUCAUCAUUGGCUAGAGGA	CCGUAACGGAACACCGUUAAACUAUCGGGUCAGGUUUUGGAUCCGACAACCCGUUAACAACCCCGACCAAUGGGGAUUUUCCACGUGUAAAAUCAUCAUUGGCUAGAGGAAA	Ma et al (2015)
wheat-miR-688	UAUCAUGACCAAGGGCUUGCC	CGAUAUCAUGACCAAGGGCUUGCCUACAAUGUCAUUCGAGGAGUUCCGGUCCAGUCUUUGCGUCAGCAAUGGCGCCGCUUCGAUUGUGGGGGGAGGGGGGUGUUGAUGCGGAGC	Ma et al (2015)
wheat-miR-689	AGUCUAGUUGGCAUGCAUGAUACC	UACAACAUUUAAUAUGACACGGUAUCAUGAUAUGAUACCACAUCCUCUGUUGUGUGCCACAUCACACAAAGUCUAGUUGGCAUGCAUGAUACCGCUUAUGAUAAUACCAUUAG	Ma et al (2015)
wheat-miR-690	UUCAUGUCGGGUUCACCA	GAGCUGAGCGACGACAAUCAGAUGAUGGAGGUAGCUUCCGACCAGGAGCUGGCGCCACUGUCCAAGCCGGUUCAUGUCGGGUUCACCAUAGAGCAGAUGCGGACGCAC	Ma et al (2015)
wheat-miR-691	AUUGUCAUCAAUUACCAAAACCA	AGAUUGUCAUCAAUUACCAAAACCAAACAUGGGGGCAUCGCAUGUUCUUUCAAUCUCCCCCAUUUUGGUAAUUGAUGACAAUCACUUUCAAGAGAGUUUAUA	Ma et al (2015)
wheat-miR-692	CCUGUUUGUCAUUAAGUUUCU	UUUGUCACCUGUUUGUCAUUAAGUUUCUUAGUGCCUUUGCCAUCUUAGUGAAGGGUCAAAAGGUACUUAGAAGCUUAAUGAGAACAUGUGACAAACGUACUUCGAGGCGGA	Ma et al (2015)
wheat-miR-693	CAUCAAACUUCACAUCUACCGUCU	UCAUCAAACUUCACAUCUACCGUCUCUUCCACCUUUCGGGUGAAAUUGUUGUAGAGACGGUAAGUGUGAGAGUUUGAGCCAUAACCAAGUAGGAAGCCUUCAUGAGAUUUAGGA	Ma et al (2015)
wheat-miR-694	AUGAACCGGGACUAAUGUGAGCAU	UUAAUCCCGGUUGCAUUAUGAACCGGGACUAAUGUGAGCAUUAGUCCCGGUUCGAGCAUCUAGGGCACCGUACACGCAUUAGUCCCGGUUCAUAUGGGACAUUUAGUCCCGGU	Ma et al (2015)
wheat-miR-695	UAAUGUCACAGAGCAACACU	AUUGAGUUUUGCACCGGAUGUAAUGUCACAGAGCAACACUUUUUAUAUCAAUAUAUAAAUAAUAAAAUAAUAAAAGUGUUGCUUUGUGUCAUUACAUAUGGACAACACUCU	Ma et al (2015)
wheat-miR-696	UCUUAGCAGUAGCGCGGGAGC	GAAAAAGGUGGUGGGUGCUGCGUCUUAGCAGUAGCGCGGGAGCAAAAGUGCGCUGCUGCUAAGAGCGUAGCAGCAGCACACUUUCCUAUCACGCGCUACUGCUAAACGGGCCAA	Ma et al (2015)
wheat-miR-697	UACCGAAAUACUUGUAGUUGGG	AUGUAAGAGAAUAUUACUCCCUAUGUACCGAAAUACUUGUAGUUGGGGGAAACUAGUACAAGUUCCCCCAACUACAAGUAUUUCGGUACAGAGGUAGUACAUAACAAUAUGAG	Ma et al (2015)
wheat-miR-698	GCGCCAUUAGUAUGUUUGGACAG	UGGUGGCCAAGGUUACUAAUGGCGCACCGUGGCAUGGUGCGCCAUUACUAGUUUAACUAGUAAUGGCGCACCACACCCACGGUGCGCCAUUAGUAUGUUUGGACAGGCGC	Ma et al (2015)
wheat-miR-699	AUUUUGCUUCGUAUGUAGUCACU	UCACUCAUUUUGCUUCGUAUGUAGUCACUUCUUAAAAUCUUUAGAAAGACAAAUAUUUAGAAACGAAGGGAGUAGUUAGCUAGUUUAUAUCAGCAAGGACAAACAUUUAGUAG	Ma et al (2015)
wheat-miR-700	UGCAGCAUCAUCAAGAUUCU	GAUGCAGCAUCAUCAAGAUUCUCAUCAUCUGGCGCGUCGCAUAAAUUUAAUUUUACGACGGAUGCGAUGUGAAUCUUGGUGGUGCUGCACCUGCAAGAACCGACUGUGAUC	Ma et al (2015)
wheat-miR-701	ACGAUUGUACGAGGGUUUACU	GUGGACGACGGCGAGGCCUAGGAAGGGGACGACACGGAGGCAAGGAAGACUCGGCAGUUGUUUCCCACACGGAGGGGAGUACGAUUGUACGAGGGUUUACUGGUUCAUCUGUC	Ma et al (2015)
wheat-miR-702	UUUUUUCAGUAGUAAUUC	AUUAAUGACAGAAUUGCACAACUUUUUUUCAGUAGUAAUUCGGAGGAGCAGGCUAUAAACUGGGUUGUGCGGUCUCUGCGGCCCGUCUAACAACAUGACCGGCCCAGCAGUUU	Ma et al (2015)
wheat-miR-703	AGGGAUGUAGGGCUGCACCA	GGAGGAGGAGAGGGAUGUAGGGCUGCACCAACGAGAGAUCGAAUCGCCUGUGUUAUGGGCAGCCCUAGGCCUCAUAUAUAU	Ma et al (2015)
wheat-miR-704	GGGACUGUAGUACUGUGAAGA	AUACUUUGGCGGGACUGUAGUACUGUGAAGAUACAAGAUUGAAGACUUCGUCUCGUGUCCGGAUGGGACUCUCCUUUCCGUGGAAGGCA	Ma et al (2015)
wheat-miR-705	CGCGGCUCCGUCGAACUCGCCC	GCGACGACGGCUGGCCUAUUCGACGGUGCGCACGUGCAUCGAUGCGCGCGGCUCCGUCGAACUCGCCCCACCGCAUCG	Ma et al (2015)
wheat-miR-706	AAUCGAGCACUGCCUUCAAA	ACACUCCAUAAUUUGUUGGGCGUGGCUGGAGGGAAAAUUUUCAUCAACCAUCCCACUGGAAUCGAGCACUGCCUUCAAACUUCGAGUCG	Ma et al (2015)
wheat-miR-707	AACGAUUUGAAAUUUGAACGC	AUCAACAUGGGAUCUAGUUUUACAGAUCUCAACGCCGGGAAUUCAAUGGCGAAAACGAUUUGAAAUUUGAACGCAUGGUCGGAG	Ma et al (2015)
wheat-miR-708	CAUUACGGUCACUGUAUACGCG	GAAAUACGCUCAUUACGGUCACUGUAUACGCGAAGCGGUGAUUAUAUGGUCACCGACUCGCCAUAUAGCAUCGUAUUGA	Ma et al (2015)
wheat-miR-709	AUCCUUCUGGCUCUGGUAGCAAUC	ACCCGCACAGAUCCUUCUGGCUCUGGUAGCAAUCCCAACAGUACGAUUUGGUAUACGUGGGGCUGGGAUUGCUACCGAUUCCAGAAGGAUUUGCACAAAU	Ma et al (2015)
wheat-miR-710	AACCGUUUUUACGGGCUGGCUCAG	ACCCCGCAUCCGGCCGGCCCGCAAAACGCGUUUGUAGUUCAUAGAAAACCGUUUUUACGGGCUGGCUCAGGCUGCCACAG	Ma et al (2015)
wheat-miR-711	AUAGGACUUAGAUGUGCAAUAACU	GAUCAAUGACAUAGGACUUAGAUGUGCAAUAACUAGAGCACAUCUAGAUGUGCCAUAAGUAUUGCACAUCUAAGUGCGUGAAUCAAGUAUA	Ma et al (2015)
wheat-miR-712	UGGUCGUUGGUAGAGUAGGAGA	GGCCUCGCUUCUCUUCCACUCUACCAGCAGCCACGCCUCGCCCACGACCAUGGCGUGGUCGUUGGUAGAGUAGGAGACGAGCAUGGC	Ma et al (2015)
wheat-miR-713	CAGAGGAUUAAGAGCCAUUAGAUC	CGUUAAACAUCAGAGGAUUAAGAGCCAUUAGAUCUUGAUGAUGGAUGGAUGUGAUUGUUUGGAUCUGCCCCUCUCUUCCUUUUAU	Ma et al (2015)
wheat-miR-714	AUUGGCACCCUGUAUGUUUAAGCA	CUAGCAUCGCAAGGAUGUGCAGGGUGGACCGUAUAUGCAAACACACGACUAAGUUAAUUUGGAGUUUAUUGGCACCCUGUAUGUUUAAGCAACGCAAGCAA	Ma et al (2015)
wheat-miR-715	ACCCAUUACCGCCUUAAACGAACG	GACAUAGGCGACCCAUUACCGCCUUAAACGAACGAAAACAGACUAAACCAGACGUCCGUUUGAGGUCGUGCACUGGAGUUGGUCUCACAC	Ma et al (2015)
wheat-miR-716	AGUAAUGACGCACCUGUGGACAGU	GAAAAAACUUAGUAAUGACGCACCUGUGGACAGUGCGCCAUUACUAGUUUUAACUAGUAAUUACGCACUGUCUACAUGAUGCGCCAUUAGUACGUUUGGAA	Ma et al (2015)
wheat-miR-717	AGUGCAGAACCGGGCUUUAGCGCC	UUGAUUCAAAGGCCGGAUACACUAGUGCAGAACCGGGCUUUAGCGCCGGAUCGUAACGGCCUUUAGUACCGGUUCGGCAACCGGCACUGAAGAGUGGGGACUAAAGGUUCCCCC	Ma et al (2015)
wheat-miR-718	AAACUAGUGAACUUGGUCAGACCG	AACACUUGGAACCUAAACUAGUGAACUUGGUCAGACCGAGUCACAUUUCGGUGGCACCGAGAUUGCUAGGGUUUCACAGAAUAUUGAACUCGUUCACACCGAUUUGCAGUUU	Ma et al (2015)
wheat-miR-719	UGUUGAGUUGAGAUUACCCCA	GCUGUUGAGUUGAGAUUACCCCAUACGCGUGUACGGUGUCGAGCUGACGCUCUCUGCAGGGUAUGGGGUAAUCUCAUCUCAACCGCUGCUACCGAGAGCAAAAAUAGGGACGGA	Ma et al (2015)
wheat-miR-720	AAGCGUAGUCGAACGAAUCU	AGAAGCUUGGUCAUCUAAAGCGUAGUCGAACGAAUCUGCCGUUGAUGAGGAUAUGUUCAGAUUCGUUCUAUUACACUUUACAUGAGCAGACUACUCACCCAUGGUUAA	Ma et al (2015)
wheat-miR-721	AAGCAUGCGACGCCUGCGCCA	UUUAUCAUGGAGGUUGCAAGCAUGCGACGCCUGCGCCACCGCAAUCUGGUGCCGUUGCUUGGUUAUUGCCGACGGAAGGGAGAAUUUCUCUUGGUCUAUGAUUACAUG	Ma et al (2015)
tae-miR156a|tae-miR156b	TGACAGAAGAGAGAGAGCAC	TGACAGAAGAGAGAGAGCACGCTGAAGATCCGGTGCTCCACCTAATTTTGAAGCGGTTACAGATGCGTCCGGACCTTTCATTGGTAGCAGCTCAGCTATGTCATGACTCAGTGCTGGAACAGCATTGGGTAGATGAGATTTATCAAAATGAACTTGTCCATTGATTGATACTTCTCTTATTTCCTTCACTTGCGGGAGCTTGAAGTCAGATGGGCTGTCCCATGGAGAACATGGGAAAGGCCTTGCATGGCTGAGTGGATCTTTATTCCAGACAAAACTTATTTGCCGTCTATCATCAAACACCAATGACGACGGGAGCCTTGCCGGTGTAAAGGAGAATGCGTCTGGCTGTGGTTTCCGGCGCCGAGCATTGTGATCGGACAGCCGCCTCCGGCAGCT…	Zhang et al (2006);Zhang et al (2005)	tae-miR156e	Sun et al (2014)
tae-miR156a|tae-miR156b	TGACAGAAGAGAGAGAGCAC	TGACAGAAGAGAGAGAGCACGCTGAAGATCCGGTGCTCCACCTAATTTTGAA	Zhang et al (2006);Zhang et al (2005)	tae-miR156e	Sun et al (2014)
tae-miR166	CCGGACCAGGCTTCATTCCCA	CCGGACCAGGCTTCATTCCCATCATTTGCACCCATTCGACAGCAGTTCCGGTCGCCTTGGACAGGAACGCTGTCACGGACGCGTGGGTCGACGATATCCCGGGAATTCCGG	Zhang et al (2006);Zhang et al (2005)	tae-miR166a	Sun et al (2014)
tae-miR171c	TAATTGAGCCGCGCCCATATC	TAATTGAGCCGCGCCCATATCTCGCGTGCGCCGAAGGCGTCGCCCGCCTCGGCAACTTTGGCAGCCTCGGCGAGCTGGTCCACCGTGCCGGCCGCCTCGTCGTTCGCTGTCCCGGCCTTGGCTTTCAGGNCGGGGAAGAACCCGCCCGCCGGAGCGAGATGCCCCTGGAAAGCAGGCAGCTTCGGCGCCGGCGCGCCTGCCATCGGGTGGTGGCGCTTGGGCGGCGGCGGCGCCGACTCGAAAGACGGGTGCGCGCCAAAGAAGGCCGCGTGTGGCTGGGGGTGGTGTTGGTGCTGGTGGAGCAGGAAGCTGGGCGCGTGGCCGAAAGGGGCCCCCTTGGCGTCCTCCATGGCCGGCGCGAACGGCGACAGGCTGGGCCCGAGAGACGCCGCAGGCGGC…	Zhang et al (2006);Zhang et al (2005)	tae-miR171c	Sun et al (2014)
tae-miR172a|tae-miR172b	AGAATCCTGATGATGCTGCAG	AGAATCCTGATGATGCTGCAGCGGACGACGGCAGGGCGGCAGGAGGAGGAGCTGCTGCTGCCACCTGCCATGCCCAGCTGGGAACAGCCCCTGCAGGCCT	Zhang et al (2006);Zhang et al (2005)	tae-miR172a	Sun et al (2014)
tae-miR172a|tae-miR172b	AGAATCCTGATGATGCTGCAG	AGAATCCTGATGATGCTGCAGCGGATGACGATGACGAAGAGAACAGCGGCAATGGCAGGGTGTGAGGAGGAGCTGCTGTCACCTTCCATGCCCAGCTAGGAGCACCCCCCTCAGGCCT	Zhang et al (2006);Zhang et al (2005)	tae-miR172a	Sun et al (2014)
tae-miR172c	AGGATCTTGATGATGCTGCAG	AGGATCTTGATGATGCTGCAGAGAAGGCTGTAAAAGCATCAGTCAAATGATTAA	Zhang et al (2006);Zhang et al (2005)		Sun et al (2014)
tae-miR319b|tae-miR319c	TTGGAGTGAAGGGAGCTCCA	ATTGGAGTGAAGGGAGCTCCATCTTCCAGGGACCAGTCATGGGCCTGGAAGTAGAGAAGTTGCCATTTGAAAAGGCATGGCCGCCATCGAAGGTACCATTAATGGCCGCGTTCAACCAAGGAAATGAGATCTCAGATTCTTTCAGAACTTCTGCTTGGTTTACTTGATCCATGAAGCCATGGTTTTTTGACTCAAAGTACAGACCAGGTAAATTGCTGAAAGAAACATCTGGAAGCTCTGCCTTATGCTCCCG	Zhang et al (2006);Zhang et al (2005)	tae-miR319b	Sun et al (2014)
tae-miR319b|tae-miR319c	TTGGAGTGAAGGGAGCTCCA	TGAAGCAGCTCTTCCAAGAGACCGCTGTTCCTTGGCGACACACACTCCGACTTCACTGACGGAGTTGCTGTCGGAGACTGAAGGTAGGGATCAACCAACTCCGTAGGCTGCATCGCAGGAGCCACGGTATACTTGAGCCAGCTATTCGGATCAGATTCGGTATCTTGGAGTGAAGGGAGCTCCA	Zhang et al (2006);Zhang et al (2005)	tae-miR319b	Sun et al (2014)
tae-miR1117	TAGTACCGGTTCGTGGCACGAACC	GTTTGAAAATGGGACCTTTAGTACCGGTTCGTGGCACGAACCGGGACTAAAGGTCTTCAACCCCATTAGTTCCGGTTCGTGCCACAAACCGCGACTAAAAGGGAGGAGCTTTAGTCGC	Yao et al (2007)	tae-miR1117a	Sun et al (2014)
tae-miR1118	CACTACATTATGGAATGGAGGGA	GAAGCACGTGGATAGAGGAAGCACTACATTATGGAATGGAGGGAGTATGTTGTAGGCAATGATTGTTTGCCTTGAAGATTTTATAGATCCTGCTCTGGTCTTTCTGATTTTGTCTGTTCCTTTTTTTTATGTTTGGTTCG	Yao et al (2007)	tae-miR1118a	Sun et al (2014)
tae-miR1119	TGGCACGGCGTGATGCTGAGTCAG	AGCGTCAGCGTGTGAGGCGCCAGCGCGCGCGGAGGAGGAGCTGGCTGGGTCAGCGTCGACGGCGGCGGCCGTGTGCTCCTACGTGGCACGGCGTGATGCTGAGTCAGCCAGTGGAGTGGTGCTACTTTTTACTAGGTGTGGAGTGGGAGTGCTATGCGCGGGGTCGCGTGACGTGG	Yao et al (2007)	tae-miR1119a	Sun et al (2014)
tae-miR1120	ACATTCTTATATTATGAGACGGAG	GCGGCCGCCCGGGCAGGTACTCCCTCCGTCCCATAATATAAGAACATTTTTGACAGTGTAGTGTCAAAAACATTCTTATATTATGAGACGGAGGGAGTATTTCCCAGCTCCTGAATCAC	Yao et al (2007)	tae-miR1120a	Sun et al (2014)
tae-miR1121	AGTAGTGATCTAAACGCTCTTA	TATATATGTACTCCCTCTGTAAAGAAATATTAGAGTGTTTAGATCACTTAAGTAGTGATCTAAACGCTCTTATATTTCTTTACGGAGGGAGTACTGTA	Yao et al (2007)	tae-miR1121a	Sun et al (2014)
tae-miR1122	TAGATACATCCGTATCTAGA	ATAAGTACTCCCTCTGTTCCTAAATACTCCCTCCGTCCCAAAAATTTTGGCTTAGATTTGTCTAAATACGTATGTATCAAGTCATGTTTTAGTATTAGATACATCCGTATCTAGACTAATCTAAGACAAGAATTTTGGGACGGAGGGAGTATAAGTCTTTTTAGAGATTCCACTACAAACTACATACGGATGTATATAGACATATTTTAGAGTGTAGATTCACTCATTTTACTTCGTATGTAGTCCATAGTGGAATCTCTAAGAAGGCATATATTTAGGAACAGAGGGTGTACCA	Yao et al (2007)	tae-miR1122a	Sun et al (2014)
tae-miR1123	TCCGTGAGACCTGGTCTCATAGA	AAAAAAATTATATGAGACCAGGTCTCATATAAATCAGGTGAGACCCGCCCTGATGAATGACATGTGGAATTCACAAATCACAAAGCATCTAATCTCTCCCCCCCTGATTTCAGGTGGGGGGTGGGGTGGATGCTTTGTGATTTGTGAATGACACGTGTCATCCATCAGGATGGGTCTCACCTGCTAATCCGTGAGACCTGGTCTCATAGAATTTTTTT	Yao et al (2007)	tae-miR1123a	Sun et al (2014)
tae-miR1124	GCAGGACGTGAAGAGCGAGTCC	ATTACATGACTCAAAGGAACGGCCCTGGGAGCTCGATCCTTCTCACATCCCGCCACGCCATTGTCGCGTCCATCCCCACGACGCAGGACGTGAAGAGCGAGTCCAAGGCCGGAAGCTAGACTCGGTACT	Yao et al (2007)	tae-miR1124a	Sun et al (2014)
tae-miR1125	AACCAACGAGACCAACTGCGGCGG	TTTGGCCGTAAATTTAACCAACGAGACCAACTGCGGCGGGAACAAAAATTATATCGCTGAATTATATCAAAAATACGAATTCAGTAGCATAGGTTTTGCTCCCGCCACATTCGGTCTTGTTGGTTAAATTTACCGGTCAAA	Yao et al (2007)	tae-miR1125a	Sun et al (2014)
tae-miR1127	TCCTTCCGTTCGGAATTAC	ACATTAGATGTACTCAACTACTCCTTCCGTTCGGAATTACTCGTCCAAGAAATAAATGTATCTAAATGCATTTTAGTTGTAGATACATCCATTTTTATCATTTTTGTGACAAGTAATTCCGAACGGAGGGAGTATATTCTAATGTGGATC	Yao et al (2007)	tae-miR1127a	Sun et al (2014)
tae-miR1128	TACTACTCCCTCCGTCCGAAA	ATATGAGAGCATGGGTGAGAGGTGCTTAGTTACTACTCCCTCCGTCCGAAAATACTTGTCATCAAAATGAATAAAAAAGGGGATGTATCTAGAACTAAAATACATCTAGATACATCCCCTTCTATCCATTTTGATGACAACTATTTCCGGACGGAGGGAGTAATTGCTTCTTCTGGCTTGGCGTTTATGT	Yao et al (2007)	tae-miR1128a	Sun et al (2014)
tae-miR1129	CAGCGAGCCAGCGGAGACCGGCAG	CGGCCGCCATTCAGCCAGAAGAAGCAGCGAGCCAGCGGAGACCGGCAGCCAACCAAGGGCGTCGTCGCTCCACCATGGAATCAGCTGCTGATATGCTCGAACACGACCTGCAAGCTTCATGTATCTGCAACACCCCTGCTCCTCATCCACGACCCAAGTGACCTGAAAGAGCAAGCTGCTGCAGAGGGCAATCCTCGATATCTAAGAAGACCTCGGGCTTATTAGGGGAAGAGAGCTCGTGCCAGATCCACTCCCAACTGCCTCCGTCCACCATGGACGA	Yao et al (2007)	tae-miR1129a	Sun et al (2014)
tae-miR1130	CCTCCGTCTCGTAATGTAAGACG	AAATGTCTTATACTCCCTCCGTCTCGTAATGTAAGACGTTTTTATAAGCTATGTTAGTCTGTAAAAAAAAGTCTTTGCAAAAACGTCTTACATTATGGGACGGAGTGGTAGTATTTGCAACG	Yao et al (2007)	tae-miR1130a	Sun et al (2014)
tae-miR1131	TAGTACCGGTTCGTGGCTAACC	CATTAGTACCGGTTCGTGGCTAACCTTTAGCACCGGTTCGTGCCAGGAACCGGTACTAATGAGGGTGGTGGCAGGATGTTGTCAGTCTGGGCCCCCTCCA	Yao et al (2007)	tae-miR1131a	Sun et al (2014)
tae-miR1133	CATATACTCCCTCCGTCCGAAA	ACTTCTTAGTGATAGTGGTCAATTACATCATATACTCCCTCCGTCCGAAAAAGTTTGTCCCAAGCTTGTTCCTCAAATGGATGTATCTAGCACTAACTTGATGCTACATACATTCATTTGAGGGACACGCTTTTTCGGATGGAGGGAGTAGTAATTTTGATATACACACTGAAGTTGCTA	Yao et al (2007)	tae-miR1133a	Sun et al (2014)
tae-miR1134	CAACAACAACAAGAAGAAGAAGAT	CCACGCGTCCGGCATTCTTCTTCTTCTTGTTGTTGTTGTTGTAATGGATTTGGAGGAGGAGGAGGAGGAGGAGCTGCTGTTGATGCTCCTAGTACAACAAATAAGGAGGCGGCGGAGGAGGAGCAACAACAACAAGAAGAAGAAGATTTGGGCTTGAAGCTGCAGCTGCAACAACATGTA	Yao et al (2007)	tae-miR1134a	Sun et al (2014)
tae-miR1135	CTGCGACAAGTAATTCCGAACGGA	CTACTCCCTCCATTCGGAATTACTTGTCTCGGATATGGATGTATCTAGAACTAAAATACGTCTAGATACATCTATTTCTGCGACAAGTAATTCCGAACGGAGGGAGTAG	Yao et al (2007)	tae-miR1135a	Sun et al (2014)
tae-miR1136	TTGTCGCAGGTATGGATGTATCTA	TACTCCCTCCGTTCCGAATTACTTGTCGCAGGTATGGATGTATCTAGATGTATTTTAGTTCTAAATACATCCATTTCTGCGACGAGTAATTTGAAACGGAGGGAGTA	Yao et al (2007)	tae-miR1136a	Sun et al (2014)
tae-miR1137	TAGTACAAAGTTGAGTCATC	CACGATGACGACGATTACATAGCCTTGTACTCCCTCCGTTCCAAAATGGATGACCCAAGTTTGTACTAAAGTTAGTACAAAGTTGAGTCATCTATTCTGGAACGGAGGGAGTAGTAGTAATACAACGTTGCTAGTGATAAGGAAAATC	Yao et al (2007)	tae-miR1137a	Sun et al (2014)
tae-miR1138	GCTTAGATGTGACATCCTTAAAA	ATCTTGTATAGGTCTGTCTAGGACACATCTAAATGTGACATAACTATGTCACATCTAAGCTGATGTCAACTCTGTTTGTGGTCTATTTTTTTTATCCTAGTTTTTTTATTTCTTATTGCTACATTATATATTTGTAGGAGCTTAGATGTGACATCCTTAAAAACATCTAGATGTGAATTAAACAAACTGATCTT	Yao et al (2007)	tae-miR1138a	Sun et al (2014)
tae-miR1139	AGAGTAACATACACTAGTAACA	GCCACAGTGGAGAGTAACATACACTAGTAACATACACATATCCCTAGAACTATATAACTACCTTCATAGKGGTAGCAACATAAGTGTGGTATCATGCAAAGCTTCATTTATTAGGTTATAGACTCATATTGCATTGGGACATGTGATGTTATAGTAACTAGCTAAGTTACTCAAACTACCTCTCTCCTCGATGTTACTATTGAAGTTACTCCCACT	Yao et al (2007)	tae-miR1139a	Sun et al (2014)
tae-miR159a|tae-miR159b	TTTGGATTGAAGGGAGCTCTG	GAGCTCCTTTCGGTCCAAAAAGGGGTGTTGCTGTGGGTCGATTGAGCTGCTGGGTCATGGATCCCGTTAGCCTACTCCATGTTCATCATTCAGCTCGAGATCTGAAAGAAACTACTCCAATTTATACTAATAGTATGTGTGTAGATAGGAAAATGATGGAGTACTCGTTGTTGGGATAGGCTTATGGCTTGCATGCCCCAGGAGCTGCATCAACCCTACATGGACCCTCTTTGGATTGAAGGGAGCTCTGCATCT	Yao et al (2007)	tae-miR159d	Sun et al (2014)
tae-miR159a|tae-miR159b	TTTGGATTGAAGGGAGCTCTG	GTGGAGCTCCTATCATTCCAATGAAGGGTCTACCGGAAGGGTTTGTGCAGCTGCTCGTTCATGGTTCCCACTATCCTATCTCCATAGAAAACGAGGAGAGAGGCCTGTGGTTTGCATGACCGAGGAGCCGCTTCGATCCCTCGCTGACCGCTGTTTGGATTGAAGGGAGCTCTGCAT	Yao et al (2007)	tae-miR159d	Sun et al (2014)
tae-miR164	TGGAGAAGCAGGGCACGTGCA	GGTGGAGAAGCAGGGCACGTGCATCCATTTCCAGCTCGGCATTCCCGGCGTCCGGCCGGCCGGCTGCCGCGGCCTTGCCTGGCTGGGTAGTGCGTCGCTCGATCCGGCCGTGCGCCGGCGGCCGGCCCTTGCATGCATGTGCCTTTCTTCTCCACC	Yao et al (2007)	tae-miR164a	Sun et al (2014)
tae-miR167a	TGAAGCTGCCAGCATGATCTA	CTGCCCAAGGGAACGAGTGAAGCTGCCAGCATGATCTAGCTCCGAGTGATCAAACAAGAAACGCTGCGGCAGCCTCACTTCTTCCCGCCGTTGGGCACAACTACTTCT	Yao et al (2007)	tae-miR167g	Sun et al (2014)
tae-miR399	TGCCAAAGGAGAATTGCCC	TCGTGTGTGAATCACAGGGCGCTTCTCCCTTGGCACGGTGGCATGCATGTACATATGATGGTGGTAGCCTGGTGAGCGTGCGGTGCAGCTTGCTAGCAAGCCGTGCGTGCCAAAGGAGAATTGCCC	Yao et al (2007)	tae-miR399	Sun et al (2014)
tae-miR408	CTGCACTGCCTCTTCCCTGGC	ATTTTGTGAGTGGAGAGGGGGGAGGAGACAGGGATGGAGCAGAGCAAGGGATGAGGCAAGCAACAAAATTTACCACCTGATTATGAGAAGAGGGAGAGAGTTGCCAGAGCTTCTGTTGCTGTTGTTGCTCCCTCCCTGCACTGCCTCTTCCCTGGCTCCCCTCCCAAATCTCTCCCTCCCCCTCTCT	Yao et al (2007)	tae-miR408a	Sun et al (2014)
tae-miR444a|tae-miR444b	TTGCTGCCTCAAGCTTGCTGC	GACTCGAGATATGCATGTGGCGGCACCGAGCATGAGGCAACAACTGCATTACTTGCGGGGAAGGCGCAAGTAGGACACCTGCATTACTTGCAAACAAGGCGCAAAATTAATAGAAGATCACCATACTTGTGGCTTTCTTGCAAGTCATGCAGTTGCTGCCTCAAGCTTGCTGCCTCCCTTTGCCAAAGCTATCAGAAAAAACATAAAGTTCTGTTAGTTTCCCTAAACTTTAAAAACATAAAGTTCTGTTAGTTTCCCTAAACTTTAAAACATGTTCTACAAAATTGATCTAGAAATGATTGGCTTACTGTGCTAATTTAAAGCAATATAATTACTCGACAACTGCATATGCACATGTTAGAAGCAAGGCAGTAGAATACTTATGTTTTCATCTACTGG…	Yao et al (2007)	tae-miR444a	Sun et al (2014)
tae-miR444a|tae-miR444b	TTGCTGCCTCAAGCTTGCTGC	GATATGCATGTGGCGGCACCGAGCATGAGGCAACAACTGCATTACTTGCGGGGAAGGCGCAAGTAGGACACCTGCATTACTTGCAAACAAGGCGCACCATACTTGTGGCTTTCTTGCAAGTCGTGCAGTTGCTGCCTCAAGCTTGCTGCCTCCACATGTATA	Yao et al (2007)	tae-miR444a	Sun et al (2014)
miR166a|miR166|tae-miR166-a	TCGGACCAGGCTTCATTCCCC	Not provided in the reference	Xin et al (2010);Wei et al (2009);Li et al (2013)	tae-miR166b	Sun et al (2014)
miR169a|miR169a|tae-miR169-a	CAGCCAAGGATGACTTGCCGA	Not provided in the reference	Xin et al (2010);Wei et al (2009);Li et al (2013)	tae-miR169a	Sun et al (2014)
miR169d|miR169h|tae-miR169-h	TAGCCAAGGATGACTTGCCTG	Not provided in the reference	Xin et al (2010);Wei et al (2009);Li et al (2013)	tae-miR169j	Sun et al (2014)
miR393b|miR393|tae-miR393-a	TCCAAAGGGATCGCATTGATC	Not provided in the reference	Xin et al (2010);Wei et al (2009);Li et al (2013)	tae-miR393b	Sun et al (2014)
miR396b|miR396b|tae-miR396-e	TTCCACAGCTTTCTTGAACTT	Not provided in the reference	Xin et al (2010);Wei et al (2009);Li et al (2013)	tae-miR396c	Sun et al (2014)
Ta-miR2002|tae-miR2009b	TTAGATGAGAAGGCAGATCATA	GCCGGTCTTTAGATGAGAAGGCAGATCATAATAGCTGAGCGAAATGTAAGTGATACCGTTGCTCAATTGTTATGATCTGCTTCTCATCTGAAGACT	Xin et al (2010);Wei et al (2009)	tae-miR2009a	Sun et al (2014)
Ta-miR2002|tae-miR2009b	TTAGATGAGAAGGCAGATCATA	GGTCTTTAGATGAGAAGGCAGATCATAATAGCTGAGCGAAATGTAAGTGATACCGTTGCTCAATTGTTATGATCTGCTTCTCATCTGAAGACT	Xin et al (2010);Wei et al (2009)	tae-miR2009a	Sun et al (2014)
Ta-miR2001|tae-miR2012	TTGGACGAGGATGTGCAACTG	TACGATCCTAGCTAGAGCTTGGACGAGGATGTGCAACTGACGGTGCGGACCTAGTTCAGCTACGACCGGCAGCTGCACATCCATGCCCAAGCTCTACCTACTGTCGT	Xin et al (2010);Wei et al (2009)	Ta-miR2001a	Sun et al (2014)
Ta-miR2001|tae-miR2012	TTGGACGAGGATGTGCAACTG	TAGCTAGAGCTTGGACGAGGATGTGCAACTGCGGTACGGTAGGACCTTCAGCTACGACCGGCAGCTGCACATCCATGCCCAAGCTCTACCTA	Xin et al (2010);Wei et al (2009)	Ta-miR2001a	Sun et al (2014)
Ta-miR2073|tae-miR2032	TGTAGATACTCCCTAAGGCTT	ACTAATTAAGCCTTAGTGAATATCTACACTAGTAAGTTTTTCTTCATGTTTGAAATGCTTAGCATTGTAGATACTCCCTAAGGCTTGGGTGGT	Xin et al (2010);Wei et al (2009)	tae-miR2032a	Sun et al (2014)
Ta-miR2073|tae-miR2032	TGTAGATACTCCCTAAGGCTT	CAAAGCTTTAAGCACTAATTAAGCCTTAGTGAATATCTACACTAGTAAGTTTTTCTTCATGTTTGAAAGTCTTAGCATTGTAGATACTCCCTAAGGCTTGGGTGGTATTGCGTTGTGTG	Xin et al (2010);Wei et al (2009)	tae-miR2032a	Sun et al (2014)
miR166d|tae-miR165	TCGGACCAGGCTTCATCCCCC	Not provided in the reference	Xin et al (2010);Wei et al (2009)	tae-miR166a	Sun et al (2014)
miR167c|tae-miR167-b	TGAAGCTGCCAGCATGATCTG	Not provided in the reference	Xin et al (2010);Wei et al (2009)	tae-miR167d	Sun et al (2014)
miR172b|tae-miR172-a	AGAATCTTGATGATGCTGCA	Not provided in the reference	Xin et al (2010);Wei et al (2009)	tae-miR172b	Sun et al (2014)
miR396a|tae-miR396-a	TCCACAGGCTTTCTTGAACTG	Not provided in the reference	Xin et al (2010);Wei et al (2009)	tae-miR396a	Sun et al (2014)
miR399a|tae-miR399	TGCCAAAGGAGAATTGCCCTG	Not provided in the reference	Xin et al (2010);Wei et al (2009)	tae-miR399a	Sun et al (2014)
miR156a|miR156a|miR156a|tae-miR156-a	TGACAGAAGAGAGTGAGCAC	Not provided in the reference	Xin et al (2010);Meng et al (2013);Wei et al (2009);Li et al (2013)	tae-miR156a	Sun et al (2014)
miR172a|miR172a|miR172|tae-miR172-b	AGAATCTTGATGATGCTGCAT	Not provided in the reference	Xin et al (2010);Meng et al (2013);Wei et al (2009);Li et al (2013)	tae-miR172a	Sun et al (2014)
Ta-miR034-5p|Ta-miR2075|tae-miR2002	TGAGATGAGATTACCCCATAC	AGCGGCCGTTGAGATGAGATTACCCCATACCATATAGCGGCAGCTCGACTCCGCACACGCGTAGGGGGCAATCTCACCTCAACAGCTTCT	Xin et al (2010);Meng et al (2013);Wei et al (2009)	tae-miR2002a	Sun et al (2014)
Ta-miR034-5p|Ta-miR2075|tae-miR2002	TGAGATGAGATTACCCCATAC	TTTCTCTCTGTAGCGGCCGTTGAGATGAGATTACCCCATACCCTATAGCGGCAGCTCGACTCCGCACACGCGTAGGGGGCAATCTCACCTCAACAGCTGCTCTCAGTGAGCTTT	Xin et al (2010);Meng et al (2013);Wei et al (2009)	tae-miR2002a	Sun et al (2014)
Ta-miR034-5p|Ta-miR2075|tae-miR2002	TGAGATGAGATTACCCCATAC	TTTCTCTCTGTAGCGGCCGTTGAGATGAGATTACCCCATACCCTATAGCGGCAGCTCGACTCCGCACACGCGTAGGGGGCAATCTCACCTCAACAGCTGCTCTCAGTGAGCTTT	Xin et al (2010);Meng et al (2013);Wei et al (2009)	tae-miR2002a	Sun et al (2014)
Ta-miR044-1-3p|Ta-miR044-2-3p|Ta-miR044-3-5p|Ta-miR2079|tae-miR2009a	TGAGAAGGTAGATCATAATAGC	AGTCTTTTGATGAGAAGGTAGATCATAATAGCTGAGCCGAATGAATGTGATACAGTTGCTCAATTGTTATGATCTGCCTCTCATTGAAGACTA	Xin et al (2010);Meng et al (2013);Wei et al (2009)	Ta-miR044a	Sun et al (2014)
Ta-miR044-1-3p|Ta-miR044-2-3p|Ta-miR044-3-5p|Ta-miR2079|tae-miR2009a	TGAGAAGGTAGATCATAATAGC	TAAACAAGTCTTTAGATGAGAAGGTAGATCATAATAGCTGAGCGAAATGAAAGTGATATTGTTGCTCAATTGTTATGATCTGCTTCTCATCTGAAGACTAGTTTA	Xin et al (2010);Meng et al (2013);Wei et al (2009)	Ta-miR044a	Sun et al (2014)
Ta-miR044-1-3p|Ta-miR044-2-3p|Ta-miR044-3-5p|Ta-miR2079|tae-miR2009a	TGAGAAGGTAGATCATAATAGC	TTGTTGCTCAATTGTTATGATCTGCTTCTCATCTGAAGACTAGTTTATTACATATAAGCATGTTTTTGGAAGTTTGAGAGAGAGATCACAAGCAGATCCCGTGTAGAAGAGAACATCATTGATACAACTATAATAATTCTTCCACTTCCAAGAGCCATTGGACCACTGAGAAATATGTTTAGATATAATAGACAAGTCTTTTGATGAGAAGGTAGATCATAATAGCTGAGCCGAAT	Xin et al (2010);Meng et al (2013);Wei et al (2009)	Ta-miR044a	Sun et al (2014)
Ta-miR044-1-3p|Ta-miR044-2-3p|Ta-miR044-3-5p|Ta-miR2079|tae-miR2009a	TGAGAAGGTAGATCATAATAGC	TTGTTGCTCAATTGTTATGATCTGCTTCTCATTTGAAGACTAGTTTATTACATATAAGCAGTCTTTAGATGAGAAGGTAGATCATAATAGCTGAGCGAAAT	Xin et al (2010);Meng et al (2013);Wei et al (2009)	Ta-miR044a	Sun et al (2014)
Ta-miR044-1-3p|Ta-miR044-2-3p|Ta-miR044-3-5p|Ta-miR2079|tae-miR2009a	TGAGAAGGTAGATCATAATAGC	TTGTTGCTCAATTGTTATGATCTGCTTCTCATTTGAAGACTAGTTTATTACATATAAGCATATTTTTGAAAGTTTGAGAGAGAGATCACAAGCAGATCCCGTGCAGAAGGGAACATCATTGCTACAACTACAATAATTCTTCCACTTCAAGAGCCATTGGACCGCTAAACAAGTCTTTAGATGAGAAGGTAGATCATAATAGCTGAGCGAAAT	Xin et al (2010);Meng et al (2013);Wei et al (2009)	Ta-miR044a	Sun et al (2014)
miR171|miR171a|tae-miR171-d	TGATTGAGCCGCGCCAATATC	Not provided in the reference	Xin et al (2010);Meng et al (2013);Wei et al (2009)	tae-miR171d	Sun et al (2014)
miR528|miR528|tae-miR528	TGGAAGGGGCATGCAGAGGAG	Not provided in the reference	Xin et al (2010);Meng et al (2013);Wei et al (2009)	tae-miR528a	Sun et al (2014)
miR827|miR827a|miR827	TTAGATGACCATCAGCAAACA	Not provided in the reference	Xin et al (2010);Meng et al (2013);Li et al (2013)	tae-miR827a	Sun et al (2014)
Ta-miR036-3p|Ta-miR2011|Ta-miR2076	TTCCGAAAGGCTTGAAGCAAAT	AATGCTCACGTTGCTTAGCTTCAAGCCTTTCAGAATAGGATAGATTGCACTGAGCTATGTGCAGTGCAGTCTACACTATTCCGAAAGGCTTGAAGCAAATTAACCCGCAT	Xin et al (2010);Meng et al (2013)	Ta-miR2011a	Sun et al (2014)
Ta-miR036-3p|Ta-miR2011|Ta-miR2076	TTCCGAAAGGCTTGAAGCAAAT	CTGCACGTTGGTTAGCTTCAAGCCTTGAGGAATACGGTAGACTGCACAGAGCTATGTGCAGTGCAGTTGACACTATTCCGAAAGGCTTGAAGCAAATTAACAAGCAT	Xin et al (2010);Meng et al (2013)	Ta-miR2011a	Sun et al (2014)
Ta-miR036-3p|Ta-miR2011|Ta-miR2076	TTCCGAAAGGCTTGAAGCAAAT	GGTTAGCTTCAAGCCTTGAGGAATACGGTAGACTGCACAGAGCTATGTGCAGTGCAGTTGACACTATTCCGAAAGGCTTGAAGCAAATT	Xin et al (2010);Meng et al (2013)	Ta-miR2011a	Sun et al (2014)
Ta-miR039-5p|Ta-miR2016	CAGAACCAGAATGAGTAGCTC	AAACCATAGGAGGCGCCTCCAGAACCAGAATGAGTAGCTCATGCACCTACTCAACATAGTGAATGTGAGCTGCTCATTCTGGTTTTAGATGCGCTTCCTATGGTT	Xin et al (2010);Meng et al (2013)	Ta-miR2016a	Sun et al (2014)
Ta-miR039-5p|Ta-miR2016	CAGAACCAGAATGAGTAGCTC	GAGGCGCCTCCAGAACCAGAATGAGTAGCTCATGCACCTACTCAACATAGTGAATGTGAGCTGCTCATTCTGGTTTTAGATGCGCTTCC	Xin et al (2010);Meng et al (2013)	Ta-miR2016a	Sun et al (2014)
Ta-miR121-3p|Ta-miR2020	ACACTTATTTTGGACGGAGGG	CTACTCCCTCCGTCCTAAAATAAGTGTCTCAACTTTGTACTAACTTTAGTACAAAGTTGTACTAAAGTTGAGACACTTATTTTGGACGGAGGGAG	Xin et al (2010);Meng et al (2013)	Ta-miR2020a	Sun et al (2014)
Ta-miR121-3p|Ta-miR2020	ACACTTATTTTGGACGGAGGG	TCCCTCGGTCCTGAAATAACTGTAGTGGTTTTAGTTCCAATTTAAACTAAAATTTACTGAAACCACAACACTTATTTTGGACGGAGGGAGTACTATTT	Xin et al (2010);Meng et al (2013)	Ta-miR2020a	Sun et al (2014)
Ta-miR2003	TGACAAGTAATTTGGAACGGA	CTCCGTTCCAAATTACTCGTCTTAGAAATTGATGTATCTAGAACTAAAATACATCTAGATACATCCATATTTGTGACAAGTAATTTGGAACGGAG	Xin et al (2010)	Ta-miR2003a	Sun et al (2014)
Ta-miR2004	CATCTATTTTGGAACGGAGGG	TACTCCCTTCGCCTCCAAAATAGATGACCCCAACTTTGTACCTAAAAGTTTAAATACAAAGTTGGTTTCATCTATTTTGGAACGGAGGGAGTA	Xin et al (2010)	Ta-miR2004a	Sun et al (2014)
Ta-miR2005	TGAGAAGGCAGATCATAATAGC	GCCGGTCTTTAGATGAGAAGGCAGATCATAATAGCTGAGCGAAATGTAAGTGATACCGTTGCTCAATTGTTATGATCTGCTTCTCATCTGAAGACT	Xin et al (2010)	Ta-miR2005a	Sun et al (2014)
Ta-miR2006	TACACTATTATGGGACGGAGG	CTGAAATCATAACGACACCTTCCGTCCCATAATATAAGAGCGTTTTTGACACTACACTATTATGGGACGGAGGGAGTATATATAGATAAA	Xin et al (2010)	Ta-miR2006	Sun et al (2014)
Ta-miR2007	TTCTTATATTATGGGACGGAG	CCTGGTGTCCCATAATATAAGAACGTTTTTGGCACTACCACTAGTGTCAAAAATGTTCTTATATTATGGGACGGAGG	Xin et al (2010)	tae-miR818a	Sun et al (2014)
Ta-miR2008	AGACTTATATTTAGGAACGGA	CCTCCGTTCCTAAATATAGATCTTTCTAGTGATTTCAACAGGTGACTACATACGGAGTAAAATGAGTGAATCTATAACCTAAAATATGTCTATATACATCCGTATGTGGTAATCTATTTGAAATCTCTAAAAAGACTTATATTTAGGAACGGAGG	Xin et al (2010)	Ta-miR2008a	Sun et al (2014)
Ta-miR2009|Ta-miR2077	TGCAGTTGCTGTCTCAAGCTT	CAAGCATGAGGCGACAACTGCATTACTTGCAAGGAAGTTACAAAATCTATGGGTCATCATAATCGTGACTTTCTTGCAAGTTGTGCAGTTGCTGTCTCAAGCTTG	Xin et al (2010)	tae-miR444c	Sun et al (2014)
Ta-miR2009|Ta-miR2077	TGCAGTTGCTGTCTCAAGCTT	TGGTGGCACCAAGCATGAGGCGACAACTGCATTACTTGCAAGGAAGTTACAAAATCTATGGGTCATCATAATCGTGACTTTCTCGCAAGTTGTGCAGTTGCTGTCTCAAGCTTGCTGACTCCG	Xin et al (2010)	tae-miR444c	Sun et al (2014)
Ta-miR2010	AGACAAATATTTAGGAACGGA	CTCCGTTCCAAAATATTTGTCTTTCTAAAGATTTCAACAAGTGAAATATGTCTATATACATCTGTATGTGATAGTCCATTTGAAATCTCTAAAAAGACAAATATTTAGGAACGGAG	Xin et al (2010)	Ta-miR2010a	Sun et al (2014)
Ta-miR2012	TCATCTATTTTGGAACGGAGG	CCCTCCGTTCCAAAATAGATGACTCAATTTTATACTAGCTTTAGTACAAAATTAATACAAAGTTGGGTCATCTATTTTAGAACGGAGGG	Xin et al (2010)	Ta-miR2012a	Sun et al (2014)
Ta-miR2013	TTGATGACAAGTATTTCCGGA	AGGTACTCCCTCCGTCCGAAAATAGTTGTCATCAAAATGGATAAAAGGGTTGTATCTAGAACTAAAATGCGTCTAGATACATCACCTTTTGTTCATCTTGATGACAAGTATTTCCGGACGGAGGGAGTACT	Xin et al (2010)	Ta-miR2013a	Sun et al (2014)
Ta-miR2014	TTCTTATATTTTGGGACGGAG	TACTNCCCTCCATCCCAAAATATAAGAATGTTTTTCACACTAGCATAATGTCAAAAACGTTCTTATATTTTGGGACGGAGGGAGTA	Xin et al (2010)	Ta-miR2014a	Sun et al (2014)
Ta-miR2015	TTCTTATATTGTGGGACGGAG	CTTCCTCCGTTCCACAATATAAGATCATTTCAACCTATGTTAGCTTGAAAAACGTTCTTATATTGTGGGACGGAGGGAGAAGTT	Xin et al (2010)	Ta-miR2015a	Sun et al (2014)
Ta-miR2017	TCCGTCCGGAAATACTTGTCA	TACTCCCTCCGTCCGGAAATACTTGTCATCAAAATGAATAAAATGGGATATATCCACCTTTTAATCAATTTGATGACAAGTGTTTTCTGACGGAGGGAAT	Xin et al (2010)	Ta-miR2017a	Sun et al (2014)
Ta-miR2018	TCTTACATTATGGGACGGAGGG	AGGAAGTACTCCCTCCGTCCCATAATATAAAACATTTTTTGACATTAGTGTAGTGTCAAAAAATGTCTTACATTATGGGACGGAGGGAGTAGGTTTTAC	Xin et al (2010)	Ta-miR2018a	Sun et al (2014)
Ta-miR2019	ATTTTGGGACGGAGGGAGTAC	ATACTCCCTCCGTCCCAAAATAAGTGTCAACTTTGTACTAACTTTAGTACAAAGTTGAGTCACTTATTTTGGGACGGAGGGAGTAC	Xin et al (2010)	Ta-miR2019a	Sun et al (2014)
Ta-miR2021	AGCATGAGGCGACAACTGCAT	CAAGCATGAGGCGACAACTGCATTACTTGCAAGGAAGTTACAAAATCTATGGGTCATCATAATCGTGACTTTCTTGCAAGTTGTGCAGTTGCTGTCTCAAGCTTG	Xin et al (2010)	Ta-miR2021a	Sun et al (2014)
Ta-miR2022	TCTATTTTAGAACGGAGGGAG	AAACGAGCTACTCCCTCCGTTCCAATATAGATGACTCAACTTTATATTAACTTTAGTACAAAGTTAGTATAAAGTTAGGTCATCTATTTTAGAACGGAGGGAGTACTTGAT	Xin et al (2010)	Ta-miR2022a	Sun et al (2014)
Ta-miR2023	AAATAGATGACTCAACTTTAT	TCATACTCCATCCGTTTCAAAATAGATGACTCAACTTTATACTAACTTTAGTACAAAATTGGGTCATCTATTTTGGAACGGAGGGAGTA	Xin et al (2010)	Ta-miR2023a	Sun et al (2014)
Ta-miR2024	ACAAGTAATTCCGAACGGAGGGAG	TACTACTTTCATTCGAAGTTACTTGTCGAAAAAATGAATGTATCTAGATGGTTTTTAGTTGTAGACACGTGCATTTTTGTGACAAGTAATTCCGAACGGAGGGAGT	Xin et al (2010)	Ta-miR2024a	Sun et al (2014)
Ta-miR2025	TATTTCCGGACGGAGGGAGTA	GCTTATTATGCATACGCCCTCCGTCCTAAAATACTTGTCATCAAAATGGATCAAAAGAGATGTATCTAAAACTAAAATACGTCTAAATACATCTCTTTTATCCATTTCGATGACAAGTATTTCCGGACGGAGGGAGTATGTTTTATTAGC	Xin et al (2010)	Ta-miR2025a	Sun et al (2014)
Ta-miR2026	TACTCCCTCCGTTCGGAATTA	AAATCAGCAATTCTACTCCCTCCGTTCGGAATTACTTGTCCGAAAATGGATGTATCTAGAACTAAAATACATCTAGATGCATCCATTTCTGCGACAAATAATTCCGAACGGAGGAAGTAGGAGTGAGGG	Xin et al (2010)	Ta-miR2026a	Sun et al (2014)
Ta-miR2027	ACTCCCTCCGTCCGGAAATAC	CTAAGATATACTCCCTCCGTCCGAAAATACTTGTCATCAAAATGGACAAAAAGGGATGTATCTAGAACTAAAATACATCTAGATACATCATCTTTTATTCATTTTCATGGCAAGTATTTCCGGACGGAGGGAGTACCACT	Xin et al (2010)	Ta-miR2027	Sun et al (2014)
Ta-miR2028	CAAGAATTTTGGGACGGAGGT	ATAGATATTCCCTCGGTCCCAAAATTCTTGTCTTAGATTTGCCAGATACGGACAAGAATTTTGGGACGGAGGTAGTAGTTAT	Xin et al (2010)	Ta-miR2028a	Sun et al (2014)
Ta-miR2029	ACTCCCTCCGTTCGGAATTAC	TACTCCCTCCGTTCGGAATTACTTGTCGCGAAAATGGATGTATCTAGAACTAAAATACCGTTTAGATACATCCATTTCTGCGACAAATAATTCCAAACGGAGGGAGTA	Xin et al (2010)	Ta-miR2029a	Sun et al (2014)
Ta-miR2030	TGATGACAAGTATTTTCGGACGG	GTACTCCCTCCGTCCGGAATACTTGTCATCAAAATGGATAAAAGGAGATGTATCTAGACATATTTTAGTTCTAGATACATTCATTTTTATCTATTTTGATGACAAGTATTTTCGGACGGAGGGAGTAGTA	Xin et al (2010)	Ta-miR2030a	Sun et al (2014)
Ta-miR2031	AGACAAATATTTAGGAACGGAGG	TACTCCCTCCGTTCCAAAATATTTGTCTTTCTAAAGATTTCAACAAGTGAAATATGTCTATATACATCTGTATGTGATAGTCCATTTGAAATCTCTAAAAAGACAAATATTTAGGAACGGAGGGAGTA	Xin et al (2010)	Ta-miR2031a	Sun et al (2014)
Ta-miR2032	TATATTATGAGACGGAGGGAGT	CATATTCCCTNTAGTCTCATAATGTAAGACGTTTTTTACAGACGTTTTTTAACACTGATGTAGTGTCAAAAAGTATTTTATATTATGAGACGGAGGGAGT	Xin et al (2010)	Ta-miR2032a	Sun et al (2014)
Ta-miR2033	TAAACTGAGAGAGAGGGAGTA	TACTACTCCCTCCGTTTCAGTTTACAAGTCCTGTGCGTATACCTAGGTTGTCAATTTTATCACCCTAATATAAACTATATAGCACAAAAATTATACCGTTTGAAAATAGAACATATGAAGTTTATATTGGTATATTTTTTGTAATATTTGACTTGTATTAGGTTGGTCAAATTGACGACCTAGGGGTACGCGCACGCCTTATAAACTGAGAGAGAGGGAGTA	Xin et al (2010)	Ta-miR2033a	Sun et al (2014)
Ta-miR2034	TTTGACCAAAGCTAATATGCGGAC	CTCCGTTTTTATTCAGTCTGCATATTAGGTTTGACCGAAGTCAAACTTTGCAAAGTTTGACCAAATTTATAGAAAAATATATAAACATTTACCATAACAAATCTATATGATGTGAAAGTACATTCAATAATGAATCTAGTGGTATTGATTTTTTATTGTATATGTTAATATTTTTGTTTATAAACTTAGTCAAAGTTTACAAAGCTTGACTTTGACCAAAGCTAATATGCGGACTAAATAAAAACGGAG	Xin et al (2010)	Ta-miR2034a	Sun et al (2014)
Ta-miR2035	TGGGCACAACCCACCAGGGCGCGC	CTGGGGGGGCACCCGAGGTGGGCACAACCCACCAGGGCGCGCCTGAGCAATGAATCTAGTGGTATTGATTTTTTATTGTAT	Xin et al (2010)	Ta-miR2035a	Sun et al (2014)
Ta-miR2036	GTTCTTATATTATGGGACGGAGGG	AACATACTCCCTCCGTCCCATAATATAAGAGTGTTTTTTACACTACATTAGTGTCAAAAAGGTTCTTATATTATGGGACGGAGGGAGTAGT	Xin et al (2010)	Ta-miR2036a	Sun et al (2014)
Ta-miR2037	CTCTTATATTATGGGACGGAGGGA	CCCTCTGTCCTATAATACAAGAGCGTTTTTTACACTAGTGTAGTGTCCAAAACGCTCTTATATTATGGGACGGAGGG	Xin et al (2010)	Ta-miR2037a	Sun et al (2014)
Ta-miR2038	CATCTATTTTAGAACGGAGGGAGT	AACTATCTCTCCGTTCTAAAATAGATGATTTAATTTTGTACTACAGTTAGTACAAAGTTGAGTCATCTATTTTAGAACGGAGGGAGT	Xin et al (2010)	Ta-miR2038a	Sun et al (2014)
Ta-miR2039	AAGCGACGAGTAATATGGAACGGA	TCTTCTCTGCTGCCTCGTACATACTCCCTCCGTTCCATATTACTCGTCGCTGATTTGGTACAAAGTTGTACTAAATAAGCGACGAGTAATATGGAACGGAGGGAGTAGACTCAAGTGCAGCTTCTTTCT	Xin et al (2010)	Ta-miR2039a	Sun et al (2014)
Ta-miR2040	AAAATAGATGACTCAACTTTATAC	ACTCCCTCTGTTCCAAAATAGATGACTCAACTTTATACTAACTTTAGTACAAAGTTAGTACGAAGTTGGGTCATCTATTTTGGAACGGAGGGAGTA	Xin et al (2010)	Ta-miR2040a	Sun et al (2014)
Ta-miR2041	TGACAAGTATTTTCGGACGGAGG	CAACTTACTACTCCCTCCGTCCGGAAATAGTTGTCATCAAAATGGATAAAAGAGGATGTATCTAGATGTATTTTAGTTCTAAATACATCTTCTTTTATCCATTTTGATGACAAGTATTTTCGGACGGAGGGAGTAC	Xin et al (2010)	Ta-miR2041a	Sun et al (2014)
Ta-miR2042	TATATTATGGGACGGAGGGAGTA	AGCTACTCCCTCTGTCTCATTATGTAAGATGTTTTTTGACGCTACACTAGTGTTAAAAACGTCTTATATTATGGGACGGAGGGAGTACTAAT	Xin et al (2010)	Ta-miR2042a	Sun et al (2014)
Ta-miR2043	CTCTGTCCCATAATGTAAGACGT	CTACTCTGTCCCATAATGTAAGACGTTTTTGCAGTTCAATTTAAACTGCAAAAACGTCCTATATTATGGGACGGAGGGAG	Xin et al (2010)	Ta-miR2043a	Sun et al (2014)
Ta-miR2044	ATTTTGATGACAAGTATTTTCGG	ATATATACTTCCTCCGTCCGGAAATACTTGTCATCAAACTGGATAAAAGGAGATGTATCTAGATGTATTTTAGTTCTAAATACCTCTCTTTTTATCCATTTTGATGACAAGTATTTTCGGACGGAGGGAGTATATAA	Xin et al (2010)	Ta-miR2044a	Sun et al (2014)
Ta-miR2045	AGTATTTCCGGACGGAGGGAGTA	ATACTCCCTCTGTCTGAAAAAACTTGTCATCAAAATGAATAAAAAGGCATGTATCTAGGACTAATATACATCTAAATACATCCCCTTTTATTCATTTTGATGACAAGTATTTCCGGACGGAGGGAGTAT	Xin et al (2010)	Ta-miR2045a	Sun et al (2014)
Ta-miR2046	TTATATTAGTTTACAGAGGGA	ACATGTACTCCCTCCATAAATTAATATAAGAGCGTTTAGATTACTACTTTAGTATTCTAAACGTTCTTATATTAGTTTACAGAGGGAGTAATAC	Xin et al (2010)	Ta-miR2046a	Sun et al (2014)
Ta-miR2047	TGACAAGTAATTCGGGACGGA	GTGAATGGTACTCCCTCCGCCCCGAATCACTTGTCATGCAAATGGATGTATCTAGAATTAAATATACATTTAAATACATTCATTTATGTGACAAGTAATTCGGGACGGAGGGAGCACCTACTTAC	Xin et al (2010)	Ta-miR2047a	Sun et al (2014)
Ta-miR2048	TATTAGTTTACAGAGGGAGTA	CAACTACTCCCTTTATAAATTAATATAGGATCGTTTAGATCCCTATTTAAACGATCTTATATTAGTTTACAGAGGGAGTAT	Xin et al (2010)	Ta-miR2048a	Sun et al (2014)
Ta-miR2049	TATATTCTGGGACAGAGGGAG	GATATGAAGTACTCCCTCCGTCCCAAAATATAAGAACGTTTTTAACACTAGCATACTGTCAAAAACGTTCTTATATTCTGGGACAGAGGGAGTAGTTGGT	Xin et al (2010)	Ta-miR2049a	Sun et al (2014)
Ta-miR2050	TATTTTGGAACGGAGGGAGTA	TCATACTCCATCCGTTTCAAAATAGATGACTCAACTTTATACTAACTTAGTACAAAATTGGGTCATCTATTTTGGAACGGAGGGAGTA	Xin et al (2010)	Ta-miR2050a	Sun et al (2014)
Ta-miR2051	TATATTAGTTTACAGAGGGAG	CTACTCCCTCCGTAAACTAATATAAGAGTGTTTAGATTACCTATTTAGTGATCTAAACACTCTTATATTAGTTTACAGAGGGAGT	Xin et al (2010)	Ta-miR2051a	Sun et al (2014)
Ta-miR2052	ATTAGTTTACAGAGGGAGTAT	ATGATACTATATGCTCCCTCCGTAAACTAATATCAGAGCATTTAGAATACTAAAGTAGTGATCTAAATGCTCTTATATTAGTTTACAGAGGGAGTATTAGTTTACA	Xin et al (2010)	Ta-miR2052a	Sun et al (2014)
Ta-miR2053	AATGTAAGACGTTTTTTGACA	CATCCTTCTCAAAATGTAAGACGTTTTTTGACACTACAAATCTATGATAGTGTCAAAAAAATGTCTTCCATTTTGAGACAGAAGG	Xin et al (2010)	Ta-miR2053a	Sun et al (2014)
Ta-miR2054	AATATGGAACGGAGGGAGCAA	AATTACTCCCTCCGTTCCATATTAACTGTCGCTGATTTAGTGTACTAAATCAACGACACTAAATATGGAACGGAGGGAGCAATT	Xin et al (2010)	Ta-miR2054a	Sun et al (2014)
Ta-miR2055	ATTATGGAAAGGAGGGAGTA	GGTGAAAAATACTCCCTTTGTCCCATAATATAAGAATATTTTTGACACTACACTAGTGTCAAAAACGTTCTTATATTATGGAAAGGAGGGAGTACTTTGAAATACCC	Xin et al (2010)	Ta-miR2055a	Sun et al (2014)
Ta-miR2056	AAGACAAGTAATTCAGAACGGATG	CCCTCCGTTCCGAATTACTTGTCTTGGATTTATCTAGATACATCCGTATCTAAATTCATTTTAGTGCTAGATACATCCGTATCTAGACAAATCTAAGACAAGTAATTCAGAACGGATGG	Xin et al (2010)	Ta-miR2056a	Sun et al (2014)
Ta-miR2057	AAACGCTCTTATATTATGGGACGA	CTCCGTTCCATAATATAAGAGCGTTTTTGACACTCATTAATGTCAAAAACGCTCTTATATTATGGGACGAA	Xin et al (2010)	Ta-miR2057a	Sun et al (2014)
Ta-miR2058	AAAATAAGTGACTCAATTTTGTAC	TCAGATACTCCTTCTGTCTCAAAATAAGTGACTCAATTTTGTACTAACTTTAGTACAAAATTAGTACAAACTTGAATCACTTATTCTGGGACGGAGAGAGTATTTTTT	Xin et al (2010)	Ta-miR2058a	Sun et al (2014)
Ta-miR2059	TGACAAGTATTTCCGGACGGAGG	TGTTACTCCCTCCGTCCGAAAATACTTGTCATCAAAATGGACAAAAATGGATGTATATAGAACTAAAATACATCTAGATACATCCCCTTTTATTCATTTTGATGACAAGTATTTCCGGACGGAGGGAGTACGT	Xin et al (2010)	Ta-miR2059a	Sun et al (2014)
Ta-miR2060	TCCGTTCCAAAATAGATGACCCA	ATTTTCGTACTCCCTCCGTTCCAAAATAGATGACCCAACTTTATACTAACTTTGTACAAAATTGAGTCATCTATTTTGGAACGGAGGGAGTATGTACTT	Xin et al (2010)	Ta-miR2060a	Sun et al (2014)
Ta-miR2061	TTTCTGCGACAAGTAATTCCGA	CTCCCTCCGTCCGGAGTTACTTGTCTCGAAAATGGATGTATTTAAAACTAAAATAGGTCTAGATATATCCATTTCTGCGACAAGTAATTCCGAACGGAGGGAGT	Xin et al (2010)	Ta-miR2061a	Sun et al (2014)
Ta-miR2062	GAGTCATCTATTTTGGAACGGA	GCTACTCCCTCCGTTCCAAAATAGATGACGCAACTTTTACTAACTTTAGTACAAAGTTAATACAAAGTTGAGTCATCTATTTTGGAACGGAGGGAGTGGT	Xin et al (2010)	Ta-miR2062a	Sun et al (2014)
[truncated: 475 more rows]

## Sheet: Sheet2
	AAAATTCAACTCGTTTGGACA
	AAATCCGGTTTATTTTTCTA
	AAATGAACAAAAGGGGATGTA
	AAATTTCAGATCATTTGGACA
	AACAATTGATATGGATCGGAG
	AACCAAAGCTGGCATACCTTT
	AACTATTTCGGTACAGAGGGA
	AACTGTGAACTCGCGGGGATG
	TGGTCTGTGTTTGTTTCAAAC
	AAGCGTAGTCGAACGAATCTG
	AAGCGTAGTCGAACGAATCT
	AATGCCATGTTGTTCTGAAGA
	AATTAATTTGGATTGGAGGGA
	TGTTGCATGACAAGTTGAGCA
	AATTTCGAACGGAGGGAGTAG
	ACAAGTAATTCGGAATGAAGG
	ACACTTATGTTGGGACGGAGG
	ACATCTGAGCAGCTCTCGGCA
	AGCATCTGAGAAGCTCTCGGCA
	AGCATCTGAGCAGCTCTCGGCA
	ACCTGCAGTTGGGCCAATGAC
	ACCTTCAGGAAGGACTGCATC
	TCGACAAGTATTTCCAGACGG
	ACGACACAAGCAGCAACTCTC
	ACGGCATAGAGGCACTGCAAA
	ACGGCGCGTCCGCGGTCGGAA
	AGAACAGCGGGGAGGTGCTAC
	AGAAGAGGGTCAAGAAAGCTGT
	AGACCCACAGGGCAGTGTGCC
	AGACCCACAGGGCAGTGCGCC
	AGACGAGGGTGATCATAAACT
	AGAGCAGCTCAGATGTCCAAA
	AGAGCGCACCGCCGTCGAGGG
	AGAGGCTAACCATGAAAGCGG
	AGAGGGCAGGCCTGGCGCAG
	TTAAGAACAGCAGGGCATTTT
	AGATTGATTAACGAAGATGGC
	AGCATGTGTTCAGAAGATTAGG
	AGGACTAGGGTTCCTACCGGC
	AGGCCCACAGGACAGCGCCCC
	AGGCCCACAGGGTAGCGTGCA
	TTACTCGTCGCGGAAATGGAT
	AGGTGGAATACTTGAAGAAGA
	AGGTGGAATACCTGAAGAAGA
	AGTAAATCGGAACAGAGGGAG
	AGTAGAATGAACGACCAGGCT
	AGTTGAAGATGAGATATTGAA
	ATAAAACCTTCAGCTATCCATC
	ATCATGCGATCCTTTTGGAAG
	ATCTAAGACAAGTAATTCGGG
	ATCTGGACAAATCTAAGACAA
	ATGACGAGTAAATCAGAACGG
	ATGGATGACACGTGGCATTTA
	ATGTAGAAGCACCAGGGTAAG
	ATTACTTGTCGCAGAAGTGGA
	ATTGCCATCCTTTAGTCTGCA
	ATTGTTCAGTGTTTCGAAGGA
	TTCGCCGGCTGCGCGTTCCCC
	CAAGGGAAGGAAGTAGCCAAC
	CATCTGAGAAGCTCTCGGCAA
	CCAGGAGAAGTACGTGGCGTG
	CGAATGTATTTTTTATGGCTTG
	CGAGTAATATGGAACGGAGGG
	CGATCCGAATTAATTGACGCA
	CGATTGGTGCTCGTCGGTGAC
	CGGTAGGACTGTTTGATGGCGA
	CGGTATGACTGTATGATGGCGA
	TTCTTCAAGTACTCCACTTTT
	CGGTTGGCTGTATGATGGCGA
	CTCCGTTCCAAAATAGACGAC
	CTCCGTTCCAGAATAGATGAC
	CTCCGTTCCAAAATAGATTAC
	TTCGCCGGAGCAGCGTGCAGA
	CTTGTTTGTCATTAAGCTTC
	CTTGTTTGTCATTAAGCTTCTG
	GAAACGTTGGGTGGTTGTGGC
	GAAGTACACTTATTCGCGGAC
	TTGAACATCCCAGAGCCACCG
	GCCTGCAAAAATTCGTCGTGA
	GCGAAGGATTTGCAGATACTC
	GCGGCGTCGTCGAACTCGCCC
	GCGTGCACGGATCCAAGCATA
	TTGAGACGAACACAGACCAAC
	GGCAAGTCCGTCCTTGGCTACA
	GGCGATTCTGGGAGAAGCTGG
	TTGAGCACACCTGAGTCCAGT
	GGTGAGCGCGCCGCCGTCGAA
	GTAGGATGGCTGGTGCTATGG
	TTGATGACACGTGCAACATGA
	TAAAGCGTAGTCGAACGAATC
	TAAGAAGCAAATAGCACATG
	TAAGAAGCAAAGAGCACATG
	TAAGACAAGTATTTCCGGACG
	TAATCTTCTGGATATATGCTTA
	TAATCTTCTGGATACATGCTTA
	TAATGCTGTCAGAGTTGGAAC
	TACGGCCTGATGACATCCACA
	TACGGCCTGATGACATCCACG
	TACTGTGGGCACTTATTTGACA
	TACTGTTCAGTGCTCACGGTT
	TAGAATGGCTGGTGCTATGGA
	TAGAGCTCCTCGGATGTCATA
	TAGCTCTCAGGCGCTGCACTAGT
	TATCTGGACAAATCTGAGACA
	TATGATGGCGATACCGATTGG
	TATTAGTTGTCGCTGAAACGG
	TTTTTAATGGCAACTTTAGT
	TCAGGAAGGACCGCATCATCT
	TCAGGACGTTGCAACATTAAC
	TCATCTGGCATTGCTTTCTCT
	TCATGAATTTTTGTACGCATG
	TCATTTGGAACTCGCCGGTGC
	TCGCAAATAATGGTGGCTCTC
	TCGGCTACTTCCTTTCCCTTGC
	TCGGGACATTCTATGTGCATG
	TCTCCTCGATGACCATGCTGA
	TCTGATTTACTCGTCGTGGTT
	TCTGCAAAGTTTGAAGTTCAT
	TCTGGAATTAGTTGACGCTCA
	TCTGTAACTAAATATAAGACG
	TCTGTCCCTGAATATAAGACG
	TCTGTTCACAAATGTAAGACG
	TCTGTTCACTTTTATAAGACG
	TTTTTGGTGACATGCATGAAC
	TGAAACACTGTGTGAGAGAAG
	TGAACATCCCAGAGCCACCGG
	TTTTTTGATCCTTAGGATGGC
	TGAACTCAGGTGTGCTCAACT
	TGAAGAAGGACTGCATCATCT
	TGAGAAAGGACTGCATCATCT
	TTTGTCTAGATACGGATATAT
	TGAAGTAGAGCAGGGACCTCA
	TGAAGTAGAGCAGAGACCTCA
	TGAATCTTGGGAAAAAGCTGCAT
	TGAATTTGTCCATAGCATCAT
	TGAATTTTTCCATAGCATCAG
	TTAATTTGTCCATAGCATCCG
	TGACATGTGGCATTCACAAATCA
	TGACATGTGGCATTCACAAAT
	TGAGACGAGATCTCCCCATAC
	TGAGCATCAACTAATTCCGGA
	TGCAGTCCTCGATGTCGTAG
	TTGCAGTCCTCGATGTCGTAG
	TGCGCCCTGCAGTACGTCAGA
	TTTTTTTGCCATATTTTCCAC
	TGGACATCCGAGCAGCTCTCA
	TGGACGAGGATGTGCAGCTGC
	TGGATGTCATCGTGGCCGTACA
	TGGCATTGAGGGAGTCAAGCA
	TGGGCAAGTCACCCTGGCTACC
	TTTTGATGACATGCATGGACA
	TTGAATTTGTCCATAGCATCA
	AAAGATTCTGGGAGAAGCTGGGTA
	AAAGATTCTGGAAGAAGCTGGGTA
	AAAGACGGTCTTAGAAAATGCATT
	AAAGTTAACCTCGAAAAACGCATT
	AGATAAGCTAGTAATAATGTCATA
	AGATAAGGTAGTAATAATGTCATA
	AAATTACTCGTCGTAGAAATGGAT
	AACATAGAGTAGTAACATGGGCAT
	AACATAGACTAGTAACATGGGCAT
	AACCACTAGTGCAGCGCCTGAGAG
	AACCACTAGTGCAGCGTCTGAGAG
	AACCTAGAACTACGCGAATGACTT
	AACGACCTAGGTACACATGCAAGA
	AAGACTTAGATGTGCAATACTTAT
	AGGACTTAGATGTGCAATACTTAG
	AAGCCCAGTCGGCCTGCAGTTGGC
	TAGGACAAGTATTTTCGGACGGAG
	TCGGACAAGTATTTCCGGACGGAG
	GAGGCCTTTAGTACCGGTTGGTGG
	AAGTACTTTGATCATCATAGGCTT
	AATATGCGGACTAAATAAAAACGG
	AATCATGTATGTGATCTATGGGAC
	AATGGACAAAAAGGGGTGTATCTA
	AATTGGCAACCTAGATATACGCGT
	AATTTAACCAACGAGACTGACTGC
	ACCCGGCAGTTGGGTAAAGTCACA
	ACCGGAAAGAAGCAAACCACACGG
	ACGAGGCTCCTCTGACGTACTGCA
	ACGGCGCAAAATGAGTGAATCTAC
	ACGTCTCTCCTGTAGAAATAGGCA
	ACTCGGCTCCCCTGACGTACTGCA
	ACTGTGCCTTCTAAACTGTGACGG
	AGAAAAGTCTGGTTTATTTCTCTA
	AGAAGTACACTTATTCATGGACGG
	AGATGTACACTTATTCATGGACGG
	AGAAGTACACTTATTCACGGACGG
	AGAAGTACACTTATTCGCGGACGG
	AGATGTACACTTATTCACGGACGG
	AGACAAAAGCTAGAAGTACACTTA
	AGAGAAAACTGTCTACATCTACAA
	AGAGAAAAGTAGGTACATCTAGAA
	AGAGCTAGGCGCTGCACTGTATAG
	AGATAAGATAGTAATAATGTCAGT
	AGATAAGGTAGTAATAATGTTAGT
	AGATAAGGTAGTAATAATGTCAGT
	AGATAAGGTAGTAATAATGGCATA
	AGATGACACGTGGCATTCACAAAT
	TTGGAATCAGACGCACGGATGGCT
	AGATGTACACTCTTCACCGGACGG
	AGATTAATAGTACATGACATGCAT
	AGCAACCAGGGCAATTCTTCTGAG
	AGCAAGGCGCTGCACTCTACTGTG
	AGCACCATACGGTACTGCAGAGGA
	AGCACCGGTGCTTATTTGTACAAG
	AGCACTACCACCGCTGCCCGGACA
	AGCGCTACCGCCGCTGCCCGGACA
	AGCGCTACCGCCGCTGGCCGGACA
	AGCGCTACCGACGCTGCCCGGACA
	AGCGTCTCTCCTGTAGAAATAGGC
	AGGAAGTGGTGTAGACTGCACGGA
	AGGACGTGTGGGCATATTTGCTTC
	AGGACTTGTAAACTAAGACGGAGG
	AGGACTTGTAAACTGAGACGGAGG
	AGGACTTGTAAACTGAGATGGAGG
	AGGACTTGTAAACTGAAACAGAGG
	AGGATCCTCTGCAGTACTGTACGG
	AGGCATATTTTAGAGTGTAGATTC
	AGTGGCAATTCTGGAAGAAGCTGG
	AGTGACAATTCTGGGAGAAGCTGG
	AGTGGCAATTCTGGGAGAAGCTGG
	AGTTTGACTTTCGGCAAAACCAAT
	TTAAGACAAGAATTTTGAGACGGA
	ATACGCGGACTAAATAAAAACGGA
	ATATGCAGACTAAAAAGAAATGGA
	ATATGCGGAGTAAAAAGAAACGGA
	ATCAAAATGGATAAAAGAAGATGT
	GTTTTGGATTTGTCTAGATACGGA
	ATGAAGATAGTAACTTAGACTAGT
	ATGATGTTAACTTGTATTTGATGT
	ATGGTATGTGTCACTGTAAAGGTT
	ATGTAGCTGCAGTAGATGCTCCGG
	ATTAACGATCTAGATACACGTGCA
	ATTCTGCACCCTGGATGATGAATA
	ATTGACGACCTAAGGATACGCGCA
	ATTGACGATCTAGGGATACGCGCA
	CAAGACAAGTAATTCAGAACGGAG
	TAAGACAAGTAATTCAGAACGGAG
	CACGACGAGTAATTTGAAACGGAG
	CACCAACCGGTACTAATGGGCATC
	CACCATACGGTACTGCAGAGGATC
	CAGCGACACTTATTTTGGGACGGA
	CAGCGCTACCGCCGCTGGCCGGAC
	CAGGCGCTGCACACTGACTTAGTA
	TATAGGAAATGAGATGACATGTAT
	CATATTCATTACCACCATATATAC
	CATCTCTCCTGTAGAAATAGGCAC
	TCTGGACAGCTGTGGTAGTGTTAC
	TCCGGACAGCTGTGGTAGTGTTAC
	CCCGGACAGCTGTGGTAGTGTTAC
	TCCGGACAGCTGTGGTAGTGTTAT
	TCCGGACAGCTATGGTAGTGTTAC
	CCGGATTTTTCTGAAGCACCGGTG
	CCGTTCGGAATTACTTGTCGCGGA
	CCTCCGTCACGGTTTAGAAGGCGC
	CGCGGACACGAGACGGACGCGCGC
	CGGGTTTTTCTGAAGCACCGGTGC
	CGGATTTTTCTGAAGCACCGGTGC
	CGGTCTTGATAGTTAAATTTACGG
	CTAATAAAATATTAATGCATGTCA
	CTAGAACTCATCTAGATGAGACAT
	CTCTGTTCACTTTTATAAGACGTT
	GAAGATAGTAACTTAGACTAGTGT
	GACAAGTAATTCGGAACGAAGGGA
	GACAAGTAATTCGGAACAGAGGGA
	GACAAGTATTTCTGAACGGAGGGA
	GACGACCTAGGGATACGCGCACGC
	GACGAGCACTGCAATATAGACTAG
	GACGAGTAATTTGGAACGGATGGA
	GACTTATAAGTTGGGTCTGTTTGG
	GAGCATCTGAGCAGCTCTCGGCAA
	GAGGCTCCTCTGACGTACTGCAGG
	GATAACACCCCTTAAGACCTTATT
	GATGTACACTTATTCGCGGACGGA
	GCAGGACTTGTAAACTGAAACGGA
	GTAGGACTTGTAAACTGAGACGGA
	GCATATTAGGTTTGTCTGAAGTCA
	GCATGCACATAGAATGTCCGGATA
	GCGCTACATTGTGGAACGGAGGGA
	GGCTCGAACCGGGACAGAAGGCTG
	GGGACGAACCAGGACCAATGGGCC
	GGGGATAAAGAGGATGCTTACAGC
	GGGTCCAGTCGGCCTGCAGTTGGC
	GTAGGACAAGTATTTCCGGACGGA
	GTCTCTCCTGTAGAAATAGGCATC
	GTCTTAGATTTGTGTAGATACGGA
	GTGAGACCCGCTCTGATGGATGAC
	GTTAAATTTATGATCAAAGTTGGA
	GTTCGGGCAGTTGCGGTAGTGCTG
	GTTTACAGACGGCAAAGTGAGCTC
	GTTTGATTGTTTAATAGTAGTGGA
	TAAGACTCTAGAGGGTGTTATCAT
	TAAGCATGTGTTCAGAAGATTAGG
	TAAGGTCTTAAGGGGTGTTATCAT
	TAGAGGGCAGAGCAATCTTCAACT
	TAGCTCTCAGGCGCTGCACTAGTG
	TAGGAACCAAACGGGAGGGACTTT
	TCGGGCAGACTGCTGAGCAGTCGG
	TCGTCATTCACGGTGTGCACGATC
	TCTGCGACAAGTAATTCCAAACGG
	TCTAGACAAATGTAAGACAAGAAT
	TCTCCTGTAGAAATAGGCACTGGT
	TCTGCAACAAGTAATTCCGAACGG
	TCTGAGACAAGTAATTCCGAACGG
	TCTGGCCAACCGCGACTAAAGGAC
	TCTGTCCCAGAATATAAGAACGTT
	TGAAGCACGTGGATAGAGGAAGCA
	TGACATGTGGCATTCACAAATCAC
	TGACACGTGGCATTCACAAATCAT
	TGAGACCCGCCCTGATGGATGACA
	TGATAGATGACACGTGGCATTCAC
	TGATGGATGACATGTGGCATTCAC
	TGATGGATAACACGTGGCATTCAC
	TGGATGACATGTGGCATTCACAAA
	TGGCAACTATAGTGTAAACATCAT
	TGGCACGAAGTAGCTGCGCCCACA
	TGTGTCAGTGACTCAAAGGTAGGC
	TTGAACTGTTTCCTCTGAAATTCC
	TTGAATTTCCTCTATAAGCGCATT
	miRNA
	TTGGACTGAAGGGTGCTCCCT
	ACTGGATGACGCGGGAGCTAA
	TCAGTGCAATCCCTCTGGAAT
	TTGGCATTCTGTCCACCTCC
	TTCCACAGCTTTCTTGAAC
	GGTCAAGAAAGCTGTGGGAAG
	GTTCAATAAAGCTGTGGGAAA
	GGAGTGCCACTGAGAACACAAG
	TGAACCTTGGGGAAAAGCCGCAT
	TGAATTTGTCCATAGCATCAG
	CAGATAGAGAATCTTCTCAGA
	ATATTCTTTATCTGTTAACA
	ATCTTATATCATGGGACGGAG
	ATCTTATATTGTGGGACGGAG
	CTCTTATATTGTGGGACGGAG
	CTCTTATATTTTGGGACGGAG
	TCTAATATTATGGGACGGAGG
	TCTTACATTATAGGACGGAGG
	TCTTACATTGTGGGACGGAGG
	TCTTATACTGTGGGACGGAGG
	TCTTATATTATTGGACGGATG
	TCTTATATTGTGGGACAGAGG
	TTCTTATATTACGGGACGGAG
	TTCTTATATTATGAGACGGAG
	TTTTATATTGTGGGACGGAGG
	TTTTTATATTATGGGACGGAG
	TAGCCAAGGATGACTTGCC
	TAGCCAAGGATGACTTGCCG
	TCTGTAAACAAATATAAGACG
	TCGCAAATAATGGTGGCCC
	AATACTTGTCGGAGAAATGAA
	AATATGGATTGGAGGGAGTAC
	ACGACAAGTAATTTGGAACGG
	ACGACGAGTAATTTAGAACGG
	ACGACGAGTAATTTGGAATGG
	ATGACGAGTAATTTGGAACGG
	GCGACAAGTAATTTGAAACGG
	AGAGATTTCAATACGGACTAC
	TGACAAGTATTTTCGAACGGA
	TGATGACAAGTATTTTCGAACGGA
	CATCTATTTTGGAACCGAGGG
	CATCTATTTTGGAACGAAGGG
	CATCTATTTTGGAACGGAGGT
	CATCTATTTTGGAACGGATGG
	CATCTATTTTGGAACGTAGGG
	CATCTGTTTTGGAACGGAGGG
	AAAAGACAAGTATTTAGGAACGGA
	TTCTGAAAGGCTTGAAGCAAAT
	TTCCGAAAGGCTTGAAGCGAAT
	TTCTGAAAGGCTTGAAGCGAAT
	TCAATGACAAGTATTTCCGGA
	TCTGTCCGGAAATACTTGTCA
	CTTATGTTATGGGACGGAGGG
	TCTTACATTGTGGGACAGAGG
	AAATAGATGACTCAATTTTAT
	AGTAAATCGGAACGGAGGGAG
	CAAGTAATTTCGGACGGAGGG
	TGATGACAAGTATTTTCGGACGAA
	TGATGACAACTATTTTCGGACGGA
	TTCTTATATTATGAGACGGAGG
	TTATATTTTGGGACGGAGGTA
	CAGCGACGAGTAATATGGAACGGA
	CAGCGACGAGTAATTTGGAACGGA
	AAAATATATGACTCAACT
	ACAAATATTTCCGGACGGAGG
	ACAAGTTTTTTCGGACGGAGG
	TGACAAGTATTCTCGGACGGA
	TGACAAGTATTTCCGGACGAA
	TCTGTACCAAAATGTAAGACG
	AATGTAAGACGCTTTTTGACACTA
	TCCGTTCCAGAATAGATGACC
	TCCGTTCCAGAATAGATGACT
	TGGATCATCTATTTTGGAACGGAG
	TGATATAAGAACGTTTTTGAC
	TTCTGTAGAAATAGGCACCGGTGC
	TGACAAGTAATTCGGAACGGA
	TAGCAATGCTGTTGGAGTTGGAA
	GACAAGTAATTCGGAACGGAAGGA
	TCCATCCCATAATGTAAGACG
	TCTGTCCCATAATGTAAGACG
	TCTGTCCTATAATGTAAGACG
	TCTGCGACAAGTAATTCGGAA
	AGATGACTCAACTTTGTATTAACT
	AGATGACTCAACTTTGTACTAAAG
	AGATGACTCAATTTTGTACTAACT
	AGATGACCCAACTTTGTATTAACT
	TCAGGAGAGATGACACCGACG
	ATCAGGAGAGATGACACCGA
	TGTATTATGGGACGGAGGGAG
	CTTGGATTGAAGGGAGCTCT
	TTGGATTGAAGGGAGCTCTG
	GCGTGCAAGGAGCCAAGCATG
	GCGTGCGAGGAGCCAAGCATG
	TGAAGCTGACAGCATGATCTGA
	TGAAGCTGCCAGCATGATCT
	TGAAGCTGCCAGCATGATCTGC
	TAGCCAAGAATGACTTGCCTG
	TTGAGCCGTGCCAATATCTCT
	TGAGCCGAACCAATATCACTC
	AGAATCTTGATGATGCTGCGT
	GCGGCACCATCAAGATTCACA
	GAATCTTGATGATGCTGCAT
	GTGGCATCATCAAGATTCACA
	CGGTAGGGCTGTATGATGGCGA
	CGATTGGGCTGTATGATGGCGA
	CGGTAGGGCTGTATGATGGTGA
	CGGTTGGGCTGCATGATGGCGA
	TGGTTGGGCTGTATGATGGCGA
	CGGTTAGGCTGTATGATGGCGA
	CGGTTGGGCTGTATGATGGTGA
	CAGTTGGGCTGTATGATGGCGA
	TGGTAGGGCTGTATGATGGCGA
	TGCTTAATGACAGTCGTGGTG
	TGGACGAGGATGTGCAACTGC
	TGCATCATCTCGAACTCGTCGG
	ATAGCATCATCCATCCTACCC
	ATAGCATCATCCATCCTACCT
	TCACAAATATAAGATGTTCT
	AGAAGATTAGAAGATTAAGCA
	CTTAATTTTGTAATCTTCTGG
	TCTGTAAACAAATGTAGGACG
	TCTGGCGAGGGACATACACTGT
	TCGCAAATAATGGTGGCCCTCG
	TCAAAGGATGAGCAAATACT
	AGGGGGCAATCTCACCTCAAC
	TGAGATGAGATTACCCCATAC
	TTCCGAAAGGCTTGAAGCAAAT
	CAGAACCAGAATGAGTAGCTC
	TGATTGAGCCGTGCCAATATC
	TGAGAAGGTAGATCATAATAGC
	AATAAGTGTGTGATTGCTACT
	AGGTGGTTAGGATACTCGGCT
	TGGCCGTTGGTAGAGTAGGAGA
	CTCTCTCGGGAGGGCTGATC
	CGGTGGAGCTGGTTGATGGAC
	AAAATACTTGTCGGAGAAATG
	TGGCTACTTCCTTTCCCTTGCC
	GTGGATGATGAGATCACAAGTAA
	GGCGAGGGACATACACTGTACA
	AAGACAACTAATTTGGGACGG
	TGTAGAAATAGGCACCGGTGC
	TGCAGCGCCGGTGAACCGCTC
	ACCCCTAGGTCGTCAATTTGA
	ATAAAAGGGGATGTATCTAGA
	TAATGTAAGACGTTTTTTGAC
	GAGGCATCATTAGGAATACT
	ATACTTGTCGAAGAAATGGAT
	AATAAGTGTCGTGGTTTTAGT
	AGACACTTACTTTGGGACGGA
	AATGAACTTTGCACGCATGTAGA
	AACATTGACGAATACTCAACA
	TGCAGGGTGAGGGTGGGATTC
	AGACTTATATTTAGAAACGGA
	ACAGAGTCGAATTAGAGGGTA
	ACACTTATTATGGATCGGAGG
	TAGCCAAGGATGATTTGCCT
	TGACCCTGAGGCACTCATACCG
	AGGACAAGTATTTCCGGACGG
	GTCCGGAAATACTTGTCCTAG
	AGTTTATGTCCCCGGCAGACG
	TTGCACTACAGAGGACATCAA
	TCGCAAATAATGGTGGCCCT
	AATGGATAAAAAAAGATGTATCT
	TTAATTGACGCAGCCTCTATA
	AAGACAAGTAATTCGGGACGG
	ACAATTAATTTGGATCGGAGG
	TTGCTGGAAGAGTTTTATTCAA
	ATATTAGTTTACGGAGGGAAT
	AATATGGATCAGAGGAGGTAA
	TCAATTAATTTGGATCGGAGG
	ATCTTGCTTAAGGCGTTACT
	TGACAGTAGGGGTAGCGAGGC
	AGGAGGGGAGGGAAGGGAAGG
	TTCTCTTCTCTTCTCTCCTCT
	CATCAAAATGGACAAAAAGG
	AATACTTGTCGGAGAAATGGA
	AGTAAAACGGAATGGAGGGAG
	TATGGGACAGAGGGAGTAGTAG
	TGTTGGCTCGACTCACTCAGA
	AGGAGGAAGGAGGAAGAAGAG
	TGTTATGATCTGCTTCTCATT
	TGTTATGATCTGCTTCTCATC
	TGAAGACTAGTTTATTACAT
	AACAAATATAAGAGCGTTTAG
	TTGAGGTGGATTTGAAGGGGAT
	AATAGGCACCGGTGCTTCAGA
	ACAAGTATTTGGGAACGGAGG
	CGTGCTTCCTCGTCGAACGGT
	TTCGCCGGAGAAGCATGTTGC
	AATATGGATTGGAGGGAGTAT
	ATTTCTGGACAGAGGGAGTAT
	ACATTTGAGGAGCTCGTGGCA
	TGGCTGTTGGTAGAGTGGAAG
	TTCCACTCTACCAACAGCCACG
	TTGTACAATGGGAGATGCTTA
	CAGAAATGGATGTATCTAGAC
	ACTTATTTTGGACGGAGGGAG
	CTCTTATATTGTGGGACAGAG
	CCGTCCCATAATATAAGAGCA
	ATATAAGAGCGTTTTTGACAC
	TGCCTGGCTCCCTGTATGCCA
	ATTAATATGAATCGGAGGGAG
	TTAGGAAACATGTAGTTTAGA
	AATATGGATCGGAGGGAGTAC
	CTCAGGTCGCCCCCGCTGGAG
	CCTGCGGGGTCGAACTGGGAA
	TCGGGGCTCCGGAGAGGGGG
	CAGGGATGGAGCAGAGCAAGG
	ATTAATATGGATCTGAGGGAG
	TGTTGTCTCAAGCTTGCTGCC
	TATAAATTTGGTCAAACTTTA
	AAGTTTGACCATATTTATATA
	CAATAACGTTCCTATATTATG
	TAATATAGGAACGTTATTGAC
	GAATAACGTTCCTATATTATG
	TAAAAACATTCTTATATTTTC
	TAATATAAGAACGTTTTTTAC
	TCGCTGTAGTACGCGCAGTCC
	CTGCTGAAGTTACTCCCATTG
	TTGGGACATGTGATGTTACAGTA
	ATTATGGGACAGAGGGAGTAA
	ATTATGGGACAGAGGGAGTAG
	ATTATGGGACAGAGGGAGTAT
	AAATAAGTGTCGTGGTTTTA
	TCTATCTCAAAATGTAAGACA
	ACTTATTATGGATCGGAGGGA
	CGGGCTTGATGTCGTAGTGCACG
	CCCCCTCTGGTACTTATTGGCT
	AGTCTGTTCAGATCGGAGGGG
	ATAATATAAGACGTTTTTTGACA
	ACAAATGATGATAGCAAGACAG
	ATGACTCAACTTTATACTAAC
	ACTTACTCTGGATCGGAGGGA
	GAGCGGTTCACCGGCGCTGCA
	CAGCGTTGATGAACCGTCCGG
	CGCAAAACTGTAACCATAGAG
	CACTTGTTTTGGGACGGAGGG
	CAGGAGGTCGCCGCAGACGCT
	CGGGCGCGGCCGAGGCGGTGGA
	TTCAGTTTTCTCCAACATCTTA
	AGTGTTGGATGGGACCAAATC
	GACAAGTTTTTTCGGACGGA
	GACAAGTTTTTTCGGACGGAG
	AGATGATTTTCGATATTATACT
	ATATTATGCAGATTGAAGAT
	ATCTGGGACGCCTTCGCGGCC
	CCGCGTCGGCGTACCAGGTGG
	CTTATTTTGGGATGGAGGGAG
	TAAGCGCGTTGGCGTCGAACG
	TTCGCCGGTAGCGCGTTTTCC
	CTTGGGACAAGCTTTTTCGGA
	ACTTATTTTGGGATGGAGGGA
	CCATCCCTCAACTCCGCCGCC
	TGTGTCTCAACTGCGGGTCGC
	TCTGTAAACTTGTATAAGAGC
	ATCTTCTATCGTGGGACGAAG
	CCGTCCCACAATAGAAGATTG
	TTGAGACATTTATTTTGGGAC
	GAAATACTTGTCGGAGAAAT
	TTTCTCTGACAAGTATTTTCT
	ACCCTTATTATGGATCGGAGG
	TTTAGACTAGAAATAGAGCAG
	AAAAAATATGGGTTCAAGATT
	TTGCTAAAAATAGGACATAT
	ATGTCCTATTTTTAGCAAAG
	ACACTTATTTTGGACGGAGGG
	GCCCGGTCATAGTCAGGTATC
	GCCCGGTCATAGTCAGGTATCT
	CATGGCCAAGGCCTCTGAGGTTC
	ATTAATATGGATTGAAGGGAG
	TATGGATGAAGATATGCACT
	AGAGAGAAGGAAGGAGAGGAGA
	TTGACGCTCAAACGGATGTAT
	TTTGTAAACTTTCATAAGACG
	CTTTTTTTGGATCGGAGGGAG
	TAAGTTTCTTAGATACTGGTA
	TATAAACTTGGTCAAAGTTTG
	TTCTTCCAGGATCGTTCATTA
	ACTGGACGCGTCGGGCGCGT
	GCGAGGTGATGATGTTATGTATG
	ATTAATATGGATCGAAGGGAG
	ATTCGAGAATCATTGGACGAT
	TGGACATGTATAACATGGTGG
	AAAGATAAAAAGTTTGAGTGG
	GCGACGAGTAATTTGGAACGGAG
	AAAGAAGTTGAACTAAGGCTA
	ATAGATAAGTTGGAATACAGTA
	CTTATTTTGATGAATCTATGA
	GGTGTTTCGTCAATATGCAAC
	ACTTATATTTGGGAACAGAGGG
	CAAATGTTGGCTAGTGATTGGTT
	TACTCCTAATGGAGCAGTTGGTA
	ATAATATAAGAGCGTTTCTGACA
	GTCAGAAACGCTCTTATATTA
	CATCGTTCTGATGCAGAGACCGG
	TGACCAAGTTTGTAGAGAAAA
	TCTAAACGTTCTTATATTAGT
	TAATATAAGAGTGTTTAGATA
	TACAGTTTATGTCCCCGGCAG
	TATTTCGGTACAGAGGGAGTA
	TATTTCGGTACAGAGGGAGTAA
	ACACTTTTTTTGGATCGGAGGGA
	ACAAGTTTTTTCGGACAGAG
	AGACAAGAATTTTGGAACGGA
	CGTCCCAAAATTCTTGTCTTA
	AGAGATTTCACTATGGACTACA
	AATTCTTGTCTTAGATTCGTC
	AAACCACTTCACTTATTTATG
	TATATAAGTGACGTGGTTTTA
	TGATGCCTGAAGATTGCACTG
	TTGTCTAGATACGGATGTACC
	CACTTAATTTGGGACGGAGGG
	ACACTTACTCTGGATCGGAGG
	AGATGGATGGATGGATGGATGGA
	TTCTATTTTGTTGGTTTCTA
	GGAATAATAAAATAGGACG
	TAATGTAAGAGCGTTTTTGAC
	TGCAGTGGCATATGCAACTCT
	TATTTGAACGACAAGTAGTAT
	ATTACTTGTCGCTCAAATGGA
	ATAATATAAGAGCATTTTTGACA
	AAAATAAGTGTCGCAGTTTT
	ATATAAGAGCATTTTTGACAC
	AAAATGTCTTACATTATGGG
	AGTAGTTTTATGCTATTTACT
	AATTATTGTCGTGGTTTTAGT
	CGGTGGCGGCAAAGGGGACCA
	ATATAAGACGTTTTAGATCA
	ACTTATTTTGGATCAGAGGGA
	TTAAGGATGTCACATCTAAGCT
	ACACTCTTACTTATCGAAAGGAC
	AAAATTATGGAACGGAGGGAA
	TCTGTACCGAAATACTTGTAG
	TTACTTGTTTTAGATTTGTCT
	ATATAAGTCTTTGTAGAGATTTC
	TTAGGCACTCGTCAGTGACCA
	GACACGAGGCGCAGGACCTACAAG
	TGGGGGCGCGGCTGGAGATG
	TTTTTGTATCTCGAGCAATGT
	UAUUUAUGUCGGACAAAAAAU
	UUUGACCAAGUUUGUAGAGAU
	UGAAUUUGUCCAUAGCAUCAG
	GUGGUCGUGCUGGAGUGGUU
	UUUUUUGAUCCUUAGGAUGGC
	UAAAAAAUCUGUAGGCACUAC
	UUGAGGAUGGGAUGAUUUAGA
	GCGGCUCUGUGGUGUUCAAGC
	CUAAGAGGCAGAGAACGGGAUG
	UGAAGAGCGCGGGCAGCACAA
	AAGGACCUGAUAGAGAUGGAU
	UGGCAUAAGUACACUGCAUACU
	AGACUUGUAUUUAGGAACGGA
	UCUGUUCACUAAUGUAGGACG
	UCACGAGUUCUUGAGUCUGCA
	ACACUUAUUUUGGAUCGGAGG
	UCUUAUACUGUGGGACGGAGG
	ACAAUUAUUUCGGAACGGAGG
	UCUGAGACAAGUAAUUCCGAA
	UGUAGAUACUCCCUAAGGCUU
	UCUUAUAUUAUUGGACGGAGA
	ACUUAUUUUGGAUCAGAGGGG
	UGUAGAUACUCCCUAGGGCUU
	UUAGUUGACGCGAGGAUGACA
	GAGGAGAGGGGGAAGAACGAC
	ACAUUCGUGGAAGUCGCGGCA
	GAGGAGAAGAUGAAGGACGAC
	UUGGACGAUUCAGAGACGAUA
	UCUGUGACGAGUAAUUUGGAA
	AUGACGAGUAAAUCAGAACGG
	AAAUACUUGUCGGACAAAUGG
	UGACAAGUAAUUUGGAACGGA
	ACAAGUACUAUGGAUCGGAGG
	UCUUAUAUUAUUGGACGGAUG
	UAAGAAGCAAAGAGCACAUG
	ACGACGAGUAAUUUAGAACGG
	UUUACUGCAUUAGGACAACAA
	AUAGCAUCAUCCAUCCUACC
	AUAGCAUCAUCCAUCCUGCCA
	UAUAGGAAAAAGUAGUAGCAU
	CGAUUGGUGCUCGUCGGUGAC
	UACGGCCUGAUGACAUCCAC
	UUGAACUAAGUAGGGUCGGAG
	UGGACGAGGAUGUGCAGCUGC
	UUAUAUUAUGGGACAGAAGGA
	CUUAUAUUUUGGGACGGAGGU
	UCAGUGCAAUCCCUCUGGAAU
	UGUAGAUACUCCCUAAGGCU
	UUGGAAUUACUUGUCUCGGAU
	GGCACUGCCGUACUGUCCGGACA
	UUCUGAAAGGUUUGAAGCGAAU
	UUCUGAAAGGCUUGAAGCAAAU
	UACCGAUUCCAGAAGGAUUUGC
[truncated: 885 more rows]
