# Supplementary material for: Identification and Comparative Analysis of microRNA in Wheat (Triticum aestivum L.) Callus Derived from Mature and Immature Embryos during In vitro Culture
Source: Front Plant Sci. 2016 Aug 30;7:1302. doi: 10.3389/fpls.2016.01302 (PMC5003897; doi:10.3389/fpls.2016.01302)
Supplement: Table S5 — Detailed information of the differentially expressed known and novel miRNAs during callus development. Detailed information includes sequences, abundance, and fold change of differentially expressed miRNAs. [file Table5.XLSX]

## Sheet: S5-1 Known
	Transcripts per million (TPM)						Fold-change(log2 IME/ME)			Fold-change(log2 IME/IME)		Fold-change(log2 ME/ME)
miRNA name	ME3	ME6	ME15	IME3	IME6	IME15	IME3/ME3	IME6/ME6	IME15/ME15	IME6/IME3	IME15/IME6	ME6/ME3	ME15/ME6
tae-miR397-5p	46.8077	157.402	53.5701	8.99479	60.0486	151.218	-2.37958	-1.39025	1.49713	2.73897	1.33243	1.74963	-1.55495
tae-miR9654b-3p	40.1689	52.3384	28.6507	31.8629	50.8944	77.0155			1.42658
tae-miR1127b-3p	2.6051	2.221	1.46585	2.05813	4.87108	3.78288		1.13303	1.36775	1.24291
tae-miR1137b-5p	2.35299	2.89696	3.73125	2.13436	3.77928	1.84294			-1.01765		-1.0361
tae-miR9772	579.172	602.375	841.531	492.427	741.664	388.472			-1.1152
tae-miR9776	6.38669	12.8432	7.59576	8.68989	11.7578	3.39489			-1.16183		-1.79218	1.00786
tae-miR9652-3p	2.68913	1.35191	2.53192	2.05813	2.77148	1.06696		1.03565	-1.24672		-1.37714
tae-miR531	3.02527	3.18666	5.8634	0.533589	1.67968	2.42492	-2.50327		-1.2738	1.65439
tae-miR171a	2.68913	2.12444	5.06384	5.03099	4.70311	1.93994		1.14653	-1.38422		-1.27761		1.25315
tae-miR169	0.336142	0.193131	0.266518	0.152454	0.503905	0.096997	-1.1407	1.38357	-1.45822	1.72478	-2.37714
tae-miR395a	0.0840354	0.096565	0.266518	0.228681	0.0839841	0.096997	1.44427		-1.45822	-1.44515			1.46466
gma-miR393j	7.05897	5.89049	5.33036	11.5865	8.90232	1.74594			-1.61023		-2.35017
tae-miR9670-3p	9.07582	8.69088	5.99665	8.91857	3.1914	1.74594		-1.44532	-1.78015	-1.48262
tae-miR5049-3p	0.336142	1.44848	1.59911	0.304908	0.671873	0.387987		-1.10828	-2.04319	1.13981		2.1074
tae-miR9664-3p	253.955	278.301	275.713	22.1059	81.2126	57.3251	-3.52207	-1.77687	-2.26593	1.87728
tae-miR9774	0.420177	1.35191	1.99889	1.44831	0.755857	0.29099	1.78531		-2.78015		-1.37714	1.68594
tae-miR9778	12.2692	8.20806	8.26206	5.25967	5.12303	1.06696	-1.22199		-2.95299		-2.26348
tae-miR9661-5p	2.77317	4.34544	8.79509	2.28681	3.61132	0.969968			-3.18069		-1.89652		1.0172
tae-miR9657b-5p	0.252106	0.193131	0.799554	1.90568	1.76367	0.872971	2.9182	3.19093			-1.01457		2.04962
tae-miR9775	0.0840354	0.289696	1.46585	1.37209	1.67968	0.969968	4.02923	2.53558				1.78547	2.33912
tae-miR1117	1.68071	0.772523	1.33259	2.43927	3.52733	0.872971		2.19093			-2.01457	-1.12142
tae-miR444a	0.0840354	0.096565	0.133259	0.457362	0.419921	0.193994	2.44427	2.12054			-1.1141
tae-miR6201	5.63037	4.05575	1.99889	12.425	14.6132	1.64895	1.14194	1.84924			-3.14766		-1.02077
tae-miR9782	1.51264	1.54505	1.99889	4.19249	5.37498	2.03693	1.47074	1.79861			-1.39986
tae-miR9660-5p	0.588248	0.482827	0.399777	0.457362	1.5957	0.29099		1.72461		1.80278	-2.45515
tae-miR9658-3p	3.86563	2.8004	2.53192	4.87853	8.73435	3.2009		1.64107			-1.44822
tae-miR9663-5p	1.51264	0.772523	0.666295	1.82945	2.35156	1.26096		1.60597
zma-miR156k-5p	2.77317	5.31109	4.93058	8.68989	14.6132	3.39489	1.6478	1.46019			-2.10584
tae-miR171b	0.420177	0.482827	1.86563	1.21963	1.25976	2.32792	1.53738	1.38357					1.95008
tae-miR167b	1.4286	0.675958	1.33259	1.677	1.67968	1.06696		1.31318				-1.0796
sbi-miR1432	5.29352	4.04888	3.59799	13.862	9.91013	4.07387	1.38883	1.29138			-1.2825
tae-miR1137a	1.76474	1.73818	1.46585	3.6589	4.19921	1.06696	1.05195	1.27254			-1.9766
tae-miR399	0.504212	1.44848	0.533036	5.10721	3.44335	0.775975	3.34043	1.24927			-2.14973	1.52244	-1.44224
tae-miR7757-5p	3911.18	7299.28	9247.78	4527.2	16852.8	17156.7		1.20717		1.8963
tae-miR9672b	7.47915	6.66301	16.1243	8.84234	15.3691	8.92371		1.20579					1.27499
rco-miR156c	210.341	361.734	390.715	500.507	767.783	283.522	1.25066	1.08577			-1.43724
tae-miR156	246.56	423.246	482.531	579.554	877.634	354.523	1.23301	1.05212			-1.30774
tae-miR1136	166.642	119.644	82.6206	221.287	238.767	85.3572		0.996848			-1.48402
ata-miR396b-5p	10140.3	12059.3	4155.42	3345.76	5992.35	4647.89	-1.59969	-1.00895					-1.53708
tae-miR1120b-3p	4.45388	10.2359	4.79732	3.12531	4.95506	3.2009		-1.04667				1.20051	-1.09334
tae-miR159a	1325.49	1886.69	1430	723.166	788.443	1241.85		-1.25878
mdm-miR171i	13.5297	19.7959	30.2498	0.533589	7.22263	16.2955	-4.66426	-1.4546		3.75872	1.17387
vvi-miR171e	546.902	1025.14	469.205	609.512	287.73	356.366		-1.83303		-1.08294			-1.12753
tae-miR9657a-3p	0.252106	0.482827	0.399777	0.686044	0.839841	0.678978	1.44427
tae-miR164	30.1687	51.2762	28.5174	76.0746	71.8064	29.778	1.33436				-1.26986
tae-miR1139	2.18492	2.5107	1.86563	4.8023	4.87108	3.49188	1.13615
hvu-miR1120	12.9415	22.3066	13.7257	5.86948	14.6972	11.0576	-1.14069			1.32424
tae-miR9773	323.284	464.286	471.604	131.644	315.36	362.089	-1.29616			1.26036
tae-miR9653b	5.12616	5.60079	7.19599	1.90568	5.54295	4.36486	-1.42757			1.54035
tae-miR6197-5p	0.252106	0.482827	0.133259	0.076227	0.251952	0.193994	-1.72566			1.72478			-1.85727
tae-miR408	10.0842	32.7357	48.9061	2.59172	22.5917	65.6668	-1.96012			3.12381	1.53937	1.69876
tae-miR398	2.94124	2.99353	4.79732	0.533589	3.61132	6.78978	-2.46262			2.75872
tae-miR9779	4.87405	3.66948	8.26206	3.73513	3.86327	10.5726					1.45244		1.17092
tae-miR9777	22.1013	34.2807	46.9072	14.3307	19.9882	40.5447					1.02036
tae-miR9679-5p	4.87405	8.20806	6.12991	6.40307	14.9492	7.95374				1.22323
tae-miR9678-3p	139.667	139.344	43.0427	149.939	189.972	24.2492					-2.96978		-1.69481
tae-miR9675-3p	10.2523	5.21453	2.2654	9.07102	3.86327	1.35796				-1.23144	-1.50839		-1.20277
tae-miR9674b-5p	2227.36	2379.66	2974.07	1363.17	2798.27	2710.77				1.03757
tae-miR9673-5p	7.31108	8.78745	7.59576	9.45216	12.6816	6.30479					-1.00822
tae-miR9669-5p	16.8071	22.6929	11.86	21.7247	39.8085	9.40869					-2.08101
tae-miR395b	0	0.193131	0.266518	0.990952	0.335936	0.193994				-1.56063
tae-miR319	527.406	599.188	209.75	422.45	565.381	294.288							-1.51434
tae-miR1130b-3p	1.93281	2.89696	1.06607	3.27776	2.51952	0.969968					-1.37714		-1.44224
tae-miR1121	4.11773	3.47635	4.79732	3.04908	6.21482	2.52192				1.02734	-1.30119
tae-miR1120a	0.336142	0.869088	0.932813	0.381135	1.09179	0.581981				1.51833		1.37043
bdi-miR1878-3p	10.9246	32.8322	50.1054	15.093	40.0604	89.916				1.4083	1.1664	1.58753
ata-miR319-3p	5.71441	8.20806	8.39532	2.89663	9.32224	10.6697				1.6863
aly-miR166c-3p	354.377	290.758	112.87	372.674	302.091	58.8771					-2.3592		-1.36515

## Sheet: S5-2 Novel
		Transcripts per million (TPM)						Fold-change(log2 IME/ME)			Fold-change(log2 IME/IME)		Fold-change(log2 ME/ME)
miRNA name	Sequence	ME3	ME6	ME15	IME3	IME6	IME15	IME3/ME3	IME6/ME6	IME15/ME15	IME6/IME3	IME15/IME6	ME6/ME3	ME15/ME6	Name provided by the reference	Reference
novel-m0414_3p	aacugcaguugccauccacaacgu	2.02	5.79	1.47	5.95	6.21	6.79	1.55853		2.20759			1.51921	-1.97775	wheat-miR-567	Ma et al (2015)
novel-m0126_3p	accgggacuaaugugaauauugcc	2.35	2.51	1.07	14.03	17.55	4.85	2.57778	2.80571	2.18037		-1.85541		-1.23008
novel-m0057_5p	aauaaacccggaacggagacuacc	10.42	9.27	6	39.1	64.5	23.38	1.90781	2.79866	1.96224		-1.46402
novel-m0773_3p	acuuugggucuauaguacgcagcc	3.86563	5.31109	1.46585	5.48835	8.06247	5.72281			1.96499				-1.85727
novel-m0181_3p	auggaugugauuguuuggaucugc	1.93	1.74	1.47	6.63	5.04	5.24	1.78041	1.53434	1.83375
novel-m0806_3p	uugagucaucuauuuuagaacgga	1.68	2.03	1.07	4.12	4.45	3.69	1.29418	1.13233	1.78601
novel-m0580_5p	auuacucgucgcagaaaugaaugu	1.85	2.9	1.6	4.88	5.63	5.33	1.39936		1.73606
novel-m0220_3p	aaaaagucccuggaaccaaacacc	1.68	1.45	1.2	5.41	8.82	3.59	1.68717	2.60473	1.58095		-1.29679
novel-m0493_3p	aaaaagucccuggaaacaaacacc	1.34	2.03	1.87	8.38	12.35	5.53	2.64472	2.60496	1.56424		-1.15916
novel-m0660_3p	guuuggauugugacuauauuugcc	2.35	1.64	0.67	5.18	5.63	1.94	1.14029	1.77944	1.53382		-1.53708		-1.29146
novel-m0411_5p	uugucgcugauuuaguac	1.43	1.06	0.67	0.61	1.51	1.84	-1.2282		1.46778	1.30767
novel-m0062_5p	aauuacuaagucagugugcaacgc	2.61	6.47	4.93	14.25	15.62	13.39	2.44884	1.27156	1.4415			1.30972
novel-m0201_3p	caaguauuuccggacggagggagu	2.52	5.79	2.13	7.78	7.56	5.43	1.62635		1.3501			1.20014	-1.44271
novel-m0365_3p	aaaaaacgucuuacauuauagga	1.26	1.06	0.67	1.68	1.43	1.65			1.30023
novel-m0292_5p	agaugacucaacuuuauacuaacu	1.85	2.7	1.47	2.29	2.69	3.49			1.24741
novel-m0087_5p	auaggauuguaaaacaaauggggc	4.2	7.53	3.2	24.77	26.37	7.37	2.56013	1.80818	1.20359		-1.83916		-1.23458
novel-m0654_5p	auuacuugucuuggaaaugaaugu	1.76	2.22	1.6	2.82	3.19	3.59			1.16591
novel-m0310_3p	aguauuucgguauagagggagu	0.84	1.35	0.93	0.38	0.5	2.04	-1.14439	-1.43296	1.13327		2.02857
novel-m0470_5p	auauaagacguuuuuugacacu	1.43	1.55	0.67	1.75	3.53	1.45		1.1874	1.11382	1.01231	-1.28362		-1.21004
novel-m0713_3p	uuucuucgacaaguauuuu	5.04212	2.70383	2.13214	1.29586	2.93944	4.46185	-1.96012		1.06534	1.18163
novel-m0354_3p	aaauauuuaggaacggaggga	0.84	1.74	1.6	2.06	2.52	3.3	1.29418		1.04439			1.05063
novel-m0033_3p	ucuccccugcggcacgcacaucu	22.27	20.28	11.59	6.94	6.47	5.43	-1.68209	-1.64822	-1.09386
novel-m0522_5p	uuccaaaauagaugacucaac	7.82	6.76	7.46	5.56	8.9	3.49			-1.09595		-1.35058
novel-m0383_5p	uagaugacucaacuuuguacu	10.25	6.37	7.73	9.99	13.35	3.59		1.06747	-1.10648		-1.89478
novel-m0331_3p	ucgacugagacuuaacgaagu	1.09	1.64	1.47	2.29	2.44	0.68	1.07102		-1.11221		-1.84327
novel-m0283_5p	uccguucuaaaauagaugacucaa	1.76	1.35	1.07	3.89	2.86	0.48	1.1442	1.08306	-1.1565		-2.57491
novel-m0860_3p	aucuagacaaauccaagacaagua	2.18	3.38	6.26	4.8	6.3	2.62	1.13871		-1.2566		-1.26579
novel-m0524_5p	uaagugacucaaguuuguacu	1.34	1.93	2.13	3.05	5.04	0.87	1.18658	1.38482	-1.29177		-2.53434
novel-m0545_3p	uugagugacaauuaauaugga	1.68	0.77	1.33	2.9	2.1	0.48		1.44746	-1.47032		-2.12928	-1.12553
novel-m0727_5p	uuccuaaauauaagucuuuga	3.87	3.38	2	2.21	3.61	0.68			-1.55639		-2.40839
novel-m0123_5p	cuccguucuaaaauagaugac	1.93	1.35	2	2.52	2.44	0.68			-1.55639		-1.84327
novel-m0717_5p	ugagaugauaucgcuccauac	0.59	0.97	3.86	0.76	2.27	1.26		1.22664	-1.61518	1.57862			1.99254
novel-m0743_3p	uuuaggaacggagggaguaga	1.26	2.7	2.13	1.83	1.34	0.68		-1.01073	-1.64725			1.09954
novel-m0631_3p	uguucugaagaaacugucacc	2.86	1.26	1.6	3.43	3.19	0.48		1.34013	-1.73697		-2.73245	-1.18259
novel-m0661_5p	uggacgaggaugugcagcugc	80.25	160.78	65.83	80.27	67.69	16.1		-1.24807	-2.03168		-2.07188	1.00251	-1.28827	Tae-44	Han et al (2014)
novel-m0837_5p	ccuggcucccuguaugccacu	1.18	2.22	4.4	2.21	1.01	0.87		-1.13999	-2.33269	-1.12969			0.986944
novel-m0255_5p	uugagacgagaucuccccaua	61.93	83.14	65.03	24.01	35.44	6.98	-1.367	-1.23016	-3.21981		-2.34408
novel-m0163_3p	auuuugaugacaaguauuuccgga	2.35	0.77	1.73	6.1	5.12	2.04	1.37615	2.73321			-1.32757	-1.60973	1.16784
novel-m0413_5p	uugucgcagaaauggauguauc	4.54	2.41	2.8	14.94	13.86	3.01	1.71842	2.52382			-2.20309
novel-m0874_3p	uaaaaagucccugaaccaaacacc	2.61	2.8	4.13	9.76	15.2	4.85	1.90283	2.44057			-1.64801			wheat-miR-681	Ma et al (2015)
novel-m0231_5p	uugucgcucaaacggauguauc	1.76	1.06	2	4.88	4.79	1.75	1.47131	2.17596			-1.45267
novel-m0301_5p	aaaagaauucuaugagaccagguc	2.52	3.19	3.06	12.43	14.19	4.95	2.30233	2.15325			-1.51937
novel-m0703_3p	uuugaggguucuagucuuugc	2.35	1.06	1.33	4.57	4.7	1.55		2.1486			-1.60039	-1.1486
novel-m0317_3p	auguuacuagucuauguuacuacc	6.81	3.57	3.06	10.75	13.77	3.2		1.94753			-2.10538			wheat-miR-556	Ma et al (2015)
novel-m0659_3p	aguggcaauucugggagaagcugg	1.01	0.48	1.07	2.44	1.76	0.68	1.27253	1.87447			-1.37197	-1.07325	1.1565
novel-m0050_5p	uuacucgucgugguuuuaguuc	1.93	2.32	1.73	6.63	8.23	1.26	1.78041	1.82677			-2.70747
novel-m0835_3p	acgacgaguaaaucggaacggagg	0.59	0.48	0.67	1.83	1.68	0.68	1.63306	1.80736			-1.30485
novel-m0655_5p	uuuuugacacuaguguagugu	4.87	2.51	1.47	8.54	8.48	2.04		1.75638			-2.0555
novel-m0430_3p	aaaguugagacacuuauuuugaga	3.36	2.32	2.53	10.14	7.56	2.04	1.59353	1.70426			-1.88982
novel-m0143_5p	uucgccggucgcgcguucc	2.52	3.28	6.13	15.02	10.41	4.95	2.57447	1.66534			-1.07247
novel-m0849_3p	aguugagucaucuauuuugaaacg	0.92	0.77	1.87	2.44	2.35	2.33	1.40718	1.60973					1.28011
novel-m0106_3p	agacaaguaauuccgaacggaggg	3.03	4.15	4.4	11.66	12.51	4.17	1.94418	1.5919			-1.58496
novel-m0613_3p	aaguugagucaucuauuuugg	1.85	1.55	3.06	1.22	4.54	2.13		1.55042		1.89581	-1.09184
novel-m0691_5p	auucuugucuuagauuugucuaga	6.64	6.37	6.93	21.8	18.64	9.99	1.71507	1.54904						wheat-miR-416	Ma et al (2015)
novel-m0762_3p	auaggauuguaaaacaaaugaggc	2.27	2.51	2	5.95	6.97	2.33	1.3902	1.47347			-1.58083
novel-m0646_3p	aaggucuuauaaaagugaacagag	1.18	2.51	2.4	4.88	6.89	3.2	2.04809	1.45682			-1.10643	1.0889
novel-m0032_3p	ucuaagacaacuaauuuggga	1.76	0.97	0.93	1.6	2.6	1.45		1.42246
novel-m0130_3p	auuuccgagacaaguaauucc	8.66	6.37	4.4	23.86	16.63	2.81	1.46282	1.38357			-2.56515
novel-m0574_3p	uaauaaagcacggauugacu	14.96	11.01	4.4	20.81	28.47	3.3		1.37063			-3.1089		-1.32324
novel-m0194_5p	ugcaucauuuggaacucgc	11.09	7.05	9.59	11.89	17.64	11.93		1.32316
novel-m0520_3p	aaaaagucccuaggaaccaaacgg	1.85	3.09	4.13	6.02	7.64	3.69	1.70224	1.30597			-1.04995
novel-m0360_3p	auccguaucuagacaaaucuaaga	3.95	6.76	7.86	14.79	16.71	9.89	1.9047	1.30562
novel-m0776_3p	uuuccgcgacaaguaauuccg	2.1	2.12	1.47	4.27	4.96	2.23	1.02385	1.22628			-1.1533
novel-m0805_3p	uuagacuagugucauaugcauga	2.18	1.16	0.8	2.13	2.69	1.16		1.21348			-1.21348
novel-m0856_3p	aauaggauuguaaaacaaaugggg	1.18	1.45	1.2	3.89	3.36	1.45	1.72098	1.21241			-1.21241
novel-m0042_5p	auaauauaagaacguuuuuga	1.93	1.06	1.87	0.76	2.44	1.75	-1.34453	1.20282		1.68281
novel-m0223_3p	augacacuagucuaaguuacuacc	1.09	1.26	0.8	1.68	2.86	1.36		1.18259			-1.07241
novel-m0868_3p	uuuauucauuuugaugacaagua	2.52	3.28	2.13	5.95	7.39	2.52	1.23947	1.17188			-1.55215
novel-m0602_5p	aaauauuggcuagagauugguugc	1.01	1.83	1.2	5.11	4.12	1.16	2.33897	1.1708			-1.82852			wheat-miR-394	Ma et al (2015)
novel-m0642_3p	auccuuuuuauccauuuugaugac	1.26	0.87	0.93	1.3	1.93	0.48		1.14951			-2.00749
novel-m0861_5p	uagagauuucaauauggacuacau	8.82	5.12	2	11.13	11.34	2.91		1.14721			-1.96233		-1.35614
novel-m0266_5p	aauuuuugucuuagauuuguc	1.18	1.16	1.73	1.14	2.52	1.26		1.1193		1.14439	-1
novel-m0658_3p	cuuuuauuugugcucuuuggcauc	2.77	3.77	3.2	7.93	8.15	5.82	1.51744	1.11224
novel-m0228_5p	uuacuugucuuagauuugucuaga	4.62	3.28	3.2	7.7	6.97	3.98		1.08746
novel-m0351_5p	auaauauaagagcguuuuugacac	10.67	11.11	8.13	13.8	23.01	9.12		1.0504			-1.33516			wheat-miR-284	Ma et al (2015)
novel-m0528_5p	acuugucuuagauuugucuaga	2.02	1.26	1.33	2.74	2.6	1.94		1.04509
novel-m0167_5p	ucccuccguucggaauuacuuguc	3.11	3.48	2.13	5.49	7.05	3.78		1.01854
novel-m0676_5p	uuuucuagauacggauguauc	4.03	3.28	1.73	7.78	6.63	2.04		1.01531			-1.70044
novel-m0364_5p	acuuuuucuacagggacuagaaaa	1.6	2.41	2.4	3.51	4.87	3.3	1.1334	1.01489
novel-m0854_5p	auaauguaagacguuuuuugacac	3.61	4.25	2	6.56	8.57	3.59		1.01183			-1.25531		-1.08746
novel-m0059_3p	aaaugauuugaaaauuggagc	3.11	9.08	7.6	2.67	4.12	6.69		-1.14005				1.54578
novel-m0640_5p	ugggcucuauauuaugag	3.11	7.63	9.99	3.89	2.27	6.21		-1.74899			1.4519	1.29477		wheat-miR-622	Ma et al (2015)
novel-m0814_3p	agacaaguaauucggaacggaggg	0.42	2.03	1.07	2.9	2.94	1.75	2.78759					2.27302
novel-m0842_3p	acgacgaguaauuuggaacggagg	0.67	1.93	2.27	3.74	3.11	2.04	2.48081					1.52637
novel-m0068_3p	ucaaaaaacgucuuacauuaugga	0.42	1.16	2.13	2.21	2.1	2.33	2.39559					1.46566
novel-m0748_3p	uauuaguuuacggagggaguacu	0.5	1.26	0.67	2.13	1.6	0.78	2.09085				-1.03653	1.33342
novel-m0412_5p	gauggcaaauguaguuguaaaagc	0.59	1.16	1.33	2.36	1.68	1.16	2
novel-m0627_3p	aagacaagaauuuugggacggagg	8.15	12.07	7.06	32.02	23.01	6.6	1.9741				-1.80172
novel-m0080_3p	cuuacauuaugggacggagggagu	0.5	1.26	1.07	1.83	1.26	0.58	1.87184				-1.1193	1.33342
novel-m0251_3p	aucuauuuuggaacggaggga	0.92	3.57	1.6	3.05	4.12	3.1	1.7291					1.95622	-1.15785	wheat-miR-263	Ma et al (2015)
novel-m0816_3p	uuuauauuaguuuacagagggagu	0.59	2.7	0.93	1.75	1.76	0.78	1.56857				-1.17403	2.19417	-1.53766
novel-m0303_3p	uuuuacacaagccacaaaaaacgu	0.5	2.7	1.33	1.3	1.6	1.16	1.37851					2.43296	-1.02153
novel-m0674_3p	caaguauuuucggacggagggagu	3.11	6.47	2.27	7.85	6.72	3.69	1.33578					1.05685	-1.51107
novel-m0730_3p	caaguaauuccgaacggagggagu	3.95	5.89	5.2	9.45	9.49	7.08	1.25846
novel-m0090_5p	auuacuugucgcgaaaauggaugu	1.93	3.57	1.73	4.57	6.38	2.52	1.24359				-1.34013		-1.04515
novel-m0196_3p	ucuaagacaagaauuuuggga	2.27	2.7	1.07	5.18	4.7	1.07	1.19026				-2.13505		-1.33535
novel-m0803_5p	cuccguuccaaaauagauga	0.5	0.68	2.13	1.14	0.67	1.07	1.18903						1.64725
novel-m0264_3p	uucuacagggacuagaaaaagacu	1.01	1.74	1.07	2.29	3.36	0.87	1.18099				-1.94937
novel-m0883_3p	caaaaaacgucuuacauuauggga	3.36	5.99	6.13	6.94	9.66	10.48	1.04647
novel-m0829_3p	aaguaauuccgaacggagggagu	1.93	3.09	2.27	3.96	4.37	3.2	1.0369
novel-m0597_5p	auuacuugucguagaaauggaugu	8.49	9.37	8.4	17.38	16.88	9.7	1.03359
novel-m0757_5p	aauuacuugucuuagauuugu	1.01	1.35	1.33	2.06	1.6	0.78	1.02829				-1.03653
novel-m0216_5p	uuccucuguaaacuaauauaaga	1.51	3.28	2.53	3.05	3.95	1.36	1.01426				-1.53825	1.11915
novel-m0571_5p	ucugauuuacucgucgugguu	1.6	2.32	1.47	0.53	1.76	0.97	-1.59401			1.73151
novel-m0729_5p	aauguaagacguuuuuugacacu	6.22	7.05	4.13	10.9	10.25	3.59					-1.51357			wheat-miR-385	Ma et al (2015)
novel-m0327_3p	acaaguauuuucggacggagg	1.09	1.74	0.8	1.45	1.93	0.87					-1.14951		-1.12102	wheat-miR-237	Ma et al (2015)
novel-m0649_5p	cuccguuccaaaauagaugac	21.26	18.73	29.32	17.3	32.67	16.3					-1.00309			wheat-miR-224	Ma et al (2015)
novel-m0598_5p	uccgucccauaauauaagagc	3.45	5.6	4	4.57	10.08	4.36				1.14123	-1.2091			wheat-miR-206	Ma et al (2015)
novel-m0875_5p	auuacuugucucgaaaaugga	69.25	47.61	23.32	51.07	44.34	14.16					-1.64679		-1.0297
novel-m0836_5p	ucaaauggauguaucuagcac	2.86	2.22	1.73	1.52	2.6	1.07					-1.2809
novel-m0811_5p	uuucaaaauagaugacucaacuuu	6.39	4.73	3.2	7.09	8.9	3.98					-1.16104
novel-m0794_5p	uccguuccaaaauagaugacu	4.45	3.86	3.6	4.04	5.29	2.33					-1.18294
novel-m0759_5p	uuaaauggauguaucuagcac	3.45	2.61	2.13	2.29	3.53	1.26					-1.48624
novel-m0687_5p	uuuuagagauuucaauacgga	1.09	1.16	0.8	1.45	2.1	0.78					-1.42884
novel-m0648_3p	aauuugaacuaaaaccacga	0.92	0.68	0.67	0.99	1.34	0.39					-1.78069
novel-m0576_5p	aauacuugucggagaaaugga	3.87	8.79	8.26	4.95	6.8	7.08						1.18353
novel-m0557_5p	uuugaccauaaauuuaacc	8.4	7.82	4.66	4.57	10.25	3.3				1.16536	-1.63509
novel-m0556_5p	auaagugucguugauuuaguac	1.6	1.16	0.8	1.83	1.93	0.68					-1.50499
novel-m0555_5p	uuagagauuccacuaugaacu	5.38	3.77	0.93	5.95	6.05	1.16					-2.38281		-2.01926
novel-m0551_5p	uagaugacccaauuuuguacu	1.85	1.74	1.2	3.58	3.19	1.45					-1.1375
novel-m0492_5p	auaagaacguuuuuggcac	57.82	93.96	119.8	30.34	130.93	87.69				2.1095
novel-m0319_5p	ugucccauaauauaagaacgu	0.84	1.55	3.2	0.84	2.02	3.39				1.26589			1.0458
novel-m0306_5p	aaauauaagagcguuuagauc	2.02	2.41	2.93	1.14	2.77	2.91				1.28085
novel-m0294_5p	cuccguccggaaauacuuguc	3.95	4.54	3.86	3.43	5.04	2.52					-1
novel-m0289_3p	aaacguucuuauauuuuggga	0.67	2.32	2.53	0.99	2.27	1.75				1.19719		1.79189
novel-m0287_3p	auuucugcgacaaguaauucc	6.89	4.54	3.06	4.04	5.79	1.65					-1.8111
novel-m0234_5p	uuccaaaauagaugacuuaacuuu	1.76	1.83	1.33	2.29	2.94	1.26					-1.22239
novel-m0190_5p	auuacuugucgcagaaaugga	11.51	14.68	10.13	14.71	17.38	5.63					-1.62622
novel-m0154_5p	uuccaaaauagaugacucaacuuu	18.66	17.77	10.53	21.57	24.19	9.31					-1.37756
novel-m0144_3p	uauuucgguacagagggagua	0.5	1.06	0.8	0.53	1.34	0.78				1.33817		1.08406
novel-m0038_5p	uaagugacucaacuuuguacu	3.19	3.19	3.46	6.17	5.71	2.23					-1.35645
novel-m0014_5p	uucgucggacgagcgugccu	12.27	20.66	15.59	9.99	29.56	27.06				1.56509

## Sheet: S5-3 Candidate
		Transcripts per million (TPM)						Fold-change(log2 IME/ME)			Fold-change(log2 IME/IME)		Fold-change(log2 ME/ME)
miRNA name	Sequence	ME3	ME6	ME15	IME3	IME6	IME15	IME3/ME3	IME6/ME6	IME15/ME15	IME6/IME3	IME15/IME6	ME6/ME3	ME15/ME6	Name provided by the reference	Reference
novel-m0680_3p	acuaaagggucguuacuaaugccu	6.47	9.75	3.2	35.6	29.65	9.12	2.46004	1.60456	1.51096		-1.70093		-1.60733
novel-m0770_5p	aacuacaaucugaggcuu	1.76	4.92	5.33	1.68	2.6	14.36			1.42985		2.46547	1.48308
novel-m0621_5p	uaccgaaauacuuguaguugag	99.67	131.52	105.54	62.43	126.14	236.38			1.16332	1.01471
novel-m0790_3p	uuagaaucuaacucuaacc	5.46	2.7	0.67	6.25	5.96	1.45		1.14235	1.11382		-2.03926	-1.01594	-2.01073
novel-m0807_5p	aauguaagacguuuuuuugacacu	1.09	1.26	0.8	2.67	2.44	1.65	1.29251		1.04439
novel-m0788_5p	uuugaccaaguuuguagagaa	13.61	18.25	14.79	6.56	8.06	7.08	-1.0529	-1.17904	-1.0628
novel-m0615_3p	uugccauaggcauagcccug	1.85	1.26	4.26	2.13	1.43	1.36			-1.64725				1.75743
novel-m0219_5p	uacggcaaagccgucggcaua	1.09	0.87	1.07	0.84	1.85	0.19		1.08844	-2.49354	1.13906	-3.28345			wheat-miR-590	Ma et al (2015)
novel-m0513_5p	auaauguaagacuuuuuugacacu	1.01	0.48	0.93	0.69	2.94	0.68		2.61471		2.09115	-2.11221	-1.07325
novel-m0174_5p	uucucgagauucaaguuugacc	2.02	1.35	0.93	4.19	4.87	0.87	1.05259	1.85096			-2.48483
novel-m0316_3p	acuaaagggucguuacuaaagcc	5.29	6.57	3.73	21.88	19.9	5.24	2.04827	1.5988			-1.92513
novel-m0822_3p	aaaaaaacgucuuacauuaugaga	1.01	0.77	1.33	2.21	2.27	1.94	1.12969	1.55976
novel-m0345_3p	agaugcuuugugauuugugaaugc	20.59	18.15	19.19	35.6	44.68	18.82		1.29966			-1.24736
novel-m0465_5p	auauuaauugucgcugauuuagu	1.18	1.45	0.8	1.37	3.28	1.07		1.17764		1.25952	-1.61609
novel-m0053_5p	gucgcucaaauggauguaucuagc	1.34	1.35	1.33	3.13	2.94	2.04	1.22393	1.12286
novel-m0400_5p	uuugguuuguaggaauggauuc	3.95	3.38	2.67	4.5	7.22	1.84		1.09498			-1.97229
novel-m0603_3p	aguugggucaucuauuuugga	1.34	2.8	1.2	0.99	1.34	1.75		-1.06319	s			1.06319	-1.22239
novel-m0606_3p	aagacacuuauuuugggacggagg	0.76	1.93	1.2	2.74	2.18	1.65	1.85011					1.34453
novel-m0608_5p	auuacuugucgcugaaauggaugu	1.93	4.15	2.93	6.86	6.8	2.52	1.82961				-1.43211	1.10451
novel-m0071_3p	uuugucuuuuuugcugagagcugc	1.34	1.74	0.8	4.5	3.11	0.78	1.74769				-1.99537		-1.12102
novel-m0736_3p	ucuuauacugugggacggagg	0.67	1.16	0.53	2.13	1.93	0.68	1.66862				-1.50499		-1.13006	Tae-17	Han et al (2014)
novel-m0151_5p	aauguaagacauuuuuugacacu	1.43	1.83	1.2	3.35	3.36	1.84	1.22815
novel-m0678_3p	uuuuugccgagagcugcucag	0.76	1.16	1.07	1.75	1.34	0.68	1.20328
novel-m0137_3p	aaaaagacuuauauuuagaaacgg	4.2	8.01	3.33	8.61	8.06	6.3	1.03562						-1.26628
novel-m0483_5p	uaaugucacagagcaacacuu	2.44	2.9	3.2	0.91	4.62	3.3	-1.42294			2.34395
novel-m0480_5p	auauaagaacguuuuugacac	11.01	7.44	7.73	4.04	12.43	9.51	-1.44639			1.6214
novel-m0185_5p	uauaagaacguuuuugacacu	48.82	33.99	30.12	15.93	41.82	37.05	-1.61573			1.39245
novel-m0890_5p	uaccgaaauacuuguaguu	2.02	1.16	1.73	0.61	1.43	2.42	-1.72747			1.22913
novel-m0221_5p	ugcagccaaggaugacuugcc	3.78	1.93	2.27	0.84	2.86	1.36	-2.16993			1.76755	-1.07241
novel-m0094_3p	uaagacaagaauuuugggac	4.12	3.09	1.33	6.56	5.88	0.78					-2.91427		-1.21618
novel-m0162_3p	uuaagacaagaauuuugggacgga	7.06	6.57	3.06	12.73	11.67	3.2					-1.86666		-1.10236
novel-m0259_5p	ugcagcgccggugaaccgcuc	0.92	2.03	3.2	0.84	3.28	1.94				1.96523		1.14177
novel-m0324_3p	uuuguccaggacacauacagu	3.28	2.7	2.27	2.36	4.12	2.04					-1.01408
novel-m0325_3p	uuuguccaggacacauacagu	3.28	2.7	2.27	2.36	4.12	2.04					-1.01408
novel-m0449_3p	uuuuuuguccaggacacauac	4.71	5.31	2.4	3.66	5.88	4.27							-1.14568
novel-m0533_5p	uaccgaaauacuuguaguug	9.5	14.2	20.12	6.56	8.99	23.47					1.38442
novel-m0176_3p	uuuccgcgacaaguaauuucg	4.62	4.15	2.4	6.17	7.56	2.33					-1.69806
