# Supplementary material for: Identification and Comparative Analysis of microRNA in Wheat (Triticum aestivum L.) Callus Derived from Mature and Immature Embryos during In vitro Culture
Source: Front Plant Sci. 2016 Aug 30;7:1302. doi: 10.3389/fpls.2016.01302 (PMC5003897; doi:10.3389/fpls.2016.01302)
Supplement: Table S6 — Target annotation of the differentially expressed known and novel miRNAs. Categorization of miRNA-target genes was performed according to cellular components, molecular functions, and biological processes. [file Table6.xlsx]

## Sheet: S6-1
miRNA	Target-ID	COG_class	COG_class_annotation	GO_annotation	KEGG_annotation	nr_annotation
novel-m0890_5p	Traes_5DS_68DBDBC16	[D]	Cell cycle control, cell division, chromosome partitioning	Cellular Component: intracellular part (GO:0044424);;	--	hypothetical protein F775_43634 [Aegilops tauschii]
novel-m0883_3p	Traes_5DL_A6EECBC04	--	--	Molecular Function: calmodulin binding (GO:0005516);; Cellular Component: plastid (GO:0009536);; Biological Process: endoplasmic reticulum unfolded protein response (GO:0030968);; Biological Process: defense response by callose deposition (GO:0052542);;	--	hypothetical protein OsI_12183 [Oryza sativa Indica Group]
novel-m0874_3p	Traes_5DS_CB04CF707	--	--	Molecular Function: metal ion binding (GO:0046872);;	--	Zinc finger CCCH domain-containing protein 65 [Aegilops tauschii]
novel-m0868_3p	Traes_1BL_8E4911A3C	--	--	Molecular Function: DNA binding (GO:0003677);; Molecular Function: sequence-specific DNA binding transcription factor activity (GO:0003700);; Cellular Component: nucleus (GO:0005634);; Biological Process: regulation of transcription, DNA-templated (GO:0006355);; Cellular Component: plastid (GO:0009536);;	--	Ethylene-responsive transcription factor ERF098 [Aegilops tauschii]
novel-m0842_3p	Traes_5AL_38B610793	[A]	RNA processing and modification	Biological Process: mRNA splicing, via spliceosome (GO:0000398);; Cellular Component: spliceosomal complex (GO:0005681);; Cellular Component: cytoplasmic membrane-bounded vesicle (GO:0016023);; Molecular Function: U6 snRNA binding (GO:0017070);; Molecular_x0001__x0000_ȵ_x0000_ȵ_x0000__x0002__x0000__x0008__x0000_ȶ_x0000_ȷ_x0000__x0000__x0000__x0001__x0000_ȷ_x0000_ȷ_x0000__x0002__x0000__x0008__x000…	K12856|0.0|pop:POPTR_592707|hypothetical protein	Pre-mRNA-processing-splicing factor 8 [Triticum urartu]
novel-m0837_5p	Traes_6AL_232AF0B76	--	--	Molecular Function: binding (GO:0005488);; Biological Process: transcription, DNA-templated (GO:0006351);; Biological Process: response to hormone (GO:0009725);; Biological Process: regulation of cellular process (GO:0050794);;	--	PREDICTED: LOW QUALITY PROTEIN: auxin response factor 8-like [Oryza brachyantha]
novel-m0837_5p	Traes_2DL_EF12C0B89	--	--	Molecular Function: DNA binding (GO:0003677);; Cellular Component: nucleus (GO:0005634);; Biological Process: regulation of transcription, DNA-templated (GO:0006355);; Biological Process: response to hormone (GO:0009725);;	--	Auxin response factor 13 [Aegilops tauschii]
novel-m0837_5p	Traes_2AL_C70217249	--	--	Molecular Function: DNA binding (GO:0003677);; Cellular Component: nucleus (GO:0005634);; Biological Process: regulation of transcription, DNA-templated (GO:0006355);; Cellular Component: plastid (GO:0009536);; Biological Process: response to hormone (GO:0009725);;	--	predicted protein [Hordeum vulgare subsp. vulgare]
novel-m0837_5p	Traes_1DL_AEC2F3FB3	--	--	Molecular Function: DNA binding (GO:0003677);; Cellular Component: nucleus (GO:0005634);; Biological Process: regulation of transcription, DNA-templated (GO:0006355);; Biological Process: pattern specification process (GO:0007389);; Biological Process: auxin-activated signaling pathway (GO:0009734);; Biological Process: abscisic acid-activated signaling pathway (GO:0009738);; Biological Process: …	--	Auxin response factor 22 [Aegilops tauschii]
novel-m0837_5p	Traes_1BL_54CD82AC3	--	--	Molecular Function: DNA binding (GO:0003677);; Cellular Component: nucleus (GO:0005634);; Biological Process: regulation of transcription, DNA-templated (GO:0006355);; Biological Process: pattern specification process (GO:0007389);; Biological Process: auxin-activated signaling pathway (GO:0009734);; Biological Process: abscisic acid-activated signaling pathway (GO:0009738);; Biological Process: …	--	Auxin response factor 22 [Aegilops tauschii]
novel-m0837_5p	Traes_1AL_147CF243C	--	--	Molecular Function: DNA binding (GO:0003677);; Cellular Component: nucleus (GO:0005634);; Biological Process: regulation of transcription, DNA-templated (GO:0006355);; Biological Process: pattern specification process (GO:0007389);; Biological Process: auxin-activated signaling pathway (GO:0009734);; Biological Process: abscisic acid-activated signaling pathway (GO:0009738);; Biological Process: …	--	Auxin response factor 22 [Aegilops tauschii]
novel-m0836_5p	Traes_6DS_10AF3149F1	[R]	General function prediction only	Cellular Component: mitochondrial respiratory chain complex I (GO:0005747);; Cellular Component: plasma membrane (GO:0005886);; Cellular Component: chloroplast (GO:0009507);; Biological Process: response to salt stress (GO:0009651);;	--	predicted protein [Hordeum vulgare subsp. vulgare]
novel-m0836_5p	Traes_6DS_10AF3149F	[R]	General function prediction only	Cellular Component: mitochondrial respiratory chain complex I (GO:0005747);; Cellular Component: plasma membrane (GO:0005886);; Cellular Component: chloroplast (GO:0009507);; Biological Process: response to salt stress (GO:0009651);;	--	predicted protein [Hordeum vulgare subsp. vulgare]
novel-m0835_3p	Traes_5AL_863680C31	--	--	Molecular Function: iron ion binding (GO:0005506);; Cellular Component: chloroplast (GO:0009507);; Biological Process: response to wounding (GO:0009611);; Biological Process: response to abscisic acid (GO:0009737);; Biological Process: response to jasmoni僀ঙ偰ঙ_x0000__x0000__x0000__x0000__x0000__x0000_傐ঙ僀ঙ偰ঙ_x0000__x0000__x0000__x0000__x0000__x0000_傴ঙ僀ঙ偰ঙ_x0000__x0000__x0000__x0000__x0000__x0000_傴ঙ…	K00454|2e-20|osa:4334049|Os03g0738600	[Aegilops tauschii]
novel-m0814_3p	Traes_5AL_38B610793	[A]	RNA processing and modification	Biological Process: mRNA splicing, via spliceosome (GO:0000398);; Cellular Component: spliceosomal complex (GO:0005681);; Cellular Component: cytoplasmic membrane-bounded vesicle (GO:0016023);; Molecular Function: U6 snRNA binding (GO:0017070);; Molecular_x0001__x0000_ȵ_x0000_ȵ_x0000__x0002__x0000__x0008__x0000_ȶ_x0000_ȷ_x0000__x0000__x0000__x0001__x0000_ȷ_x0000_ȷ_x0000__x0002__x0000__x0008__x000…	K12856|0.0|pop:POPTR_592707|hypothetical protein	Pre-mRNA-processing-splicing factor 8 [Triticum urartu]
novel-m0811_5p	Traes_7AS_23DFA827E	[R]	General function prediction only	Molecular Function: nucleotide binding (GO:0000166);; Biological Process: mRNA splicing, via spliceosome (GO:0000398);; Biological Process: RNA methylation (GO:0001510);; Biological Process: protein maturation (GO:0051604);; Cellular Component: Cul4-RINGl_x0000__x0000__x0000__x0000__x0000__x0000__x0000__x0000__x0000__x0000__x0000__x0000__x0000__x0000__x0000__x0000__x0000__x0000__x0000__x0000__x00…	--	hypothetical protein F775_23924 [Aegilops tauschii]
novel-m0811_5p	Traes_5DS_60405F11E	--	--	--	--	hypothetical protein F775_00583 [Aegilops tauschii]
novel-m0811_5p	Traes_4BL_F3D5D7034	--	--	--	--	hypothetical protein TRIUR3_29340 [Triticum urartu]
novel-m0807_5p	Traes_6DL_2A8470A5D	--	--	Molecular Function: dihydroxy-acid dehydratase activity (GO:0004160);; Cellular Component: mitochondrion (GO:0005739);; Biological Process: tetrahydrobiopterin biosynthetic process (GO:0006729);; Molecular Function: 4-alpha-hydroxytetrahydrobiopterin dehy܀倀_x0002_＀ÿĀ_x0000__x0007_ɠ_x0000__xFFFF__x0000__x0001_܀瀀_x0002_＀ÿĀ_x0000__x0007_ʀ_x0000__xFFFF__x0000__x0001_܀退_x0002_＀ÿĀ_x0000__x0007_ʠ_x0000_…	--	Putative pterin-4-alpha-carbinolamine dehydratase [Triticum urartu]
novel-m0803_5p	Traes_7AS_61114500F	--	--	Cellular Component: mitochondrion (GO:0005739);; Molecular Function: transferase activity, transferring glycosyl groups (GO:0016757);;	--	Glycosyltransferase QUASIMODO1 [Aegilops tauschii]
novel-m0803_5p	Traes_7AS_23DFA827E	[R]	General function prediction only	Molecular Function: nucleotide binding (GO:0000166);; Biological Process: mRNA splicing, via spliceosome (GO:0000398);; Biological Process: RNA methylation (GO:0001510);; Biological Process: protein maturation (GO:0051604);; Cellular Component: Cul4-RINGl_x0000__x0000__x0000__x0000__x0000__x0000__x0000__x0000__x0000__x0000__x0000__x0000__x0000__x0000__x0000__x0000__x0000__x0000__x0000__x0000__x00…	--	hypothetical protein F775_23924 [Aegilops tauschii]
novel-m0803_5p	Traes_5DS_60405F11E	--	--	--	--	hypothetical protein F775_00583 [Aegilops tauschii]
novel-m0803_5p	Traes_4BL_F3D5D7034	--	--	--	--	hypothetical protein TRIUR3_29340 [Triticum urartu]
novel-m0794_5p	Traes_7AS_23DFA827E	[R]	General function prediction only	Molecular Function: nucleotide binding (GO:0000166);; Biological Process: mRNA splicing, via spliceosome (GO:0000398);; Biological Process: RNA methylation (GO:0001510);; Biological Process: protein maturation (GO:0051604);; Cellular Component: Cul4-RINGl_x0000__x0000__x0000__x0000__x0000__x0000__x0000__x0000__x0000__x0000__x0000__x0000__x0000__x0000__x0000__x0000__x0000__x0000__x0000__x0000__x00…	--	hypothetical protein F775_23924 [Aegilops tauschii]
novel-m0794_5p	Traes_5DS_60405F11E	--	--	--	--	hypothetical protein F775_00583 [Aegilops tauschii]
novel-m0794_5p	Traes_4BL_F3D5D7034	--	--	--	--	hypothetical protein TRIUR3_29340 [Triticum urartu]
novel-m0776_3p	Traes_2DL_AAE6785C41	--	--	Molecular Function: zinc ion binding (GO:0008270);; Cellular Component: plastid (GO:0009536);;	--	predicted protein [Hordeum vulgare subsp. vulgare]
novel-m0776_3p	Traes_2DL_AAE6785C4	--	--	Molecular Function: zinc ion binding (GO:0008270);; Cellular Component: plastid (GO:0009536);;	--	predicted protein [Hordeum vulgare subsp. vulgare]
novel-m0776_3p	Traes_2BS_C6941CC6A1	[V]	Defense mechanisms	Molecular Function: ATP binding (GO:0005524);; Cellular Component: plasma membrane (GO:0005886);; Biological Process: ATP catabolic process (GO:0006200);; Cellular Component: integral component of membrane (GO:0016021);; Molecular Function: ATPase activity, coupled to transmembrane movement of substances (GO:0042626);; Biological Process: transmembrane transport (GO:0055085);;	--	ABC transporter C family member 10 [Aegilops tauschii]
novel-m0776_3p	Traes_2BS_C6941CC6A	[V]	Defense mechanisms	Molecular Function: ATP binding (GO:0005524);; Cellular Component: plasma membrane (GO:0005886);; Biological Process: ATP catabolic process (GO:0006200);; Cellular Component: integral component of membrane (GO:0016021);; Molecular Function: ATPase activity, coupled to transmembrane movement of substances (GO:0042626);; Biological Process: transmembrane transport (GO:0055085);;	--	ABC transporter C family member 10 [Aegilops tauschii]
novel-m0776_3p	Traes_2AS_1CBBCBAA2	[V]	Defense mechanisms	Molecular Function: ATP binding (GO:0005524);; Cellular Component: plasma membrane (GO:0005886);; Biological Process: ATP catabolic process (GO:0006200);; Cellular Component: integral component of membrane (GO:0016021);; Molecular Function: ATPase activity, coupled to transmembrane movement of substances (GO:0042626);; Biological Process: transmembrane transport (GO:0055085);;	--	ABC transporter C family member 10 [Triticum urartu]
novel-m0770_5p	Traes_7AS_D9B593CAF	--	--	Biological Process: selenium compound metabolic process (GO:0001887);; Cellular Component: cytosol (GO:0005829);; Biological Process: biosynthetic process (GO:0009058);; Molecular Function: pyridoxal phosphate binding (GO:0030170);; Molecular Function: methionine S-methyltransferase activity (GO:0030732);; Biological Process: methylation (GO:0032259);; Biological Process: S-adenosylmethionine met…	--	hypothetical protein SORBIDRAFT_09g000490 [Sorghum bicolor]
novel-m0770_5p	Traes_5AL_DE9159EB5	--	--	Biological Process: selenium compound metabolic process (GO:0001887);; Cellular Component: cytosol (GO:0005829);; Molecular Function: S-adenosylmethionine-dependent methyltransferase activity (GO:0008757);; Biological Process: biosynthetic process (GO:0009058);; Molecular Function: pyridoxal phosphate binding (GO:0030170);; Biological Process: methylation (GO:0032259);; Biological Process: S-aden…	K08247|0.0|osa:4337554|Os05g0105000	hypothetical protein OsI_18110 [Oryza sativa Indica Group]
novel-m0770_5p	Traes_3B_7A3239715	--	--	Cellular Component: membrane (GO:0016020);;	--	unnamed protein product [Triticum aestivum]
novel-m0770_5p	Traes_1DS_8FE31BBF3	[E]	Amino acid transport and metabolism	Biological Process: selenium compound metabolic process (GO:0001887);; Cellular Component: cytosol (GO:0005829);; Biological Process: biosynthetic process (GO:0009058);; Molecular Function: pyridoxal phosphate binding (GO:0030170);; Molecular Function: methionine S-methyltransferase activity (GO:0030732);; Biological Process: methylation (GO:0032259);; Biological Process: S-adenosylmethionine met…	--	Methionine S-methyltransferase [Aegilops tauschii]
novel-m0770_5p	Traes_1BS_B67548763	[E]	Amino acid transport and metabolism	Biological Process: selenium compound metabolic process (GO:0001887);; Cellular Component: cytosol (GO:0005829);; Biological Process: biosynthetic process (GO:0009058);; Molecular Function: pyridoxal phosphate binding (GO:0030170);; Molecular Function: methionine S-methyltransferase activity (GO:0030732);; Biological Process: methylation (GO:0032259);; Biological Process: S-adenosylmethionine met…	--	Methionine S-methyltransferase [Aegilops tauschii]
novel-m0743_3p	Traes_3DS_D42FCD586	[G]	Carbohydrate transport and metabolism	Molecular Function: fructose-bisphosphate aldolase activity (GO:0004332);; Cellular Component: mitochondrion (GO:0005739);; Biological Process: glycolysis (GO:0006096);; Biological Process: pentose-phosphate shunt (GO:0006098);; Biological Process: responܰɫࢸง݌ɵࣛ฾ݩɿࣽ๵ކʈटຬޣʒू໤޿ʜ।༛ߜʥআདྷ߹ʯ঩ྉࠕʹো࿁࠲˂৭࿸ࡏˌਐု࡬˖ਲၦ࢈˟੔႞ࢥ˩੷ვࣂ˳ઙᄌࣟ˼઻ᅃࣻ̆૞ᅻघ̐଀ᆲव̙ଢᇩ॒̣୅ሠ८̭୧ቘঋ̶உ኏ন̀஬዆৅͊௎ዽৡ͓௰ጵ৾͝ఓ፬ਛͧవᎣਸͰ౗Ꮪ੔ͺ౺ᐑੱ΄ಜᑉ઎΍ಾᒀફΗೡᒷેΡഃᓮ૤Ϊഥᔦଁδൈᕝଞξ൪ᖔ…	K01623|1e-172|osa:4326074|Os01g0118000	fructose-bisphosphate aldolase, chloroplast precursor, expressed [Triticum aestivum]
novel-m0736_3p	Traes_7AL_955F54182	[P]	Inorganic ion transport and metabolism	--	Putative potassium transporter 13 [Aegilops tauschii]	Putative potassium transporter 13 [Aegilops tauschii]
novel-m0729_5p	Traes_6DL_2A8470A5D	--	--	Molecular Function: dihydroxy-acid dehydratase activity (GO:0004160);; Cellular Component: mitochondrion (GO:0005739);; Biological Process: tetrahydrobiopterin biosynthetic process (GO:0006729);; Molecular Function: 4-alpha-hydroxytetrahydrobiopterin dehy܀倀_x0002_＀ÿĀ_x0000__x0007_ɠ_x0000__xFFFF__x0000__x0001_܀瀀_x0002_＀ÿĀ_x0000__x0007_ʀ_x0000__xFFFF__x0000__x0001_܀退_x0002_＀ÿĀ_x0000__x0007_ʠ_x0000_…	--	Putative pterin-4-alpha-carbinolamine dehydratase [Triticum urartu]
novel-m0727_5p	Traes_6DS_65C9FD79A	--	--	Biological Process: MAPK cascade (GO:0000165);; Molecular Function: MAP kinase activity (GO:0004707);; Molecular Function: ATP binding (GO:0005524);; Biological Process: protein phosphorylation (GO:0006468);;	--	hypothetical protein F775_24435 [Aegilops tauschii]
novel-m0727_5p	Traes_6DL_F1E889CE5	--	--	Biological Process: MAPK cascade (GO:0000165);; Molecular Function: MAP kinase activity (GO:0004707);; Molecular Function: ATP binding (GO:0005524);; Biological Process: protein phosphorylation (GO:0006468);;	--	hypothetical protein F775_24435 [Aegilops tauschii]
novel-m0727_5p	Traes_2DL_4C8968BAF	--	--	Biological Process: MAPK cascade (GO:0000165);; Molecular Function: MAP kinase activity (GO:0004707);; Molecular Function: ATP binding (GO:0005524);; Biological Process: protein phosphorylation (GO:0006468);;	--	hypothetical protein F775_24435 [Aegilops tauschii]
novel-m0727_5p	Traes_1DL_8C6B737E9	[RTKL]	--	Biological Process: MAPK cascade (GO:0000165);; Molecular Function: MAP kinase activity (GO:0004707);; Molecular Function: ATP binding (GO:0005524);; Biological Process: protein phosphorylation (GO:0006468);;	--	Mitogen-activated protein kinase 7 [Aegilops tauschii]
novel-m0717_5p	Traes_6AS_DF0C82B981	[G]	Carbohydrate transport and metabolism	--	--	Defensin-like protein [Aegilops tauschii]
novel-m0717_5p	Traes_6AS_DF0C82B98	[G]	Carbohydrate transport and metabolism	--	--	Defensin-like protein [Aegilops tauschii]
novel-m0717_5p	Traes_2DS_0DA073DBD	--	--	--	--	hypothetical protein F775_15861 [Aegilops tauschii]
novel-m0717_5p	Traes_1BL_9C9E402EC	--	--	--	--	hypothetical protein TRIUR3_18512 [Triticum urartu]
novel-m0717_5p	Traes_1AL_0E2636C97	--	--	--	--	hypothetical protein TRIUR3_18512 [Triticum urartu]
novel-m0713_3p	Traes_2DS_2C9438050	--	--	Biological Process: response to heat (GO:0009408);; Biological Process: response to cold (GO:0009409);; Biological Process: response to water deprivation (GO:0009414);; Biological Process: response to high light intensity (GO:0009644);; Biological Process: response to hydrogen peroxide (GO:0042542);; Molecular Function: inositol 3-alpha-galactosyltransferase activity (GO:0047216);;	--	Glycogenin-2 [Aegilops tauschii]
novel-m0713_3p	Traes_2BS_BC7099C57	--	--	Biological Process: response to heat (GO:0009408);; Biological Process: response to cold (GO:0009409);; Biological Process: response to water deprivation (GO:0009414);; Biological Process: response to high light intensity (GO:0009644);; Biological Process: response to hydrogen peroxide (GO:0042542);; Molecular Function: inositol 3-alpha-galactosyltransferase activity (GO:0047216);;	--	Glycogenin-2 [Aegilops tauschii]
novel-m0713_3p	Traes_2AS_3EB05541D	--	--	Biological Process: response to heat (GO:0009408);; Biological Process: response to cold (GO:0009409);; Biological Process: response to water deprivation (GO:0009414);; Biological Process: response to high light intensity (GO:0009644);; Molecular Function: transferase activity, transferring glycosyl groups (GO:0016757);; Biological Process: response to hydrogen peroxide (GO:0042542);;	--	Glycogenin-2 [Triticum urartu]
novel-m0713_3p	Traes_2AL_5C6928F55	[C]	Energy production and conversion	Cellular Component: plasma membrane (GO:0005886);; Cellular Component: chloroplast envelope (GO:0009941);; Molecular Function: oxidoreductase activity (GO:0016491);; Biological Process: response to cadmium ion (GO:0046686);; Biological Process: oxidation-reduction process (GO:0055114);;	--	PREDICTED: probable aldo-keto reductase 2-like [Oryza brachyantha]
novel-m0674_3p	Traes_6BL_066E7881C	[R]	General function prediction only	Molecular Function: nucleotide binding (GO:0000166);; Molecular Function: nucleic acid binding (GO:0003676);;	--	predicted protein [Hordeum vulgare subsp. vulgare]
novel-m0674_3p	Traes_3B_D2DA34BB5	--	--	Cellular Component: intracellular membrane-bounded organelle (GO:0043231);; Cellular Component: cytoplasmic part (GO:0044444);;	--	PREDICTED: uncharacterized protein LOC100841092 [Brachypodium distachyon]
novel-m0674_3p	Traes_1BL_32F5519AA	--	--	Molecular Function: transporter activity (GO:0005215);; Cellular Component: plasma membrane (GO:0005886);; Biological Process: transport (GO:0006810);; Cellular Component: plastid (GO:0009536);; Cellular Component: integral component of membrane (GO:0016021);;	--	Os05g0345100 [Oryza sativa Japonica Group]
novel-m0661_5p	Traes_5DL_3480D5338	--	--	Cellular Component: membrane (GO:0016020);; Cellular Component: cytoplasmic membrane-bounded vesicle (GO:0016023);;	--	PREDICTED: uncharacterized protein LOC100837515 [Brachypodium distachyon]
novel-m0661_5p	Traes_4DS_F6F01D11D	--	--	Cellular Component: membrane (GO:0016020);; Cellular Component: cytoplasmic membrane-bounded vesicle (GO:0016023);;	--	PREDICTED: uncharacterized protein LOC100837515 [Brachypodium distachyon]
novel-m0661_5p	Traes_2BL_621DAFE84	--	--	--	--	hypothetical protein F775_12268 [Aegilops tauschii]
novel-m0661_5p	Traes_2AL_CF41123D7	--	--	--	--	hypothetical protein F775_12268 [Aegilops tauschii]
novel-m0655_5p	Traes_7BL_1C18C43B2	--	--	Biological Process: defense response (GO:0006952);; Molecular Function: ADP binding (GO:0043531);;	--	putative disease resistance RPP8-like protein 2 [Triticum urartu]
novel-m0655_5p	Traes_5DL_75A33BF74	[RTKL]	--	Molecular Function: protein serine/threonine kinase activity (GO:0004674);; Molecular Function: ATP binding (GO:0005524);; Biological Process: protein phosphorylation (GO:0006468);; Cellular Component: cytoplasmic membrane-bounded vesicle (GO:0016023);; Biological Process: recognition of pollen (GO:0048544);;	--	Putative serine/threonine-protein kinase receptor [Aegilops tauschii]
novel-m0655_5p	Traes_2BL_9B1857023	[RTKL]	--	Molecular Function: protein serine/threonine kinase activity (GO:0004674);; Molecular Function: ATP binding (GO:0005524);; Biological Process: protein phosphorylation (GO:0006468);; Biological Process: recognition of pollen (GO:0048544);;	--	Putative serine/threonine-protein kinase receptor [Aegilops tauschii]
novel-m0655_5p	Traes_2AL_23BF15F48	--	--	Molecular Function: protein serine/threonine kinase activity (GO:0004674);; Molecular Function: ATP binding (GO:0005524);; Biological Process: protein phosphorylation (GO:0006468);; Cellular Component: cytoplasmic membrane-bounded vesicle (GO:0016023);;	--	Putative serine/threonine-protein kinase receptor [Aegilops tauschii]
novel-m0649_5p	Traes_7AS_61114500F	--	--	Cellular Component: mitochondrion (GO:0005739);; Molecular Function: transferase activity, transferring glycosyl groups (GO:0016757);;	--	Glycosyltransferase QUASIMODO1 [Aegilops tauschii]
novel-m0649_5p	Traes_7AS_23DFA827E	[R]	General function prediction only	Molecular Function: nucleotide binding (GO:0000166);; Biological Process: mRNA splicing, via spliceosome (GO:0000398);; Biological Process: RNA methylation (GO:0001510);; Biological Process: protein maturation (GO:0051604);; Cellular Component: Cul4-RING ubiquitin ligase complex (GO:0080008);;	--	hypothetical protein F775_23924 [Aegilops tauschii]
novel-m0649_5p	Traes_5DS_60405F11E	--	--	--	--	hypothetical protein F775_00583 [Aegilops tauschii]
novel-m0649_5p	Traes_4BL_F3D5D7034	--	--	--	--	hypothetical protein TRIUR3_29340 [Triticum urartu]
novel-m0648_3p	Traes_2BL_40F49FCD5	--	--	--	--	Ankyrin-1 [Triticum urartu]
novel-m0648_3p	Traes_1AL_0B4220D21	[L]	Replication, recombination and repair	Cellular Component: plastid (GO:0009536);;	--	PREDICTED: uncharacterized protein LOC100846935 [Brachypodium distachyon]
novel-m0640_5p	Traes_6DL_F1DBDEAD5	--	--	--	--	hypothetical protein TRIUR3_23933 [Triticum urartu]
novel-m0640_5p	Traes_6AS_ACE4630D5	--	--	Molecular Function: RNA binding (GO:0003723);; Molecular Function: RNA-directed DNA polymerase activity (GO:0003964);; Cellular Component: mitochondrion (GO:0005739);; Biological Process: RNA-dependent DNA replication (GO:0006278);; Cellular Component: plastid (GO:0009536);;	--	hypothetical protein SORBIDRAFT_09g007400 [Sorghum bicolor]
novel-m0640_5p	Traes_6AS_5BFFF5CCF	--	--	Molecular Function: RNA binding (GO:0003723);; Molecular Function: RNA-directed DNA polymerase activity (GO:0003964);; Cellular Component: mitochondrion (GO:0005739);; Biological Process: RNA-dependent DNA replication (GO:0006278);; Cellular Component: plastid (GO:0009536);;	--	hypothetical protein SORBIDRAFT_09g007400 [Sorghum bicolor]
novel-m0640_5p	Traes_6AS_10D5584DF	--	--	Molecular Function: RNA binding (GO:0003723);; Molecular Function: RNA-directed DNA polymerase activity (GO:0003964);; Cellular Component: mitochondrion (GO:0005739);; Biological Process: RNA-dependent DNA replication (GO:0006278);; Cellular Component: plastid (GO:0009536);;	--	hypothetical protein SORBIDRAFT_09g007400 [Sorghum bicolor]
novel-m0640_5p	Traes_6AL_DBAC28639	--	--	--	--	hypothetical protein TRIUR3_23933 [Triticum urartu]
novel-m0640_5p	Traes_5DL_160DE1CF7	--	--	Cellular Component: cytosol (GO:0005829);; Biological Process: pyrimidine ribonucleotide biosynthetic process (GO:0009220);;	K14544|0.0|sbi:SORBI_08g004180|hypothetical protein	PREDICTED: nucleolar protein 6 [Brachypodium distachyon]
novel-m0640_5p	Traes_5BL_B37F69F82	--	--	Cellular Component: cytosol (GO:0005829);; Biological Process: pyrimidine ribonucleotide biosynthetic process (GO:0009220);;	K14544|0.0|sbi:SORBI_08g004180|hypothetical protein	PREDICTED: nucleolar protein 6 [Brachypodium distachyon]
novel-m0640_5p	Traes_5AL_52D8C19CB	--	--	Cellular Component: cytosol (GO:0005829);; Biological Process: pyrimidine ribonucleotide biosynthetic process (GO:0009220);;	K14544|0.0|sbi:SORBI_08g004180|hypothetical protein	PREDICTED: nucleolar protein 6 [Brachypodium distachyon]
novel-m0640_5p	Traes_2BS_221659629	--	--	Biological Process: defense response (GO:0006952);; Molecular Function: ADP binding (GO:0043531);;	--	Putative disease resistance RPP13-like protein 1 [Triticum urartu]
novel-m0631_3p	Traes_3AL_48834AFD1	--	--	Molecular Function: protein kinase activity (GO:0004672);; Molecular Function: ATP binding (GO:0005524);; Cellular Component: plasma membrane (GO:0005886);; Biological Process: mRNA export from nucleus (GO:0006406);; Biological Process: protein phosphorylation (GO:0006468);; Biological Process: cell adhesion (GO:0007155);; Biological Process: determination of bilateral symmetry (GO:0009855);; Bio…	--	Inactive leucine-rich repeat receptor-like protein kinase CORYNE [Triticum urartu]
novel-m0606_3p	Traes_2BL_00DCFB102	[MG]	--	Molecular Function: catalytic activity (GO:0003824);; Biological Process: cellular metabolic process (GO:0044237);; Molecular Function: coenzyme binding (GO:0050662);;	K08695|1e-140|osa:4337100|Os04g0630800	Anthocyanidin reductase [Triticum urartu]
novel-m0598_5p	Traes_7DS_5A117F2B1	[I]	Lipid transport and metabolism	Biological Process: metabolic process (GO:0008152);; Cellular Component: integral component of membrane (GO:0016021);; Molecular Function: intramolecular transferase activity (GO:0016866);;	--	Cycloartenol synthase [Aegilops tauschii]
novel-m0576_5p	Traes_5AL_8453D8DEB	--	--	Molecular Function: G-protein coupled receptor activity (GO:0004930);; Molecular Function: ionotropic glutamate receptor activity (GO:0004970);; Molecular Function: extracellular-glutamate-gated ion channel activity (GO:0005234);; Biological Process: ion transport (GO:0006811);; Biological Process: G-protein coupled receptor signaling pathway (GO:0007186);; Cellular Component: integral component …	--	hypothetical protein F775_42819 [Aegilops tauschii]
novel-m0571_5p	Traes_7DS_A32326691	--	--	Molecular Function: pantothenate kinase activity (GO:0004594);; Molecular Function: ATP binding (GO:0005524);; Biological Process: acetyl-CoA biosynthetic process (GO:0006085);; Biological Process: coenzyme A biosynthetic process (GO:0015937);; Biological Process: phosphorylation (GO:0016310);;	--	Pantothenate kinase 2 [Aegilops tauschii]
novel-m0557_5p	Traes_6BS_5873489FD	[O]	Posttranslational modification, protein turnover, chaperones	Molecular Function: peptidase activity (GO:0008233);;	--	hypothetical protein F775_03162 [Aegilops tauschii]
novel-m0557_5p	Traes_5AL_1EDC5886C	--	--	Cellular Component: 1,3-beta-D-glucan synthase complex (GO:0000148);; Molecular Function: 1,3-beta-D-glucan synthase activity (GO:0003843);; Biological Process: (1->3)-beta-D-glucan biosynthetic process (GO:0006075);;	K11000|0.0|rcu:RCOM_0146290|transferase, transferring glycosyl groups, putative (EC:2.4.1.34)	PREDICTED: callose synthase 3-like [Brachypodium distachyon]
novel-m0557_5p	Traes_4DL_694F55429	--	--	Cellular Component: 1,3-beta-D-glucan synthase complex (GO:0000148);; Molecular Function: 1,3-beta-D-glucan synthase activity (GO:0003843);; Biological Process: (1->3)-beta-D-glucan biosynthetic process (GO:0006075);;	--	Callose synthase 3 [Aegilops tauschii]
novel-m0557_5p	Traes_4BL_2497A8A15	--	--	Cellular Component: 1,3-beta-D-glucan synthase complex (GO:0000148);; Molecular Function: 1,3-beta-D-glucan synthase activity (GO:0003843);; Biological Process: (1->3)-beta-D-glucan biosynthetic process (GO:0006075);;	--	PREDICTED: callose synthase 3-like [Brachypodium distachyon]
novel-m0557_5p	Traes_4AL_6B32046E8	--	--	--	--	hypothetical protein SORBIDRAFT_04g006230 [Sorghum bicolor]
novel-m0551_5p	Traes_4BL_F3D5D7034	--	--	--	--	hypothetical protein TRIUR3_29340 [Triticum urartu]
novel-m0551_5p	Traes_2DS_8385DDCDC	--	--	Biological Process: response to nematode (GO:0009624);; Cellular Component: integral component of membrane (GO:0016021);;	--	hypothetical protein F775_27931 [Aegilops tauschii]
novel-m0551_5p	Traes_2AS_A6210FFD5	[GOU]	--	Biological Process: response to nematode (GO:0009624);; Cellular Component: integral component of membrane (GO:0016021);;	--	hypothetical protein F775_27931 [Aegilops tauschii]
novel-m0545_3p	Traes_4DS_C4873CB9E	[L]	Replication, recombination and repair	Molecular Function: DNA binding (GO:0003677);; Molecular Function: DNA-directed DNA polymerase activity (GO:0003887);; Molecular Function: ATP binding (GO:0005524);; Cellular Component: plasma membrane (GO:0005886);; Biological Process: DNA replication (GO:0006260);; Cellular Component: DNA polymerase III complex (GO:0009360);; Biological Process: trichome branching (GO:0010091);; Molecular Funct…	--	predicted protein [Hordeum vulgare subsp. vulgare]
novel-m0545_3p	Traes_4BS_086630970	[L]	Replication, recombination and repair	Molecular Function: DNA binding (GO:0003677);; Molecular Function: DNA-directed DNA polymerase activity (GO:0003887);; Molecular Function: ATP binding (GO:0005524);; Cellular Component: plasma membrane (GO:0005886);; Biological Process: DNA replication (GO:0006260);; Cellular Component: DNA polymerase III complex (GO:0009360);; Biological Process: trichome branching (GO:0010091);; Molecular Funct…	--	predicted protein [Hordeum vulgare subsp. vulgare]
novel-m0533_5p	Traes_5DS_68DBDBC16	[D]	Cell cycle control, cell division, chromosome partitioning	Cellular Component: intracellular part (GO:0044424);;	--	hypothetical protein F775_43634 [Aegilops tauschii]
novel-m0524_5p	Traes_1DS_8CEE42621	--	--	Molecular Function: binding (GO:0005488);; Cellular Component: plastid (GO:0009536);;	--	PREDICTED: uncharacterized protein LOC103627989 [Zea mays]
novel-m0522_5p	Traes_7AS_23DFA827E	[R]	General function prediction only	Molecular Function: nucleotide binding (GO:0000166);; Biological Process: mRNA splicing, via spliceosome (GO:0000398);; Biological Process: RNA methylation (GO:0001510);; Biological Process: protein maturation (GO:0051604);; Cellular Component: Cul4-RINGl_x0000__x0000__x0000__x0000__x0000__x0000__x0000__x0000__x0000__x0000__x0000__x0000__x0000__x0000__x0000__x0000__x0000__x0000__x0000__x0000__x00…	--	hypothetical protein F775_23924 [Aegilops tauschii]
novel-m0522_5p	Traes_5DS_60405F11E	--	--	--	--	hypothetical protein F775_00583 [Aegilops tauschii]
novel-m0522_5p	Traes_4BL_F3D5D7034	--	--	--	--	hypothetical protein TRIUR3_29340 [Triticum urartu]
novel-m0492_5p	Traes_4DS_26272902A	[OC]	--	Molecular Function: protein disulfide isomerase activity (GO:0003756);; Cellular Component: endoplasmic reticulum lumen (GO:0005788);; Biological Process: protein folding (GO:0006457);; Biological Process: glycerol ether metabolic process (GO:0006662);; Molecular Function: electron carrier activity (GO:0009055);; Molecular Function: protein disulfide oxidoreductase activity (GO:0015035);; Biologi…	K09580|0.0|osa:4350002|Os11g0199200	protein disulfide isomerase 3 precursor [Triticum aestivum]
novel-m0492_5p	Traes_4BS_42361CB8D	[OC]	--	Molecular Function: protein disulfide isomerase activity (GO:0003756);; Cellular Component: endoplasmic reticulum lumen (GO:0005788);; Biological Process: protein folding (GO:0006457);; Biological Process: glycerol ether metabolic process (GO:0006662);; Molecular Function: electron carrier activity (GO:0009055);; Molecular Function: protein disulfide oxidoreductase activity (GO:0015035);; Biologi…	K09580|0.0|osa:4350002|Os11g0199200	protein disulfide isomerase 2 precursor [Triticum aestivum]
novel-m0492_5p	Traes_4AL_F23B2CEFB	[OC]	--	Molecular Function: protein disulfide isomerase activity (GO:0003756);; Cellular Component: endoplasmic reticulum lumen (GO:0005788);; Biological Process: protein folding (GO:0006457);; Biological Process: glycerol ether metabolic process (GO:0006662);; Molecular Function: electron carrier activity (GO:0009055);; Molecular Function: protein disulfide oxidoreductase activity (GO:0015035);; Biologi…	K09580|0.0|osa:4350002|Os11g0199200	protein disulfide isomerase family protein TaPDIL1-1beta [Triticum aestivum]
novel-m0492_5p	Traes_3DL_9A4F03809	--	--	Cellular Component: cytoplasmic membrane-bounded vesicle (GO:0016023);; Molecular Function: metal ion binding (GO:0046872);;	--	Histone-lysine N-methyltransferase MLL2 [Aegilops tauschii]
novel-m0492_5p	Traes_3B_2E1471D61	--	--	Cellular Component: cytoplasmic membrane-bounded vesicle (GO:0016023);; Molecular Function: metal ion binding (GO:0046872);;	--	Histone-lysine N-methyltransferase MLL2 [Aegilops tauschii]
novel-m0480_5p	Traes_6AS_3AC3DD191	--	--	--	--	predicted protein [Hordeum vulgare subsp. vulgare]
novel-m0470_5p	Traes_6DL_2A8470A5D	--	--	Molecular Function: dihydroxy-acid dehydratase activity (GO:0004160);; Cellular Component: mitochondrion (GO:0005739);; Biological Process: tetrahydrobiopterin biosynthetic process (GO:0006729);; Molecular Function: 4-alpha-hydroxytetrahydrobiopterin dehy܀倀_x0002_＀ÿĀ_x0000__x0007_ɠ_x0000__xFFFF__x0000__x0001_܀瀀_x0002_＀ÿĀ_x0000__x0007_ʀ_x0000__xFFFF__x0000__x0001_܀退_x0002_＀ÿĀ_x0000__x0007_ʠ_x0000_…	--	Putative pterin-4-alpha-carbinolamine dehydratase [Triticum urartu]
novel-m0413_5p	Traes_5AL_8453D8DEB	--	--	Molecular Function: G-protein coupled receptor activity (GO:0004930);; Molecular Function: ionotropic glutamate receptor activity (GO:0004970);; Molecular Function: extracellular-glutamate-gated ion channel activity (GO:0005234);; Biological Process: ion transport (GO:0006811);; Biological Process: G-protein coupled receptor signaling pathway (GO:0007186);; Cellular Component: integral component …	--	hypothetical protein F775_42819 [Aegilops tauschii]
novel-m0411_5p	Traes_5BL_68CEFB937	[LKJ]	--	Molecular Function: RNA binding (GO:0003723);; Molecular Function: RNA helicase activity (GO:0003724);; Molecular Function: ATP binding (GO:0005524);; Cellular Component: nuclear envelope (GO:0005635);; Cellular Component: cytoplasm (GO:0005737);; Cellular Component: plasma membrane (GO:0005886);; Biological Process: protein folding (GO:0006457);; Molecular Function: ATP-dependent helicase activi…	--	DEAD-box ATP-dependent RNA helicase 38 [Aegilops tauschii]
novel-m0411_5p	Traes_5AL_3BCA037DC	--	--	--	--	hypothetical protein TRIUR3_14673 [Triticum urartu]
novel-m0411_5p	Traes_3DL_0B3DECF0C	--	--	--	--	U-box domain-containing protein 43 [Aegilops tauschii]
novel-m0411_5p	Traes_3B_43E769D02	--	--	--	--	unnamed protein product [Triticum aestivum]
novel-m0411_5p	Traes_3B_425A2F551	--	--	Cellular Component: mitochondrial matrix (GO:0005759);;	--	unnamed protein product [Triticum aestivum]
novel-m0383_5p	Traes_5DS_F7BDEFF2D	--	--	Biological Process: mRNA splicing, via spliceosome (GO:0000398);; Molecular Function: DNA binding (GO:0003677);; Cellular Component: nucleus (GO:0005634);; Biological Process: DNA-templated transcription, initiation (GO:0006352);; Biological Process: positive regulation of cell proliferation (GO:0008284);; Biological Process: gravitropism (GO:0009630);; Biological Process: negative regulation of …	--	RNA polymerase-associated RTF1-like protein [Aegilops tauschii]
novel-m0383_5p	Traes_5BS_B95F39EDC	--	--	Biological Process: mRNA splicing, via spliceosome (GO:0000398);; Molecular Function: DNA binding (GO:0003677);; Cellular Component: nucleus (GO:0005634);; Biological Process: DNA-templated transcription, initiation (GO:0006352);; Biological Process: positive regulation of cell proliferation (GO:0008284);; Biological Process: gravitropism (GO:0009630);; Biological Process: negative regulation of …	--	RNA polymerase-associated RTF1-like protein [Aegilops tauschii]
novel-m0383_5p	Traes_4BL_F3D5D7034	--	--	--	--	hypothetical protein TRIUR3_29340 [Triticum urartu]
novel-m0365_3p	Traes_5DL_A6EECBC04	--	--	Molecular Function: calmodulin binding (GO:0005516);; Cellular Component: plastid (GO:0009536);; Biological Process: endoplasmic reticulum unfolded protein response (GO:0030968);; Biological Process: defense response by callose deposition (GO:0052542);;	--	hypothetical protein OsI_12183 [Oryza sativa Indica Group]
novel-m0354_3p	Traes_3DS_D42FCD586	[G]	Carbohydrate transport and metabolism	Molecular Function: fructose-bisphosphate aldolase activity (GO:0004332);; Cellular Component: mitochondrion (GO:0005739);; Biological Process: glycolysis (GO:0006096);; Biological Process: pentose-phosphate shunt (GO:0006098);; Biological Process: response to oxidative stress (GO:0006979);; Cellular Component: chloroplast thylakoid (GO:0009534);; Biological Process: response to salt stress (GO:0…	K01623|1e-172|osa:4326074|Os01g0118000	fructose-bisphosphate aldolase, chloroplast precursor, expressed [Triticum aestivum]
novel-m0351_5p	Traes_5BL_2A38F1702	[R]	General function prediction only	Molecular Function: oxidoreductase activity (GO:0016491);; Biological Process: oxidation-reduction process (GO:0055114);;	--	Putative steroid dehydrogenase 4 [Aegilops tauschii]
novel-m0319_5p	Traes_6AS_3AC3DD191	--	--	--	--	predicted protein [Hordeum vulgare subsp. vulgare]
novel-m0319_5p	Traes_4AS_6448382BF	--	--	Molecular Function: DNA binding (GO:0003677);; Molecular Function: DNA-directed RNA polymerase activity (GO:0003899);; Cellular Component: nucleus (GO:0005634);; Biological Process: transcription, DNA-templated (GO:0006351);;	K03005|0.0|zma:100284469|cl3795_1	DNA-directed RNA polymerase I subunit rpa49 [Aegilops tauschii]
novel-m0306_5p	Traes_4AS_07B3AC505	--	--	Molecular Function: ATP binding (GO:0005524);; Cellular Component: plasma membrane (GO:0005886);; Biological Process: ATP catabolic process (GO:0006200);; Cellular Component: plastid (GO:0009536);; Molecular Function: ATPase activity (GO:0016887);;	--	PREDICTED: ABC transporter F family member 1-like [Brachypodium distachyon]
novel-m0294_5p	Traes_5AL_8453D8DEB	--	--	Molecular Function: G-protein coupled receptor activity (GO:0004930);; Molecular Function: ionotropic glutamate receptor activity (GO:0004970);; Molecular Function: extracellular-glutamate-gated ion channel activity (GO:0005234);; Biological Process: ion transport (GO:0006811);; Biological Process: G-protein coupled receptor signaling pathway (GO:0007186);; Cellular Component: integral component …	--	hypothetical protein F775_42819 [Aegilops tauschii]
novel-m0294_5p	Traes_2AL_24A1BF00C	--	--	Molecular Function: nucleic acid binding (GO:0003676);; Cellular Component: mitochondrion (GO:0005739);;	--	PREDICTED: glycine-rich RNA-binding protein 4, mitochondrial-like [Brachypodium distachyon]
novel-m0289_3p	Traes_1AL_2ED329454	[R]	General function prediction only	Cellular Component: ubiquitin ligase complex (GO:0000151);; Molecular Function: ubiquitin-protein ligase activity (GO:0004842);; Cellular Component: cell wall (GO:0005618);; Cellular Component: nucleolus (GO:0005730);; Cellular Component: chloroplast (GO:0009507);; Biological Process: protein ubiquitination (GO:0016567);; Biological Process: defense response to bacterium (GO:0042742);; Biological…	K10599|2e-64|osa:4348844|Os10g0466300	hypothetical protein F775_26662 [Aegilops tauschii]
novel-m0283_5p	Traes_7AS_23DFA827E	[R]	General function prediction only	Molecular Function: nucleotide binding (GO:0000166);; Biological Process: mRNA splicing, via spliceosome (GO:0000398);; Biological Process: RNA methylation (GO:0001510);; Biological Process: protein maturation (GO:0051604);; Cellular Component: Cul4-RINGl_x0000__x0000__x0000__x0000__x0000__x0000__x0000__x0000__x0000__x0000__x0000__x0000__x0000__x0000__x0000__x0000__x0000__x0000__x0000__x0000__x00…	--	hypothetical protein F775_23924 [Aegilops tauschii]
novel-m0283_5p	Traes_5DS_60405F11E	--	--	--	--	hypothetical protein F775_00583 [Aegilops tauschii]
novel-m0283_5p	Traes_4BL_F3D5D7034	--	--	--	--	hypothetical protein TRIUR3_29340 [Triticum urartu]
novel-m0266_5p	Traes_6DL_6F3EA8EF0	--	--	Molecular Function: ion channel activity (GO:0005216);; Biological Process: ion transport (GO:0006811);; Biological Process: response to nematode (GO:0009624);; Cellular Component: integral component of membrane (GO:0016021);; Biological Process: transmembrane transport (GO:0055085);;	--	putative cyclic nucleotide-gated ion channel 20, chloroplastic [Triticum urartu]
novel-m0266_5p	Traes_6BL_63FB12617	--	--	Molecular Function: ion channel activity (GO:0005216);; Biological Process: ion transport (GO:0006811);; Biological Process: response to nematode (GO:0009624);; Cellular Component: integral component of membrane (GO:0016021);; Biological Process: transmembrane transport (GO:0055085);;	--	predicted protein [Hordeum vulgare subsp. vulgare]
novel-m0259_5p	Traes_5DS_9C3322C85	--	--	--	--	hypothetical protein F775_52292 [Aegilops tauschii]
novel-m0255_5p	Traes_6BS_6EE5588AC	--	--	--	--	predicted protein [Hordeum vulgare subsp. vulgare]
novel-m0255_5p	Traes_6BS_0159CBF63	--	--	--	--	hypothetical protein F775_19636 [Aegilops tauschii]
novel-m0255_5p	Traes_6AS_05309C728	--	--	--	--	hypothetical protein TRIUR3_20611 [Triticum urartu]
novel-m0251_3p	Traes_3DS_8A670B311	[U]	Intracellular trafficking, secretion, and vesicular transport	Molecular Function: ATP binding (GO:0005524);; Biological Process: protein targeting (GO:0006605);; Cellular Component: chloroplast stroma (GO:0009570);; Biological Process: response to absence of light (GO:0009646);; Biological Process: chloroplast organization (GO:0009658);; Cellular Component: chloroplast envelope (GO:0009941);; Biological Process: thylakoid membrane organization (GO:0010027);…	K03070|3e-17|sbi:SORBI_03g013090|hypothetical protein	TPA: hypothetical protein ZEAMMB73_277893, partial [Zea mays]
novel-m0234_5p	Traes_7AS_23DFA827E	[R]	General function prediction only	Molecular Function: nucleotide binding (GO:0000166);; Biological Process: mRNA splicing, via spliceosome (GO:0000398);; Biological Process: RNA methylation (GO:0001510);; Biological Process: protein maturation (GO:0051604);; Cellular Component: Cul4-RINGl_x0000__x0000__x0000__x0000__x0000__x0000__x0000__x0000__x0000__x0000__x0000__x0000__x0000__x0000__x0000__x0000__x0000__x0000__x0000__x0000__x00…	--	hypothetical protein F775_23924 [Aegilops tauschii]
novel-m0234_5p	Traes_5DS_60405F11E	--	--	--	--	hypothetical protein F775_00583 [Aegilops tauschii]
novel-m0234_5p	Traes_4BL_F3D5D7034	--	--	--	--	hypothetical protein TRIUR3_29340 [Triticum urartu]
novel-m0220_3p	Traes_5DS_CB04CF707	--	--	Molecular Function: metal ion binding (GO:0046872);;	--	Zinc finger CCCH domain-containing protein 65 [Aegilops tauschii]
novel-m0201_3p	Traes_6BL_066E7881C	[R]	General function prediction only	Molecular Function: nucleotide binding (GO:0000166);; Molecular Function: nucleic acid binding (GO:0003676);;	--	predicted protein [Hordeum vulgare subsp. vulgare]
novel-m0201_3p	Traes_1BL_32F5519AA	--	--	Molecular Function: transporter activity (GO:0005215);; Cellular Component: plasma membrane (GO:0005886);; Biological Process: transport (GO:0006810);; Cellular Component: plastid (GO:0009536);; Cellular Component: integral component of membrane (GO:0016021);;	--	Os05g0345100 [Oryza sativa Japonica Group]
novel-m0194_5p	Traes_7BL_0E12F86E9	--	--	Biological Process: defense response (GO:0006952);; Molecular Function: ADP binding (GO:0043531);;	--	PREDICTED: uncharacterized protein LOC100836712 isoform X3 [Brachypodium distachyon]
novel-m0194_5p	Traes_7AS_FE2971684	[S]	Function unknown	--	--	LRR receptor-like serine/threonine-protein kinase GSO1 [Triticum urartu]
novel-m0194_5p	Traes_5DL_B78355FA0	[L]	Replication, recombination and repair	--	--	PREDICTED: uncharacterized protein LOC100835663 [Brachypodium distachyon]
novel-m0194_5p	Traes_5DL_B33355172	[RTKL]	--	Molecular Function: protein serine/threonine kinase activity (GO:0004674);; Molecular Function: ATP binding (GO:0005524);; Cellular Component: nucleus (GO:0005634);; Cellular Component: cytosol (GO:0005829);; Biological Process: protein phosphorylation (GO:0006468);; Biological Process: meristem structural organization (GO:0009933);; Biological Process: hyperosmotic salinity response (GO:0042538)…	--	predicted protein [Hordeum vulgare subsp. vulgare]
novel-m0194_5p	Traes_5BL_2DF779ADD	[RTKL]	--	Molecular Function: protein serine/threonine kinase activity (GO:0004674);; Molecular Function: ATP binding (GO:0005524);; Cellular Component: nucleus (GO:0005634);; Cellular Component: cytosol (GO:0005829);; Biological Process: protein phosphorylation (GO:0006468);; Biological Process: meristem structural organization (GO:0009933);; Biological Process: hyperosmotic salinity response (GO:0042538)…	--	predicted protein [Hordeum vulgare subsp. vulgare]
novel-m0194_5p	Traes_5AL_015A8D842	[L]	Replication, recombination and repair	--	--	hypothetical protein F775_02671 [Aegilops tauschii]
novel-m0194_5p	Traes_4DS_B08D83A2F	--	--	Biological Process: defense response (GO:0006952);; Molecular Function: ADP binding (GO:0043531);;	--	Disease resistance protein RPM1 [Aegilops tauschii]
novel-m0176_3p	Traes_6DL_07AEDE0751	[KR]	--	Molecular Function: N-acetyltransferase activity (GO:0008080);; Biological Process: metabolic process (GO:0008152);; Cellular Component: plastid (GO:0009536);;	--	PREDICTED: uncharacterized protein LOC100821929 [Brachypodium distachyon]
novel-m0176_3p	Traes_6DL_07AEDE075	[KR]	--	Molecular Function: N-acetyltransferase activity (GO:0008080);; Biological Process: metabolic process (GO:0008152);; Cellular Component: plastid (GO:0009536);;	--	PREDICTED: uncharacterized protein LOC100821929 [Brachypodium distachyon]
novel-m0176_3p	Traes_2DL_AAE6785C41	--	--	Molecular Function: zinc ion binding (GO:0008270);; Cellular Component: plastid (GO:0009536);;	--	predicted protein [Hordeum vulgare subsp. vulgare]
novel-m0176_3p	Traes_2DL_AAE6785C4	--	--	Molecular Function: zinc ion binding (GO:0008270);; Cellular Component: plastid (GO:0009536);;	--	predicted protein [Hordeum vulgare subsp. vulgare]
novel-m0167_5p	Traes_2AL_24A1BF00C	--	--	Molecular Function: nucleic acid binding (GO:0003676);; Cellular Component: mitochondrion (GO:0005739);;	--	PREDICTED: glycine-rich RNA-binding protein 4, mitochondrial-like [Brachypodium distachyon]
novel-m0163_3p	Traes_6BL_066E7881C	[R]	General function prediction only	Molecular Function: nucleotide binding (GO:0000166);; Molecular Function: nucleic acid binding (GO:0003676);;	--	predicted protein [Hordeum vulgare subsp. vulgare]
novel-m0163_3p	Traes_3B_D2DA34BB5	--	--	Cellular Component: intracellular membrane-bounded organelle (GO:0043231);; Cellular Component: cytoplasmic part (GO:0044444);;	--	PREDICTED: uncharacterized protein LOC100841092 [Brachypodium distachyon]
novel-m0163_3p	Traes_1BL_32F5519AA	--	--	Molecular Function: transporter activity (GO:0005215);; Cellular Component: plasma membrane (GO:0005886);; Biological Process: transport (GO:0006810);; Cellular Component: plastid (GO:0009536);; Cellular Component: integral component of membrane (GO:0016021);;	--	Os05g0345100 [Oryza sativa Japonica Group]
novel-m0154_5p	Traes_7AS_23DFA827E	[R]	General function prediction only	Molecular Function: nucleotide binding (GO:0000166);; Biological Process: mRNA splicing, via spliceosome (GO:0000398);; Biological Process: RNA methylation (GO:0001510);; Biological Process: protein maturation (GO:0051604);; Cellular Component: Cul4-RINGl_x0000__x0000__x0000__x0000__x0000__x0000__x0000__x0000__x0000__x0000__x0000__x0000__x0000__x0000__x0000__x0000__x0000__x0000__x0000__x0000__x00…	--	hypothetical protein F775_23924 [Aegilops tauschii]
novel-m0154_5p	Traes_5DS_60405F11E	--	--	--	--	hypothetical protein F775_00583 [Aegilops tauschii]
novel-m0154_5p	Traes_4BL_F3D5D7034	--	--	--	--	hypothetical protein TRIUR3_29340 [Triticum urartu]
novel-m0144_3p	Traes_2DS_C857F4D3E	--	--	--	--	hypothetical protein F775_24492 [Aegilops tauschii]
novel-m0143_5p	Traes_4DL_4EB63D200	--	--	Cellular Component: membrane (GO:0016020);;	--	Auxin-induced protein 5NG4 [Aegilops tauschii]
novel-m0143_5p	Traes_3B_BAADA9778	--	--	Cellular Component: mitochondrion (GO:0005739);;	--	unnamed protein product [Triticum aestivum]
novel-m0143_5p	Traes_2AS_1A307CE26	--	--	--	--	hypothetical protein F775_01923 [Aegilops tauschii]
novel-m0137_3p	Traes_3DS_D42FCD586	[G]	Carbohydrate transport and metabolism	Molecular Function: fructose-bisphosphate aldolase activity (GO:0004332);; Cellular Component: mitochondrion (GO:0005739);; Biological Process: glycolysis (GO:0006096);; Biological Process: pentose-phosphate shunt (GO:0006098);; Biological Process: response to oxidative stress (GO:0006979);; Cellular Component: chloroplast thylakoid (GO:0009534);; Biological Process: response to salt stress (GO:0…	K01623|1e-172|osa:4326074|Os01g0118000	fructose-bisphosphate aldolase, chloroplast precursor, expressed [Triticum aestivum]
novel-m0130_3p	Traes_2DL_E2DA84D05	[S]	Function unknown	Molecular Function: protein serine/threonine kinase activity (GO:0004674);; Molecular Function: ATP binding (GO:0005524);; Biological Process: protein phosphorylation (GO:0006468);; Biological Process: signal transduction (GO:0007165);; Cellular Component: membrane (GO:0016020);; Cellular Component: cytoplasmic membrane-bounded vesicle (GO:0016023);; Biological Process: defense response to bacter…	--	Putative LRR receptor-like serine/threonine-protein kinase [Aegilops tauschii]
novel-m0130_3p	Traes_2AL_40C13C199	[S]	Function unknown	Molecular Function: protein serine/threonine kinase activity (GO:0004674);; Molecular Function: protein binding (GO:0005515);; Molecular Function: ATP binding (GO:0005524);; Biological Process: protein phosphorylation (GO:0006468);; Biological Process: immune response (GO:0006955);; Cellular Component: membrane (GO:0016020);; Cellular Component: cytoplasmic membrane-bounded vesicle (GO:0016023);;…	--	receptor kinase-like protein XA21-like protein [Triticum aestivum]
novel-m0123_5p	Traes_7AS_23DFA827E	[R]	General function prediction only	Molecular Function: nucleotide binding (GO:0000166);; Biological Process: mRNA splicing, via spliceosome (GO:0000398);; Biological Process: RNA methylation (GO:0001510);; Biological Process: protein maturation (GO:0051604);; Cellular Component: Cul4-RINGl_x0000__x0000__x0000__x0000__x0000__x0000__x0000__x0000__x0000__x0000__x0000__x0000__x0000__x0000__x0000__x0000__x0000__x0000__x0000__x0000__x00…	--	hypothetical protein F775_23924 [Aegilops tauschii]
novel-m0123_5p	Traes_5DS_60405F11E	--	--	--	--	hypothetical protein F775_00583 [Aegilops tauschii]
novel-m0123_5p	Traes_4BL_F3D5D7034	--	--	--	--	hypothetical protein TRIUR3_29340 [Triticum urartu]
novel-m0080_3p	Traes_7DS_5A117F2B1	[I]	Lipid transport and metabolism	Biological Process: metabolic process (GO:0008152);; Cellular Component: integral component of membrane (GO:0016021);; Molecular Function: intramolecular transferase activity (GO:0016866);;	--	Cycloartenol synthase [Aegilops tauschii]
novel-m0080_3p	Traes_7AL_955F54182	[P]	Inorganic ion transport and metabolism	Molecular Function: potassium ion transmembrane transporter activity (GO:0015079);; Cellular Component: integral component of membrane (GO:0016021);; Biological Process: potassium ion transmembrane transport (GO:0071805);;	--	Putative potassium transporter 13 [Aegilops tauschii]
novel-m0071_3p	Traes_4AL_917B4B681	[IQR]	--	Molecular Function: oxidoreductase activity (GO:0016491);; Biological Process: oxidation-reduction process (GO:0055114);;	--	Tropinone reductase-like protein [Aegilops tauschii]
novel-m0068_3p	Traes_5DL_A6EECBC04	--	--	Molecular Function: calmodulin binding (GO:0005516);; Cellular Component: plastid (GO:0009536);; Biological Process: endoplasmic reticulum unfolded protein response (GO:0030968);; Biological Process: defense response by callose deposition (GO:0052542);;	--	hypothetical protein OsI_12183 [Oryza sativa Indica Group]
novel-m0053_5p	Traes_6DS_10AF3149F1	[S]	Function unknown	Molecular Function: protein serine/threonine kinase activity (GO:0004674);; Molecular Function: ATP binding (GO:0005524);; Biological Process: protein phosphorylation (GO:0006468);; Cellular Component: integral component of membrane (GO:0016021);; Cellular Component: cytoplasmic membrane-bounded vesicle (GO:0016023);;	--	Putative LRR receptor-like serine/threonine-protein kinase [Aegilops tauschii]
novel-m0053_5p	Traes_6DS_10AF3149F	[R]	General function prediction only	Cellular Component: mitochondrial respiratory chain complex I (GO:0005747);; Cellular Component: plasma membrane (GO:0005886);; Cellular Component: chloroplast (GO:0009507);; Biological Process: response to salt stress (GO:0009651);;	--	predicted protein [Hordeum vulgare subsp. vulgare]
novel-m0050_5p	Traes_7DS_A32326691	--	--	Molecular Function: pantothenate kinase activity (GO:0004594);; Molecular Function: ATP binding (GO:0005524);; Biological Process: acetyl-CoA biosynthetic process (GO:0006085);; Biological Process: coenzyme A biosynthetic process (GO:0015937);; Biological Process: phosphorylation (GO:0016310);;	--	Pantothenate kinase 2 [Aegilops tauschii]
novel-m0038_5p	Traes_1DS_F0D75DD34	[J]	Translation, ribosomal structure and biogenesis	Biological Process: RNA methylation (GO:0001510);; Molecular Function: RNA binding (GO:0003723);; Cellular Component: nucleolus (GO:0005730);; Cellular Component: plasma membrane (GO:0005886);; Biological Process: rRNA processing (GO:0006364);; Biological Process: mRNA processing (GO:0006397);; Biological Process: protein import into nucleus (GO:0006606);; Biological Process: embryo sac developme…	--	rRNA biogenesis protein rrp5 [Triticum urartu]
novel-m0038_5p	Traes_1AS_B0405DDE8	[R]	General function prediction only	Biological Process: RNA methylation (GO:0001510);; Molecular Function: RNA binding (GO:0003723);; Cellular Component: nucleolus (GO:0005730);; Cellular Component: plasma membrane (GO:0005886);; Biological Process: rRNA processing (GO:0006364);; Biological Process: mRNA processing (GO:0006397);; Biological Process: protein import into nucleus (GO:0006606);; Biological Process: embryo sac developme…	--	rRNA biogenesis protein rrp5 [Triticum urartu]
novel-m0014_5p	comp3964311_c0		--	--	--	DEAD-box ATP-dependent RNA helicase 40 [Triticum urartu]
novel-m0014_5p	comp130267_c0		--	--	--	hypothetical protein TRIUR3_16846 [Triticum urartu]
novel-m0014_5p	AEGTA13810		--	--	--	hypothetical protein F775_13810 [Aegilops tauschii]

## Sheet: S6-2
Family	miRNA	Target-ID	COG_class	COG_class_annotation	GO_annotation	KEGG_annotation	Swissprot_annotation	nr_annotation
miR9778	tae-miR9778	Traes_1AS_17306388F	--	--	Molecular Function: ATP binding (GO:0005524);; Biological Process: apoptotic process (GO:0006915);; Biological Process: defense response (GO:0006952);; Molecular Function: ADP binding (GO:0043531);;	--	--	Disease resistance protein RPM1 [Triticum urartu]
miR9778	tae-miR9778	Traes_1AS_C7A8188D1	--	--	Molecular Function: ATP binding (GO:0005524);; Biological Process: apoptotic process (GO:0006915);; Biological Process: defense response (GO:0006952);; Molecular Function: ADP binding (GO:0043531);;	--	--	Disease resistance protein RPM1 [Triticum urartu]
miR9778	tae-miR9778	Traes_1BS_70B733D34	--	--	Molecular Function: ATP binding (GO:0005524);; Biological Process: apoptotic process (GO:0006915);; Biological Process: defense response (GO:0006952);; Molecular Function: ADP binding (GO:0043531);;	--	--	Disease resistance protein RPM1 [Triticum urartu]
miR9778	tae-miR9778	Traes_2AS_530CF4042	--	--	--	--	--	Disease resistance protein RPM1 [Triticum urartu]
miR9778	tae-miR9778	Traes_2BS_0EFFAAE28	--	--	--	--	--	Disease resistance protein RPM1 [Aegilops tauschii]
miR9778	tae-miR9778	Traes_2DS_C9635AFF7	--	--	--	--	--	Disease resistance protein RPM1 [Aegilops tauschii]
miR9778	tae-miR9778	Traes_3B_4C839468C	--	--	--	--	--	unnamed protein product [Triticum aestivum]
miR9778	tae-miR9778	Traes_3B_F07C33521	--	--	--	--	--	unnamed protein product [Triticum aestivum]
miR9778	tae-miR9778	Traes_4AL_2FC39B934	--	--	Biological Process: defense response (GO:0006952);; Molecular Function: ADP binding (GO:0043531);;	--	--	predicted protein [Hordeum vulgare subsp. vulgare]
miR9778	tae-miR9778	Traes_4DS_B08D83A2F	--	--	Biological Process: defense response (GO:0006952);; Molecular Function: ADP binding (GO:0043531);;	--	--	Disease resistance protein RPM1 [Aegilops tauschii]
miR9778	tae-miR9778	Traes_7DL_31A23053A	--	--	Biological Process: defense response (GO:0006952);; Molecular Function: ADP binding (GO:0043531);;	--	--	Disease resistance protein RPM1 [Aegilops tauschii]
miR9778	tae-miR9778	Traes_7DL_9F0AD190A	[S]	Function unknown	Biological Process: defense response (GO:0006952);; Molecular Function: ADP binding (GO:0043531);;	--	--	Disease resistance protein RPM1 [Aegilops tauschii]
miR9772	tae-miR9772	Traes_6BS_0159CBF63	--	--	--	--	--	hypothetical protein F775_19636 [Aegilops tauschii]
miR9679	tae-miR9679-5p	Traes_5AL_2182C53A9	--	--	Cellular Component: mitochondrion (GO:0005739);; Biological Process: protein folding (GO:0006457);; Biological Process: response to stress (GO:0006950);; Molecular Function: heat shock protein binding (GO:0031072);;	--	--	Chaperone protein DnaJ [Triticum urartu]
miR9679	tae-miR9679-5p	Traes_5DL_EA908BAB6	[O]	Posttranslational modification, protein turnover, chaperones	Cellular Component: mitochondrion (GO:0005739);; Biological Process: protein folding (GO:0006457);; Biological Process: response to stress (GO:0006950);; Molecular Function: heat shock protein binding (GO:0031072);;	--	--	hypothetical protein F775_52123 [Aegilops tauschii]
miR9674b	tae-miR9674b-5p	Traes_3AS_6CB1DBD28	--	--	--	--	--	hypothetical protein F775_01703 [Aegilops tauschii]
miR9674b	tae-miR9674b-5p	Traes_5BL_6216A6108	--	--	--	--	--	hypothetical protein F775_12462 [Aegilops tauschii]
miR9674b	tae-miR9674b-5p	Traes_6DS_1BEF46735	--	--	--	--	--	hypothetical protein F775_12462 [Aegilops tauschii]
miR9674b	tae-miR9674b-5p	Traes_6DS_7C389C178	--	--	Cellular Component: mitochondrion (GO:0005739);;	--	--	hypothetical protein F775_12462 [Aegilops tauschii]
miR9664	tae-miR9664-3p	Traes_2AS_86633353C	--	--	--	--	--	Disease resistance protein RPM1 [Triticum urartu]
miR9664	tae-miR9664-3p	Traes_2BL_EC0FF1ACA	--	--	Biological Process: defense response (GO:0006952);; Cellular Component: cytoplasmic membrane-bounded vesicle (GO:0016023);; Molecular Function: ADP binding (GO:0043531);;	--	--	Disease resistance RPP13-like protein 4 [Aegilops tauschii]
miR9664	tae-miR9664-3p	Traes_2BS_5045C640C	--	--	--	--	--	Disease resistance protein RPM1 [Triticum urartu]
miR9664	tae-miR9664-3p	Traes_2DL_60E6F924A	--	--	Cellular Component: cytoplasmic membrane-bounded vesicle (GO:0016023);;	--	--	Disease resistance RPP13-like protein 4 [Aegilops tauschii]
miR9664	tae-miR9664-3p	Traes_2DS_480CFDFE4	--	--	--	--	--	Disease resistance protein RPM1 [Triticum urartu]
miR9664	tae-miR9664-3p	Traes_5BL_1BB35DC30	--	--	--	--	--	Disease resistance protein RPM1 [Aegilops tauschii]
miR9664	tae-miR9664-3p	Traes_5BL_65A9C2483	--	--	--	--	--	Disease resistance protein RPM1 [Aegilops tauschii]
miR9664	tae-miR9664-3p	Traes_5BL_964089395	--	--	Molecular Function: ATP binding (GO:0005524);; Biological Process: defense response (GO:0006952);; Cellular Component: plastid (GO:0009536);; Cellular Component: cytoplasmic membrane-bounded vesicle (GO:0016023);; Molecular Function: nucleoside-triphosphatase activity (GO:0017111);; Molecular Function: ADP binding (GO:0043531);;	--	--	PREDICTED: putative disease resistance RPP13-like protein 3 isoform X1 [Brachypodium distachyon]
miR9664	tae-miR9664-3p	Traes_5BS_B5A6A3EF7	[S]	Function unknown	Biological Process: defense response (GO:0006952);; Cellular Component: plastid (GO:0009536);; Cellular Component: cytoplasmic membrane-bounded vesicle (GO:0016023);; Molecular Function: ADP binding (GO:0043531);;	--	--	unnamed protein product [Triticum aestivum]
miR9664	tae-miR9664-3p	Traes_5DS_1179BC0C3	--	--	--	--	--	Disease resistance protein RPM1 [Triticum urartu]
miR9664	tae-miR9664-3p	Traes_5DS_6BA5B9AA4	--	--	Biological Process: defense response (GO:0006952);; Cellular Component: plastid (GO:0009536);; Molecular Function: ADP binding (GO:0043531);;	--	--	Disease resistance protein RPM1 [Aegilops tauschii]
miR9661	tae-miR9661-5p	Traes_4AL_D8CCE0D2E	--	--	--	--	--	hypothetical protein F775_08261 [Aegilops tauschii]
miR9661	tae-miR9661-5p	Traes_4BS_5EC01BC81	--	--	--	--	--	predicted protein [Hordeum vulgare subsp. vulgare]
miR9661	tae-miR9661-5p	Traes_7DS_50747298E	--	--	Biological Process: oligopeptide transport (GO:0006857);; Molecular Function: oligopeptide transporter activity (GO:0015198);; Cellular Component: membrane (GO:0016020);; Biological Process: transmembrane transport (GO:0055085);;	--	--	Oligopeptide transporter 4 [Aegilops tauschii]
miR6197	tae-miR6197-5p	Traes_1AS_5DCFDC258	--	--	--	--	--	hypothetical protein TRIUR3_15308 [Triticum urartu]
miR531	tae-miR531	Traes_1AL_DB7593004	--	--	Biological Process: leaf morphogenesis (GO:0009965);;	--	--	Os05g0346800 [Oryza sativa Japonica Group]
miR531	tae-miR531	Traes_1BL_04EFBAECF	--	--	Biological Process: leaf morphogenesis (GO:0009965);;	--	--	Os05g0346800 [Oryza sativa Japonica Group]
miR531	tae-miR531	Traes_2AL_1B96BCBCA	--	--	Molecular Function: ubiquitin thiolesterase activity (GO:0004221);; Cellular Component: intracellular (GO:0005622);; Biological Process: ubiquitin-dependent protein catabolic process (GO:0006511);;	--	--	predicted protein [Hordeum vulgare subsp. vulgare]
miR531	tae-miR531	Traes_2BL_E3778C0BF	--	--	Molecular Function: ubiquitin thiolesterase activity (GO:0004221);; Cellular Component: intracellular (GO:0005622);; Biological Process: ubiquitin-dependent protein catabolic process (GO:0006511);;	--	--	predicted protein [Hordeum vulgare subsp. vulgare]
miR531	tae-miR531	Traes_2DL_4DDB43311	--	--	Molecular Function: ubiquitin thiolesterase activity (GO:0004221);; Cellular Component: intracellular (GO:0005622);; Biological Process: ubiquitin-dependent protein catabolic process (GO:0006511);;	--	--	predicted protein [Hordeum vulgare subsp. vulgare]
miR531	tae-miR531	Traes_3AL_F5184D272	--	--	Cellular Component: Golgi membrane (GO:0000139);; Cellular Component: integral component of membrane (GO:0016021);; Cellular Component: cytoplasmic membrane-bounded vesicle (GO:0016023);; Molecular Function: transferase activity, transferring glycosyl groups (GO:0016757);;	--	--	predicted protein [Hordeum vulgare subsp. vulgare]
miR531	tae-miR531	Traes_5BL_51AB2EDF1	[D]	Cell cycle control, cell division, chromosome partitioning	Molecular Function: tRNA binding (GO:0000049);; Biological Process: response to reactive oxygen species (GO:0000302);; Molecular Function: ATP binding (GO:0005524);; Cellular Component: cytoplasm (GO:0005737);; Molecular Function: transferase activity (GO:0016740);; Biological Process: tRNA thio-modification (GO:0034227);; Biological Process: regulation of plant-type cell wall organization or bio…	K14168|0.0|osa:4330815|Os02g0762300	--	PREDICTED: cytoplasmic tRNA 2-thiolation protein 1 [Brachypodium distachyon]
miR531	tae-miR531	Traes_5DL_25040C23A	[D]	Cell cycle control, cell division, chromosome partitioning	Molecular Function: tRNA binding (GO:0000049);; Biological Process: response to reactive oxygen species (GO:0000302);; Molecular Function: ATP binding (GO:0005524);; Cellular Component: cytoplasm (GO:0005737);; Molecular Function: transferase activity (GO:0016740);; Biological Process: tRNA thio-modification (GO:0034227);; Biological Process: regulation of plant-type cell wall organization or bio…	K14168|0.0|osa:4330815|Os02g0762300	--	PREDICTED: cytoplasmic tRNA 2-thiolation protein 1 [Brachypodium distachyon]
miR5049	tae-miR5049-3p	Traes_1BS_7EC2BDE95	--	--	Molecular Function: starch synthase activity (GO:0009011);; Biological Process: glucan biosynthetic process (GO:0009250);; Molecular Function: starch binding (GO:2001070);;	--	--	starch synthase III [Triticum aestivum]
miR5049	tae-miR5049-3p	Traes_2AL_28B13CC56	[A]	RNA processing and modification	Biological Process: mRNA splicing, via spliceosome (GO:0000398);; Cellular Component: spliceosomal complex (GO:0005681);; Cellular Component: cytoplasmic membrane-bounded vesicle (GO:0016023);; Molecular Function: U6 snRNA binding (GO:0017070);; Molecular Function: U5 snRNA binding (GO:0030623);;	--	--	PREDICTED: pre-mRNA-processing-splicing factor 8-like, partial [Musa acuminata subsp. malaccensis]
miR5049	tae-miR5049-3p	Traes_3AL_CF1A4ACDE	--	--	Molecular Function: Rho guanyl-nucleotide exchange factor activity (GO:0005089);; Cellular Component: nucleus (GO:0005634);; Cellular Component: cytoplasm (GO:0005737);; Cellular Component: plasma membrane (GO:0005886);; Biological Process: embryo development ending in seed dormancy (GO:0009793);; Biological Process: pollen tube growth (GO:0009860);; Biological Process: root hair cell development…	--	--	Rho guanine nucleotide exchange factor 8 [Triticum urartu]
miR408	tae-miR408	Traes_2BL_0CCE42A38	[I]	Lipid transport and metabolism	Molecular Function: triglyceride lipase activity (GO:0004806);; Biological Process: lipid metabolic process (GO:0006629);; Cellular Component: chloroplast (GO:0009507);;	--	--	predicted protein [Hordeum vulgare subsp. vulgare]
miR408	tae-miR408	Traes_4AL_364F56EDB	--	--	Molecular Function: copper ion binding (GO:0005507);; Molecular Function: electron carrier activity (GO:0009055);; Cellular Component: cytoplasmic membrane-bounded vesicle (GO:0016023);;	--	--	Chemocyanin [Triticum urartu]
miR408	tae-miR408	Traes_4AS_B726A789E	--	--	Molecular Function: copper ion binding (GO:0005507);; Molecular Function: electron carrier activity (GO:0009055);; Cellular Component: cytoplasmic membrane-bounded vesicle (GO:0016023);;	--	--	Basic blue protein [Triticum urartu]
miR408	tae-miR408	Traes_4BL_217ED47D4	--	--	Molecular Function: copper ion binding (GO:0005507);; Molecular Function: electron carrier activity (GO:0009055);; Cellular Component: cytoplasmic membrane-bounded vesicle (GO:0016023);;	--	--	Basic blue protein [Triticum urartu]
miR408	tae-miR408	Traes_4DL_A7AFE1359	--	--	Molecular Function: copper ion binding (GO:0005507);; Molecular Function: electron carrier activity (GO:0009055);; Cellular Component: cytoplasmic membrane-bounded vesicle (GO:0016023);;	--	--	Basic blue protein [Aegilops tauschii]
miR408	tae-miR408	Traes_5BL_0212ACBD9	--	--	--	--	--	hypothetical protein TRIUR3_20091 [Triticum urartu]
miR408	tae-miR408	Traes_5BL_3AD291756	--	--	Molecular Function: copper ion binding (GO:0005507);; Molecular Function: electron carrier activity (GO:0009055);; Cellular Component: cytoplasmic membrane-bounded vesicle (GO:0016023);;	--	--	Chemocyanin [Aegilops tauschii]
miR408	tae-miR408	Traes_5BS_E10756355	--	--	--	--	--	hypothetical protein TRIUR3_20091 [Triticum urartu]
miR408	tae-miR408	Traes_5DL_51EE2478D	--	--	Molecular Function: binding (GO:0005488);;	--	--	hypothetical protein F775_23335 [Aegilops tauschii]
miR408	tae-miR408	Traes_5DL_90BD9F306	--	--	Molecular Function: copper ion binding (GO:0005507);; Molecular Function: electron carrier activity (GO:0009055);; Cellular Component: cytoplasmic membrane-bounded vesicle (GO:0016023);;	--	--	chemocyanin-like protein [Triticum aestivum]
miR408	tae-miR408	Traes_7AS_B17BC0FC2	--	--	Molecular Function: copper ion binding (GO:0005507);; Molecular Function: electron carrier activity (GO:0009055);;	--	--	Chemocyanin [Triticum urartu]
miR396b	ata-miR396b-5p	Traes_6DL_4C3F04219	--	--	Molecular Function: ATP binding (GO:0005524);; Cellular Component: nucleus (GO:0005634);; Biological Process: regulation of transcription, DNA-templated (GO:0006355);; Biological Process: response to gibberellin (GO:0009739);; Molecular Function: hydrolase activity, acting on acid anhydrides, in phosphorus-containing anhydrides (GO:0016818);; Biological Process: response to deep water (GO:0030912…	--	--	predicted protein [Hordeum vulgare subsp. vulgare]
miR396b	ata-miR396b-5p	Traes_6AL_F5BFFCA3E	--	--	Molecular Function: ATP binding (GO:0005524);; Cellular Component: nucleus (GO:0005634);; Biological Process: regulation of transcription, DNA-templated (GO:0006355);; Biological Process: response to gibberellin (GO:0009739);; Molecular Function: hydrolase activity, acting on acid anhydrides, in phosphorus-containing anhydrides (GO:0016818);; Biological Process: response to deep water (GO:0030912…	--	--	predicted protein [Hordeum vulgare subsp. vulgare]
miR396b	ata-miR396b-5p	Traes_6AL_EEA5F4238	--	--	Molecular Function: ATP binding (GO:0005524);; Cellular Component: nucleus (GO:0005634);; Biological Process: regulation of transcription, DNA-templated (GO:0006355);; Cellular Component: plastid (GO:0009536);; Molecular Function: hydrolase activity, acting on acid anhydrides, in phosphorus-containing anhydrides (GO:0016818);;	--	--	hypothetical protein F775_52301 [Aegilops tauschii]
miR396b	ata-miR396b-5p	Traes_4DS_261E93270	--	--	Molecular Function: ATP binding (GO:0005524);; Cellular Component: nucleus (GO:0005634);; Biological Process: regulation of transcription, DNA-templated (GO:0006355);; Molecular Function: hydrolase activity, acting on acid anhydrides, in phosphorus-containing anhydrides (GO:0016818);;	--	--	hypothetical protein TRIUR3_34986 [Triticum urartu]
miR396b	ata-miR396b-5p	Traes_4BS_AAE1439D4	--	--	Molecular Function: ATP binding (GO:0005524);; Cellular Component: nucleus (GO:0005634);; Biological Process: regulation of transcription, DNA-templated (GO:0006355);; Molecular Function: hydrolase activity, acting on acid anhydrides, in phosphorus-containing anhydrides (GO:0016818);;	--	--	hypothetical protein TRIUR3_34986 [Triticum urartu]
miR396b	ata-miR396b-5p	Traes_4AL_A8CBB811B	--	--	Molecular Function: ATP binding (GO:0005524);; Cellular Component: nucleus (GO:0005634);; Biological Process: regulation of transcription, DNA-templated (GO:0006355);; Molecular Function: hydrolase activity, acting on acid anhydrides, in phosphorus-containing anhydrides (GO:0016818);;	--	--	hypothetical protein TRIUR3_34986 [Triticum urartu]
miR396b	ata-miR396b-5p	Traes_2DL_3B4943F11	--	--	Molecular Function: ATP binding (GO:0005524);; Cellular Component: nucleus (GO:0005634);; Biological Process: regulation of transcription, DNA-templated (GO:0006355);; Cellular Component: plastid (GO:0009536);; Molecular Function: hydrolase activity, acting on acid anhydrides, in phosphorus-containing anhydrides (GO:0016818);;	--	--	growth-regulating factor 1 [Hordeum vulgare]
miR396b	ata-miR396b-5p	Traes_2BL_DE9A7327E	--	--	Biological Process: transcription, DNA-templated (GO:0006351);;	--	--	hypothetical protein OsI_17058 [Oryza sativa Indica Group]
miR396b	ata-miR396b-5p	Traes_2AL_2FE59A2DC	--	--	Molecular Function: ATP binding (GO:0005524);; Cellular Component: nucleus (GO:0005634);; Biological Process: regulation of transcription, DNA-templated (GO:0006355);; Molecular Function: hydrolase activity, acting on acid anhydrides, in phosphorus-containing anhydrides (GO:0016818);;	--	--	PREDICTED: growth-regulating factor isoform X1 [Zea mays]
miR396b	ata-miR396b-5p	Traes_2AL_07B1977B8	--	--	Molecular Function: ATP binding (GO:0005524);; Cellular Component: nucleus (GO:0005634);; Biological Process: regulation of transcription, DNA-templated (GO:0006355);; Cellular Component: plastid (GO:0009536);; Molecular Function: hydrolase activity, acting on acid anhydrides, in phosphorus-containing anhydrides (GO:0016818);;	--	--	growth-regulating factor 1 [Hordeum vulgare]
miR393j	gma-miR393j	Traes_2DL_F0FEB5383	--	--	Molecular Function: inositol hexakisphosphate binding (GO:0000822);; Cellular Component: nucleus (GO:0005634);; Biological Process: auxin-activated signaling pathway (GO:0009734);; Molecular Function: auxin binding (GO:0010011);; Biological Process: protein ubiquitination (GO:0016567);; Cellular Component: SCF ubiquitin ligase complex (GO:0019005);;	--	--	PREDICTED: transport inhibitor response 1-like protein Os04g0395600 [Brachypodium distachyon]
miR393j	gma-miR393j	Traes_2BL_370AE211F	--	--	Molecular Function: inositol hexakisphosphate binding (GO:0000822);; Cellular Component: nucleus (GO:0005634);; Biological Process: auxin-activated signaling pathway (GO:0009734);; Molecular Function: auxin binding (GO:0010011);; Biological Process: protein ubiquitination (GO:0016567);; Cellular Component: SCF ubiquitin ligase complex (GO:0019005);;	--	--	PREDICTED: transport inhibitor response 1-like protein Os04g0395600 [Brachypodium distachyon]
miR393j	gma-miR393j	Traes_2AL_9EC359B65	--	--	Molecular Function: inositol hexakisphosphate binding (GO:0000822);; Cellular Component: nucleus (GO:0005634);; Biological Process: auxin-activated signaling pathway (GO:0009734);; Molecular Function: auxin binding (GO:0010011);; Biological Process: protein ubiquitination (GO:0016567);; Cellular Component: SCF ubiquitin ligase complex (GO:0019005);;	--	--	PREDICTED: transport inhibitor response 1-like protein Os04g0395600 [Brachypodium distachyon]
miR393j	gma-miR393j	Traes_1DS_1847DA30E	--	--	Molecular Function: inositol hexakisphosphate binding (GO:0000822);; Biological Process: response to molecule of bacterial origin (GO:0002237);; Biological Process: auxin-activated signaling pathway (GO:0009734);; Molecular Function: auxin binding (GO:0010011);; Biological Process: pollen maturation (GO:0010152);; Biological Process: lateral root formation (GO:0010311);; Biological Process: cellu…	K14485|0.0|sbi:SORBI_09g003870|hypothetical protein	--	hypothetical protein TRIUR3_32567 [Triticum urartu]
miR393j	gma-miR393j	Traes_1BS_4BA296C26	--	--	Molecular Function: inositol hexakisphosphate binding (GO:0000822);; Biological Process: response to molecule of bacterial origin (GO:0002237);; Biological Process: auxin-activated signaling pathway (GO:0009734);; Molecular Function: auxin binding (GO:0010011);; Biological Process: pollen maturation (GO:0010152);; Biological Process: lateral root formation (GO:0010311);; Biological Process: cellu…	K14485|0.0|sbi:SORBI_09g003870|hypothetical protein	--	hypothetical protein TRIUR3_32567 [Triticum urartu]
miR393j	gma-miR393j	Traes_1AS_EF9022F0F	--	--	Molecular Function: inositol hexakisphosphate binding (GO:0000822);; Biological Process: response to molecule of bacterial origin (GO:0002237);; Biological Process: auxin-activated signaling pathway (GO:0009734);; Molecular Function: auxin binding (GO:0010011);; Biological Process: pollen maturation (GO:0010152);; Biological Process: lateral root formation (GO:0010311);; Biological Process: cellu…	--	--	hypothetical protein TRIUR3_32567 [Triticum urartu]
miR319	ata-miR319-3p	Traes_6BL_F1AC805AA	--	--	Molecular Function: galactoside 2-alpha-L-fucosyltransferase activity (GO:0008107);; Cellular Component: membrane (GO:0016020);; Biological Process: cell wall biogenesis (GO:0042546);;	K13681|0.0|osa:4330827|Os02g0764400	--	Galactoside 2-alpha-L-fucosyltransferase [Aegilops tauschii]
miR319	ata-miR319-3p	Traes_4BS_84F2FB1CF	--	--	Biological Process: response to hypoxia (GO:0001666);; Molecular Function: RNA binding (GO:0003723);; Molecular Function: ATP binding (GO:0005524);; Cellular Component: nucleolus (GO:0005730);; Biological Process: rRNA processing (GO:0006364);; Biological Process: mRNA processing (GO:0006397);; Molecular Function: ATP-dependent helicase activity (GO:0008026);; Cellular Component: membrane (GO:001…	K13025|2e-09|osa:4326580|Os01g0639100	--	hypothetical protein TRIUR3_16864 [Triticum urartu]
miR319	ata-miR319-3p	Traes_3B_FF3604E02	--	--	Biological Process: indoleacetic acid biosynthetic process (GO:0009684);; Biological Process: response to ethylene (GO:0009723);; Biological Process: positive gravitropism (GO:0009958);; Biological Process: maintenance of root meristem identity (GO:0010078);; Biological Process: phloem or xylem histogenesis (GO:0010087);; Biological Process: cotyledon vascular tissue pattern formation (GO:0010588…	--	--	tryptophan aminotransferase related 2 [Triticum aestivum]
miR319	ata-miR319-3p	Traes_1DL_696E3F6A2	[TZDR]	--	Cellular Component: cytoplasmic membrane-bounded vesicle (GO:0016023);;	--	--	Putative calcium-binding protein CML17 [Aegilops tauschii]
miR319	ata-miR319-3p	Traes_1BL_19E9499CD	[TZDR]	--	Molecular Function: calcium ion binding (GO:0005509);; Cellular Component: cytoplasmic membrane-bounded vesicle (GO:0016023);;	--	--	Putative calcium-binding protein CML17 [Aegilops tauschii]
miR319	ata-miR319-3p	Traes_1AL_D7A903FD2	[TZDR]	--	Cellular Component: cytoplasmic membrane-bounded vesicle (GO:0016023);;	--	--	Calmodulin-like protein 5 [Triticum urartu]
miR319	ata-miR319-3p	Traes_1AL_A8C52986E	[TZDR]	--	Cellular Component: cytoplasmic membrane-bounded vesicle (GO:0016023);;	--	--	Putative calcium-binding protein CML17 [Aegilops tauschii]
miR171i	mdm-miR171i	Traes_4DL_5B3B57371	--	--	Molecular Function: sequence-specific DNA binding transcription factor activity (GO:0003700);; Biological Process: regulation of transcription, DNA-templated (GO:0006355);;	--	--	hypothetical protein TRIUR3_13261 [Triticum urartu]
miR171i	mdm-miR171i	Traes_4BL_7C94AFC28	[E]	Amino acid transport and metabolism	Biological Process: transcription, DNA-templated (GO:0006351);;	--	--	hypothetical protein TRIUR3_13261 [Triticum urartu]
miR171i	mdm-miR171i	Traes_4AS_19FA06316	--	--	Molecular Function: sequence-specific DNA binding transcription factor activity (GO:0003700);; Biological Process: regulation of transcription, DNA-templated (GO:0006355);;	--	--	hypothetical protein TRIUR3_13261 [Triticum urartu]
miR166c	aly-miR166c-3p	Traes_7DS_DBB29C7CD	--	--	Molecular Function: binding (GO:0005488);;	--	--	predicted protein [Hordeum vulgare subsp. vulgare]
miR166c	aly-miR166c-3p	Traes_7AS_FE67F9E86	--	--	Molecular Function: DNA binding (GO:0003677);; Cellular Component: nucleus (GO:0005634);;	--	--	predicted protein [Hordeum vulgare subsp. vulgare]
miR166c	aly-miR166c-3p	Traes_6DS_C4D93239C	--	--	Molecular Function: DNA binding (GO:0003677);; Cellular Component: nucleus (GO:0005634);; Biological Process: regulation of transcription, DNA-templated (GO:0006355);; Cellular Component: plastid (GO:0009536);; Molecular Function: metal ion binding (GO:0046872);;	--	--	predicted protein [Hordeum vulgare subsp. vulgare]
miR166c	aly-miR166c-3p	Traes_6DS_7B1596298	--	--	Molecular Function: DNA binding (GO:0003677);; Cellular Component: nucleus (GO:0005634);; Biological Process: transcription, DNA-templated (GO:0006351);;	--	--	squamosa promoter-binding-like protein 3 [Triticum aestivum]
miR166c	aly-miR166c-3p	Traes_6BS_F50663DF7	--	--	Molecular Function: DNA binding (GO:0003677);; Cellular Component: nucleus (GO:0005634);; Biological Process: transcription, DNA-templated (GO:0006351);;	--	--	squamosa promoter-binding-like protein 3 [Triticum aestivum]
miR166c	aly-miR166c-3p	Traes_6BS_542961EA4	--	--	Molecular Function: DNA binding (GO:0003677);; Cellular Component: nucleus (GO:0005634);;	--	--	predicted protein [Hordeum vulgare subsp. vulgare]
miR166c	aly-miR166c-3p	Traes_6AS_99C6A3B0B	--	--	Molecular Function: DNA binding (GO:0003677);; Cellular Component: nucleus (GO:0005634);; Biological Process: transcription, DNA-templated (GO:0006351);;	--	--	squamosa promoter-binding-like protein 3 [Triticum aestivum]
miR166c	aly-miR166c-3p	Traes_6AS_32A35158A	--	--	Molecular Function: DNA binding (GO:0003677);; Cellular Component: nucleus (GO:0005634);; Biological Process: transcription, DNA-templated (GO:0006351);;	--	--	predicted protein [Hordeum vulgare subsp. vulgare]
miR166c	aly-miR166c-3p	Traes_5DL_1272B4BAC	--	--	Molecular Function: binding (GO:0005488);;	--	--	Squamosa promoter-binding-like protein 18 [Aegilops tauschii]
miR166c	aly-miR166c-3p	Traes_5BL_96FDFC152	--	--	Molecular Function: binding (GO:0005488);;	--	--	Squamosa promoter-binding-like protein 18 [Aegilops tauschii]
miR166c	aly-miR166c-3p	Traes_5BL_96D5EA4EE	--	--	Molecular Function: binding (GO:0005488);; Biological Process: transcription, DNA-templated (GO:0006351);;	--	--	PREDICTED: squamosa promoter-binding-like protein 17 [Brachypodium distachyon]
miR166c	aly-miR166c-3p	Traes_4BS_375EF1D15	--	--	Molecular Function: DNA binding (GO:0003677);; Cellular Component: nucleus (GO:0005634);;	--	--	hypothetical protein TRIUR3_22727 [Triticum urartu]
miR166c	aly-miR166c-3p	Traes_2DL_FAF4631B2	[E]	Amino acid transport and metabolism	Molecular Function: transporter activity (GO:0005215);; Biological Process: transport (GO:0006810);; Cellular Component: membrane (GO:0016020);;	--	--	Peptide transporter PTR1 [Aegilops tauschii]
miR166c	aly-miR166c-3p	Traes_2BL_A177D5061	[E]	Amino acid transport and metabolism	Molecular Function: transporter activity (GO:0005215);; Biological Process: transport (GO:0006810);; Cellular Component: membrane (GO:0016020);;	--	--	Nitrate transporter 1.2 [Triticum urartu]
miR156c	rco-miR156c	Traes_7DS_DBB29C7CD	--	--	Molecular Function: binding (GO:0005488);;	--	--	predicted protein [Hordeum vulgare subsp. vulgare]
miR156c	rco-miR156c	Traes_7AS_FE67F9E86	--	--	Molecular Function: DNA binding (GO:0003677);; Cellular Component: nucleus (GO:0005634);;	--	--	predicted protein [Hordeum vulgare subsp. vulgare]
miR156c	rco-miR156c	Traes_6DS_C4D93239C	--	--	Molecular Function: DNA binding (GO:0003677);; Cellular Component: nucleus (GO:0005634);; Biological Process: regulation of transcription, DNA-templated (GO:0006355);; Cellular Component: plastid (GO:0009536);; Molecular Function: metal ion binding (GO:0046872);;	--	--	predicted protein [Hordeum vulgare subsp. vulgare]
miR156c	rco-miR156c	Traes_6DS_7B1596298	--	--	Molecular Function: DNA binding (GO:0003677);; Cellular Component: nucleus (GO:0005634);; Biological Process: transcription, DNA-templated (GO:0006351);;	--	--	squamosa promoter-binding-like protein 3 [Triticum aestivum]
miR156c	rco-miR156c	Traes_6BS_F50663DF7	--	--	Molecular Function: DNA binding (GO:0003677);; Cellular Component: nucleus (GO:0005634);; Biological Process: transcription, DNA-templated (GO:0006351);;	--	--	squamosa promoter-binding-like protein 3 [Triticum aestivum]
miR156c	rco-miR156c	Traes_6BS_542961EA4	--	--	Molecular Function: DNA binding (GO:0003677);; Cellular Component: nucleus (GO:0005634);;	--	--	predicted protein [Hordeum vulgare subsp. vulgare]
miR156c	rco-miR156c	Traes_6AS_99C6A3B0B	--	--	Molecular Function: DNA binding (GO:0003677);; Cellular Component: nucleus (GO:0005634);; Biological Process: transcription, DNA-templated (GO:0006351);;	--	--	squamosa promoter-binding-like protein 3 [Triticum aestivum]
miR156c	rco-miR156c	Traes_6AS_32A35158A	--	--	Molecular Function: DNA binding (GO:0003677);; Cellular Component: nucleus (GO:0005634);; Biological Process: transcription, DNA-templated (GO:0006351);;	--	--	predicted protein [Hordeum vulgare subsp. vulgare]
miR156c	rco-miR156c	Traes_5DL_1272B4BAC	--	--	Molecular Function: binding (GO:0005488);;	--	--	Squamosa promoter-binding-like protein 18 [Aegilops tauschii]
miR156c	rco-miR156c	Traes_5BL_96FDFC152	--	--	Molecular Function: binding (GO:0005488);;	--	--	Squamosa promoter-binding-like protein 18 [Aegilops tauschii]
miR156c	rco-miR156c	Traes_5BL_96D5EA4EE	--	--	Molecular Function: binding (GO:0005488);; Biological Process: transcription, DNA-templated (GO:0006351);;	--	--	PREDICTED: squamosa promoter-binding-like protein 17 [Brachypodium distachyon]
miR156c	rco-miR156c	Traes_4BS_375EF1D15	--	--	Molecular Function: DNA binding (GO:0003677);; Cellular Component: nucleus (GO:0005634);;	--	--	hypothetical protein TRIUR3_22727 [Triticum urartu]
miR156c	rco-miR156c	Traes_2DL_FAF4631B2	[E]	Amino acid transport and metabolism	Molecular Function: transporter activity (GO:0005215);; Biological Process: transport (GO:0006810);; Cellular Component: membrane (GO:0016020);;	--	--	Peptide transporter PTR1 [Aegilops tauschii]
miR156c	rco-miR156c	Traes_2BL_A177D5061	[E]	Amino acid transport and metabolism	Molecular Function: transporter activity (GO:0005215);; Biological Process: transport (GO:0006810);; Cellular Component: membrane (GO:0016020);;	--	--	Nitrate transporter 1.2 [Triticum urartu]
miR156	tae-miR156	Traes_7DS_DBB29C7CD	--	--	Molecular Function: binding (GO:0005488);;	--	--	predicted protein [Hordeum vulgare subsp. vulgare]
miR156	tae-miR156	Traes_4BS_375EF1D15	--	--	Molecular Function: DNA binding (GO:0003677);; Cellular Component: nucleus (GO:0005634);;	--	--	hypothetical protein TRIUR3_22727 [Triticum urartu]
miR156	tae-miR156	Traes_5BL_96D5EA4EE	--	--	Molecular Function: binding (GO:0005488);; Biological Process: transcription, DNA-templated (GO:0006351);;	--	--	PREDICTED: squamosa promoter-binding-like protein 17 [Brachypodium distachyon]
miR156	tae-miR156	Traes_5BL_96FDFC152	--	--	Molecular Function: binding (GO:0005488);;	--	--	Squamosa promoter-binding-like protein 18 [Aegilops tauschii]
miR156	tae-miR156	Traes_5DL_1272B4BAC	--	--	Molecular Function: binding (GO:0005488);;	--	--	Squamosa promoter-binding-like protein 18 [Aegilops tauschii]
miR156	tae-miR156	Traes_6AS_32A35158A	--	--	Molecular Function: DNA binding (GO:0003677);; Cellular Component: nucleus (GO:0005634);; Biological Process: transcription, DNA-templated (GO:0006351);;	--	--	predicted protein [Hordeum vulgare subsp. vulgare]
miR156	tae-miR156	Traes_6AS_99C6A3B0B	--	--	Molecular Function: DNA binding (GO:0003677);; Cellular Component: nucleus (GO:0005634);; Biological Process: transcription, DNA-templated (GO:0006351);;	--	--	squamosa promoter-binding-like protein 3 [Triticum aestivum]
miR156	tae-miR156	Traes_6BS_542961EA4	--	--	Molecular Function: DNA binding (GO:0003677);; Cellular Component: nucleus (GO:0005634);;	--	--	predicted protein [Hordeum vulgare subsp. vulgare]
miR156	tae-miR156	Traes_6BS_F50663DF7	--	--	Molecular Function: DNA binding (GO:0003677);; Cellular Component: nucleus (GO:0005634);; Biological Process: transcription, DNA-templated (GO:0006351);;	--	--	squamosa promoter-binding-like protein 3 [Triticum aestivum]
miR156	tae-miR156	Traes_6DS_7B1596298	--	--	Molecular Function: DNA binding (GO:0003677);; Cellular Component: nucleus (GO:0005634);; Biological Process: transcription, DNA-templated (GO:0006351);;	--	--	squamosa promoter-binding-like protein 3 [Triticum aestivum]
miR156	tae-miR156	Traes_6DS_C4D93239C	--	--	Molecular Function: DNA binding (GO:0003677);; Cellular Component: nucleus (GO:0005634);; Biological Process: regulation of transcription, DNA-templated (GO:0006355);; Cellular Component: plastid (GO:0009536);; Molecular Function: metal ion binding (GO:0046872);;	--	--	predicted protein [Hordeum vulgare subsp. vulgare]
miR156	tae-miR156	Traes_7AS_FE67F9E86	--	--	Molecular Function: DNA binding (GO:0003677);; Cellular Component: nucleus (GO:0005634);;	--	--	predicted protein [Hordeum vulgare subsp. vulgare]
miR1432	sbi-miR1432	Traes_3AS_D1D1A1994	--	--	--	--	--	unnamed protein product [Triticum aestivum]
miR1432	sbi-miR1432	AEGTA22894	--	--	--	--	--	Protein argonaute 14 OS=Oryza sativa subsp. japonica (Rice) PE=2 SV=1
miR1432	sbi-miR1432	TRIUR3_13391	--	--	Molecular Function: calcium-transporting ATPase activity;;Molecular Function: calmodulin binding;;Molecular Function: metal ion binding;;Molecular Function: ATP binding;;Biological Process: reproductive process;;Biological Process: calcium ion transmembrane transport;;Biological Process: shoot development	--	--	Calcium-transporting ATPase 9, plasma membrane-type [Triticum urartu]
miR1432	sbi-miR1432	AEGTA10859	--	--	--	--	--	hypothetical protein F775_10859 [Aegilops tauschii]
miR1432	sbi-miR1432	AEGTA02554	--	--	--	--	--	hypothetical protein F775_02554 [Aegilops tauschii]
miR1432	sbi-miR1432	AEGTA22005	--	--	--	--	--	hypothetical protein F775_22005 [Aegilops tauschii]
miR1432	sbi-miR1432	TRIUR3_19396	--	--	--	--	--	hypothetical protein F775_22005 [Aegilops tauschii]
miR1432	sbi-miR1432	TRIUR3_06776	--	--	Molecular Function: transaminase activity;;Molecular Function: carbon-sulfur lyase activity;;Molecular Function: pyridoxal phosphate binding;;Biological Process: indoleacetic acid biosynthetic process;;Biological Process: gynoecium development;;Biological Process: phloem or xylem histogenesis;;Biological Process: cotyledon vascular tissue pattern formation;;Biological Process: cotyledon developme…	--	--	Tryptophan aminotransferase 1 [Triticum urartu]
miR1130b	tae-miR1130b-3p	Traes_5DL_A6EECBC04	--	--	Molecular Function: calmodulin binding (GO:0005516);; Cellular Component: plastid (GO:0009536);; Biological Process: endoplasmic reticulum unfolded protein response (GO:0030968);; Biological Process: defense response by callose deposition (GO:0052542);;	--	--	hypothetical protein OsI_12183 [Oryza sativa Indica Group]
miR1130b	tae-miR1130b-3p	Traes_7AL_955F54182	[P]	Inorganic ion transport and metabolism	Molecular Function: potassium ion transmembrane transporter activity (GO:0015079);; Cellular Component: integral component of membrane (GO:0016021);; Biological Process: potassium ion transmembrane transport (GO:0071805);;	--	--	Putative potassium transporter 13 [Aegilops tauschii]
miR1127b	tae-miR1127b-3p	Traes_2DS_3C9BB1430	[M]	Cell wall/membrane/envelope biogenesis	Cellular Component: Golgi membrane (GO:0000139);; Cellular Component: integral component of membrane (GO:0016021);; Molecular Function: cellulose synthase (UDP-forming) activity (GO:0016760);; Biological Process: cellulose biosynthetic process (GO:0030244);;	--	--	Putative mixed-linked glucan synthase 3 [Aegilops tauschii]
miR1127b	tae-miR1127b-3p	Traes_3B_D2DA34BB5	--	--	Cellular Component: intracellular membrane-bounded organelle (GO:0043231);; Cellular Component: cytoplasmic part (GO:0044444);;	--	--	PREDICTED: uncharacterized protein LOC100841092 [Brachypodium distachyon]
miR1127b	tae-miR1127b-3p	Traes_6BL_066E7881C	[R]	General function prediction only	Molecular Function: nucleotide binding (GO:0000166);; Molecular Function: nucleic acid binding (GO:0003676);;	--	--	predicted protein [Hordeum vulgare subsp. vulgare]
miR1120b	tae-miR1120b-3p	Traes_7AL_955F54182	[P]	Inorganic ion transport and metabolism	Molecular Function: potassium ion transmembrane transporter activity (GO:0015079);; Cellular Component: integral component of membrane (GO:0016021);; Biological Process: potassium ion transmembrane transport (GO:0071805);;	--	--	Putative potassium transporter 13 [Aegilops tauschii]
miR1120a	tae-miR1120a	Traes_7AL_955F54182	[P]	Inorganic ion transport and metabolism	Molecular Function: potassium ion transmembrane transporter activity (GO:0015079);; Cellular Component: integral component of membrane (GO:0016021);; Biological Process: potassium ion transmembrane transport (GO:0071805);;	--	--	Putative potassium transporter 13 [Aegilops tauschii]
miR1120	hvu-miR1120	Traes_7AL_955F54182	[P]	Inorganic ion transport and metabolism	Molecular Function: potassium ion transmembrane transporter activity (GO:0015079);; Cellular Component: integral component of membrane (GO:0016021);; Biological Process: potassium ion transmembrane transport (GO:0071805);;	--	--	Putative potassium transporter 13 [Aegilops tauschii]
miR1120	hvu-miR1120	Traes_2BS_5CDCD5152	--	--	Cellular Component: plastid (GO:0009536);; Cellular Component: membrane (GO:0016020);; Biological Process: vesicle-mediated transport (GO:0016192);;	--	--	predicted protein [Hordeum vulgare subsp. vulgare]

## Sheet: S6-3
Target predicted for differentially expressed novel mirna by psRNATarget software
miRNA
novel-m0032_3p	AL819672	1	7.179	1	21	244	264	UCUAAGACAACUAAUUUGGGA	UCCCAAAUUACUUGUCUUAGA	Translation	homologue to UniRef100_Q2PP61 Cluster: Sodium/hydrogen exchanger; n=1; Hordeum vulgare|Rep: Sodium/hydrogen exchanger - Hordeum vulgare (Barley), partial (13%)	1
novel-m0032_3p	TC416011	1.5	11.222	1	21	680	700	UCUAAGACAACUAAUUUGGGA	UCCCGAAUUAAUUGUCUUAGA	Translation	weakly similar to UniRef100_A7H904 Cluster: Major facilitator superfamily MFS_1; n=1; Anaeromyxobacter sp. Fw109-5|Rep: Major facilitator superfamily MFS_1 - Anaeromyxobacter sp. (strain Fw109-5), partial (5%)	1
novel-m0032_3p	CD931690	2	14.981	1	21	91	111	UCUAAGACAACUAAUUUGGGA	UUCCGAAUUACUUGUCUUAGA	Translation	homologue to UniRef100_Q9FVM8 Cluster: Cytochrome P450; n=1; Triticum aestivum|Rep: Cytochrome P450 - Triticum aestivum (Wheat), partial (7%)	1
novel-m0032_3p	TC435842	2	16.206	1	21	747	767	UCUAAGACAACUAAUUUGGGA	UCCUGAAUUAUUUGUCUUAGA	Translation		1
novel-m0032_3p	TC373672	2	23.059	1	21	660	681	UCUAAGACAAC-UAAUUUGGGA	UCCCAAAUUAUGUUGUCUUAGA	Cleavage		1
novel-m0032_3p	TC397544	2	24.052	1	21	837	858	UCUAAGACAAC-UAAUUUGGGA	UCCCAAAUUACGUUGUCUUAGA	Cleavage	similar to UniRef100_A9DWI2 Cluster: Acetyl-CoA C-acetyltransferase; n=1; Oceanibulbus indolifex HEL-45|Rep: Acetyl-CoA C-acetyltransferase - Oceanibulbus indolifex HEL-45, partial (8%)	1
novel-m0032_3p	TC430336	2.5	8.002	1	21	386	406	UCUAAGACAACUAAUUUGGGA	UUCCGAAUUAUUUGUCUUGGA	Translation		1
novel-m0032_3p	CJ531707	2.5	16.293	1	21	187	207	UCUAAGACAACUAAUUUGGGA	UUCCGAAUUACUUGUCUUGGA	Translation	similar to UniRef100_Q6Z472 Cluster: Betanidin 6-O-glucosyltransferase-like protein; n=1; Oryza sativa Japonica Group|Rep: Betanidin 6-O-glucosyltransferase-like protein - Oryza sativa subsp. japonica (Rice), partial (8%)	1
novel-m0032_3p	TC442912	2.5	16.103	1	21	1372	1392	UCUAAGACAACUAAUUUGGGA	UUCCGAAUUACUUGUCUUGGA	Translation		1
novel-m0032_3p	TC427560	2	12.658	1	20	2203	2222	UCUAAGACAACUAAUUUGGG	UCCAAAUUACUUGUUUUAGA	Translation	similar to UniRef100_Q9XIJ3 Cluster: T10O24.21; n=1; Arabidopsis thaliana|Rep: T10O24.21 - Arabidopsis thaliana (Mouse-ear cress), partial (70%)	1
novel-m0032_3p	TC390384	3	16.392	1	21	513	533	UCUAAGACAACUAAUUUGGGA	UUCCAAAUUACUUGUCUUAAA	Translation		1
novel-m0032_3p	TC411438	3	14.671	1	21	103	123	UCUAAGACAACUAAUUUGGGA	UCUUAAAUUGCUUGUCUUGGA	Translation	UniRef100_Q2IEF6 Cluster: 3-demethylubiquinone-9 3-methyltransferase; n=1; Anaeromyxobacter dehalogenans 2CP-C|Rep: 3-demethylubiquinone-9 3-methyltransferase - Anaeromyxobacter dehalogenans (strain 2CP-C), partial (8%)	1
novel-m0032_3p	TC378329	2.5	22.397	1	21	1135	1155	UCUAAGACAACUAAUUUGGGA	UCCCCAAUUACUUGUUUUAGA	Translation	similar to UniRef100_A7PC12 Cluster: Chromosome chr2 scaffold_11, whole genome shotgun sequence; n=1; Vitis vinifera|Rep: Chromosome chr2 scaffold_11, whole genome shotgun sequence - Vitis vinifera (Grape), partial (38%)	1
novel-m0032_3p	TC388186	3	19.548	1	20	722	741	UCUAAGACAACUAAUUUGGG	CUUGAAUUGGUUGUUUUGGA	Cleavage	similar to UniRef100_Q0DXQ8 Cluster: Os02g0739100 protein; n=2; Oryza sativa Japonica Group|Rep: Os02g0739100 protein - Oryza sativa subsp. japonica (Rice), partial (37%)	1
novel-m0032_3p	TC420275	3	19.017	1	20	1354	1373	UCUAAGACAACUAAUUUGGG	CUUGAAUUGGUUGUUUUGGA	Cleavage	similar to UniRef100_Q0DXQ8 Cluster: Os02g0739100 protein; n=2; Oryza sativa Japonica Group|Rep: Os02g0739100 protein - Oryza sativa subsp. japonica (Rice), partial (81%)	1
novel-m0032_3p	TC442169	3	17.241	1	20	719	738	UCUAAGACAACUAAUUUGGG	GCUAAGUUAUUUGUCUUAGA	Translation		1
novel-m0032_3p	BE430456	3	15.861	1	20	1	20	UCUAAGACAACUAAUUUGGG	CUCAAAUGAGUUGACUUAGA	Cleavage	similar to UniRef100_A0KNN1 Cluster: Acyl-coenzyme A synthetase; n=1; Aeromonas hydrophila subsp. hydrophila ATCC 7966|Rep:, partial (2%)	1
novel-m0032_3p	TC380088	2.5	6.619	1	20	928	947	UCUAAGACAACUAAUUUGGG	UCCAUAUUACUUGUCUUAGA	Translation	weakly similar to UniRef100_Q6K5R9 Cluster: NBS-LRR type resistance protein-like; n=2; Oryza sativa Japonica Group|Rep: NBS-LRR type resistance protein-like - Oryza sativa subsp. japonica (Rice), partial (40%)	1
novel-m0032_3p	TC452930	3	12.157	1	21	142	162	UCUAAGACAACUAAUUUGGGA	UCCCAAAAUUCUUGUCUUAGA	Translation	homologue to UniRef100_A7LHH7 Cluster: WRKY39; n=1; Glycine max|Rep: WRKY39 - Glycine max (Soybean), partial (5%)	1
novel-m0032_3p	CJ554691	3	9.754	1	21	794	814	UCUAAGACAACUAAUUUGGGA	UCCCAAAAUUCUUGUCUUAGA	Translation	similar to UniRef100_Q8ZV72 Cluster: Phosphoenolpyruvate synthase; n=1; Pyrobaculum aerophilum|Rep: Phosphoenolpyruvate, partial (1%)	1
novel-m0032_3p	TC398706	3	18.333	1	21	848	868	UCUAAGACAACUAAUUUGGGA	UCCCAAAAUUCUUGUCUUAGA	Translation	similar to UniRef100_Q7XZV0 Cluster: PG3; n=1; Hordeum vulgare|Rep: PG3 - Hordeum vulgare (Barley), partial (20%)	1
novel-m0032_3p	BE404166	3	6.639	1	20	304	323	UCUAAGACAACUAAUUUGGG	CCCUAAUAAGUUGUCUUAGU	Cleavage	similar to UniRef100_Q7VXD1 Cluster: DNA polymerase III, delta' subunit; n=1; Bordetella pertussis|Rep: DNA polymerase III, delta' subunit - Bordetella pertussis, partial (5%)	1
novel-m0032_3p	TC431039	3	14.269	1	20	559	578	UCUAAGACAACUAAUUUGGG	CCAAAAUUAAUUGUUUUGGA	Translation	homologue to UniRef100_Q0QD32 Cluster: Phytosulfokine-alpha 2 precursor; n=1; Triticum aestivum|Rep: Phytosulfokine-alpha 2 precursor - Triticum aestivum (Wheat), complete	1
novel-m0032_3p	GH726076	3	20.112	1	20	406	425	UCUAAGACAACUAAUUUGGG	CCCGGAUUAUUCGUCUUAGA	Translation	weakly similar to UniRef100_A5NQT8 Cluster: LigA; n=1; Methylobacterium sp. 4-46|Rep: LigA - Methylobacterium sp. 4-46, partial (5%)	1
novel-m0032_3p	CK210352	3	15.032	1	20	687	706	UCUAAGACAACUAAUUUGGG	UCCAGAUUACUUAUCUUAGA	Translation	similar to UniRef100_A7PGM3 Cluster: Chromosome chr17 scaffold_16, whole genome shotgun sequence; n=1; Vitis vinifera|Rep: Chromosome chr17 scaffold_16, whole genome shotgun sequence - Vitis vinifera (Grape), partial (23%)	1
novel-m0032_3p	DY543235	3	21.117	1	21	426	445	UCUAAGACAACUAAUUUGGGA	UCCAAAAUUA-UUGUCUUAGA	Translation		1
novel-m0033_3p	TC388641	2	23.9	1	22	976	997	UCUCCCCUGCGGCACGCACAUC	GAUGUGCGUGUCACAGGGGAGG	Translation		1
novel-m0033_3p	TC377275	3	21.249	1	20	1041	1060	UCUCCCCUGCGGCACGCACA	CGUGUGUGUUGCGGGGGAGA	Cleavage	similar to UniRef100_Q9ZWI6 Cluster: ZmGR1a protein; n=1; Zea mays|Rep: ZmGR1a protein - Zea mays (Maize), partial (80%)	1
novel-m0033_3p	CA730671	3	10.736	1	23	267	289	UCUCCCCUGCGGCACGCACAUCU	AGCGGUGCGUGCGGCGGGGGAGG	Translation	similar to UniRef100_A2FMX2 Cluster: DnaK protein; n=1; Trichomonas vaginalis G3|Rep: DnaK protein - Trichomonas vaginalis G3, partial (3%)	1
novel-m0033_3p	CV778948	3	14.055	1	23	235	257	UCUCCCCUGCGGCACGCACAUCU	AGCGGUGCGUGCGGCGGGGGAGG	Translation	similar to UniRef100_UPI0000D9AAF8 Cluster: PREDICTED: forkhead box C1; n=1; Macaca mulatta|Rep: PREDICTED: forkhead box C1 - Macaca mulatta, partial (5%)	1
novel-m0033_3p	TC386062	2.5	24.178	1	21	151	171	UCUCCCCUGCGGCACGCACAU	GUGUGUGUGCGGGAGGGGAGA	Translation	homologue to UniRef100_Q4G2J4 Cluster: Derlin-2.1; n=1; Zea mays|Rep: Derlin-2.1 - Zea mays (Maize), partial (62%)	1
novel-m0042_5p	GR303050	0	24.423	1	21	336	356	AUAAUAUAAGAACGUUUUUGA	UCAAAAACGUUCUUAUAUUAU	Cleavage		1
novel-m0042_5p	TC395345	0.5	13.737	1	21	975	995	AUAAUAUAAGAACGUUUUUGA	UCAGAAACGUUCUUAUAUUAU	Cleavage	similar to UniRef100_Q75KQ4 Cluster: Expressed protein; n=1; Oryza sativa Japonica Group|Rep: Expressed protein - Oryza sativa subsp. japonica (Rice), partial (73%)	1
novel-m0042_5p	TC443783	0.5	18.589	1	21	1191	1211	AUAAUAUAAGAACGUUUUUGA	UUAAAAACGUUCUUAUAUUAU	Cleavage	similar to UniRef100_A7PEP8 Cluster: Chromosome chr11 scaffold_13, whole genome shotgun sequence; n=1; Vitis vinifera|Rep: Chromosome chr11 scaffold_13, whole genome shotgun sequence - Vitis vinifera (Grape), partial (40%)	1
novel-m0042_5p	TC377312	1.5	17.564	1	21	955	975	AUAAUAUAAGAACGUUUUUGA	UCAAAAACGUUCUUAUAUUGA	Cleavage		1
novel-m0042_5p	CJ858556	1.5	18.124	1	21	625	645	AUAAUAUAAGAACGUUUUUGA	UCAAAAACGUUCUUAUAUUGA	Cleavage		1
novel-m0042_5p	CD490745	1	16.242	1	21	2	22	AUAAUAUAAGAACGUUUUUGA	UAAAAAACGUUCUUAUAUUAU	Cleavage		1
novel-m0042_5p	CA604712	1.5	17.895	1	21	305	325	AUAAUAUAAGAACGUUUUUGA	UCAAAAACGUUCUUAUACUAU	Cleavage	similar to UniRef100_P37707 Cluster: B2 protein; n=1; Daucus carota|Rep: B2 protein - Daucus carota (Carrot), partial (33%)	1
novel-m0042_5p	TC408386	1	19.573	1	21	530	550	AUAAUAUAAGAACGUUUUUGA	UAAAAAACGUUCUUAUAUUAU	Cleavage		1
novel-m0042_5p	CJ881430	1	19.435	1	21	387	407	AUAAUAUAAGAACGUUUUUGA	UAAAAAACGUUCUUAUAUUAU	Cleavage		1
novel-m0042_5p	TC422042	1	12.117	1	21	469	489	AUAAUAUAAGAACGUUUUUGA	UGAAAAACGUUCUUAUAUUAU	Cleavage	weakly similar to UniRef100_Q8LFZ4 Cluster: Short chain alcohol dehydrogenase-like; n=1; Arabidopsis thaliana|Rep: Short chain alcohol dehydrogenase-like - Arabidopsis thaliana (Mouse-ear cress), partial (25%)	1
novel-m0042_5p	CA595092	1	16.255	1	21	118	138	AUAAUAUAAGAACGUUUUUGA	UCAAAAACGCUCUUAUAUUAU	Cleavage		1
novel-m0042_5p	TC371936	1.5	21.823	1	21	791	811	AUAAUAUAAGAACGUUUUUGA	UCAAAAACGCUUUUAUAUUAU	Cleavage	UniRef100_A0MPL1 Cluster: CBFIVb-B20; n=1; Triticum aestivum|Rep: CBFIVb-B20 - Triticum aestivum (Wheat), complete	1
novel-m0042_5p	TC400854	1.5	20.491	1	21	622	642	AUAAUAUAAGAACGUUUUUGA	UCAAAAAUGCUCUUAUAUUAU	Cleavage	similar to UniRef100_Q10MK7 Cluster: Universal stress protein family protein, expressed; n=1; Oryza sativa Japonica Group|Rep: Universal stress protein family protein, expressed - Oryza sativa subsp. japonica (Rice), partial (92%)	1
novel-m0042_5p	TC375086	1.5	19.29	1	21	611	631	AUAAUAUAAGAACGUUUUUGA	UCAAAAAUGCUCUUAUAUUAU	Cleavage	similar to UniRef100_Q10MK7 Cluster: Universal stress protein family protein, expressed; n=1; Oryza sativa Japonica Group|Rep: Universal stress protein family protein, expressed - Oryza sativa subsp. japonica (Rice), partial (92%)	1
novel-m0042_5p	TC411353	1.5	6.92	1	21	4	24	AUAAUAUAAGAACGUUUUUGA	UCAAAAACAUUCUUAUAUUGU	Cleavage	similar to UniRef100_A7F5D1 Cluster: Predicted protein; n=1; Sclerotinia sclerotiorum 1980|Rep: Predicted protein - Sclerotinia sclerotiorum (strain ATCC 18683 / 1980 / Ss-1) (Whitemold) (Whetzelinia sclerotiorum), partial (6%)	1
novel-m0042_5p	TC416489	1.5	11.053	1	21	5	25	AUAAUAUAAGAACGUUUUUGA	UCAAAAACGCUUUUAUAUUAU	Cleavage	similar to UniRef100_A3DK74 Cluster: Aconitase; n=1; Clostridium thermocellum ATCC 27405|Rep: Aconitase - Clostridium thermocellum (strain ATCC 27405 / DSM 1237), partial (3%)	1
novel-m0042_5p	CD884201	1.5	17.242	1	21	261	281	AUAAUAUAAGAACGUUUUUGA	UGAAAAACGUUUUUAUAUUAU	Cleavage	similar to UniRef100_UPI000038D860 Cluster: COG1028: Dehydrogenases with different specificities (related to short-chain alcohol dehydrogenases); n=1; Nostoc punctiforme PCC 73102|Rep: COG1028: Dehydrogenases with different specificities (related to short-chain alcohol dehydrogenases) - Nostoc punctiforme PCC 73102, partial (14%)	1
novel-m0042_5p	BE607005	1.5	14.734	1	21	319	339	AUAAUAUAAGAACGUUUUUGA	UCAAGAACGCUCUUAUAUUAU	Cleavage		1
novel-m0042_5p	TC376858	1.5	17.591	1	20	966	985	AUAAUAUAAGAACGUUUUUG	GAAAAAUGUUCUUAUAUUAU	Cleavage		1
novel-m0042_5p	TC390819	2	21.225	1	21	626	646	AUAAUAUAAGAACGUUUUUGA	UCGAAAACGCUUUUAUAUUAU	Cleavage	similar to UniRef100_Q40206 Cluster: RAB1X; n=1; Lotus japonicus|Rep: RAB1X - Lotus japonicus, partial (67%)	1
novel-m0042_5p	TC447033	1.5	19.487	1	20	243	262	AUAAUAUAAGAACGUUUUUG	CAAAAACGUUUAUAUAUUAU	Translation	weakly similar to UniRef100_A7R349 Cluster: Chromosome undetermined scaffold_481, whole genome shotgun sequence; n=1; Vitis vinifera|Rep: Chromosome undetermined scaffold_481, whole genome shotgun sequence - Vitis vinifera (Grape), partial (19%)	1
novel-m0042_5p	CJ693809	1.5	13.404	1	20	242	261	AUAAUAUAAGAACGUUUUUG	UAAAAAGGUUCUUAUAUUAU	Cleavage	similar to UniRef100_Q93XM7 Cluster: Mitochondrial carnitine/acylcarnitine carrier-like protein; n=1; Arabidopsis thaliana|Rep: Mitochondrial carnitine/acylcarnitine carrier-like protein - Arabidopsis thaliana (Mouse-ear cress), partial (11%)	1
novel-m0042_5p	DR737049	2.5	15.155	1	21	666	686	AUAAUAUAAGAACGUUUUUGA	UAAAAAAUGUUUUUAUAUUGU	Cleavage	similar to UniRef100_A7QVP6 Cluster: Chromosome chr14 scaffold_190, whole genome shotgun sequence; n=2; Vitis vinifera|Rep: Chromosome chr14 scaffold_190, whole genome shotgun sequence - Vitis vinifera (Grape), partial (53%)	1
novel-m0042_5p	TC388133	2	17.78	1	21	303	323	AUAAUAUAAGAACGUUUUUGA	UCAAAAACACUCUUAUAUUAU	Cleavage		1
novel-m0042_5p	TC416204	3	20.24	1	21	199	219	AUAAUAUAAGAACGUUUUUGA	UCAGAAAUGUUCUUAUGUUUU	Cleavage	UniRef100_Q3SID2 Cluster: Flavin reductase-like protein; n=1; Thiobacillus denitrificans ATCC 25259|Rep: Flavin reductase-like protein - Thiobacillus denitrificans (strain ATCC 25259), partial (6%)	1
novel-m0042_5p	TC423166	2.5	23.055	1	21	711	731	AUAAUAUAAGAACGUUUUUGA	UUAGGAACGCUCUUAUAUUAU	Cleavage	weakly similar to UniRef100_P79148 Cluster: Beta-1 adrenergic receptor; n=1; Canis lupus familiaris|Rep: Beta-1 adrenergic receptor - Canis familiaris (Dog), partial (5%)	1
novel-m0042_5p	TC429897	2	15.565	1	21	742	762	AUAAUAUAAGAACGUUUUUGA	UCAAAAACACUCUUAUAUUAU	Cleavage	similar to UniRef100_Q10QQ8 Cluster: Expressed protein; n=1; Oryza sativa Japonica Group|Rep: Expressed protein - Oryza sativa subsp. japonica (Rice), partial (19%)	1
novel-m0042_5p	CA500046	2	21.921	1	21	407	427	AUAAUAUAAGAACGUUUUUGA	UCAAAAACGCCCUUAUAUUAU	Translation		1
novel-m0042_5p	CJ899486	2	15.01	1	21	148	168	AUAAUAUAAGAACGUUUUUGA	UAAAAAACAUUCUUAUAUUAU	Cleavage	weakly similar to UniRef100_A7P4H7 Cluster: Chromosome chr4 scaffold_6, whole genome shotgun sequence; n=1; Vitis vinifera|Rep: Chromosome chr4 scaffold_6, whole genome shotgun sequence - Vitis vinifera (Grape), partial (29%)	1
novel-m0042_5p	TC418296	2	18.255	1	21	311	331	AUAAUAUAAGAACGUUUUUGA	UCAAAAACUAUCUUAUAUUAU	Cleavage		1
novel-m0042_5p	TC433863	2	16.01	1	21	430	450	AUAAUAUAAGAACGUUUUUGA	UCCAAAACGUUAUUAUAUUAU	Translation	similar to UniRef100_A4S6N2 Cluster: Predicted protein; n=1; Ostreococcus lucimarinus CCE9901|Rep: Predicted protein - Ostreococcus lucimarinus (strain CCE9901), partial (4%)	1
novel-m0042_5p	BQ236147	2	17.875	1	21	96	116	AUAAUAUAAGAACGUUUUUGA	UCAAAAUCGUUCAUAUAUUAU	Translation	similar to UniRef100_Q8H3F8 Cluster: Serine/threonine phosphatase PP7-related-like protein; n=1; Oryza sativa Japonica Group|Rep: Serine/threonine phosphatase PP7-related-like protein - Oryza sativa subsp. japonica (Rice), partial (5%)	1
novel-m0042_5p	TC370176	2	24.84	1	20	2176	2195	AUAAUAUAAGAACGUUUUUG	AAAAAACGCUCUUAUAUUAU	Cleavage	UniRef100_Q6VTH8 Cluster: Resistance-related receptor-like kinase; n=1; Triticum aestivum|Rep: Resistance-related receptor-like kinase - Triticum aestivum (Wheat), complete	1
novel-m0042_5p	TC456658	2	18.155	1	20	545	564	AUAAUAUAAGAACGUUUUUG	CAAAAAUGCUUUUAUAUUAU	Cleavage		1
novel-m0042_5p	TC382077	3	22.066	1	21	35	55	AUAAUAUAAGAACGUUUUUGA	UGGAGAACGUUUUUAUGUUAU	Cleavage	weakly similar to UniRef100_Q4IT47 Cluster: Conserved domain protein; n=1; Azotobacter vinelandii AvOP|Rep: Conserved domain protein - Azotobacter vinelandii AvOP, partial (25%)	1
novel-m0042_5p	TC378893	2.5	11.973	1	21	825	845	AUAAUAUAAGAACGUUUUUGA	UCAAAAAUACUCUUAUAUUAU	Cleavage	weakly similar to UniRef100_A7PSF0 Cluster: Chromosome chr14 scaffold_27, whole genome shotgun sequence; n=1; Vitis vinifera|Rep: Chromosome chr14 scaffold_27, whole genome shotgun sequence - Vitis vinifera (Grape), partial (71%)	1
novel-m0042_5p	CJ626289	3	15.774	1	21	645	665	AUAAUAUAAGAACGUUUUUGA	UUAAAAACGUCCUUAUCUUAU	Translation	similar to UniRef100_Q0WZC1 Cluster: RNA ligase isoform 2; n=1; Triticum aestivum|Rep: RNA ligase isoform 2 - Triticum aestivum (Wheat), partial (18%)	1
novel-m0042_5p	GH731862	2.5	13.342	1	21	250	270	AUAAUAUAAGAACGUUUUUGA	UCAAAAAUACUCUUAUAUUAU	Cleavage	weakly similar to UniRef100_A7PSF0 Cluster: Chromosome chr14 scaffold_27, whole genome shotgun sequence; n=1; Vitis vinifera|Rep: Chromosome chr14 scaffold_27, whole genome shotgun sequence - Vitis vinifera (Grape), partial (21%)	1
novel-m0042_5p	TC384572	3	17.441	1	20	789	808	AUAAUAUAAGAACGUUUUUG	GGAAGAUGUUCUUAUGUUAU	Cleavage	similar to UniRef100_A8JGM3 Cluster: Flagellar associated protein; n=1; Chlamydomonas reinhardtii|Rep: Flagellar associated protein - Chlamydomonas reinhardtii, partial (3%)	1
novel-m0042_5p	TC382141	3	19.816	1	21	1258	1278	AUAAUAUAAGAACGUUUUUGA	UAAAAAACGUCCUUAUAUUAA	Translation	homologue to UniRef100_Q0JDK8 Cluster: Os04g0397100 protein; n=3; Oryza sativa Japonica Group|Rep: Os04g0397100 protein - Oryza sativa subsp. japonica (Rice), partial (78%)	1
novel-m0042_5p	CN010452	3	16.142	1	21	579	599	AUAAUAUAAGAACGUUUUUGA	UGAAAAACGCUCUUAUAUUAC	Cleavage		1
novel-m0042_5p	TC435888	3	18.492	1	21	450	470	AUAAUAUAAGAACGUUUUUGA	UCAAAACUGGUCUUAUGUUAU	Cleavage	similar to UniRef100_Q10RI2 Cluster: YT521-B-like family protein, expressed; n=1; Oryza sativa Japonica Group|Rep: YT521-B-like family protein, expressed - Oryza sativa subsp. japonica (Rice), partial (29%)	1
novel-m0042_5p	CA602575	3	9.715	1	21	502	522	AUAAUAUAAGAACGUUUUUGA	UCCAAAUUGUUCUUAUAUUGU	Cleavage	similar to UniRef100_P37834 Cluster: Peroxidase 1 precursor; n=3; Oryza sativa|Rep: Peroxidase 1 precursor - Oryza sativa subsp., partial (32%)	1
novel-m0042_5p	TC412824	2.5	9.827	1	20	529	548	AUAAUAUAAGAACGUUUUUG	UAAAAACACUCUUAUAUUAU	Cleavage	similar to UniRef100_Q7X9L4 Cluster: Proteinase inhibitor Rgpi9; n=1; Triticum aestivum|Rep: Proteinase inhibitor Rgpi9 - Triticum aestivum (Wheat), partial (91%)	1
novel-m0042_5p	TC451725	3	23.89	1	21	520	540	AUAAUAUAAGAACGUUUUUGA	UAAAAAACACUCUUAUAUUAU	Cleavage		1
novel-m0042_5p	CA599831	3	13.014	1	21	65	85	AUAAUAUAAGAACGUUUUUGA	UCAAAAAACGUCUUAUAUUAU	Cleavage	similar to UniRef100_Q943F9 Cluster: Lipase (Class 3)-like protein; n=1; Oryza sativa Japonica Group|Rep: Lipase (Class 3)-like protein - Oryza sativa subsp. japonica (Rice), partial (14%)	1
novel-m0042_5p	TC401163	3	17.257	1	20	935	954	AUAAUAUAAGAACGUUUUUG	CAUAAAUGUUCUGGUAUUAU	Cleavage	similar to UniRef100_A7PX43 Cluster: Chromosome chr12 scaffold_36, whole genome shotgun sequence; n=1; Vitis vinifera|Rep: Chromosome chr12 scaffold_36, whole genome shotgun sequence - Vitis vinifera (Grape), partial (49%)	1
novel-m0042_5p	CK212679	2.5	22.561	1	20	75	93	AUAAUAUAAGAACGUUUUUG	CAGAAACGU-CUUAUAUUAU	Translation	similar to UniRef100_Q8RZ95 Cluster: Lipase class 3-like; n=1; Oryza sativa Japonica Group|Rep: Lipase class 3-like - Oryza sativa subsp. japonica (Rice), partial (16%)	1
novel-m0042_5p	TC435388	3	18.424	1	20	124	143	AUAAUAUAAGAACGUUUUUG	UAAAAGAGUGCUUAUAUUAU	Translation	similar to UniRef100_Q6H7H9 Cluster: Carboxyl-terminal proteinase-like; n=1; Oryza sativa Japonica Group|Rep: Carboxyl-terminal proteinase-like - Oryza sativa subsp. japonica (Rice), partial (12%)	1
novel-m0042_5p	CA595229	2.5	18.128	1	20	538	556	AUAAUAUAAGAACGUUUUUG	CAAAAACGU-CUUAUAUUGU	Translation	similar to UniRef100_Q8GT06 Cluster: Endonuclease-like; n=1; Oryza sativa Japonica Group|Rep: Endonuclease-like - Oryza sativa subsp. japonica (Rice), partial (12%)	1
novel-m0042_5p	AL815930	2.5	15.396	1	20	31	49	AUAAUAUAAGAACGUUUUUG	CAAAAACGU-CUUAUGUUAU	Translation		1
novel-m0042_5p	TC409181	3	20.006	1	21	769	788	AUAAUAUAAGAACGUUUUUGA	UCAAAAAAGU-CUUAUAUUAU	Translation	similar to UniRef100_Q6K833 Cluster: mRNA cap guanine-N7 methyltransferase 2 (mRNA (guanine- N(7)-)-methyltransferase 2); n=1; Oryza sativa Japonica Group|Rep: mRNA cap guanine-N7 methyltransferase 2 (mRNA (guanine- N(7)-)-methyltransferase 2) - Oryza sativa subsp. japonica (Rice), partial (26%)	1
novel-m0057_5p	CA633067	3	10.851	1	22	489	510	AAUAAACCCGGAACGGAGACUA	UUGUUUCCUUCCUGGGUUUAUU	Cleavage	similar to UniRef100_A5P245 Cluster: AzlC family protein precursor; n=1; Methylobacterium sp. 4-46|Rep: AzlC family protein precursor - Methylobacterium sp. 4-46, partial (5%)	1
novel-m0059_3p	TC390431	2	15.62	1	21	887	907	AAAUGAUUUGAAAAUUGGAGC	GCUCCAAUUUUUAAAUCAUGU	Cleavage	similar to UniRef100_Q0JHZ0 Cluster: Os01g0835000 protein; n=1; Oryza sativa Japonica Group|Rep: Os01g0835000 protein - Oryza sativa subsp. japonica (Rice), partial (15%)	1
novel-m0059_3p	TC376065	2.5	14.171	1	21	1037	1057	AAAUGAUUUGAAAAUUGGAGC	GCUCCAAUUUUUAAAUCGUGU	Cleavage	homologue to UniRef100_Q0JHZ0 Cluster: Os01g0835000 protein; n=1; Oryza sativa Japonica Group|Rep: Os01g0835000 protein - Oryza sativa subsp. japonica (Rice), partial (27%)	1
novel-m0059_3p	TC401403	1.5	16.726	1	20	697	716	AAAUGAUUUGAAAAUUGGAG	CUCCAAAUUUCAGAUCAUUU	Cleavage		1
novel-m0059_3p	CA707700	2.5	16.533	1	20	359	378	AAAUGAUUUGAAAAUUGGAG	CUUCAAUUUUCAGAUCAUGU	Cleavage	similar to UniRef100_A9IG71 Cluster: Acetyltransferase; n=1; Bordetella petrii|Rep: Acetyltransferase - Bordetella petrii, partial (6%)	1
novel-m0059_3p	TC388056	2.5	13.865	1	20	647	666	AAAUGAUUUGAAAAUUGGAG	UUCCAAUUUUCCAAUCAUUG	Translation	weakly similar to UniRef100_A7PE32 Cluster: Chromosome chr11 scaffold_13, whole genome shotgun sequence; n=1; Vitis vinifera|Rep: Chromosome chr11 scaffold_13, whole genome shotgun sequence - Vitis vinifera (Grape), partial (47%)	1
novel-m0059_3p	TC424061	2.5	13.031	1	20	201	220	AAAUGAUUUGAAAAUUGGAG	CUCUGAUCUUCAAGUCAUUU	Cleavage	similar to UniRef100_Q016Q3 Cluster: Chromosome 06 contig 1, DNA sequence; n=1; Ostreococcus tauri|Rep: Chromosome 06 contig 1, DNA sequence - Ostreococcus tauri, partial (6%)	1
novel-m0059_3p	CD907900	2.5	8.147	1	20	19	38	AAAUGAUUUGAAAAUUGGAG	CUCCAAUUUUGAAAUCAUCU	Translation		1
novel-m0059_3p	CA666297	2.5	17.329	1	20	191	210	AAAUGAUUUGAAAAUUGGAG	CUUCAGUUUGUAAAUCAUUU	Translation		1
novel-m0059_3p	CA665605	2.5	16.243	1	20	192	211	AAAUGAUUUGAAAAUUGGAG	CUUCAGUUUGUAAAUCAUUU	Translation		1
novel-m0059_3p	CA486598	3	21.044	1	21	588	608	AAAUGAUUUGAAAAUUGGAGC	GAUCUAAUUUACAAAUUAUUU	Translation	similar to UniRef100_Q6PEW6 Cluster: FRMD4B protein; n=1; Homo sapiens|Rep: FRMD4B protein - Homo sapiens (Human), partial (5%)	1
novel-m0059_3p	TC459172	3	15.087	1	20	418	437	AAAUGAUUUGAAAAUUGGAG	ACCCAACUUUCAAAUCAUUU	Cleavage	similar to UniRef100_Q10C07 Cluster: Expressed protein; n=2; Oryza sativa Japonica Group|Rep: Expressed protein - Oryza sativa subsp. japonica (Rice), partial (3%)	1
novel-m0059_3p	TC417948	3	10.537	1	20	108	127	AAAUGAUUUGAAAAUUGGAG	UUCCAUUUUUCAAAUCAAUU	Cleavage	similar to UniRef100_Q94CL6 Cluster: Narf-like protein; n=1; Arabidopsis thaliana|Rep: Narf-like protein - Arabidopsis thaliana (Mouse-ear cress), partial (8%)	1
novel-m0059_3p	CA485925	3	18.262	1	20	181	200	AAAUGAUUUGAAAAUUGGAG	UUCCGAUUUACAGAUUAUUU	Translation		1
novel-m0059_3p	CA650048	3	13.584	1	20	187	206	AAAUGAUUUGAAAAUUGGAG	CUCCAAUUUGCGAAUCAGUU	Translation		1
novel-m0059_3p	GH732516	3	19.203	1	21	518	538	AAAUGAUUUGAAAAUUGGAGC	GCUCCAUUUUUGUAAUCAUUU	Translation	similar to UniRef100_A7QKU2 Cluster: Chromosome undetermined scaffold_114, whole genome shotgun sequence; n=1; Vitis vinifera|Rep: Chromosome undetermined scaffold_114, whole genome shotgun sequence - Vitis vinifera (Grape), partial (8%)	1
novel-m0059_3p	TC376218	3	16.124	1	20	384	403	AAAUGAUUUGAAAAUUGGAG	CUCCACUUAUCGGAUCAUUU	Cleavage		1
novel-m0059_3p	TC394895	3	14.74	1	20	437	456	AAAUGAUUUGAAAAUUGGAG	CUGCAAUGUUCAAGUCGUUU	Cleavage	similar to UniRef100_Q6K1Z5 Cluster: Circumsporozoite protein-like; n=1; Oryza sativa Japonica Group|Rep: Circumsporozoite protein-like - Oryza sativa subsp. japonica (Rice), partial (10%)	1
novel-m0059_3p	CV759191	3	7.634	1	20	430	449	AAAUGAUUUGAAAAUUGGAG	CUCUAGCUUGCAAAUCAUUU	Translation	similar to UniRef100_Q50HV8 Cluster: Glycosyltransferase; n=1; Triticum aestivum|Rep: Glycosyltransferase - Triticum aestivum (Wheat), partial (5%)	1
novel-m0059_3p	TC442992	3	9.499	1	20	689	708	AAAUGAUUUGAAAAUUGGAG	UUUCCAUUUUAAAAUCAUUU	Translation	similar to UniRef100_A0AJJ9 Cluster: Complete genome; n=1; Listeria welshimeri serovar 6b str. SLCC5334|Rep: Complete genome - Listeria welshimeri serovar 6b (strain ATCC 35897 / DSM 20650 /SLCC5334), partial (4%)	1
novel-m0059_3p	TC381384	3	15.565	1	20	95	114	AAAUGAUUUGAAAAUUGGAG	CUCCACUUAUCGGAUCAUUU	Cleavage		1
novel-m0059_3p	TC382603	3	11.316	1	20	36	55	AAAUGAUUUGAAAAUUGGAG	CCCCGAUUUUGAAAUUAUUU	Translation	weakly similar to UniRef100_A1BDN4 Cluster: Molybdate ABC transporter, inner membrane subunit precursor; n=1; Chlorobium phaeobacteroides DSM 266|Rep: Molybdate ABC transporter, inner membrane subunit precursor - Chlorobium phaeobacteroides (strain DSM 266), partial (13%)	1
novel-m0059_3p	DR732671	3	7.747	1	20	30	49	AAAUGAUUUGAAAAUUGGAG	UUCCAAUUACCAAAUUAUUU	Translation	similar to UniRef100_A8VKG3 Cluster: Wzy; n=1; Vibrio vulnificus|Rep: Wzy - Vibrio vulnificus, partial (4%)	1
novel-m0059_3p	DR731639	2.5	6.842	1	19	228	247	AAAUGAUUUGAAA-AUUGGA	UCCAAUAUUUCAAAUUAUUU	Cleavage		1
novel-m0059_3p	CA636231	3	17.207	1	20	357	376	AAAUGAUUUGAAAAUUGGAG	CUUGGAUUUACAAAUCAUUU	Translation		1
novel-m0059_3p	CA652147	3	16.624	1	20	336	355	AAAUGAUUUGAAAAUUGGAG	CUCCAAUAUUUCAAUUAUUU	Translation	similar to UniRef100_Q7SCZ7 Cluster: WASP-interacting protein-like protein vrp1p; n=1; Neurospora crassa|Rep: WASP-interacting protein-like protein vrp1p - Neurospora crassa, partial (4%)	1
novel-m0059_3p	TC423790	3	11.436	1	20	333	353	AAAUGAUU-UGAAAAUUGGAG	CACCAAUUUUCAGAAUCAUUU	Translation	similar to UniRef100_A7PUU8 Cluster: Chromosome chr4 scaffold_32, whole genome shotgun sequence; n=1; Vitis vinifera|Rep: Chromosome chr4 scaffold_32, whole genome shotgun sequence - Vitis vinifera (Grape), partial (18%)	1
novel-m0059_3p	TC438815	3	14.283	1	20	758	778	AAAUGAUUU-GAAAAUUGGAG	UUCCAAUUUUCUAGAUCGUUU	Translation		1
novel-m0059_3p	BE500811	3	16.353	1	19	408	427	AAAUGAUUUGAAA-AUUGGA	UCCAGUAUUUCAAGUCAUUU	Cleavage	similar to UniRef100_Q69L44 Cluster: SWIM zinc finger family protein-like; n=1; Oryza sativa Japonica Group|Rep: SWIM zinc finger family protein-like - Oryza sativa subsp. japonica (Rice), partial (26%)	1
novel-m0062_5p	BE438447	3	19.448	1	22	185	206	AAUUACUAAGUCAGUGUGCAAC	GUUGCAUACUGGCUUAGAAGUU	Cleavage	similar to UniRef100_Q9UYP9 Cluster: Dolichol phosphate mannosyltransferase or dolichol phosphate beta glucosyltrandferase; n=1;, partial (3%)	1
novel-m0062_5p	CJ631975	2	19.905	1	20	497	516	AAUUACUAAGUCAGUGUGCA	UGCACACUGACUUAGUGGUG	Cleavage	UniRef100_UPI00006D9235 Cluster: COG0010: Arginase/agmatinase/formimionoglutamate hydrolase, arginase family; n=1; Pseudomonas aeruginosa 2192|Rep: COG0010: Arginase/agmatinase/formimionoglutamate hydrolase, arginase family - Pseudomonas aeruginosa 2192, partial (5%)	1
novel-m0062_5p	TC372875	2	19.905	1	20	440	459	AAUUACUAAGUCAGUGUGCA	UGCACACUGACUUAGUGGUG	Cleavage	similar to UniRef100_Q0JQ93 Cluster: Os01g0175300 protein; n=2; Oryza sativa Japonica Group|Rep: Os01g0175300 protein - Oryza sativa subsp. japonica (Rice), partial (5%)	1
novel-m0062_5p	TC428007	3	16.749	1	21	676	696	AAUUACUAAGUCAGUGUGCAA	UUACACACUUACUUGGUGAUU	Cleavage	similar to UniRef100_Q2L3D2 Cluster: Fimbriata-like protein; n=1; Brachypodium sylvaticum|Rep: Fimbriata-like protein - Brachypodium sylvaticum (False brome), partial (93%)	1
novel-m0062_5p	TC381183	3	16.685	1	21	301	321	AAUUACUAAGUCAGUGUGCAA	UUACACACUUACUUGGUGAUU	Cleavage		1
novel-m0062_5p	CD914961	3	16.863	1	23	115	137	AAUUACUAAGUCAGUGUGCAACG	UGAUGCGGAUUCACUUAGUAAUU	Cleavage		1
novel-m0062_5p	TC395304	2.5	13.931	1	19	86	105	AAUUACUAAGUC-AGUGUGC	GCAUACUCGACUUAGUAAUU	Cleavage	similar to UniRef100_Q0JA99 Cluster: Os04g0609700 protein; n=1; Oryza sativa Japonica Group|Rep: Os04g0609700 protein - Oryza sativa subsp. japonica (Rice), partial (33%)	1
novel-m0087_5p	CD491251	3	12.352	1	23	64	86	AUAGGAUUGUAAAACAAAUGGGG	CUCUAUUUGUUUUACGUUCUUAU	Cleavage	similar to UniRef100_Q0DXV3 Cluster: Os02g0731600 protein; n=2; Oryza sativa Japonica Group|Rep: Os02g0731600 protein - Oryza sativa subsp. japonica (Rice), partial (87%)	1
novel-m0087_5p	BQ239055	2	8.931	1	21	357	377	AUAGGAUUGUAAAACAAAUGG	CUGUUUGUUUUGCAAUCUUAU	Cleavage		1
novel-m0087_5p	CK161621	2	12.574	1	21	600	620	AUAGGAUUGUAAAACAAAUGG	UCAUUUGUUUUAUAGUCCUAA	Cleavage		1
novel-m0087_5p	TC421695	3	20.764	1	23	250	272	AUAGGAUUGUAAAACAAAUGGGG	CUCCGUUUGGUUUGCGAUUCUAU	Cleavage	similar to UniRef100_Q7F1H3 Cluster: Blue copper-binding protein-like; n=1; Oryza sativa Japonica Group|Rep: Blue copper-binding protein-like - Oryza sativa subsp. japonica (Rice), partial (11%)	1
novel-m0087_5p	CJ914462	2.5	15.427	1	23	153	175	AUAGGAUUGUAAAACAAAUGGGG	UUUUGUUUGUUUUGCGAUCUUAU	Cleavage	similar to UniRef100_A9I3Y8 Cluster: Methyl-accepting chemotaxis protein; n=1; Vibrio fischeri MJ11|Rep: Methyl-accepting, partial (2%)	1
novel-m0087_5p	CK157794	3	15.872	1	22	516	537	AUAGGAUUGUAAAACAAAUGGG	CUUAUUUGUUUUGUAAUCCUUU	Cleavage	similar to UniRef100_A9RL06 Cluster: ATP-binding cassette transporter subfamily G member 27 group PDR protein PpABCG27; n=1;, partial (1%)	1
novel-m0087_5p	CK160982	3	11.527	1	23	313	335	AUAGGAUUGUAAAACAAAUGGGG	UUUGAUUUGUUUUACAAUUCUUU	Cleavage	similar to UniRef100_Q5C7F5 Cluster: SJCHGC06841 protein; n=1; Schistosoma japonicum|Rep: SJCHGC06841 protein - Schistosoma japonicum (Blood fluke), partial (22%)	1
novel-m0087_5p	TC431768	3	16.126	1	21	762	782	AUAGGAUUGUAAAACAAAUGG	CGAUUUGUUUUGUGAUUCUAU	Cleavage	weakly similar to UniRef100_A7Q3M1 Cluster: Chromosome chr13 scaffold_48, whole genome shotgun sequence; n=1; Vitis vinifera|Rep: Chromosome chr13 scaffold_48, whole genome shotgun sequence - Vitis vinifera (Grape), partial (23%)	1
novel-m0087_5p	TC427565	3	19.148	1	20	611	630	AUAGGAUUGUAAAACAAAUG	UGUUUGUUUUACAACCCUGU	Cleavage	UniRef100_A4K4Y1 Cluster: Alpha tubulin-2A; n=1; Triticum aestivum|Rep: Alpha tubulin-2A - Triticum aestivum (Wheat), partial (32%)	1
novel-m0087_5p	CK155828	3	15.509	1	20	421	440	AUAGGAUUGUAAAACAAAUG	UGUUUGUUUUACAACCCUGU	Cleavage	homologue to UniRef100_A4K4Y1 Cluster: Alpha tubulin-2A; n=1; Triticum aestivum|Rep: Alpha tubulin-2A - Triticum aestivum (Wheat), partial (21%)	1
novel-m0087_5p	TC404041	3	17.969	1	20	546	565	AUAGGAUUGUAAAACAAAUG	UGUUUGUUUUACAACCCUGU	Cleavage	UniRef100_A4K4Y1 Cluster: Alpha tubulin-2A; n=1; Triticum aestivum|Rep: Alpha tubulin-2A - Triticum aestivum (Wheat), partial (24%)	1
novel-m0087_5p	TC429957	3	13.677	1	22	870	891	AUAGGAUUGUAAAACAAAUGGG	UUUUUUUGUUUUAUUAUCCUAU	Cleavage	homologue to UniRef100_Q9XGU8 Cluster: NADP-specific isocitrate dehydrogenase; n=3; Oryza sativa|Rep: NADP-specific isocitrate dehydrogenase - Oryza sativa (Rice), partial (36%)	1
novel-m0087_5p	TC453253	3	20.73	1	20	267	286	AUAGGAUUGUAAAACAAAUG	CAUUUGUUUUGCCAUUCUAG	Cleavage	similar to UniRef100_A7PDZ7 Cluster: Chromosome chr11 scaffold_13, whole genome shotgun sequence; n=1; Vitis vinifera|Rep: Chromosome chr11 scaffold_13, whole genome shotgun sequence - Vitis vinifera (Grape), partial (31%)	1
novel-m0087_5p	CK158079	3	9.87	1	20	440	459	AUAGGAUUGUAAAACAAAUG	CAUUUGCUUUAUGAUCCUAG	Cleavage	weakly similar to UniRef100_A7P0J7 Cluster: Chromosome chr19 scaffold_4, whole genome shotgun sequence; n=1; Vitis vinifera|Rep: Chromosome chr19 scaffold_4, whole genome shotgun sequence - Vitis vinifera (Grape), partial (17%)	1
novel-m0087_5p	DR732623	3	23.404	1	20	482	501	AUAGGAUUGUAAAACAAAUG	GAGUUGUUUUACAAUUUUAU	Cleavage	similar to UniRef100_A6MLC0 Cluster: 26S protease regulatory subunit 7-like protein; n=1; Callithrix jacchus|Rep: 26S protease regulatory subunit 7-like protein - Callithrix jacchus (Common marmoset), partial (21%)	1
novel-m0087_5p	CJ674114	3	8.166	1	20	383	402	AUAGGAUUGUAAAACAAAUG	CCUUUGUUUUACAAUUGUAU	Cleavage	similar to UniRef100_A0NJD1 Cluster: Ribonucleoside-triphosphate reductase; n=1; Oenococcus oeni ATCC BAA-1163|Rep:, partial (2%)	1
novel-m0087_5p	BQ244448	3	4.023	1	21	51	71	AUAGGAUUGUAAAACAAAUGG	UUAUUUGUUUCAAAAUCUUAU	Translation		1
novel-m0087_5p	TC456531	3	14.605	1	20	984	1003	AUAGGAUUGUAAAACAAAUG	CAUGUGCUUUAUAAUCCUGU	Cleavage	weakly similar to UniRef100_Q4T3C8 Cluster: Chromosome undetermined SCAF10100, whole genome shotgun sequence; n=1; Tetraodon nigroviridis|Rep: Chromosome undetermined SCAF10100, whole genome shotgun sequence - Tetraodon nigroviridis (Green puffer), partial (4%)	1
novel-m0090_5p	AJ603196	1	23.219	1	24	74	97	AUUACUUGUCGCGAAAAUGGAUGU	ACAUCCAUUUUUGUGACAAGUAAU	Cleavage		1
novel-m0090_5p	BJ263423	1.5	15.823	1	24	127	150	AUUACUUGUCGCGAAAAUGGAUGU	ACAUCAAUUUUUGCGACAAGUAAU	Cleavage	similar to UniRef100_Q94KE7 Cluster: Early light-inducible protein ELIP; n=1; Zea mays|Rep: Early light-inducible protein ELIP - Zea mays (Maize), partial (14%)	1
novel-m0090_5p	TC412924	2	17.208	1	24	501	524	AUUACUUGUCGCGAAAAUGGAUGU	ACAUCUAUUUCUGCGACAAGUAAU	Cleavage	similar to UniRef100_Q10BS2 Cluster: Expressed protein; n=1; Oryza sativa Japonica Group|Rep: Expressed protein - Oryza sativa subsp. japonica (Rice), partial (17%)	1
novel-m0090_5p	TC452716	1.5	15.163	1	24	1	24	AUUACUUGUCGCGAAAAUGGAUGU	GCAUCCAUUUCUGCGACAAGUAAU	Cleavage	UniRef100_Q5I7L2 Cluster: Ribosomal protein L11; n=1; Triticum aestivum|Rep: Ribosomal protein L11 - Triticum aestivum (Wheat), partial (52%)	1
novel-m0090_5p	TC410300	2	18.75	1	24	675	698	AUUACUUGUCGCGAAAAUGGAUGU	ACAUUCAUUUUUACGACAAGUAAU	Cleavage	weakly similar to UniRef100_A2VPA2 Cluster: Phosphomannomutase pmmB; n=5; Mycobacterium tuberculosis|Rep: Phosphomannomutase pmmB - Mycobacterium tuberculosis C, partial (6%)	1
novel-m0090_5p	TC405058	2	22.847	1	24	1400	1423	AUUACUUGUCGCGAAAAUGGAUGU	ACAUUCAUUUCUGCGACAAGUAAU	Cleavage	similar to UniRef100_Q337B2 Cluster: Protein kinase domain containing protein, expressed; n=2; Oryza sativa|Rep: Protein kinase domain containing protein, expressed - Oryza sativa subsp. japonica (Rice), partial (26%)	1
novel-m0090_5p	CJ552019	2	13.455	1	24	760	783	AUUACUUGUCGCGAAAAUGGAUGU	ACAUCCAUUUGAGCGACAAGUAAU	Cleavage		1
novel-m0090_5p	CA733080	1.5	21.134	1	23	30	52	AUUACUUGUCGCGAAAAUGGAUG	UAUCCAUUUCUGCGACAAGUAAU	Cleavage		1
novel-m0090_5p	TC385110	2.5	20.493	1	23	750	772	AUUACUUGUCGCGAAAAUGGAUG	UGUUUAUUUUCGCGACAAGUGAA	Cleavage		1
novel-m0090_5p	CD920072	3	21.001	1	23	37	59	AUUACUUGUCGCGAAAAUGGAUG	UAUCCAUUUUGGUGACAAGUAUU	Cleavage		1
novel-m0090_5p	CD906363	3	21.185	1	23	66	88	AUUACUUGUCGCGAAAAUGGAUG	CAUUCAUUUUGAUGACAAGUAAU	Cleavage	homologue to UniRef100_Q0DDZ8 Cluster: Os06g0186600 protein; n=3; Oryza sativa Japonica Group|Rep: Os06g0186600 protein - Oryza sativa subsp. japonica (Rice), partial (34%)	1
novel-m0090_5p	TC448502	2.5	8.783	1	21	24	44	AUUACUUGUCGCGAAAAUGGA	UUCAUUUUUGUAACAAGUAAU	Translation	UniRef100_Q5YFS1 Cluster: Flavonoid 3'-hydroxylase; n=1; Triticum aestivum|Rep: Flavonoid 3'-hydroxylase - Triticum aestivum (Wheat), partial (15%)	1
novel-m0090_5p	BF202884	3	16.759	1	22	82	103	AUUACUUGUCGCGAAAAUGGAU	AUUCAUUGUUGCUACAAGUAAU	Translation	weakly similar to UniRef100_Q2R2G0 Cluster: Chalcone and stilbene synthases, N-terminal domain containing protein, expressed; n=1; Oryza sativa Japonica Group|Rep: Chalcone and stilbene synthases, N-terminal domain containing protein, expressed - Oryza sativa subsp. japonica (Rice), partial (38%)	1
novel-m0090_5p	TC396884	3	16.088	1	22	393	414	AUUACUUGUCGCGAAAAUGGAU	AUCCACUUAUGCGAUAAGUAAU	Cleavage		1
novel-m0094_3p	TC398706	0	18.567	1	20	847	866	UAAGACAAGAAUUUUGGGAC	GUCCCAAAAUUCUUGUCUUA	Cleavage	similar to UniRef100_Q7XZV0 Cluster: PG3; n=1; Hordeum vulgare|Rep: PG3 - Hordeum vulgare (Barley), partial (20%)	1
novel-m0094_3p	CJ554691	0	9.946	1	20	793	812	UAAGACAAGAAUUUUGGGAC	GUCCCAAAAUUCUUGUCUUA	Cleavage	similar to UniRef100_Q8ZV72 Cluster: Phosphoenolpyruvate synthase; n=1; Pyrobaculum aerophilum|Rep: Phosphoenolpyruvate, partial (1%)	1
novel-m0094_3p	TC394286	0	21.794	1	20	548	567	UAAGACAAGAAUUUUGGGAC	GUCCCAAAAUUCUUGUCUUA	Cleavage	similar to UniRef100_Q8H6Q7 Cluster: CTV.22; n=1; Poncirus trifoliata|Rep: CTV.22 - Poncirus trifoliata (Hardy orange), partial (7%)	1
novel-m0094_3p	TC452930	0	12.189	1	20	141	160	UAAGACAAGAAUUUUGGGAC	GUCCCAAAAUUCUUGUCUUA	Cleavage	homologue to UniRef100_A7LHH7 Cluster: WRKY39; n=1; Glycine max|Rep: WRKY39 - Glycine max (Soybean), partial (5%)	1
novel-m0094_3p	TC444618	0.5	20.903	1	20	821	840	UAAGACAAGAAUUUUGGGAC	GUCCCAAAAUUUUUGUCUUA	Cleavage	similar to UniRef100_Q2TUW1 Cluster: Abscisic stress ripening-like protein; n=1; Glycine max|Rep: Abscisic stress ripening-like protein - Glycine max (Soybean), partial (36%)	1
novel-m0094_3p	TC419872	1	17.193	1	20	361	380	UAAGACAAGAAUUUUGGGAC	GUUCCAAAAUUCUUGUUUUA	Cleavage		1
novel-m0094_3p	TC384315	1.5	11.574	1	20	809	828	UAAGACAAGAAUUUUGGGAC	GUCCCAAAAUUCUUGUAUUA	Cleavage	similar to UniRef100_Q0E2N4 Cluster: Os02g0225300 protein; n=1; Oryza sativa Japonica Group|Rep: Os02g0225300 protein - Oryza sativa subsp. japonica (Rice), partial (93%)	1
novel-m0094_3p	TC400591	1.5	18.072	1	20	563	582	UAAGACAAGAAUUUUGGGAC	GUCCCAAAAUUCUUGUCCUA	Cleavage	similar to UniRef100_Q4SJD5 Cluster: Chromosome 4 SCAF14575, whole genome shotgun sequence; n=1; Tetraodon nigroviridis|Rep: Chromosome 4 SCAF14575, whole genome shotgun sequence - Tetraodon nigroviridis (Green puffer), partial (10%)	1
novel-m0094_3p	TC437266	1.5	14.618	1	20	284	303	UAAGACAAGAAUUUUGGGAC	GUUCCACAAUUCUUGUCUUA	Cleavage		1
novel-m0094_3p	BQ244149	2	10.828	1	20	67	86	UAAGACAAGAAUUUUGGGAC	GUUCCAAAAUAUUUGUCUUA	Translation		1
novel-m0094_3p	CK159632	3	8.995	1	20	42	61	UAAGACAAGAAUUUUGGGAC	UUUUCAAAAUUUUUGUUUUA	Cleavage	UniRef100_Q4JLN5 Cluster: Lr0757; n=2; Lactobacillus reuteri|Rep: Lr0757 - Lactobacillus reuteri, partial (10%)	1
novel-m0094_3p	CK160028	3	7.808	1	20	144	163	UAAGACAAGAAUUUUGGGAC	UUUUCAAAAUUUUUGUUUUA	Cleavage	similar to UniRef100_Q91FI7 Cluster: 337L; n=1; Invertebrate iridescent virus 6|Rep: 337L - Chilo iridescent virus (CIV), partial (4%)	1
novel-m0094_3p	TC429963	2	9.937	1	20	964	983	UAAGACAAGAAUUUUGGGAC	GUCCGAAAAUACUUGUCUUA	Translation	similar to UniRef100_Q0D3P8 Cluster: Os07g0673900 protein; n=2; Oryza sativa|Rep: Os07g0673900 protein - Oryza sativa subsp. japonica (Rice), partial (72%)	1
novel-m0094_3p	TC432307	2.5	14.743	1	20	586	605	UAAGACAAGAAUUUUGGGAC	GUCCCCAAAUUCUUGUAUUA	Cleavage	similar to UniRef100_Q0E2N4 Cluster: Os02g0225300 protein; n=1; Oryza sativa Japonica Group|Rep: Os02g0225300 protein - Oryza sativa subsp. japonica (Rice), partial (43%)	1
novel-m0094_3p	BQ609057	2.5	19.617	1	20	456	475	UAAGACAAGAAUUUUGGGAC	GUCCUAAAACUUUUGUCUUG	Translation	similar to UniRef100_Q47Q77 Cluster: Transmembrane transport protein; n=1; Thermobifida fusca YX|Rep: Transmembrane transport protein - Thermobifida fusca (strain YX), partial (5%)	1
novel-m0094_3p	AL819672	2	8.215	1	20	243	262	UAAGACAAGAAUUUUGGGAC	GUCCCAAAUUACUUGUCUUA	Translation	homologue to UniRef100_Q2PP61 Cluster: Sodium/hydrogen exchanger; n=1; Hordeum vulgare|Rep: Sodium/hydrogen exchanger - Hordeum vulgare (Barley), partial (13%)	1
novel-m0094_3p	TC457394	3	23.598	1	20	200	219	UAAGACAAGAAUUUUGGGAC	GUUCCAAAAUAUUUGUCUUU	Translation	similar to UniRef100_Q7NK02 Cluster: Gll1679 protein; n=1; Gloeobacter violaceus|Rep: Gll1679 protein - Gloeobacter violaceus, partial (13%)	1
novel-m0094_3p	CV770202	3	5.75	1	20	560	579	UAAGACAAGAAUUUUGGGAC	CUACCAAAAUUUUUGUUUUA	Cleavage	similar to UniRef100_A6R8C0 Cluster: Predicted protein; n=1; Ajellomyces capsulatus NAm1|Rep: Predicted protein - Ajellomyces capsulata (strain NAm1) (Histoplasma capsulatum), partial (8%)	1
novel-m0094_3p	TC416752	3	19.564	1	20	665	684	UAAGACAAGAAUUUUGGGAC	GUUCAAAAAUUCUUGUGUUA	Cleavage	homologue to UniRef100_Q2QXF1 Cluster: Harpin-induced protein 1 containing protein, expressed; n=2; Oryza sativa|Rep: Harpin-induced protein 1 containing protein, expressed - Oryza sativa subsp. japonica (Rice), partial (61%)	1
novel-m0094_3p	TC438186	3	19.589	1	20	930	949	UAAGACAAGAAUUUUGGGAC	GUUCAAAAAUUCUUGUGUUA	Cleavage	similar to UniRef100_Q2QXF1 Cluster: Harpin-induced protein 1 containing protein, expressed; n=2; Oryza sativa|Rep: Harpin-induced protein 1 containing protein, expressed - Oryza sativa subsp. japonica (Rice), partial (98%)	1
novel-m0094_3p	CJ654792	3	17.861	1	20	90	109	UAAGACAAGAAUUUUGGGAC	GUCCCAAAAAUUUUGGCUUA	Translation		1
novel-m0094_3p	TC390384	2.5	16.238	1	20	512	531	UAAGACAAGAAUUUUGGGAC	GUUCCAAAUUACUUGUCUUA	Translation		1
novel-m0094_3p	CJ658560	3	19.862	1	20	466	485	UAAGACAAGAAUUUUGGGAC	GUCCGAAAAUACUUGUCUUC	Translation		1
novel-m0094_3p	TC382031	3	21.95	1	20	616	635	UAAGACAAGAAUUUUGGGAC	GUCUUAAAUUACUUGUCUUA	Translation	homologue to UniRef100_Q284X6 Cluster: Truncated ORF68; n=1; Equid herpesvirus 1|Rep: Truncated ORF68 - Equid herpesvirus 1 (Equine herpesvirus 1), partial (8%)	1
novel-m0094_3p	TC410174	3	22.721	1	20	782	801	UAAGACAAGAAUUUUGGGAC	GUCUUAAAUUACUUGUCUUA	Translation	weakly similar to UniRef100_A8LFA9 Cluster: Transcriptional regulator, LuxR family; n=1; Frankia sp. EAN1pec|Rep: Transcriptional regulator, LuxR family - Frankia sp. EAN1pec, partial (6%)	1
novel-m0094_3p	TC460093	3	14.23	1	20	775	794	UAAGACAAGAAUUUUGGGAC	GUCCUAAUAUUAUUGUUUUA	Translation	similar to UniRef100_A8MS28 Cluster: Uncharacterized protein At4g15000.2; n=1; Arabidopsis thaliana|Rep: Uncharacterized protein At4g15000.2 - Arabidopsis thaliana (Mouse-ear cress), partial (19%)	1
novel-m0094_3p	TC394495	3	19.164	1	20	152	171	UAAGACAAGAAUUUUGGGAC	GGUCCAAAAUUUCUGUCUUA	Cleavage	similar to UniRef100_Q0DIG5 Cluster: Os05g0391500 protein; n=1; Oryza sativa Japonica Group|Rep: Os05g0391500 protein - Oryza sativa subsp. japonica (Rice), partial (17%)	1
novel-m0094_3p	CD931690	3	16.827	1	20	90	109	UAAGACAAGAAUUUUGGGAC	GUUCCGAAUUACUUGUCUUA	Translation	homologue to UniRef100_Q9FVM8 Cluster: Cytochrome P450; n=1; Triticum aestivum|Rep: Cytochrome P450 - Triticum aestivum (Wheat), partial (7%)	1
novel-m0094_3p	TC423054	3	10.763	1	20	1941	1960	UAAGACAAGAAUUUUGGGAC	GUCCCAAAAUAAGUGUCUUA	Translation	weakly similar to UniRef100_Q9FZ24 Cluster: T6A9.6 protein; n=1; Arabidopsis thaliana|Rep: T6A9.6 protein - Arabidopsis thaliana (Mouse-ear cress), partial (9%)	1
novel-m0094_3p	CD890945	3	9.172	1	19	510	529	UAAGACA-AGAAUUUUGGGA	UUCCAAAAUUCUCUGUUUUA	Cleavage		1
novel-m0106_3p	CD888735	0	15.791	1	24	572	595	AGACAAGUAAUUCCGAACGGAGGG	CCCUCCGUUCGGAAUUACUUGUCU	Cleavage	homologue to UniRef100_Q53UC8 Cluster: Delta1-pyrroline-5-carboxylate synthetase; n=1; Triticum aestivum|Rep: Delta1-pyrroline-5-carboxylate synthetase - Triticum aestivum (Wheat), partial (17%)	1
novel-m0106_3p	CJ514135	0	15.399	1	24	88	111	AGACAAGUAAUUCCGAACGGAGGG	CCCUCCGUUCGGAAUUACUUGUCU	Cleavage		1
novel-m0106_3p	CJ600810	1	16.064	1	24	208	231	AGACAAGUAAUUCCGAACGGAGGG	CCCUCCGUUCGGAAUUACUUGUCG	Cleavage		1
novel-m0106_3p	CJ671070	1	14.271	1	24	550	573	AGACAAGUAAUUCCGAACGGAGGG	CCCUCCGUUCGGAAUUACUUGUCG	Cleavage		1
novel-m0106_3p	TC418338	1.5	13.76	1	24	587	610	AGACAAGUAAUUCCGAACGGAGGG	CCCUCCGUUUGGAAUUACUUGUCG	Cleavage	homologue to UniRef100_Q7XZU7 Cluster: GAD1; n=1; Hordeum vulgare|Rep: GAD1 - Hordeum vulgare (Barley), partial (20%)	1
novel-m0106_3p	TC390088	1	24.664	1	24	852	875	AGACAAGUAAUUCCGAACGGAGGG	CCCUCCGUUCGAAAUUACUUGUCU	Cleavage	similar to UniRef100_Q9MAX5 Cluster: Coatomer subunit zeta-1; n=1; Oryza sativa Japonica Group|Rep: Coatomer subunit zeta-1 - Oryza sativa subsp. japonica (Rice), complete	1
novel-m0106_3p	TC433142	1	21.87	1	24	499	522	AGACAAGUAAUUCCGAACGGAGGG	CCCUCCGUUCGAAAUUACUUGUCU	Cleavage	similar to UniRef100_Q942G1 Cluster: Alliin lyase-like; n=1; Oryza sativa Japonica Group|Rep: Alliin lyase-like - Oryza sativa subsp. japonica (Rice), partial (19%)	1
novel-m0106_3p	CJ531707	1	19.303	1	24	180	203	AGACAAGUAAUUCCGAACGGAGGG	CCCUCCGUUCCGAAUUACUUGUCU	Cleavage	similar to UniRef100_Q6Z472 Cluster: Betanidin 6-O-glucosyltransferase-like protein; n=1; Oryza sativa Japonica Group|Rep: Betanidin 6-O-glucosyltransferase-like protein - Oryza sativa subsp. japonica (Rice), partial (8%)	1
novel-m0106_3p	TC371522	2	6.591	1	24	6	29	AGACAAGUAAUUCCGAACGGAGGG	CCCUCCGUUCGNAAUUACUUGUCG	Cleavage		1
novel-m0106_3p	TC436751	2	20.723	1	24	668	691	AGACAAGUAAUUCCGAACGGAGGG	CCCUCCGUUCGGGAUUACUUGCCU	Cleavage		1
novel-m0106_3p	CD931690	1	18.968	1	24	84	107	AGACAAGUAAUUCCGAACGGAGGG	UCCUCCGUUCCGAAUUACUUGUCU	Cleavage	homologue to UniRef100_Q9FVM8 Cluster: Cytochrome P450; n=1; Triticum aestivum|Rep: Cytochrome P450 - Triticum aestivum (Wheat), partial (7%)	1
novel-m0106_3p	TC430336	1.5	8.002	1	24	379	402	AGACAAGUAAUUCCGAACGGAGGG	CCCUCCGUUCCGAAUUAUUUGUCU	Cleavage		1
novel-m0106_3p	TC423106	2	15.776	1	24	789	812	AGACAAGUAAUUCCGAACGGAGGG	CCCUCCGUUCGAAAUUACUUGUCG	Cleavage	similar to UniRef100_Q2QZT8 Cluster: Expressed protein; n=1; Oryza sativa Japonica Group|Rep: Expressed protein - Oryza sativa subsp. japonica (Rice), partial (58%)	1
novel-m0106_3p	BE423820	2	19.314	1	24	191	214	AGACAAGUAAUUCCGAACGGAGGG	CCCUCCGUUCGGAAAUACUUGUCA	Translation		1
novel-m0106_3p	TC432652	2.5	12.48	1	24	566	589	AGACAAGUAAUUCCGAACGGAGGG	CCCUCCGUUCGGAAUUACUUAUCA	Cleavage	similar to UniRef100_Q2JDC0 Cluster: Bifunctional deaminase-reductase-like; n=1; Frankia sp. CcI3|Rep: Bifunctional deaminase-reductase-like - Frankia sp. (strain CcI3), partial (7%)	1
novel-m0106_3p	GH721374	2.5	16.333	1	24	223	246	AGACAAGUAAUUCCGAACGGAGGG	CCCUCCGUUCGGAAUUACUGGUCG	Cleavage		1
novel-m0106_3p	CN012730	1	16.193	1	24	24	47	AGACAAGUAAUUCCGAACGGAGGG	CCAUCCGUUCGGAAUUACUUGUCG	Cleavage		1
novel-m0106_3p	TC442912	2	13.738	1	24	1365	1388	AGACAAGUAAUUCCGAACGGAGGG	CCCUCAGUUCCGAAUUACUUGUCU	Cleavage		1
novel-m0106_3p	TC390384	2	14.858	1	24	506	529	AGACAAGUAAUUCCGAACGGAGGG	CCCUCCGUUCCAAAUUACUUGUCU	Cleavage		1
novel-m0106_3p	TC413664	2	10.766	1	24	495	518	AGACAAGUAAUUCCGAACGGAGGG	CCCUCCGUUCCAAAUUACUUGUCU	Cleavage	homologue to UniRef100_P27807 Cluster: Histone H2B.1; n=1; Triticum aestivum|Rep: Histone H2B.1 - Triticum aestivum (Wheat), partial (76%)	1
novel-m0106_3p	TC459089	2.5	11.997	1	24	1017	1040	AGACAAGUAAUUCCGAACGGAGGG	CCCUCCGUUCGUAAAUAUUUGUCU	Translation	weakly similar to UniRef100_Q2HUF4 Cluster: Rubber elongation factor; n=1; Medicago truncatula|Rep: Rubber elongation factor - Medicago truncatula (Barrel medic), partial (66%)	1
novel-m0106_3p	TC376172	2.5	24.491	1	24	767	790	AGACAAGUAAUUCCGAACGGAGGG	CCCUCCGUUCUAAAUUAUUUGUCU	Cleavage	similar to UniRef100_A7Q6X6 Cluster: Chromosome chr12 scaffold_57, whole genome shotgun sequence; n=1; Vitis vinifera|Rep: Chromosome chr12 scaffold_57, whole genome shotgun sequence - Vitis vinifera (Grape), partial (37%)	1
novel-m0106_3p	TC423166	2.5	8.988	1	24	570	593	AGACAAGUAAUUCCGAACGGAGGG	CCCUCUGUCCUGAAUUACUUGUCU	Cleavage	weakly similar to UniRef100_P79148 Cluster: Beta-1 adrenergic receptor; n=1; Canis lupus familiaris|Rep: Beta-1 adrenergic receptor - Canis familiaris (Dog), partial (5%)	1
novel-m0106_3p	TC456258	2.5	15.305	1	23	1237	1259	AGACAAGUAAUUCCGAACGGAGG	CCUUCGUCCGGAAUUACUUGUCG	Cleavage	weakly similar to UniRef100_Q8GTC5 Cluster: Importin beta-like protein; n=1; Oryza sativa|Rep: Importin beta-like protein - Oryza sativa (Rice), partial (3%)	1
novel-m0106_3p	CA645625	2	17.98	1	23	238	260	AGACAAGUAAUUCCGAACGGAGG	CUUCCGUUCUGAAUUACUUGUCG	Cleavage		1
novel-m0106_3p	TC459057	3	10.979	1	24	296	319	AGACAAGUAAUUCCGAACGGAGGG	CCCUCCGUCCCGAAUUACUUGUCG	Cleavage	similar to UniRef100_Q6X0P2 Cluster: ARPC p20; n=1; Glycine max|Rep: ARPC p20 - Glycine max (Soybean), partial (15%)	1
novel-m0106_3p	CK192977	3	11.091	1	24	8	31	AGACAAGUAAUUCCGAACGGAGGG	CCCUCCGUCCGGAAAUACUUGUCC	Translation	similar to UniRef100_Q0DQ96 Cluster: Os03g0621400 protein; n=1; Oryza sativa Japonica Group|Rep: Os03g0621400 protein - Oryza sativa subsp. japonica (Rice), partial (13%)	1
novel-m0106_3p	TC424096	3	21.592	1	24	247	270	AGACAAGUAAUUCCGAACGGAGGG	CCCUCCGUCCGGAAAUACUUGUCA	Translation	weakly similar to UniRef100_A7PZI2 Cluster: Chromosome chr15 scaffold_40, whole genome shotgun sequence; n=1; Vitis vinifera|Rep: Chromosome chr15 scaffold_40, whole genome shotgun sequence - Vitis vinifera (Grape), partial (21%)	1
novel-m0106_3p	CJ560586	3	11.093	1	24	363	386	AGACAAGUAAUUCCGAACGGAGGG	CCCUCCGUCCGGAAAUACUUGUCA	Translation	homologue to UniRef100_A2YMU2 Cluster: Ribosome recycling factor, chloroplast precursor; n=2; Oryza sativa|Rep: Ribosome recycling factor, chloroplast precursor - Oryza sativa subsp. indica (Rice), partial (14%)	1
novel-m0106_3p	CD905244	3	16.462	1	24	114	137	AGACAAGUAAUUCCGAACGGAGGG	CCCUCCGUCCGGAAAUACUUGUCA	Translation		1
novel-m0106_3p	TC437266	3	7.962	1	24	346	369	AGACAAGUAAUUCCGAACGGAGGG	CCUUCCGUCCGGAAAUACUUGUCA	Translation		1
novel-m0106_3p	TC395537	3	13.081	1	24	190	213	AGACAAGUAAUUCCGAACGGAGGG	UCCUCCGUCCGGAAAUACUUGUCA	Translation	homologue to UniRef100_Q94BT9 Cluster: At1g66240/T6J19_6; n=2; Arabidopsis thaliana|Rep: At1g66240/T6J19_6 - Arabidopsis thaliana (Mouse-ear cress), partial (69%)	1
novel-m0106_3p	TC407286	3	19.77	1	24	646	669	AGACAAGUAAUUCCGAACGGAGGG	UCCUCCGUCCGGAAAUACUUGUCA	Translation	similar to UniRef100_P34027 Cluster: General secretion pathway protein L; n=2; Xanthomonas campestris pv. campestris|Rep: General secretion pathway protein L - Xanthomonas campestris pv. campestris, partial (6%)	1
novel-m0106_3p	TC459716	3	15.606	1	24	1891	1914	AGACAAGUAAUUCCGAACGGAGGG	CCCUCCGUUCCUAAAUACUUGUCU	Translation	similar to UniRef100_A7PM62 Cluster: Chromosome chr14 scaffold_21, whole genome shotgun sequence; n=1; Vitis vinifera|Rep: Chromosome chr14 scaffold_21, whole genome shotgun sequence - Vitis vinifera (Grape), partial (42%)	1
novel-m0106_3p	TC394281	3	14.001	1	24	312	335	AGACAAGUAAUUCCGAACGGAGGG	CCCUCCGUUCCUAAAUACUUGUCU	Translation	homologue to UniRef100_P31674 Cluster: 40S ribosomal protein S15; n=2; Oryza sativa|Rep: 40S ribosomal protein S15 - Oryza sativa subsp. japonica (Rice), partial (47%)	1
novel-m0126_3p	CA718521	3	21.489	1	24	346	369	ACCGGGACUAAUGUGAAUAUUGCC	GGCAGUUUUCACAUUAGCCCCGGU	Cleavage	similar to UniRef100_Q910B9 Cluster: Collagen a3; n=1; Oncorhynchus mykiss|Rep: Collagen a3 - Oncorhynchus mykiss, partial (1%)	1
novel-m0151_5p	TC395633	0	24.784	1	23	270	292	AAUGUAAGACAUUUUUUGACACU	AGUGUCAAAAAAUGUCUUACAUU	Cleavage	UniRef100_Q84V40 Cluster: Ethylene receptor-like protein; n=1; Triticum aestivum|Rep: Ethylene receptor-like protein - Triticum aestivum (Wheat), partial (46%)	1
novel-m0151_5p	TC381627	0.5	18.178	1	22	877	898	AAUGUAAGACAUUUUUUGACAC	GUGUCGAAAAAUGUCUUACAUU	Cleavage	similar to UniRef100_Q8L9G4 Cluster: Cinnamyl-alcohol dehydrogenase-like protein; n=1; Arabidopsis thaliana|Rep: Cinnamyl-alcohol dehydrogenase-like protein - Arabidopsis thaliana (Mouse-ear cress), partial (65%)	1
novel-m0151_5p	TC386636	1	20.235	1	23	821	843	AAUGUAAGACAUUUUUUGACACU	AGUGUCAAAAAACGUCUUACAUU	Translation	similar to UniRef100_A7NYB7 Cluster: Chromosome chr6 scaffold_3, whole genome shotgun sequence; n=1; Vitis vinifera|Rep: Chromosome chr6 scaffold_3, whole genome shotgun sequence - Vitis vinifera (Grape), partial (72%)	1
novel-m0151_5p	CA599831	1.5	12.908	1	23	61	83	AAUGUAAGACAUUUUUUGACACU	AGUGUCAAAAAACGUCUUAUAUU	Translation	similar to UniRef100_Q943F9 Cluster: Lipase (Class 3)-like protein; n=1; Oryza sativa Japonica Group|Rep: Lipase (Class 3)-like protein - Oryza sativa subsp. japonica (Rice), partial (14%)	1
novel-m0151_5p	TC375160	2	3.966	1	23	751	773	AAUGUAAGACAUUUUUUGACACU	AGUGUCAAAAAACAUCUUACAUU	Translation		1
novel-m0151_5p	TC382242	2	13.172	1	23	745	767	AAUGUAAGACAUUUUUUGACACU	AGUGUCAAAAAUGGUCUUACAUU	Translation		1
novel-m0151_5p	TC376396	2	17.732	1	23	682	704	AAUGUAAGACAUUUUUUGACACU	AGUAUCAAAAAACGUCUUACAUU	Translation	weakly similar to UniRef100_A7P2S1 Cluster: Chromosome chr1 scaffold_5, whole genome shotgun sequence; n=1; Vitis vinifera|Rep: Chromosome chr1 scaffold_5, whole genome shotgun sequence - Vitis vinifera (Grape), partial (36%)	1
novel-m0151_5p	TC415196	2	15.936	1	23	662	684	AAUGUAAGACAUUUUUUGACACU	AGUGUCAAAAAACAUCUUACAUU	Translation	similar to UniRef100_Q4RD64 Cluster: Chromosome undetermined SCAF17307, whole genome shotgun sequence; n=1; Tetraodon nigroviridis|Rep: Chromosome undetermined SCAF17307, whole genome shotgun sequence - Tetraodon nigroviridis (Green puffer), partial (13%)	1
novel-m0151_5p	TC421710	2.5	24.408	1	23	449	471	AAUGUAAGACAUUUUUUGACACU	AGUGCCAAAAAAUGUUUUAUGUU	Cleavage		1
novel-m0151_5p	CA691595	2	21.275	1	23	44	66	AAUGUAAGACAUUUUUUGACACU	AGUUUCAAAAAACGUCUUACAUU	Translation		1
novel-m0151_5p	CD881202	2.5	13.996	1	23	1	23	AAUGUAAGACAUUUUUUGACACU	AGUGUCAAAAGGCGUCUUAUAUU	Translation		1
novel-m0151_5p	TC457891	2.5	17.877	1	23	64	86	AAUGUAAGACAUUUUUUGACACU	AGUGUCUAAAAACGUUUUACAUU	Translation	weakly similar to UniRef100_Q6IEM5 Cluster: WRKY transcription factor 56; n=1; Oryza sativa Japonica Group|Rep: WRKY transcription factor 56 - Oryza sativa subsp. japonica (Rice), partial (13%)	1
novel-m0151_5p	TC398790	2.5	19.958	1	23	603	625	AAUGUAAGACAUUUUUUGACACU	AGUGUCAAAAAUGGUUUUACAUU	Translation		1
novel-m0151_5p	TC456785	1.5	21.73	1	23	563	585	AAUGUAAGACAUUUUUUGACACU	ACUGUCAAAAAACGUCUUAUAUU	Translation	similar to UniRef100_Q75LV2 Cluster: Expressed protein; n=1; Oryza sativa Japonica Group|Rep: Expressed protein - Oryza sativa subsp. japonica (Rice), partial (29%)	1
novel-m0151_5p	TC456744	1.5	22.858	1	21	1852	1872	AAUGUAAGACAUUUUUUGACA	UGUCAAAAAAGGUCUUAUAUU	Translation	UniRef100_Q06804 Cluster: PZE40 protein; n=1; Hordeum vulgare|Rep: PZE40 protein - Hordeum vulgare (Barley), partial (14%)	1
novel-m0151_5p	TC411480	3	22.358	1	23	751	773	AAUGUAAGACAUUUUUUGACACU	AGUGUCAAAAAUCGUCUUACAUC	Translation	weakly similar to UniRef100_A7QJ10 Cluster: Chromosome chr2 scaffold_105, whole genome shotgun sequence; n=1; Vitis vinifera|Rep: Chromosome chr2 scaffold_105, whole genome shotgun sequence - Vitis vinifera (Grape), partial (61%)	1
novel-m0151_5p	GH721347	2.5	15.499	1	23	26	47	AAUGUAAGACAUUUUUUGACACU	AGUGUUAAAAAA-GUCUUACAUU	Translation		1
novel-m0151_5p	TC408619	2.5	16.501	1	23	762	783	AAUGUAAGACAUUUUUUGACACU	GGUGUCAAAAA-UGUCUUAUAUU	Cleavage	similar to UniRef100_A7PES3 Cluster: Chromosome chr11 scaffold_13, whole genome shotgun sequence; n=1; Vitis vinifera|Rep: Chromosome chr11 scaffold_13, whole genome shotgun sequence - Vitis vinifera (Grape), partial (7%)	1
novel-m0151_5p	TC419627	3	16.474	1	21	129	149	AAUGUAAGACAUUUUUUGACA	UGUCGAGAAGUGUCUAACAUU	Cleavage	homologue to UniRef100_Q0JHT2 Cluster: Os01g0844800 protein; n=2; Oryza sativa Japonica Group|Rep: Os01g0844800 protein - Oryza sativa subsp. japonica (Rice), partial (13%)	1
novel-m0151_5p	TC382064	3	17.227	1	21	45	65	AAUGUAAGACAUUUUUUGACA	UGUCGAGAAGUGUCUAACAUU	Cleavage	homologue to UniRef100_Q0JHT2 Cluster: Os01g0844800 protein; n=2; Oryza sativa Japonica Group|Rep: Os01g0844800 protein - Oryza sativa subsp. japonica (Rice), partial (10%)	1
novel-m0151_5p	TC392910	2.5	21.649	1	23	618	640	AAUGUAAGACAUUUUUUGACACU	AGCGACGAAUAAUGUCUUACAUU	Cleavage	similar to UniRef100_Q0WWS8 Cluster: Glycine/proline-rich protein; n=1; Arabidopsis thaliana|Rep: Glycine/proline-rich protein - Arabidopsis thaliana (Mouse-ear cress), partial (24%)	1
novel-m0151_5p	CJ699970	2	16.4	1	23	178	199	AAUGUAAGACAUUUUUUGACACU	AUUGUCAAAAAA-GUCUUACAUU	Translation	similar to UniRef100_Q7N4U0 Cluster: Making large colonies protein; n=1; Photorhabdus luminescens subsp. laumondii|Rep: Making, partial (3%)	1
novel-m0151_5p	TC384981	3	15.663	1	21	814	834	AAUGUAAGACAUUUUUUGACA	UGUUCAAAGGUGUCUUAUAUU	Cleavage	similar to UniRef100_Q33AZ5 Cluster: Aldose 1-epimerase family protein, expressed; n=1; Oryza sativa Japonica Group|Rep: Aldose 1-epimerase family protein, expressed - Oryza sativa subsp. japonica (Rice), partial (60%)	1
novel-m0151_5p	CA666436	3	15.089	1	20	397	416	AAUGUAAGACAUUUUUUGAC	UCCAAGAAAUGUCUUGCAUU	Cleavage	homologue to UniRef100_A2X7K5 Cluster: Proteasome subunit alpha type; n=2; Oryza sativa|Rep: Proteasome subunit alpha type - Oryza sativa subsp. indica (Rice), partial (19%)	1
novel-m0151_5p	TC410264	3	17.208	1	22	1335	1356	AAUGUAAGACAUUUUUUGACAC	GUGUCAAAAAUGAUCUUACAUU	Translation	similar to UniRef100_A7P1J1 Cluster: Chromosome chr19 scaffold_4, whole genome shotgun sequence; n=1; Vitis vinifera|Rep: Chromosome chr19 scaffold_4, whole genome shotgun sequence - Vitis vinifera (Grape), partial (81%)	1
novel-m0151_5p	TC409181	2.5	24.669	1	23	765	786	AAUGUAAGACAUUUUUUGACACU	AAUGUCAAAAAA-GUCUUAUAUU	Translation	similar to UniRef100_Q6K833 Cluster: mRNA cap guanine-N7 methyltransferase 2 (mRNA (guanine- N(7)-)-methyltransferase 2); n=1; Oryza sativa Japonica Group|Rep: mRNA cap guanine-N7 methyltransferase 2 (mRNA (guanine- N(7)-)-methyltransferase 2) - Oryza sativa subsp. japonica (Rice), partial (26%)	1
novel-m0151_5p	CA631814	3	14.043	1	21	177	197	AAUGUAAGACAUUUUUUGACA	UGCCAAAAAAUGUAUUACAUA	Cleavage		1
novel-m0151_5p	CA644180	3	12.301	1	23	535	557	AAUGUAAGACAUUUUUUGACACU	AAUGUCNAAAAACAUCUUACAUU	Translation	similar to UniRef100_A8JD88 Cluster: Predicted protein; n=1; Chlamydomonas reinhardtii|Rep: Predicted protein - Chlamydomonas reinhardtii, partial (6%)	1
novel-m0151_5p	CA671076	3	16.436	1	21	168	188	AAUGUAAGACAUUUUUUGACA	UGCCAAAAAAUGUAUUACAUA	Cleavage	similar to UniRef100_Q43135 Cluster: Cytochrome P450 79A1; n=2; Sorghum bicolor|Rep: Cytochrome P450 79A1 - Sorghum bicolor, partial (2%)	1
novel-m0151_5p	CA673952	3	15.328	1	21	168	188	AAUGUAAGACAUUUUUUGACA	UGCCAAAAAAUGUAUUACAUA	Cleavage	similar to UniRef100_A7PR23 Cluster: Chromosome chr6 scaffold_25, whole genome shotgun sequence; n=1; Vitis vinifera|Rep: Chromosome chr6 scaffold_25, whole genome shotgun sequence - Vitis vinifera (Grape), partial (5%)	1
novel-m0151_5p	CA672248	3	11.544	1	21	168	188	AAUGUAAGACAUUUUUUGACA	UGCCAAAAAAUGUAUUACAUA	Cleavage		1
novel-m0151_5p	CA672329	3	13.416	1	21	168	188	AAUGUAAGACAUUUUUUGACA	UGCCAAAAAAUGUAUUACAUA	Cleavage	weakly similar to UniRef100_A1DPC7 Cluster: NAD-binding domain 4 protein; n=1; Neosartorya fischeri NRRL 181|Rep: NAD-binding domain 4 protein - Neosartorya fischeri (strain ATCC 1020 / DSM 3700 / NRRL 181)(Aspergillus fischerianus (strain ATCC 1020 / DSM 3700 / NRRL 181)), partial (6%)	1
novel-m0151_5p	CA672366	3	12.261	1	21	168	188	AAUGUAAGACAUUUUUUGACA	UGCCAAAAAAUGUAUUACAUA	Cleavage		1
novel-m0151_5p	TC438148	3	16.517	1	23	992	1013	AAUGUAAGACAUUUUUUGACACU	AAUGUCAAAAA-UGUUUUGCAUU	Cleavage	weakly similar to UniRef100_A8QHF1 Cluster: G-patch domain containing protein; n=1; Brugia malayi|Rep: G-patch domain containing protein - Brugia malayi (Filarial nematode worm), partial (7%)	1
novel-m0151_5p	TC370267	3	15.084	1	20	864	883	AAUGUAAGACAUUUUUUGAC	GUCAGAGAAUUUUUUAUAUU	Translation	similar to UniRef100_A7PEW7 Cluster: Chromosome chr11 scaffold_13, whole genome shotgun sequence; n=1; Vitis vinifera|Rep: Chromosome chr11 scaffold_13, whole genome shotgun sequence - Vitis vinifera (Grape), partial (62%)	1
novel-m0151_5p	TC450350	3	15.084	1	20	856	875	AAUGUAAGACAUUUUUUGAC	GUCAGAGAAUUUUUUAUAUU	Translation	similar to UniRef100_A7PEW7 Cluster: Chromosome chr11 scaffold_13, whole genome shotgun sequence; n=1; Vitis vinifera|Rep: Chromosome chr11 scaffold_13, whole genome shotgun sequence - Vitis vinifera (Grape), partial (37%)	1
novel-m0162_3p	TC394286	0	23.128	1	24	545	568	UUAAGACAAGAAUUUUGGGACGGA	UCCGUCCCAAAAUUCUUGUCUUAA	Cleavage	similar to UniRef100_Q8H6Q7 Cluster: CTV.22; n=1; Poncirus trifoliata|Rep: CTV.22 - Poncirus trifoliata (Hardy orange), partial (7%)	1
novel-m0162_3p	TC398706	0.5	18.493	1	24	844	867	UUAAGACAAGAAUUUUGGGACGGA	UCCGUCCCAAAAUUCUUGUCUUAG	Cleavage	similar to UniRef100_Q7XZV0 Cluster: PG3; n=1; Hordeum vulgare|Rep: PG3 - Hordeum vulgare (Barley), partial (20%)	1
novel-m0162_3p	TC444618	0.5	23.385	1	24	818	841	UUAAGACAAGAAUUUUGGGACGGA	UCCGUCCCAAAAUUUUUGUCUUAA	Cleavage	similar to UniRef100_Q2TUW1 Cluster: Abscisic stress ripening-like protein; n=1; Glycine max|Rep: Abscisic stress ripening-like protein - Glycine max (Soybean), partial (36%)	1
novel-m0162_3p	TC452930	0.5	12.164	1	24	138	161	UUAAGACAAGAAUUUUGGGACGGA	UCCGUCCCAAAAUUCUUGUCUUAG	Cleavage	homologue to UniRef100_A7LHH7 Cluster: WRKY39; n=1; Glycine max|Rep: WRKY39 - Glycine max (Soybean), partial (5%)	1
novel-m0162_3p	CJ554691	0.5	9.803	1	24	790	813	UUAAGACAAGAAUUUUGGGACGGA	UCUGUCCCAAAAUUCUUGUCUUAG	Cleavage	similar to UniRef100_Q8ZV72 Cluster: Phosphoenolpyruvate synthase; n=1; Pyrobaculum aerophilum|Rep: Phosphoenolpyruvate, partial (1%)	1
novel-m0162_3p	TC419872	1.5	16.966	1	24	358	381	UUAAGACAAGAAUUUUGGGACGGA	UCCGUUCCAAAAUUCUUGUUUUAG	Cleavage		1
novel-m0162_3p	TC384315	2	12.324	1	24	806	829	UUAAGACAAGAAUUUUGGGACGGA	UCCGUCCCAAAAUUCUUGUAUUAG	Cleavage	similar to UniRef100_Q0E2N4 Cluster: Os02g0225300 protein; n=1; Oryza sativa Japonica Group|Rep: Os02g0225300 protein - Oryza sativa subsp. japonica (Rice), partial (93%)	1
novel-m0162_3p	TC400591	1.5	19.83	1	24	560	583	UUAAGACAAGAAUUUUGGGACGGA	UUCGUCCCAAAAUUCUUGUCCUAA	Cleavage	similar to UniRef100_Q4SJD5 Cluster: Chromosome 4 SCAF14575, whole genome shotgun sequence; n=1; Tetraodon nigroviridis|Rep: Chromosome 4 SCAF14575, whole genome shotgun sequence - Tetraodon nigroviridis (Green puffer), partial (10%)	1
novel-m0162_3p	TC437266	2	14.549	1	24	281	304	UUAAGACAAGAAUUUUGGGACGGA	UCUGUUCCACAAUUCUUGUCUUAG	Cleavage		1
novel-m0162_3p	TC429963	2	10.053	1	24	961	984	UUAAGACAAGAAUUUUGGGACGGA	UCUGUCCGAAAAUACUUGUCUUAA	Translation	similar to UniRef100_Q0D3P8 Cluster: Os07g0673900 protein; n=2; Oryza sativa|Rep: Os07g0673900 protein - Oryza sativa subsp. japonica (Rice), partial (72%)	1
novel-m0162_3p	TC432307	3	14.954	1	24	583	606	UUAAGACAAGAAUUUUGGGACGGA	UCCGUCCCCAAAUUCUUGUAUUAG	Cleavage	similar to UniRef100_Q0E2N4 Cluster: Os02g0225300 protein; n=1; Oryza sativa Japonica Group|Rep: Os02g0225300 protein - Oryza sativa subsp. japonica (Rice), partial (43%)	1
novel-m0162_3p	TC390384	2.5	16.375	1	24	509	532	UUAAGACAAGAAUUUUGGGACGGA	UCCGUUCCAAAUUACUUGUCUUAA	Translation		1
novel-m0162_3p	BQ244149	2	12.666	1	24	64	87	UUAAGACAAGAAUUUUGGGACGGA	UUUGUUCCAAAAUAUUUGUCUUAA	Translation		1
novel-m0162_3p	AL819672	2.5	7.374	1	24	240	263	UUAAGACAAGAAUUUUGGGACGGA	UCCGUCCCAAAUUACUUGUCUUAG	Translation	homologue to UniRef100_Q2PP61 Cluster: Sodium/hydrogen exchanger; n=1; Hordeum vulgare|Rep: Sodium/hydrogen exchanger - Hordeum vulgare (Barley), partial (13%)	1
novel-m0162_3p	TC423054	3	10.763	1	24	1938	1961	UUAAGACAAGAAUUUUGGGACGGA	UCCGUCCCAAAAUAAGUGUCUUAA	Translation	weakly similar to UniRef100_Q9FZ24 Cluster: T6A9.6 protein; n=1; Arabidopsis thaliana|Rep: T6A9.6 protein - Arabidopsis thaliana (Mouse-ear cress), partial (9%)	1
novel-m0162_3p	CK159632	2	8.943	1	24	39	62	UUAAGACAAGAAUUUUGGGACGGA	UUUUUUUCAAAAUUUUUGUUUUAA	Cleavage	UniRef100_Q4JLN5 Cluster: Lr0757; n=2; Lactobacillus reuteri|Rep: Lr0757 - Lactobacillus reuteri, partial (10%)	1
novel-m0162_3p	TC450904	3	5.785	1	23	1247	1269	UUAAGACAAGAAUUUUGGGACGG	CCAUUCUGAAAUUCUUGUCUUCA	Cleavage	similar to UniRef100_Q0J4W4 Cluster: Os08g0485400 protein; n=1; Oryza sativa Japonica Group|Rep: Os08g0485400 protein - Oryza sativa subsp. japonica (Rice), partial (96%)	1
novel-m0162_3p	CV770202	2.5	5.793	1	23	558	580	UUAAGACAAGAAUUUUGGGACGG	CCCUACCAAAAUUUUUGUUUUAG	Cleavage	similar to UniRef100_A6R8C0 Cluster: Predicted protein; n=1; Ajellomyces capsulatus NAm1|Rep: Predicted protein - Ajellomyces capsulata (strain NAm1) (Histoplasma capsulatum), partial (8%)	1
novel-m0162_3p	CK160028	2	7.79	1	20	145	164	UUAAGACAAGAAUUUUGGGA	UUUCAAAAUUUUUGUUUUAA	Cleavage	similar to UniRef100_Q91FI7 Cluster: 337L; n=1; Invertebrate iridescent virus 6|Rep: 337L - Chilo iridescent virus (CIV), partial (4%)	1
novel-m0162_3p	BJ212478	2.5	11.55	1	24	181	204	UUAAGACAAGAAUUUUGGGACGGA	UCUUGCUCAAAAGUCUUGUCUUAA	Cleavage		1
novel-m0162_3p	BQ609057	3	17.852	1	23	454	476	UUAAGACAAGAAUUUUGGGACGG	CAGUCCUAAAACUUUUGUCUUGG	Cleavage	similar to UniRef100_Q47Q77 Cluster: Transmembrane transport protein; n=1; Thermobifida fusca YX|Rep: Transmembrane transport protein - Thermobifida fusca (strain YX), partial (5%)	1
novel-m0174_5p	TC438577	2.5	17.905	1	22	134	155	UUCUCGAGAUUCAAGUUUGACC	GGCCAAACAUGAAUCUCGGGAA	Cleavage		1
novel-m0174_5p	BJ245811	2.5	21.038	1	22	662	683	UUCUCGAGAUUCAAGUUUGACC	GGUCAAAGUUGAACCUCGGGAA	Translation	similar to UniRef100_A7PKR9 Cluster: Chromosome chr7 scaffold_20, whole genome shotgun sequence; n=1; Vitis vinifera|Rep: Chromosome chr7 scaffold_20, whole genome shotgun sequence - Vitis vinifera (Grape), partial (24%)	1
novel-m0174_5p	CJ922833	3	20.336	1	20	131	150	UUCUCGAGAUUCAAGUUUGA	GCAGACUUGAACUUCGAGAA	Translation	similar to UniRef100_O23463 Cluster: Calmodulin-binding transcription activator 5; n=1; Arabidopsis thaliana|Rep: Calmodulin-binding transcription activator 5 - Arabidopsis thaliana (Mouse-ear cress), partial (8%)	1
novel-m0174_5p	CN010068	3	15.129	1	20	71	90	UUCUCGAGAUUCAAGUUUGA	ACAACCUUGAAUCUUGAGAG	Cleavage	weakly similar to UniRef100_Q41397 Cluster: Cf-2.1; n=1; Solanum pimpinellifolium|Rep: Cf-2.1 - Solanum pimpinellifolium (Currant tomato) (Lycopersiconpimpinellifolium), partial (13%)	1
novel-m0174_5p	TC393776	3	19.597	1	20	196	215	UUCUCGAGAUUCAAGUUUGA	GCAGACUUGAACUUCGAGAA	Translation	similar to UniRef100_O23463 Cluster: Calmodulin-binding transcription activator 5; n=1; Arabidopsis thaliana|Rep: Calmodulin-binding transcription activator 5 - Arabidopsis thaliana (Mouse-ear cress), partial (9%)	1
novel-m0174_5p	TC416583	3	19.606	1	20	206	225	UUCUCGAGAUUCAAGUUUGA	GCAGACUUGAACUUCGAGAA	Translation	similar to UniRef100_O23463 Cluster: Calmodulin-binding transcription activator 5; n=1; Arabidopsis thaliana|Rep: Calmodulin-binding transcription activator 5 - Arabidopsis thaliana (Mouse-ear cress), partial (13%)	1
novel-m0174_5p	CD870765	3	13.354	1	20	552	571	UUCUCGAGAUUCAAGUUUGA	UCAAGCUUGAACCUCAAGAA	Translation	weakly similar to UniRef100_A0CZP4 Cluster: Chromosome undetermined scaffold_32, whole genome shotgun sequence; n=1; Paramecium tetraurelia|Rep: Chromosome undetermined scaffold_32, whole genome shotgun sequence - Paramecium tetraurelia, partial (57%)	1
novel-m0174_5p	BJ290821	3	18.489	1	20	36	55	UUCUCGAGAUUCAAGUUUGA	UCCAACUUGAAGCUCGGGAG	Translation	weakly similar to UniRef100_A6QS70 Cluster: Predicted protein; n=1; Ajellomyces capsulatus NAm1|Rep: Predicted protein - Ajellomyces capsulata (strain NAm1) (Histoplasma capsulatum), partial (11%)	1
novel-m0174_5p	TC407843	3	23.601	1	20	114	133	UUCUCGAGAUUCAAGUUUGA	UCAAACUUCAGACUCGAGAG	Translation	similar to UniRef100_Q9LQU9 Cluster: F10B6.22; n=1; Arabidopsis thaliana|Rep: F10B6.22 - Arabidopsis thaliana (Mouse-ear cress), partial (28%)	1
novel-m0174_5p	TC424012	3	17.144	1	20	445	464	UUCUCGAGAUUCAAGUUUGA	UCAAACUUCAGACUCGAGAG	Translation	similar to UniRef100_Q9LQU9 Cluster: F10B6.22; n=1; Arabidopsis thaliana|Rep: F10B6.22 - Arabidopsis thaliana (Mouse-ear cress), partial (35%)	1
novel-m0174_5p	CK194401	3	15.109	1	22	138	158	UUCUCGAGAUUCAAGUUUGACC	GCUCAAACU-GAAUUUUGAGAA	Cleavage	similar to UniRef100_P50299 Cluster: S-adenosylmethionine synthetase 1; n=1; Hordeum vulgare|Rep: S-adenosylmethionine synthetase 1 - Hordeum vulgare (Barley), partial (11%)	1
novel-m0174_5p	BE404933	3	15.958	1	20	153	171	UUCUCGAGAUUCAAGUUUGA	UCAAACUUGGA-CUUGAGAA	Translation	similar to UniRef100_O24004 Cluster: Oxalate oxidase precursor; n=1; Hordeum vulgare|Rep: Oxalate oxidase precursor - Hordeum vulgare (Barley), partial (12%)	1
novel-m0181_3p	TC426368	3	9.5	1	21	236	256	AUGGAUGUGAUUGUUUGGAUC	GAUCUGGACAAUCACAACCAU	Cleavage		1
novel-m0181_3p	GH724964	3	18.222	1	22	270	291	AUGGAUGUGAUUGUUUGGAUCU	AGCUCCAAACAAGCGCGUCCAU	Translation	similar to UniRef100_Q5NE29 Cluster: Type 1 non-specific lipid transfer protein precursor; n=1; Triticum aestivum|Rep: Type 1 non-specific lipid transfer protein precursor - Triticum aestivum (Wheat), partial (31%)	1
novel-m0181_3p	TC370400	2.5	19.361	1	20	259	278	AUGGAUGUGAUUGUUUGGAU	AUCUGAAUAGUCACAUCUAU	Cleavage	weakly similar to UniRef100_Q0DLN4 Cluster: Os03g0854800 protein; n=1; Oryza sativa Japonica Group|Rep: Os03g0854800 protein - Oryza sativa subsp. japonica (Rice), partial (41%)	1
novel-m0181_3p	TC445487	2	12.925	1	20	454	473	AUGGAUGUGAUUGUUUGGAU	AACCAGACAAUCACAUUCAU	Cleavage		1
novel-m0181_3p	TC382926	2.5	19.565	1	20	728	747	AUGGAUGUGAUUGUUUGGAU	AUCUGAAUAGUCACAUCUAU	Cleavage	similar to UniRef100_Q336N3 Cluster: Poly polymerase catalytic domain containing protein, expressed; n=1; Oryza sativa Japonica Group|Rep: Poly polymerase catalytic domain containing protein, expressed - Oryza sativa subsp. japonica (Rice), partial (45%)	1
novel-m0181_3p	CA691219	3	13.398	1	20	146	165	AUGGAUGUGAUUGUUUGGAU	UCCCAAACAAUCACAUCUGU	Cleavage		1
novel-m0181_3p	TC441819	3	12.896	1	20	898	917	AUGGAUGUGAUUGUUUGGAU	CUUCAAACAAUUACAUCUGU	Cleavage	similar to UniRef100_Q5CYC4 Cluster: SLBP family of RNA binding proteins; n=1; Cryptosporidium parvum Iowa II|Rep: SLBP family of RNA binding proteins - Cryptosporidium parvum Iowa II, partial (5%)	1
novel-m0181_3p	CA736781	3	10.801	1	20	104	123	AUGGAUGUGAUUGUUUGGAU	AUCCAAAUAAUCAUUUCUAU	Cleavage	homologue to UniRef100_A8VWB9 Cluster: Valyl-tRNA synthetase; n=1; Bacillus selenitireducens MLS10|Rep: Valyl-tRNA synthetase -, partial (2%)	1
novel-m0181_3p	CA608305	3	18.682	1	20	251	270	AUGGAUGUGAUUGUUUGGAU	AUCUGGAUAGUCACAUCUAU	Cleavage	similar to UniRef100_Q336N3 Cluster: Poly polymerase catalytic domain containing protein, expressed; n=1; Oryza sativa Japonica Group|Rep: Poly polymerase catalytic domain containing protein, expressed - Oryza sativa subsp. japonica (Rice), partial (20%)	1
novel-m0181_3p	CK202868	3	18.327	1	20	50	69	AUGGAUGUGAUUGUUUGGAU	AUCUGGAUAGUCACAUCUAU	Cleavage	similar to UniRef100_Q0DLN4 Cluster: Os03g0854800 protein; n=1; Oryza sativa Japonica Group|Rep: Os03g0854800 protein - Oryza sativa subsp. japonica (Rice), partial (20%)	1
novel-m0181_3p	TC380881	3	19.16	1	20	1174	1193	AUGGAUGUGAUUGUUUGGAU	AUCUGGAUAGUCACAUCUAU	Cleavage	similar to UniRef100_Q336N6 Cluster: Poly polymerase catalytic domain containing protein, expressed; n=1; Oryza sativa Japonica Group|Rep: Poly polymerase catalytic domain containing protein, expressed - Oryza sativa subsp. japonica (Rice), partial (76%)	1
novel-m0181_3p	TC408112	3	19.841	1	21	476	496	AUGGAUGUGAUUGUUUGGAUC	GCUCCAAAUAAACAUAUCCAU	Translation	homologue to UniRef100_O81105 Cluster: Leucine-rich repeat transmembrane protein kinase 1; n=1; Zea mays|Rep: Leucine-rich repeat transmembrane protein kinase 1 - Zea mays (Maize), partial (11%)	1
novel-m0181_3p	TC370167	3	21.819	1	21	877	897	AUGGAUGUGAUUGUUUGGAUC	GCUCCAAAUAAACAUAUCCAU	Translation	homologue to UniRef100_O81105 Cluster: Leucine-rich repeat transmembrane protein kinase 1; n=1; Zea mays|Rep: Leucine-rich repeat transmembrane protein kinase 1 - Zea mays (Maize), partial (29%)	1
novel-m0181_3p	TC422626	3	3.653	1	20	207	226	AUGGAUGUGAUUGUUUGGAU	AUCCCAAUAAUCACAUUCAA	Cleavage	homologue to UniRef100_UPI00006CA6D9 Cluster: RNA binding domain protein; n=1; Tetrahymena thermophila SB210|Rep: RNA binding domain protein - Tetrahymena thermophila SB210, partial (4%)	1
novel-m0181_3p	BF202617	3	13.222	1	20	174	193	AUGGAUGUGAUUGUUUGGAU	AUCCAAAUAAUCCUGUCUAU	Cleavage	similar to UniRef100_Q5JK23 Cluster: Zinc finger (C3HC4-type RING finger) protein-like; n=1; Oryza sativa Japonica Group|Rep: Zinc finger (C3HC4-type RING finger) protein-like - Oryza sativa subsp. japonica (Rice), partial (17%)	1
novel-m0181_3p	TC397655	3	13.943	1	20	229	248	AUGGAUGUGAUUGUUUGGAU	AUCCAAAUAAUCCUGUCUAU	Cleavage	similar to UniRef100_Q5JK23 Cluster: Zinc finger (C3HC4-type RING finger) protein-like; n=1; Oryza sativa Japonica Group|Rep: Zinc finger (C3HC4-type RING finger) protein-like - Oryza sativa subsp. japonica (Rice), partial (82%)	1
novel-m0181_3p	GR302829	3	6.954	1	20	24	43	AUGGAUGUGAUUGUUUGGAU	AUCCAACCAAUCACCUCUAU	Cleavage	similar to UniRef100_Q55RN1 Cluster: Triosephosphate isomerase; n=1; Filobasidiella neoformans|Rep: Triosephosphate isomerase - Cryptococcus neoformans (Filobasidiella neoformans), partial (84%)	1
novel-m0181_3p	TC433377	2.5	14.409	1	20	542	561	AUGGAUGUGAUUGUUUGGAU	AUCCAAUCACUUACAUCCAU	Translation	similar to UniRef100_Q0INB7 Cluster: Os12g0485000 protein; n=1; Oryza sativa Japonica Group|Rep: Os12g0485000 protein - Oryza sativa subsp. japonica (Rice), partial (70%)	1
novel-m0181_3p	TC368992	3	14.476	1	20	99	118	AUGGAUGUGAUUGUUUGGAU	AUCCAAAUAAUCCUGUCUAU	Cleavage	similar to UniRef100_Q5JK23 Cluster: Zinc finger (C3HC4-type RING finger) protein-like; n=1; Oryza sativa Japonica Group|Rep: Zinc finger (C3HC4-type RING finger) protein-like - Oryza sativa subsp. japonica (Rice), complete	1
novel-m0185_5p	CJ858556	0	19.283	1	21	621	641	UAUAAGAACGUUUUUGACACU	AGUGUCAAAAACGUUCUUAUA	Cleavage		1
novel-m0185_5p	TC377312	0	19.163	1	21	951	971	UAUAAGAACGUUUUUGACACU	AGUGUCAAAAACGUUCUUAUA	Cleavage		1
novel-m0185_5p	TC395345	0.5	13.378	1	21	971	991	UAUAAGAACGUUUUUGACACU	AGUGUCAGAAACGUUCUUAUA	Cleavage	similar to UniRef100_Q75KQ4 Cluster: Expressed protein; n=1; Oryza sativa Japonica Group|Rep: Expressed protein - Oryza sativa subsp. japonica (Rice), partial (73%)	1
novel-m0185_5p	CA604712	0	14.712	1	20	302	321	UAUAAGAACGUUUUUGACAC	GUGUCAAAAACGUUCUUAUA	Cleavage	similar to UniRef100_P37707 Cluster: B2 protein; n=1; Daucus carota|Rep: B2 protein - Daucus carota (Carrot), partial (33%)	1
novel-m0185_5p	CJ881430	1	17.325	1	21	383	403	UAUAAGAACGUUUUUGACACU	AGUGUAAAAAACGUUCUUAUA	Cleavage		1
novel-m0185_5p	TC408386	1	17.579	1	21	526	546	UAUAAGAACGUUUUUGACACU	AGUGUAAAAAACGUUCUUAUA	Cleavage		1
novel-m0185_5p	BE607005	1.5	14.661	1	21	315	335	UAUAAGAACGUUUUUGACACU	AGUGUCAAGAACGCUCUUAUA	Cleavage		1
novel-m0185_5p	TC416489	1.5	11.053	1	21	1	21	UAUAAGAACGUUUUUGACACU	AGUGUCAAAAACGCUUUUAUA	Cleavage	similar to UniRef100_A3DK74 Cluster: Aconitase; n=1; Clostridium thermocellum ATCC 27405|Rep: Aconitase - Clostridium thermocellum (strain ATCC 27405 / DSM 1237), partial (3%)	1
novel-m0185_5p	TC403836	1.5	17.491	1	21	807	827	UAUAAGAACGUUUUUGACACU	AGUGUCAAAAAUGCUCUUAUA	Cleavage	weakly similar to UniRef100_A7PSF0 Cluster: Chromosome chr14 scaffold_27, whole genome shotgun sequence; n=1; Vitis vinifera|Rep: Chromosome chr14 scaffold_27, whole genome shotgun sequence - Vitis vinifera (Grape), partial (71%)	1
novel-m0185_5p	TC443783	1.5	16.496	1	20	1188	1207	UAUAAGAACGUUUUUGACAC	UUGUUAAAAACGUUCUUAUA	Cleavage	similar to UniRef100_A7PEP8 Cluster: Chromosome chr11 scaffold_13, whole genome shotgun sequence; n=1; Vitis vinifera|Rep: Chromosome chr11 scaffold_13, whole genome shotgun sequence - Vitis vinifera (Grape), partial (40%)	1
novel-m0185_5p	TC438632	1.5	17.022	1	21	994	1014	UAUAAGAACGUUUUUGACACU	GGUGUCAAAAACGCUCUUAUG	Cleavage	similar to UniRef100_Q8L698 Cluster: Defensin precursor; n=1; Triticum aestivum|Rep: Defensin precursor - Triticum aestivum (Wheat), partial (96%)	1
novel-m0185_5p	BQ236147	2.5	17.316	1	21	92	112	UAUAAGAACGUUUUUGACACU	AGUGUCAAAAUCGUUCAUAUA	Translation	similar to UniRef100_Q8H3F8 Cluster: Serine/threonine phosphatase PP7-related-like protein; n=1; Oryza sativa Japonica Group|Rep: Serine/threonine phosphatase PP7-related-like protein - Oryza sativa subsp. japonica (Rice), partial (5%)	1
novel-m0185_5p	CN010452	2	15.243	1	21	575	595	UAUAAGAACGUUUUUGACACU	AGUGUGAAAAACGCUCUUAUA	Cleavage		1
novel-m0185_5p	TC429897	2	13.983	1	21	738	758	UAUAAGAACGUUUUUGACACU	AGUGUCAAAAACACUCUUAUA	Translation	similar to UniRef100_Q10QQ8 Cluster: Expressed protein; n=1; Oryza sativa Japonica Group|Rep: Expressed protein - Oryza sativa subsp. japonica (Rice), partial (19%)	1
novel-m0185_5p	TC423166	2.5	17.84	1	21	707	727	UAUAAGAACGUUUUUGACACU	AGUGUUAGGAACGCUCUUAUA	Cleavage	weakly similar to UniRef100_P79148 Cluster: Beta-1 adrenergic receptor; n=1; Canis lupus familiaris|Rep: Beta-1 adrenergic receptor - Canis familiaris (Dog), partial (5%)	1
novel-m0185_5p	TC388133	2	21.041	1	21	299	319	UAUAAGAACGUUUUUGACACU	AGUGUCAAAAACACUCUUAUA	Translation		1
novel-m0185_5p	TC408448	2	11.778	1	21	652	672	UAUAAGAACGUUUUUGACACU	AGUGUCAAAAACACUCUUAUA	Translation		1
novel-m0185_5p	CA595092	2	14.411	1	20	115	134	UAUAAGAACGUUUUUGACAC	AUGUCAAAAACGCUCUUAUA	Cleavage		1
novel-m0185_5p	GH731862	2.5	15.598	1	21	246	266	UAUAAGAACGUUUUUGACACU	AGUGUCAAAAAUACUCUUAUA	Translation	weakly similar to UniRef100_A7PSF0 Cluster: Chromosome chr14 scaffold_27, whole genome shotgun sequence; n=1; Vitis vinifera|Rep: Chromosome chr14 scaffold_27, whole genome shotgun sequence - Vitis vinifera (Grape), partial (21%)	1
novel-m0185_5p	CA717762	3	12.465	1	21	17	37	UAUAAGAACGUUUUUGACACU	AGUUUCAGAAACGUUCUCAUA	Cleavage	homologue to UniRef100_Q4W1F9 Cluster: 5a2 protein; n=1; Triticum aestivum|Rep: 5a2 protein - Triticum aestivum (Wheat), partial (96%)	1
novel-m0185_5p	GH726060	3	8.909	1	21	27	47	UAUAAGAACGUUUUUGACACU	AGUUUCAAAAACGUUCUCGUA	Cleavage	similar to UniRef100_Q4W1F9 Cluster: 5a2 protein; n=1; Triticum aestivum|Rep: 5a2 protein - Triticum aestivum (Wheat), partial (94%)	1
novel-m0185_5p	TC375086	2.5	18.67	1	21	607	627	UAUAAGAACGUUUUUGACACU	AAUGUCAAAAAUGCUCUUAUA	Cleavage	similar to UniRef100_Q10MK7 Cluster: Universal stress protein family protein, expressed; n=1; Oryza sativa Japonica Group|Rep: Universal stress protein family protein, expressed - Oryza sativa subsp. japonica (Rice), partial (92%)	1
novel-m0185_5p	TC400854	2.5	16.217	1	21	618	638	UAUAAGAACGUUUUUGACACU	AAUGUCAAAAAUGCUCUUAUA	Cleavage	similar to UniRef100_Q10MK7 Cluster: Universal stress protein family protein, expressed; n=1; Oryza sativa Japonica Group|Rep: Universal stress protein family protein, expressed - Oryza sativa subsp. japonica (Rice), partial (92%)	1
novel-m0185_5p	TC382242	3	12.759	1	21	745	765	UAUAAGAACGUUUUUGACACU	AGUGUCAAAAAUGGUCUUACA	Cleavage		1
novel-m0185_5p	TC371936	2.5	22.606	1	21	787	807	UAUAAGAACGUUUUUGACACU	AAUGUCAAAAACGCUUUUAUA	Cleavage	UniRef100_A0MPL1 Cluster: CBFIVb-B20; n=1; Triticum aestivum|Rep: CBFIVb-B20 - Triticum aestivum (Wheat), complete	1
novel-m0185_5p	TC378893	2.5	12.568	1	21	821	841	UAUAAGAACGUUUUUGACACU	AGUGUCAAAAAUACUCUUAUA	Translation	weakly similar to UniRef100_A7PSF0 Cluster: Chromosome chr14 scaffold_27, whole genome shotgun sequence; n=1; Vitis vinifera|Rep: Chromosome chr14 scaffold_27, whole genome shotgun sequence - Vitis vinifera (Grape), partial (71%)	1
novel-m0185_5p	TC455935	3	22.95	1	20	293	312	UAUAAGAACGUUUUUGACAC	CUGUCAGAAACGUUCUGAUA	Cleavage	UniRef100_O84469 Cluster: tRNA pseudouridine synthase A; n=1; Chlamydia trachomatis|Rep: tRNA pseudouridine synthase A - Chlamydia trachomatis, partial (5%)	1
novel-m0185_5p	CA735560	3	13.736	1	21	98	118	UAUAAGAACGUUUUUGACACU	ACUGUCAAAAACGCUCUUAUU	Cleavage		1
novel-m0185_5p	TC446281	3	11.298	1	21	316	336	UAUAAGAACGUUUUUGACACU	AGUGUAAAAAACGCUCUUAUU	Cleavage	similar to UniRef100_Q3HNF6 Cluster: Light-induced protein 1-like; n=1; Lolium perenne|Rep: Light-induced protein 1-like - Lolium perenne (Perennial ryegrass), partial (50%)	1
novel-m0185_5p	CA500046	2.5	17.282	1	20	404	423	UAUAAGAACGUUUUUGACAC	GUGUCAAAAACGCCCUUAUA	Cleavage		1
novel-m0185_5p	TC450594	3	11.298	1	21	571	591	UAUAAGAACGUUUUUGACACU	AGUGUAAAAAACGCUCUUAUU	Cleavage	similar to UniRef100_Q3HNF6 Cluster: Light-induced protein 1-like; n=1; Lolium perenne|Rep: Light-induced protein 1-like - Lolium perenne (Perennial ryegrass), partial (92%)	1
novel-m0185_5p	TC411353	3	6.92	1	20	1	20	UAUAAGAACGUUUUUGACAC	ANGUCAAAAACAUUCUUAUA	Translation	similar to UniRef100_A7F5D1 Cluster: Predicted protein; n=1; Sclerotinia sclerotiorum 1980|Rep: Predicted protein - Sclerotinia sclerotiorum (strain ATCC 18683 / 1980 / Ss-1) (Whitemold) (Whetzelinia sclerotiorum), partial (6%)	1
novel-m0185_5p	DR737049	3	13.436	1	20	663	682	UAUAAGAACGUUUUUGACAC	UUGUAAAAAAUGUUUUUAUA	Cleavage	similar to UniRef100_A7QVP6 Cluster: Chromosome chr14 scaffold_190, whole genome shotgun sequence; n=2; Vitis vinifera|Rep: Chromosome chr14 scaffold_190, whole genome shotgun sequence - Vitis vinifera (Grape), partial (53%)	1
novel-m0185_5p	TC402902	3	14.446	1	20	1552	1571	UAUAAGAACGUUUUUGACAC	GUGUGGAAAAUGUUCUUAUC	Cleavage	similar to UniRef100_Q0DQ72 Cluster: Os03g0626600 protein; n=1; Oryza sativa Japonica Group|Rep: Os03g0626600 protein - Oryza sativa subsp. japonica (Rice), partial (75%)	1
novel-m0185_5p	BE404104	3	14.688	1	20	473	492	UAUAAGAACGUUUUUGACAC	GUAUCAGAGGUGUUCUUAUA	Cleavage	similar to UniRef100_A8IMM7 Cluster: Predicted protein; n=1; Chlamydomonas reinhardtii|Rep: Predicted protein - Chlamydomonas reinhardtii, partial (4%)	1
novel-m0185_5p	TC391559	3	17.875	1	20	1002	1021	UAUAAGAACGUUUUUGACAC	GCGUUGGAAACGUUCUUGUA	Cleavage	UniRef100_Q06I73 Cluster: Fasciclin-like protein FLA33; n=1; Triticum aestivum|Rep: Fasciclin-like protein FLA33 - Triticum aestivum (Wheat), complete	1
novel-m0185_5p	TC410264	3	16.736	1	20	1335	1354	UAUAAGAACGUUUUUGACAC	GUGUCAAAAAUGAUCUUACA	Cleavage	similar to UniRef100_A7P1J1 Cluster: Chromosome chr19 scaffold_4, whole genome shotgun sequence; n=1; Vitis vinifera|Rep: Chromosome chr19 scaffold_4, whole genome shotgun sequence - Vitis vinifera (Grape), partial (81%)	1
novel-m0185_5p	TC456462	3	23.017	1	21	157	177	UAUAAGAACGUUUUUGACACU	AGUGUCAAAAAACGUCUUAUA	Translation	similar to UniRef100_Q0DUF6 Cluster: Os03g0188500 protein; n=1; Oryza sativa Japonica Group|Rep: Os03g0188500 protein - Oryza sativa subsp. japonica (Rice), partial (22%)	1
novel-m0185_5p	TC422042	3	12.651	1	21	465	485	UAUAAGAACGUUUUUGACACU	AGCUUGAAAAACGUUCUUAUA	Cleavage	weakly similar to UniRef100_Q8LFZ4 Cluster: Short chain alcohol dehydrogenase-like; n=1; Arabidopsis thaliana|Rep: Short chain alcohol dehydrogenase-like - Arabidopsis thaliana (Mouse-ear cress), partial (25%)	1
novel-m0185_5p	TC418296	3	15.903	1	21	307	327	UAUAAGAACGUUUUUGACACU	AGUAUCAAAAACUAUCUUAUA	Translation		1
novel-m0185_5p	CA599831	3	12.715	1	21	61	81	UAUAAGAACGUUUUUGACACU	AGUGUCAAAAAACGUCUUAUA	Translation	similar to UniRef100_Q943F9 Cluster: Lipase (Class 3)-like protein; n=1; Oryza sativa Japonica Group|Rep: Lipase (Class 3)-like protein - Oryza sativa subsp. japonica (Rice), partial (14%)	1
novel-m0185_5p	TC455115	3	12.968	1	21	639	659	UAUAAGAACGUUUUUGACACU	GGUUGCAAAAAUGUUCUUGUA	Cleavage		1
novel-m0185_5p	TC408619	3	16.338	1	21	762	781	UAUAAGAACGUUUUUGACACU	GGUGUCAAAAAUGU-CUUAUA	Cleavage	similar to UniRef100_A7PES3 Cluster: Chromosome chr11 scaffold_13, whole genome shotgun sequence; n=1; Vitis vinifera|Rep: Chromosome chr11 scaffold_13, whole genome shotgun sequence - Vitis vinifera (Grape), partial (7%)	1
novel-m0185_5p	TC456744	3	20.507	1	20	1851	1870	UAUAAGAACGUUUUUGACAC	UUGUCAAAAAAGGUCUUAUA	Translation	UniRef100_Q06804 Cluster: PZE40 protein; n=1; Hordeum vulgare|Rep: PZE40 protein - Hordeum vulgare (Barley), partial (14%)	1
novel-m0185_5p	TC396937	3	16.279	1	20	600	619	UAUAAGAACGUUUUUGACAC	GUGCCAAAAAUGCUUUUAUA	Cleavage		1
novel-m0185_5p	CJ693809	3	14.055	1	21	238	257	UAUAAGAACGUUUUUGACACU	AGUGU-AAAAAGGUUCUUAUA	Translation	similar to UniRef100_Q93XM7 Cluster: Mitochondrial carnitine/acylcarnitine carrier-like protein; n=1; Arabidopsis thaliana|Rep: Mitochondrial carnitine/acylcarnitine carrier-like protein - Arabidopsis thaliana (Mouse-ear cress), partial (11%)	1
novel-m0185_5p	TC391933	3	24.019	1	21	617	637	UAUAAGAACGUUUUUGACACU	GGUUUCAUAAACGCUCUUAUA	Cleavage	weakly similar to UniRef100_Q5CSP5 Cluster: TB2/DP1/HVA22 family integral membrane protein that may be involved in membrane trafficking, 3x transmembrane domains; n=1; Cryptosporidium parvum Iowa II|Rep: TB2/DP1/HVA22 family integral membrane protein that may be involved in membrane trafficking, 3x transmembrane domains - Cryptosporidium parvum Iowa II, partial (11%)	1
novel-m0190_5p	CA733080	0	21.134	1	21	32	52	AUUACUUGUCGCAGAAAUGGA	UCCAUUUCUGCGACAAGUAAU	Cleavage		1
novel-m0190_5p	TC452716	0	15.163	1	21	4	24	AUUACUUGUCGCAGAAAUGGA	UCCAUUUCUGCGACAAGUAAU	Cleavage	UniRef100_Q5I7L2 Cluster: Ribosomal protein L11; n=1; Triticum aestivum|Rep: Ribosomal protein L11 - Triticum aestivum (Wheat), partial (52%)	1
novel-m0190_5p	TC412924	0.5	17.208	1	21	504	524	AUUACUUGUCGCAGAAAUGGA	UCUAUUUCUGCGACAAGUAAU	Cleavage	similar to UniRef100_Q10BS2 Cluster: Expressed protein; n=1; Oryza sativa Japonica Group|Rep: Expressed protein - Oryza sativa subsp. japonica (Rice), partial (17%)	1
novel-m0190_5p	TC405058	0.5	22.847	1	21	1403	1423	AUUACUUGUCGCAGAAAUGGA	UUCAUUUCUGCGACAAGUAAU	Cleavage	similar to UniRef100_Q337B2 Cluster: Protein kinase domain containing protein, expressed; n=2; Oryza sativa|Rep: Protein kinase domain containing protein, expressed - Oryza sativa subsp. japonica (Rice), partial (26%)	1
novel-m0190_5p	AJ603196	1	23.219	1	21	77	97	AUUACUUGUCGCAGAAAUGGA	UCCAUUUUUGUGACAAGUAAU	Cleavage		1
novel-m0190_5p	BJ263423	1	17.565	1	21	81	101	AUUACUUGUCGCAGAAAUGGA	UCAAUUUCUGCGACAAGUAAU	Cleavage	similar to UniRef100_Q94KE7 Cluster: Early light-inducible protein ELIP; n=1; Zea mays|Rep: Early light-inducible protein ELIP - Zea mays (Maize), partial (14%)	1
novel-m0190_5p	CV763629	1	18.701	1	20	311	330	AUUACUUGUCGCAGAAAUGG	CCAUUUCUACGACAAGUAAU	Cleavage		1
novel-m0190_5p	BE426352	2	11.867	1	21	8	28	AUUACUUGUCGCAGAAAUGGA	UUCAUUUCUGCAACGAGUAAU	Translation		1
novel-m0190_5p	BE516379	2	23.475	1	21	226	246	AUUACUUGUCGCAGAAAUGGA	UUCAUUUCUUCGACGAGUAAU	Cleavage		1
novel-m0190_5p	TC410300	2	18.75	1	21	678	698	AUUACUUGUCGCAGAAAUGGA	UUCAUUUUUACGACAAGUAAU	Cleavage	weakly similar to UniRef100_A2VPA2 Cluster: Phosphomannomutase pmmB; n=5; Mycobacterium tuberculosis|Rep: Phosphomannomutase pmmB - Mycobacterium tuberculosis C, partial (6%)	1
novel-m0190_5p	TC397801	3	17.211	1	21	918	938	AUUACUUGUCGCAGAAAUGGA	UUUAUUUUUGCGACAAGUGAA	Cleavage	weakly similar to UniRef100_Q9FF82 Cluster: Dbj|BAA90353.1; n=1; Arabidopsis thaliana|Rep: Dbj|BAA90353.1 - Arabidopsis thaliana (Mouse-ear cress), partial (76%)	1
novel-m0190_5p	TC448502	2.5	8.783	1	21	24	44	AUUACUUGUCGCAGAAAUGGA	UUCAUUUUUGUAACAAGUAAU	Translation	UniRef100_Q5YFS1 Cluster: Flavonoid 3'-hydroxylase; n=1; Triticum aestivum|Rep: Flavonoid 3'-hydroxylase - Triticum aestivum (Wheat), partial (15%)	1
novel-m0190_5p	DR734972	2.5	13.183	1	21	56	76	AUUACUUGUCGCAGAAAUGGA	UCCAUUUCUCCGACAAGUAUU	Cleavage	similar to UniRef100_UPI00004D97E1 Cluster: Tigger transposable element-derived protein 5.; n=1; Xenopus tropicalis|Rep: Tigger transposable element-derived protein 5. - Xenopus tropicalis, partial (4%)	1
novel-m0190_5p	CJ552019	2	13.455	1	21	763	783	AUUACUUGUCGCAGAAAUGGA	UCCAUUUGAGCGACAAGUAAU	Cleavage		1
novel-m0190_5p	TC449911	2.5	21.957	1	20	99	118	AUUACUUGUCGCAGAAAUGG	CUAUUUCUGCGACAAAUAGU	Cleavage		1
novel-m0190_5p	TC460457	2.5	14.824	1	21	33	53	AUUACUUGUCGCAGAAAUGGA	UUCAUUUCUUGGACAAGUAAU	Translation	homologue to UniRef100_Q0DJF8 Cluster: Os05g0292200 protein; n=2; Oryza sativa|Rep: Os05g0292200 protein - Oryza sativa subsp. japonica (Rice), partial (10%)	1
novel-m0190_5p	TC396884	2.5	16.088	1	21	394	414	AUUACUUGUCGCAGAAAUGGA	UCCACUUAUGCGAUAAGUAAU	Cleavage		1
novel-m0190_5p	TC432967	3	12.77	1	21	24	44	AUUACUUGUCGCAGAAAUGGA	UUCAUUUCUGCAACAAGUAUU	Translation	homologue to UniRef100_A8P4F0 Cluster: Predicted protein; n=1; Coprinopsis cinerea okayama7#130|Rep: Predicted protein - Coprinopsis cinerea okayama7#130, partial (4%)	1
novel-m0190_5p	CJ670662	3	22.141	1	21	165	185	AUUACUUGUCGCAGAAAUGGA	UCUAUUUCUCCGACAAGUAUU	Cleavage		1
novel-m0190_5p	CD932433	3	17.835	1	20	275	294	AUUACUUGUCGCAGAAAUGG	CUAUUUCUGUGACAAAUAGU	Cleavage		1
novel-m0190_5p	TC405052	2.5	20.263	1	20	386	405	AUUACUUGUCGCAGAAAUGG	CAAUUUCUGUGACAAGUGGU	Cleavage	homologue to UniRef100_A7PD51 Cluster: Chromosome chr17 scaffold_12, whole genome shotgun sequence; n=1; Vitis vinifera|Rep: Chromosome chr17 scaffold_12, whole genome shotgun sequence - Vitis vinifera (Grape), partial (33%)	1
novel-m0190_5p	TC409794	3	18.574	1	20	375	394	AUUACUUGUCGCAGAAAUGG	UCAUUUCUGCGGCAAUUGAU	Cleavage	similar to UniRef100_A7Q0A9 Cluster: Chromosome chr7 scaffold_42, whole genome shotgun sequence; n=2; Vitis vinifera|Rep: Chromosome chr7 scaffold_42, whole genome shotgun sequence - Vitis vinifera (Grape), partial (71%)	1
novel-m0190_5p	TC388468	2.5	24.68	1	20	757	776	AUUACUUGUCGCAGAAAUGG	CAAUUUCUGUGACAAGUGGU	Cleavage	similar to UniRef100_A7PMD9 Cluster: Chromosome chr14 scaffold_21, whole genome shotgun sequence; n=1; Vitis vinifera|Rep: Chromosome chr14 scaffold_21, whole genome shotgun sequence - Vitis vinifera (Grape), partial (84%)	1
novel-m0190_5p	TC434681	3	14.23	1	21	14	34	AUUACUUGUCGCAGAAAUGGA	UUCAUUUCUUGGACGAGUAAU	Translation	similar to UniRef100_A7Y7E9 Cluster: Dynein light chain; n=1; Lupinus albus|Rep: Dynein light chain - Lupinus albus (White lupin), partial (61%)	1
novel-m0190_5p	CJ940028	3	16.867	1	21	18	38	AUUACUUGUCGCAGAAAUGGA	UUCAUUUCUUGGACGAGUAAU	Translation		1
novel-m0190_5p	BF202884	3	16.759	1	21	83	103	AUUACUUGUCGCAGAAAUGGA	UUCAUUGUUGCUACAAGUAAU	Translation	weakly similar to UniRef100_Q2R2G0 Cluster: Chalcone and stilbene synthases, N-terminal domain containing protein, expressed; n=1; Oryza sativa Japonica Group|Rep: Chalcone and stilbene synthases, N-terminal domain containing protein, expressed - Oryza sativa subsp. japonica (Rice), partial (38%)	1
novel-m0190_5p	TC406028	3	21.453	1	20	911	930	AUUACUUGUCGCAGAAAUGG	AAAUUUCCGCGACAAGUAAU	Cleavage	similar to UniRef100_Q2R8Z8 Cluster: Expressed protein; n=4; Oryza sativa|Rep: Expressed protein - Oryza sativa subsp. japonica (Rice), partial (19%)	1
novel-m0190_5p	CA611156	2.5	10.528	1	20	51	70	AUUACUUGUCGCAGAAAUGG	UCAUUUGAGCGACAAGUAAU	Cleavage	similar to UniRef100_A2QTZ6 Cluster: Contig An09c0100, complete genome; n=1; Aspergillus niger|Rep: Contig An09c0100, complete genome - Aspergillus niger, partial (3%)	1
novel-m0190_5p	CD892294	3	23.926	1	20	270	289	AUUACUUGUCGCAGAAAUGG	CUAUCUCUGCGACAAAUAAU	Cleavage	similar to UniRef100_A6FI87 Cluster: ATP-dependent Clp protease ATP-binding subunit; n=1; Moritella sp. PE36|Rep: ATP-dependent, partial (3%)	1
novel-m0216_5p	CA644614	0.5	9.861	1	23	90	112	UUCCUCUGUAAACUAAUAUAAGA	UCUUAUAUUAGUUUACAGAGGGA	Cleavage		1
novel-m0216_5p	CA735417	1	24.206	1	23	80	102	UUCCUCUGUAAACUAAUAUAAGA	UCUUAUAUUAGUUUACGGAGGGA	Cleavage	homologue to UniRef100_O04014 Cluster: Ribosomal protein S6 RPS6-1; n=1; Zea mays|Rep: Ribosomal protein S6 RPS6-1 - Zea mays (Maize), partial (14%)	1
novel-m0216_5p	CA728795	1	21.393	1	23	406	428	UUCCUCUGUAAACUAAUAUAAGA	UCUUAUAUUAGUUUACGGAGGGA	Cleavage		1
novel-m0216_5p	TC384949	0.5	7.56	1	22	1	22	UUCCUCUGUAAACUAAUAUAAG	CUUAUAUUAGUUUACAGAGGGA	Cleavage	similar to UniRef100_Q4RZ58 Cluster: Chromosome 2 SCAF14964, whole genome shotgun sequence; n=1; Tetraodon nigroviridis|Rep: Chromosome 2 SCAF14964, whole genome shotgun sequence - Tetraodon nigroviridis (Green puffer), partial (5%)	1
novel-m0216_5p	TC407444	1.5	9.598	1	23	1095	1117	UUCCUCUGUAAACUAAUAUAAGA	UCUUAUAUUANUUUACAGAGGGA	Cleavage	similar to UniRef100_Q0DZA1 Cluster: Os02g0636400 protein; n=2; Oryza sativa Japonica Group|Rep: Os02g0636400 protein - Oryza sativa subsp. japonica (Rice), complete	1
novel-m0216_5p	TC445925	1	12.417	1	22	178	199	UUCCUCUGUAAACUAAUAUAAG	CUUAUAUUAGUUUACGGAGGGA	Cleavage		1
novel-m0216_5p	GH731869	1	22.862	1	22	631	652	UUCCUCUGUAAACUAAUAUAAG	CUUAUAUUAGUUUACGGAGGGA	Cleavage		1
novel-m0216_5p	TC441878	1.5	23.367	1	23	197	219	UUCCUCUGUAAACUAAUAUAAGA	UCUUAUAUUUGUUUACAGAGGGA	Cleavage		1
novel-m0216_5p	BQ161769	1.5	17.493	1	23	215	237	UUCCUCUGUAAACUAAUAUAAGA	UCUUAUAUUAAUUUACAGAGGGA	Cleavage	UniRef100_A4APJ7 Cluster: Short chain dehydrogenase; n=1; Flavobacteriales bacterium HTCC2170|Rep: Short chain dehydrogenase - Flavobacteriales bacterium HTCC2170, partial (5%)	1
novel-m0216_5p	TC388527	1.5	17.02	1	23	462	484	UUCCUCUGUAAACUAAUAUAAGA	UCUUAUAUUUGUUUACAGAGGGA	Cleavage	similar to UniRef100_Q0J858 Cluster: Os08g0135600 protein; n=1; Oryza sativa Japonica Group|Rep: Os08g0135600 protein - Oryza sativa subsp. japonica (Rice), partial (7%)	1
novel-m0216_5p	CV771302	0.5	17.263	1	23	400	422	UUCCUCUGUAAACUAAUAUAAGA	UCCUAUAUUAGUUUACAGAGGGA	Cleavage	homologue to UniRef100_A7Q813 Cluster: Chromosome chr18 scaffold_61, whole genome shotgun sequence; n=1; Vitis vinifera|Rep: Chromosome chr18 scaffold_61, whole genome shotgun sequence - Vitis vinifera (Grape), partial (13%)	1
novel-m0216_5p	TC376281	1.5	19.125	1	23	771	793	UUCCUCUGUAAACUAAUAUAAGA	UCUUAUAUUUGUUUACAGAGGGA	Cleavage	weakly similar to UniRef100_A7NUI1 Cluster: Chromosome chr18 scaffold_1, whole genome shotgun sequence; n=2; Vitis vinifera|Rep: Chromosome chr18 scaffold_1, whole genome shotgun sequence - Vitis vinifera (Grape), partial (42%)	1
novel-m0216_5p	TC376929	1.5	20.998	1	23	1085	1107	UUCCUCUGUAAACUAAUAUAAGA	UCUUAUAUAAGUUUACAGAGGGA	Cleavage	similar to UniRef100_Q0DSP6 Cluster: Os03g0296300 protein; n=2; Oryza sativa Japonica Group|Rep: Os03g0296300 protein - Oryza sativa subsp. japonica (Rice), partial (98%)	1
novel-m0216_5p	TC380323	1.5	15.312	1	23	1424	1446	UUCCUCUGUAAACUAAUAUAAGA	UCUUAUAUUUGUUUACAGAGGGA	Cleavage	similar to UniRef100_A7P710 Cluster: Chromosome chr9 scaffold_7, whole genome shotgun sequence; n=1; Vitis vinifera|Rep: Chromosome chr9 scaffold_7, whole genome shotgun sequence - Vitis vinifera (Grape), partial (31%)	1
novel-m0216_5p	TC386467	2	15.414	1	23	232	254	UUCCUCUGUAAACUAAUAUAAGA	UCUUAUAUUAGUUUACAUAGGGA	Cleavage		1
novel-m0216_5p	TC423795	2	9.309	1	23	15	37	UUCCUCUGUAAACUAAUAUAAGA	UCUUAUAUUUGUUUACGGAGGGA	Cleavage	weakly similar to UniRef100_Q0J9K3 Cluster: Os04g0647300 protein; n=1; Oryza sativa Japonica Group|Rep: Os04g0647300 protein - Oryza sativa subsp. japonica (Rice), partial (7%)	1
novel-m0216_5p	CF133699	2.5	11.538	1	23	237	259	UUCCUCUGUAAACUAAUAUAAGA	UCUUAUAUUGGUUUACAUAGGGA	Cleavage	similar to UniRef100_A8UKS9 Cluster: ABC transporter ATP-binding protein; n=1; Flavobacteriales bacterium ALC-1|Rep: ABC, partial (2%)	1
novel-m0216_5p	TC455783	2	21.733	1	23	33	55	UUCCUCUGUAAACUAAUAUAAGA	UCUUAUAUUAAUUUACGGAGGGA	Cleavage	similar to UniRef100_A4XC59 Cluster: NLP/P60 protein precursor; n=1; Salinispora tropica CNB-440|Rep: NLP/P60 protein precursor - Salinispora tropica CNB-440, partial (3%)	1
novel-m0216_5p	DR741310	2	17.211	1	23	687	709	UUCCUCUGUAAACUAAUAUAAGA	UCUUAUAUUACUUUACGGAGGGA	Cleavage		1
novel-m0216_5p	CK209596	2	20.806	1	23	378	400	UUCCUCUGUAAACUAAUAUAAGA	UCUUAUAUUUGUUUACGGAGGGA	Cleavage	similar to UniRef100_A8MQN8 Cluster: Uncharacterized protein At2g25570.2; n=1; Arabidopsis thaliana|Rep: Uncharacterized protein At2g25570.2 - Arabidopsis thaliana (Mouse-ear cress), partial (46%)	1
novel-m0216_5p	TC370704	2	13.121	1	23	697	719	UUCCUCUGUAAACUAAUAUAAGA	UUUUAUAUUAGUUUACAGAUGGA	Cleavage	heat shock protein	1
novel-m0216_5p	CA602292	2.5	22.597	1	23	91	113	UUCCUCUGUAAACUAAUAUAAGA	UCUUAUAUUUGUUUACAGAGGUA	Cleavage		1
novel-m0216_5p	CA483830	0.5	17.992	1	20	65	84	UUCCUCUGUAAACUAAUAUA	UAUAUUAGUUUACAGAGGGA	Cleavage		1
novel-m0216_5p	TC440092	2.5	18.463	1	23	572	594	UUCCUCUGUAAACUAAUAUAAGA	UCUUAUAUUUGUUUACAGAGGUA	Cleavage		1
novel-m0216_5p	TC417362	2.5	15.057	1	23	895	917	UUCCUCUGUAAACUAAUAUAAGA	UCUUAUAUUAGUUAACAGAGGUA	Translation		1
novel-m0216_5p	TC440127	1.5	16.835	1	23	178	200	UUCCUCUGUAAACUAAUAUAAGA	UGUUAUAUUUGUUUACAGAGGGA	Cleavage	homologue to UniRef100_Q6YYC3 Cluster: RNA polymerase II complex component SRB7 protein-like; n=1; Oryza sativa Japonica Group|Rep: RNA polymerase II complex component SRB7 protein-like - Oryza sativa subsp. japonica (Rice), partial (6%)	1
novel-m0216_5p	CD919039	2.5	14.328	1	23	12	34	UUCCUCUGUAAACUAAUAUAAGA	UCUUAUAUUUCUUUACAGAGGGA	Cleavage	similar to UniRef100_Q9XF47 Cluster: Fructose-1,6-bisphosphatase, cytosolic; n=1; Musa acuminata|Rep: Fructose-1,6-bisphosphatase, cytosolic - Musa acuminata (Banana), partial (28%)	1
novel-m0216_5p	BE471077	2.5	15.241	1	23	360	382	UUCCUCUGUAAACUAAUAUAAGA	UCUUAUAUUAAUUUAAAGAGGGA	Cleavage		1
novel-m0216_5p	CJ924390	1	11.604	1	20	1	20	UUCCUCUGUAAACUAAUAUA	UAUAUUAGUUUAUAGAGGGA	Cleavage		1
novel-m0216_5p	CA682661	2.5	14.076	1	23	26	48	UUCCUCUGUAAACUAAUAUAAGA	UCUUAUAUUUCUUUACAGAGGGA	Cleavage	similar to UniRef100_Q9EPQ8 Cluster: Transcription factor 20; n=1; Mus musculus|Rep: Transcription factor 20 - Mus musculus, partial (1%)	1
novel-m0216_5p	BJ227611	2.5	15.321	1	23	36	58	UUCCUCUGUAAACUAAUAUAAGA	UCUUAUAUUUCUUUACAGAGGGA	Cleavage	similar to UniRef100_Q9LW93 Cluster: Nicotiana tabacum wound inducive mRNA , complete cds; n=1; Nicotiana tabacum|Rep: Nicotiana tabacum wound inducive mRNA , complete cds - Nicotiana tabacum (Common tobacco), partial (55%)	1
novel-m0216_5p	TC387563	2.5	14.24	1	23	688	710	UUCCUCUGUAAACUAAUAUAAGA	UCUUAUAUUUCUUUAUAGAGGAA	Cleavage		1
novel-m0216_5p	TC462038	2.5	24.136	1	23	197	219	UUCCUCUGUAAACUAAUAUAAGA	UCUUAUAUUUCUUUACAGAGGGA	Cleavage		1
novel-m0216_5p	TC396684	2.5	13.764	1	23	14	36	UUCCUCUGUAAACUAAUAUAAGA	UCUUAUAGGAGUUUACAGAGGGA	Cleavage		1
novel-m0216_5p	TC413423	2.5	19.303	1	23	635	657	UUCCUCUGUAAACUAAUAUAAGA	UCUUAUAUUUCUUUACAGAGGGA	Cleavage	similar to UniRef100_Q6ZHJ5 Cluster: Pentatricopeptide (PPR) repeat-containing protein-like; n=1; Oryza sativa Japonica Group|Rep: Pentatricopeptide (PPR) repeat-containing protein-like - Oryza sativa subsp. japonica (Rice), partial (9%)	1
novel-m0216_5p	CK211052	2.5	21.582	1	23	104	126	UUCCUCUGUAAACUAAUAUAAGA	UCUUACAUUUGUUUACAGAGGGA	Cleavage	similar to UniRef100_Q9FVM7 Cluster: NADPH-cytochrome P450 reductase; n=1; Triticum aestivum|Rep: NADPH-cytochrome P450 reductase - Triticum aestivum (Wheat), partial (20%)	1
novel-m0216_5p	TC368661	2.5	12.626	1	23	1555	1577	UUCCUCUGUAAACUAAUAUAAGA	UCUUAUAUUUCUUUACAGAGGGA	Cleavage	homologue to UniRef100_Q5BHR8 Cluster: Cell Division Protein AAA ATPase family; n=1; Triticum aestivum|Rep: Cell Division Protein AAA ATPase family - Triticum aestivum (Wheat), complete	1
novel-m0216_5p	CA664292	3	15.575	1	23	28	51	UUCCUCUGUAAA-CUAAUAUAAGA	UCUUGUAUUAGCUUUACAGAGGGA	Cleavage		1
novel-m0216_5p	TC414831	3	16.973	1	23	465	487	UUCCUCUGUAAACUAAUAUAAGA	UCUUAUAUUUCUUUACGGAGGGA	Cleavage	similar to UniRef100_Q9XEQ9 Cluster: Disease resistance protein RPM1 homolog; n=1; Sorghum bicolor|Rep: Disease resistance protein RPM1 homolog - Sorghum bicolor (Sorghum) (Sorghum vulgare), partial (6%)	2
novel-m0216_5p	TC414831	3	15.037	1	23	495	517	UUCCUCUGUAAACUAAUAUAAGA	UCUUAUAUUUCUUUACGGAGGGA	Cleavage	similar to UniRef100_Q9XEQ9 Cluster: Disease resistance protein RPM1 homolog; n=1; Sorghum bicolor|Rep: Disease resistance protein RPM1 homolog - Sorghum bicolor (Sorghum) (Sorghum vulgare), partial (6%)	2
novel-m0216_5p	TC455927	3	24.111	1	23	583	605	UUCCUCUGUAAACUAAUAUAAGA	UUUUAUAUUUGUUUACAUAGGGA	Cleavage	weakly similar to UniRef100_A7NUI1 Cluster: Chromosome chr18 scaffold_1, whole genome shotgun sequence; n=2; Vitis vinifera|Rep: Chromosome chr18 scaffold_1, whole genome shotgun sequence - Vitis vinifera (Grape), partial (24%)	1
novel-m0216_5p	CV761978	1.5	13.275	1	23	57	79	UUCCUCUGUAAACUAAUAUAAGA	UUCUACAUUAGUUUACAGAGGGA	Cleavage		1
novel-m0216_5p	TC411950	2.5	15.978	1	23	692	714	UUCCUCUGUAAACUAAUAUAAGA	UUUUAUAUUUCUUUACAGAGGAG	Cleavage	homologue to UniRef100_Q0E3X4 Cluster: DEAD-box ATP-dependent RNA helicase 35A; n=2; Oryza sativa Japonica Group|Rep: DEAD-box ATP-dependent RNA helicase 35A - Oryza sativa subsp. japonica (Rice), partial (20%)	1
novel-m0216_5p	TC459840	3	21.161	1	23	156	178	UUCCUCUGUAAACUAAUAUAAGA	UCUUAUAUUUCUUUACGGAGGGA	Cleavage	similar to UniRef100_A8JH44 Cluster: Predicted protein; n=1; Chlamydomonas reinhardtii|Rep: Predicted protein - Chlamydomonas reinhardtii, partial (3%)	1
novel-m0216_5p	TC460084	3	13.792	1	23	5	27	UUCCUCUGUAAACUAAUAUAAGA	UCUUAUAUUUCUUUACGGAGGGA	Cleavage	weakly similar to UniRef100_A7Q4M6 Cluster: Chromosome chr10 scaffold_50, whole genome shotgun sequence; n=1; Vitis vinifera|Rep: Chromosome chr10 scaffold_50, whole genome shotgun sequence - Vitis vinifera (Grape), partial (18%)	1
novel-m0216_5p	TC401389	3	19.31	1	23	141	163	UUCCUCUGUAAACUAAUAUAAGA	UCUUAUAUUUCUUUACGGAGGGA	Cleavage		1
novel-m0216_5p	TC440922	3	18.718	1	23	459	481	UUCCUCUGUAAACUAAUAUAAGA	UCUUAUAUUUCUUUAUAGAGGGA	Cleavage		1
novel-m0216_5p	TC414409	1.5	12.71	1	22	493	514	UUCCUCUGUAAACUAAUAUAAG	CCUAUAUUUGUUUACAGAGGGA	Cleavage	similar to UniRef100_Q5Z8S8 Cluster: BKRF1 encodes EBNA-1 protein-like; n=1; Oryza sativa Japonica Group|Rep: BKRF1 encodes EBNA-1 protein-like - Oryza sativa subsp. japonica (Rice), partial (20%)	1
novel-m0216_5p	CJ519491	2.5	24.815	1	22	49	70	UUCCUCUGUAAACUAAUAUAAG	CUUAUAUUUCUUUACAGAGGGA	Cleavage		1
novel-m0216_5p	TC460139	2.5	14.933	1	22	685	706	UUCCUCUGUAAACUAAUAUAAG	CUUACAUUUGUUUACAGAGGGA	Cleavage	similar to UniRef100_A8L423 Cluster: ABC transporter related; n=1; Frankia sp. EAN1pec|Rep: ABC transporter related - Frankia sp. EAN1pec, partial (4%)	1
novel-m0216_5p	TC437083	2.5	13.286	1	22	32	53	UUCCUCUGUAAACUAAUAUAAG	CUUAUAUUUCUUUACAGAGGGA	Cleavage	similar to UniRef100_A6NFN6 Cluster: Uncharacterized protein PRR12; n=1; Homo sapiens|Rep: Uncharacterized protein PRR12 - Homo sapiens (Human), partial (3%)	1
novel-m0216_5p	TC458868	3	23.923	1	23	493	515	UUCCUCUGUAAACUAAUAUAAGA	UCCUAUAUUAGUUUACACAGGUA	Cleavage		1
novel-m0219_5p	TC454581	3	18.733	1	21	295	315	UACGGCAAAGCCGUCGGCAUA	UAUGCCGACCGCUUCGCCGUG	Cleavage		1
novel-m0219_5p	CJ581591	3	21.764	1	20	376	395	UACGGCAAAGCCGUCGGCAU	AUGCCGAUGGGUUUGCUGUU	Translation		1
novel-m0219_5p	TC374385	3	15.017	1	20	572	591	UACGGCAAAGCCGUCGGCAU	AUGCUGAUGGAUUUGUUGUA	Translation	similar to UniRef100_A7PEG9 Cluster: Chromosome chr11 scaffold_13, whole genome shotgun sequence; n=1; Vitis vinifera|Rep: Chromosome chr11 scaffold_13, whole genome shotgun sequence - Vitis vinifera (Grape), partial (37%)	1
novel-m0219_5p	CA630621	3	23.333	1	20	61	80	UACGGCAAAGCCGUCGGCAU	AUGCCGACGGCGCUGUUGUA	Translation	similar to UniRef100_Q7XA50 Cluster: Sorbitol-like transporter; n=1; Glycine max|Rep: Sorbitol-like transporter - Glycine max (Soybean), partial (4%)	1
novel-m0221_5p	TC391576	3	22.6	1	21	925	945	UGCAGCCAAGGAUGACUUGCC	GGCAACUCAUCCUUGGCUUUA	Cleavage		1
novel-m0221_5p	BJ268074	2.5	22.412	1	20	100	119	UGCAGCCAAGGAUGACUUGC	GCAAGUCAUCAUUGGCUGGA	Translation	similar to UniRef100_Q0DR00 Cluster: Os03g0430500 protein; n=1; Oryza sativa Japonica Group|Rep: Os03g0430500 protein - Oryza sativa subsp. japonica (Rice), partial (19%)	1
novel-m0221_5p	TC459861	2	16.58	1	20	93	112	UGCAGCCAAGGAUGACUUGC	GCAAUUCUUCCUUGGCUGCA	Cleavage		1
novel-m0221_5p	TC405193	3	15.124	1	20	267	285	UGCAGCCAAGGAUGACUUGC	GUAAG-CAUCCUUGGCUGUA	Cleavage	similar to UniRef100_Q0DG31 Cluster: Os05g0556100 protein; n=1; Oryza sativa Japonica Group|Rep: Os05g0556100 protein - Oryza sativa subsp. japonica (Rice), partial (4%)	1
novel-m0223_3p	TC447669	2	21.414	1	24	226	249	AUGACACUAGUCUAAGUUACUACC	GGGAGUAACUUAGACUAGUGUUGC	Cleavage	homologue to UniRef100_A3GI61 Cluster: Predicted protein; n=1; Pichia stipitis|Rep: Predicted protein - Pichia stipitis (Yeast), partial (5%)	1
novel-m0223_3p	TC387125	2.5	20.302	1	23	1401	1423	AUGACACUAGUCUAAGUUACUAC	GAGGUAACUUAGACUAGUGUCUC	Cleavage	weakly similar to UniRef100_P80884 Cluster: Ananain precursor; n=2; Ananas comosus|Rep: Ananain precursor - Ananas comosus (Pineapple), partial (11%)	1
novel-m0223_3p	TC405812	3	21.076	1	23	988	1010	AUGACACUAGUCUAAGUUACUAC	GGAGUAACUUAUAUUAGUGUCCU	Cleavage	similar to UniRef100_Q0IP17 Cluster: Os12g0264500 protein; n=2; Oryza sativa Japonica Group|Rep: Os12g0264500 protein - Oryza sativa subsp. japonica (Rice), partial (65%)	1
novel-m0223_3p	TC422017	2.5	15.532	1	21	247	267	AUGACACUAGUCUAAGUUACU	GGUAGAUUAGAUUAGUGUUAU	Cleavage	similar to UniRef100_Q95PQ3 Cluster: Oikosin4B; n=1; Oikopleura dioica|Rep: Oikosin4B - Oikopleura dioica (Tunicate), partial (5%)	1
novel-m0223_3p	TC422269	2.5	16.69	1	24	535	558	AUGACACUAGUCUAAGUUACUACC	GAUUGUAACUUGCACCAGUGUCAU	Translation		1
novel-m0223_3p	TC406816	2.5	12.658	1	24	1553	1576	AUGACACUAGUCUAAGUUACUACC	GAUUGUAACUUGCACCAGUGUCAU	Translation		1
novel-m0228_5p	TC397212	0	21.766	1	24	905	928	UUACUUGUCUUAGAUUUGUCUAGA	UCUAGACAAAUCUAAGACAAGUAA	Cleavage	weakly similar to UniRef100_Q75I90 Cluster: Eukaryotic peptide chain release factor subunit 1-3; n=2; Oryza sativa|Rep: Eukaryotic peptide chain release factor subunit 1-3 - Oryza sativa subsp. japonica (Rice), partial (18%)	1
novel-m0228_5p	CV767767	0.5	22.103	1	24	53	76	UUACUUGUCUUAGAUUUGUCUAGA	UCUAGACAAAUCUAAGAUAAGUAA	Cleavage	UniRef100_O56327 Cluster: Small tumor anitgen t-ag; n=1; Simian virus 40|Rep: Small tumor anitgen t-ag - Simian virus 40 (SV40), partial (13%)	1
novel-m0228_5p	TC394436	1	23.342	1	24	541	564	UUACUUGUCUUAGAUUUGUCUAGA	UCUAAACAAAUCUAAGACAAGUAA	Cleavage	similar to UniRef100_Q98EY7 Cluster: Transposase; n=1; Mesorhizobium loti|Rep: Transposase - Rhizobium loti (Mesorhizobium loti), partial (11%)	1
novel-m0228_5p	CV761439	1	14.465	1	24	527	550	UUACUUGUCUUAGAUUUGUCUAGA	UCUAGACAAAUCCAAGACAAGUAA	Cleavage		1
novel-m0228_5p	CJ868604	2.5	15.096	1	24	126	149	UUACUUGUCUUAGAUUUGUCUAGA	UUUAGACAAAUCUAAGACAAGAAU	Cleavage	similar to UniRef100_Q6K6Q6 Cluster: Transcriptional activator-like; n=1; Oryza sativa Japonica Group|Rep: Transcriptional activator-like - Oryza sativa subsp. japonica (Rice), partial (8%)	1
novel-m0228_5p	CV771739	0	17.014	1	21	399	419	UUACUUGUCUUAGAUUUGUCU	GGACAAAUCUAAGACAAGUAA	Cleavage	similar to UniRef100_Q9FVM8 Cluster: Cytochrome P450; n=1; Triticum aestivum|Rep: Cytochrome P450 - Triticum aestivum (Wheat), partial (16%)	1
novel-m0228_5p	BE430456	3	13.882	1	24	47	70	UUACUUGUCUUAGAUUUGUCUAGA	UCUAGAUAAAUCUAAAACAAAUAA	Translation	similar to UniRef100_A0KNN1 Cluster: Acyl-coenzyme A synthetase; n=1; Aeromonas hydrophila subsp. hydrophila ATCC 7966|Rep:, partial (2%)	1
novel-m0228_5p	TC427722	2.5	15.032	1	24	905	928	UUACUUGUCUUAGAUUUGUCUAGA	UGUGCAUAAAUCUGGGACAAGUAA	Cleavage	weakly similar to UniRef100_Q9LQH2 Cluster: F15O4.13; n=1; Arabidopsis thaliana|Rep: F15O4.13 - Arabidopsis thaliana (Mouse-ear cress), partial (21%)	1
novel-m0228_5p	BQ903785	3	14.017	1	24	195	218	UUACUUGUCUUAGAUUUGUCUAGA	UUAARCCAAAACUAAGACAAGUAG	Cleavage	similar to UniRef100_Q40161 Cluster: Polygalacturonase-1 non-catalytic subunit beta precursor; n=1; Solanum lycopersicum|Rep: Polygalacturonase-1 non-catalytic subunit beta precursor - Solanum lycopersicum (Tomato) (Lycopersicon esculentum), partial (8%)	1
novel-m0228_5p	BQ237807	2.5	9.318	1	20	315	334	UUACUUGUCUUAGAUUUGUC	CACAAAUCUGAUACAAGUAA	Translation	UniRef100_Q0SAD6 Cluster: Probable cell division protein; n=1; Rhodococcus sp. RHA1|Rep: Probable cell division, partial (2%)	1
novel-m0228_5p	CD877270	3	18.674	1	21	198	218	UUACUUGUCUUAGAUUUGUCU	AGAGAAAUCUACGACAAGUAU	Translation	similar to UniRef100_A2R654 Cluster: Function: human HIRIP4 has been shown to be a positive cochaperones of hsc70; n=1; Aspergillus niger|Rep: Function: human HIRIP4 has been shown to be a positive cochaperones of hsc70 - Aspergillus niger, partial (6%)	1
novel-m0228_5p	CK158827	3	5.456	1	21	10	30	UUACUUGUCUUAGAUUUGUCU	AGACAAUUUUAACAUAAGUAA	Translation		1
novel-m0228_5p	EB515355	3	19.504	1	20	585	604	UUACUUGUCUUAGAUUUGUC	UAUAAAUGUAAGGCAAGUAA	Cleavage		1
novel-m0228_5p	EB514771	3	18.761	1	20	357	376	UUACUUGUCUUAGAUUUGUC	UAUAAAUGUAAGGCAAGUAA	Cleavage	weakly similar to UniRef100_A1BQV1 Cluster: Cytochrome P450 CYP51H10; n=1; Avena strigosa|Rep: Cytochrome P450 CYP51H10 - Avena strigosa (black oat), partial (35%)	1
novel-m0228_5p	CA615154	3	13.272	1	20	349	368	UUACUUGUCUUAGAUUUGUC	GAUAGAGCUGAGACAAGUGA	Cleavage	homologue to UniRef100_O04944 Cluster: Alpha-galactosidase; n=1; Hordeum vulgare|Rep: Alpha-galactosidase - Hordeum vulgare (Barley), partial (45%)	1
novel-m0231_5p	TC408774	0	24.173	1	22	856	877	UUGUCGCUCAAACGGAUGUAUC	GAUACAUCCGUUUGAGCGACAA	Cleavage	similar to UniRef100_Q75GJ4 Cluster: Expressed protein; n=2; Oryza sativa|Rep: Expressed protein - Oryza sativa subsp. japonica (Rice), partial (87%)	1
novel-m0231_5p	TC412263	1.5	19.241	1	22	173	194	UUGUCGCUCAAACGGAUGUAUC	GAUACAUCCGUUUGAGCGUCAA	Cleavage	similar to UniRef100_Q6IGC5 Cluster: HDC06629; n=1; Drosophila melanogaster|Rep: HDC06629 - Drosophila melanogaster (Fruit fly), partial (6%)	1
novel-m0231_5p	CJ552019	1	13.502	1	22	757	778	UUGUCGCUCAAACGGAUGUAUC	GAUACAUCCAUUUGAGCGACAA	Cleavage		1
novel-m0231_5p	TC376797	1.5	17.026	1	22	1078	1099	UUGUCGCUCAAACGGAUGUAUC	GAUACAUCCGUUUGAGCGUCAA	Cleavage	similar to UniRef100_Q0JHY8 Cluster: Os01g0835600 protein; n=3; Oryza sativa|Rep: Os01g0835600 protein - Oryza sativa subsp. japonica (Rice), partial (38%)	1
novel-m0231_5p	CJ968101	2	13.644	1	22	479	500	UUGUCGCUCAAACGGAUGUAUC	GAUACAUCCGUUUGAGCGUCAG	Cleavage	homologue to UniRef100_Q8L4V2 Cluster: Fatty acyl coA reductase; n=1; Triticum aestivum|Rep: Fatty acyl coA reductase - Triticum aestivum (Wheat), partial (24%)	1
novel-m0231_5p	CV766875	2	14.494	1	22	455	477	UUGUCGCUCAAACGG-AUGUAUC	GAUACAUUCCGUUUGAGCGACAA	Cleavage	similar to UniRef100_Q25AG5 Cluster: Elicitor-responsive protein 3; n=2; Oryza sativa|Rep: Elicitor-responsive protein 3 - Oryza sativa subsp. indica (Rice), partial (56%)	1
novel-m0231_5p	CK165073	1.5	14.53	1	21	89	109	UUGUCGCUCAAACGGAUGUAU	ACAUAUCCGUUUGAGCGACAA	Cleavage		1
novel-m0231_5p	CJ661797	2.5	18.142	1	22	157	178	UUGUCGCUCAAACGGAUGUAUC	GAUACAUCCAUUUGAGGGACAA	Cleavage		1
novel-m0231_5p	BJ266386	2.5	15.043	1	22	77	98	UUGUCGCUCAAACGGAUGUAUC	GAUACAUCCGUUUUAGCAACAA	Translation	similar to UniRef100_A7R3G9 Cluster: Chromosome undetermined scaffold_521, whole genome shotgun sequence; n=1; Vitis vinifera|Rep: Chromosome undetermined scaffold_521, whole genome shotgun sequence - Vitis vinifera (Grape), partial (45%)	1
novel-m0231_5p	TC453954	2.5	23.725	1	22	964	985	UUGUCGCUCAAACGGAUGUAUC	GAUACAUCCAUUUGAGCGUCAA	Cleavage		1
novel-m0231_5p	TC390736	3	13.589	1	22	830	851	UUGUCGCUCAAACGGAUGUAUC	GAUGCAUCCAUUUGAUCGACAA	Cleavage		1
novel-m0231_5p	TC453867	2.5	16.43	1	21	953	973	UUGUCGCUCAAACGGAUGUAU	AUACAUCCAUUUGAGGGACAA	Cleavage	similar to UniRef100_UPI000069ED8A Cluster: proline-rich protein BstNI subfamily 3 precursor; n=1; Xenopus tropicalis|Rep: proline-rich protein BstNI subfamily 3 precursor - Xenopus tropicalis, partial (7%)	1
novel-m0231_5p	TC449915	2.5	15.448	1	21	1670	1690	UUGUCGCUCAAACGGAUGUAU	AUACAUCCGUGAGAGUGACAA	Translation	homologue to UniRef100_Q2R2A3 Cluster: Ubiquitin carboxyl-terminal hydrolase family protein, expressed; n=1; Oryza sativa Japonica Group|Rep: Ubiquitin carboxyl-terminal hydrolase family protein, expressed - Oryza sativa subsp. japonica (Rice), partial (35%)	1
novel-m0231_5p	TC426629	3	24.137	1	20	511	530	UUGUCGCUCAAACGGAUGUA	UACAUCCUUUUGAGUGGCAU	Cleavage	homologue to UniRef100_Q8H643 Cluster: Calcium-dependent calmodulin-independent protein kinase CDPK-like; n=1; Oryza sativa Japonica Group|Rep: Calcium-dependent calmodulin-independent protein kinase CDPK-like - Oryza sativa subsp. japonica (Rice), partial (48%)	1
novel-m0231_5p	CA593678	3	14.377	1	22	13	33	UUGUCGCUCAAACGGAUGUAUC	GCUACAUUCGUUUGAGC-ACAA	Cleavage	homologue to UniRef100_Q0DB62 Cluster: Os06g0598900 protein; n=1; Oryza sativa Japonica Group|Rep: Os06g0598900 protein - Oryza sativa subsp. japonica (Rice), partial (45%)	1
novel-m0231_5p	CA610386	3	16.963	1	22	246	266	UUGUCGCUCAAACGGAUGUAUC	GCUACAUUCGUUUGAGC-ACAA	Cleavage	similar to UniRef100_Q0DB62 Cluster: Os06g0598900 protein; n=1; Oryza sativa Japonica Group|Rep: Os06g0598900 protein - Oryza sativa subsp. japonica (Rice), partial (41%)	1
novel-m0231_5p	TC436402	3	16.311	1	22	589	609	UUGUCGCUCAAACGGAUGUAUC	GCUACAUUCGUUUGAGC-ACAA	Cleavage	UniRef100_Q41628 Cluster: ATP/ADP carrier protein; n=1; Triticum turgidum|Rep: ATP/ADP carrier protein - Triticum turgidum (Poulard wheat) (Rivet wheat), partial (37%)	1
novel-m0231_5p	TC390926	3	15.372	1	22	329	349	UUGUCGCUCAAACGGAUGUAUC	GCUACAUUCGUUUGAGC-ACAA	Cleavage	homologue to UniRef100_Q0DB62 Cluster: Os06g0598900 protein; n=1; Oryza sativa Japonica Group|Rep: Os06g0598900 protein - Oryza sativa subsp. japonica (Rice), partial (65%)	1
novel-m0231_5p	CV769949	3	17.137	1	22	99	119	UUGUCGCUCAAACGGAUGUAUC	GCUACAUUCGUUUGAGC-ACAA	Cleavage	homologue to UniRef100_Q0DB62 Cluster: Os06g0598900 protein; n=1; Oryza sativa Japonica Group|Rep: Os06g0598900 protein - Oryza sativa subsp. japonica (Rice), partial (31%)	1
novel-m0231_5p	TC405064	3	17.137	1	22	505	525	UUGUCGCUCAAACGGAUGUAUC	GCUACAUUCGUUUGAGC-ACAA	Cleavage	similar to UniRef100_Q0DB62 Cluster: Os06g0598900 protein; n=1; Oryza sativa Japonica Group|Rep: Os06g0598900 protein - Oryza sativa subsp. japonica (Rice), partial (57%)	1
novel-m0231_5p	TC424430	3	15.372	1	22	677	697	UUGUCGCUCAAACGGAUGUAUC	GCUACAUUCGUUUGAGC-ACAA	Cleavage	homologue to UniRef100_Q0DB62 Cluster: Os06g0598900 protein; n=1; Oryza sativa Japonica Group|Rep: Os06g0598900 protein - Oryza sativa subsp. japonica (Rice), partial (54%)	1
novel-m0231_5p	TC386731	3	17.137	1	22	173	193	UUGUCGCUCAAACGGAUGUAUC	GCUACAUUCGUUUGAGC-ACAA	Cleavage	homologue to UniRef100_Q0DB62 Cluster: Os06g0598900 protein; n=1; Oryza sativa Japonica Group|Rep: Os06g0598900 protein - Oryza sativa subsp. japonica (Rice), partial (85%)	1
novel-m0231_5p	TC443936	3	17.137	1	22	610	630	UUGUCGCUCAAACGGAUGUAUC	GCUACAUUCGUUUGAGC-ACAA	Cleavage	homologue to UniRef100_Q0DB62 Cluster: Os06g0598900 protein; n=1; Oryza sativa Japonica Group|Rep: Os06g0598900 protein - Oryza sativa subsp. japonica (Rice), partial (97%)	1
novel-m0264_3p	TC442037	0	24.774	1	24	548	571	UUCUACAGGGACUAGAAAAAGACU	AGUCUUUUUCUAGUCCCUGUAGAA	Cleavage	homologue to UniRef100_Q4Z8L8 Cluster: Class II chitinase; n=4; Triticeae|Rep: Class II chitinase - Triticum aestivum (Wheat), partial (37%)	1
novel-m0264_3p	TC418339	0	20.877	1	23	984	1006	UUCUACAGGGACUAGAAAAAGAC	GACUUUUUCUAGUCCCUGUAGAA	Cleavage	homologue to UniRef100_P11955 Cluster: 26 kDa endochitinase 1 precursor; n=1; Hordeum vulgare|Rep: 26 kDa endochitinase 1 precursor - Hordeum vulgare (Barley), partial (56%)	1
novel-m0264_3p	TC383107	3	9.434	1	21	12	32	UUCUACAGGGACUAGAAAAAG	CUUUUUCUAGUCCCUGCAAAA	Cleavage	similar to UniRef100_A7Q7L6 Cluster: Chromosome undetermined scaffold_60, whole genome shotgun sequence; n=1; Vitis vinifera|Rep: Chromosome undetermined scaffold_60, whole genome shotgun sequence - Vitis vinifera (Grape), partial (80%)	1
novel-m0264_3p	TC387470	2.5	20.242	1	22	763	784	UUCUACAGGGACUAGAAAAAGA	UGUUUUUCUGGUUCUUGUGGGA	Cleavage		1
novel-m0264_3p	TC446795	3	14.553	1	20	312	331	UUCUACAGGGACUAGAAAAA	UGUUUCAAGUCUUUGUAGAA	Cleavage	weakly similar to UniRef100_Q471N3 Cluster: Short-chain dehydrogenase/reductase SDR; n=1; Ralstonia eutropha JMP134|Rep: Short-chain dehydrogenase/reductase SDR - Ralstonia eutropha (strain JMP134) (Alcaligenes eutrophus), partial (9%)	1
novel-m0287_3p	CJ600810	0	13.461	1	21	218	238	AUUUCUGCGACAAGUAAUUCC	GGAAUUACUUGUCGCAGAAAU	Cleavage		1
novel-m0287_3p	CK162309	0.5	24.321	1	21	76	96	AUUUCUGCGACAAGUAAUUCC	GGAAUUACUUGUCGUAGAAAU	Cleavage	similar to UniRef100_A6PV85 Cluster: Chromosome segregation ATPases-like protein; n=1; Victivallis vadensis ATCC BAA-548|Rep: Chromosome segregation ATPases-like protein - Victivallis vadensis ATCC BAA-548, partial (6%)	1
novel-m0287_3p	TC418338	0.5	16.295	1	21	617	637	AUUUCUGCGACAAGUAAUUCC	GGAAUUACUUGUCGUAGAAAU	Cleavage	homologue to UniRef100_Q7XZU7 Cluster: GAD1; n=1; Hordeum vulgare|Rep: GAD1 - Hordeum vulgare (Barley), partial (20%)	2
novel-m0287_3p	TC418338	0.5	19.228	1	21	648	668	AUUUCUGCGACAAGUAAUUCC	GGAAUUACUUGUCGUAGAAAU	Cleavage	homologue to UniRef100_Q7XZU7 Cluster: GAD1; n=1; Hordeum vulgare|Rep: GAD1 - Hordeum vulgare (Barley), partial (20%)	2
novel-m0287_3p	TC374632	0	15.434	1	20	757	776	AUUUCUGCGACAAGUAAUUC	GAAUUACUUGUCGCAGAAAU	Cleavage	similar to UniRef100_Q3MV21 Cluster: Fructan exohydrolase; n=1; Triticum aestivum|Rep: Fructan exohydrolase - Triticum aestivum (Wheat), partial (37%)	1
novel-m0287_3p	CJ671070	2	14.271	1	21	560	580	AUUUCUGCGACAAGUAAUUCC	GGAAUUACUUGUCGUANAAAU	Cleavage		1
novel-m0287_3p	GH721374	1	13.682	1	21	233	253	AUUUCUGCGACAAGUAAUUCC	GGAAUUACUGGUCGCAGAAAU	Cleavage		1
novel-m0287_3p	TC391499	1	24.922	1	20	387	406	AUUUCUGCGACAAGUAAUUC	GGAUUAUUUGUCGCAGAAAU	Cleavage	similar to UniRef100_A7ICX6 Cluster: Nitrogen regulatory protein P-II precursor; n=1; Xanthobacter autotrophicus Py2|Rep: Nitrogen regulatory protein P-II precursor - Xanthobacter sp. (strain Py2), partial (11%)	1
novel-m0287_3p	CN012730	2	15.107	1	21	34	54	AUUUCUGCGACAAGUAAUUCC	GGAAUUACUUGUCGCGAAAAU	Cleavage		1
novel-m0287_3p	TC456258	2	15.727	1	21	1246	1266	AUUUCUGCGACAAGUAAUUCC	GGAAUUACUUGUCGCGAAAAU	Cleavage	weakly similar to UniRef100_Q8GTC5 Cluster: Importin beta-like protein; n=1; Oryza sativa|Rep: Importin beta-like protein - Oryza sativa (Rice), partial (3%)	1
novel-m0287_3p	CA645625	1.5	18.874	1	20	248	267	AUUUCUGCGACAAGUAAUUC	GAAUUACUUGUCGCAGAUAU	Cleavage		1
novel-m0287_3p	TC454158	2	24.39	1	21	138	158	AUUUCUGCGACAAGUAAUUCC	GGAAUUACUUGUUUCGGAAAU	Cleavage		1
novel-m0287_3p	CJ514135	2	19.858	1	21	98	118	AUUUCUGCGACAAGUAAUUCC	GGAAUUACUUGUCUUGGAAAU	Cleavage		1
novel-m0287_3p	CD876140	2.5	10.511	1	21	443	463	AUUUCUGCGACAAGUAAUUCC	GGAAAUACUUGUCGGAGAAAU	Cleavage	similar to UniRef100_Q7LZA7 Cluster: Protamine II-5; n=1; Chrysemys picta|Rep: Protamine II-5 - Chrysemys picta, partial (57%)	1
novel-m0287_3p	TC432652	2	14.102	1	21	576	596	AUUUCUGCGACAAGUAAUUCC	GGAAUUACUUAUCACAGAAAU	Translation	similar to UniRef100_Q2JDC0 Cluster: Bifunctional deaminase-reductase-like; n=1; Frankia sp. CcI3|Rep: Bifunctional deaminase-reductase-like - Frankia sp. (strain CcI3), partial (7%)	1
novel-m0287_3p	TC423524	2.5	12.509	1	21	46	66	AUUUCUGCGACAAGUAAUUCC	GAAGUUACUUGUCGUGGAAAU	Cleavage		1
novel-m0287_3p	CV782647	2.5	23.316	1	21	398	418	AUUUCUGCGACAAGUAAUUCC	GGAAAUACUUGUCGGAGAAAU	Cleavage	similar to UniRef100_A4RTZ8 Cluster: Uridine 5'-monophosphate synthase; n=1; Ostreococcus lucimarinus CCE9901|Rep: Uridine 5'-monophosphate synthase - Ostreococcus lucimarinus (strain CCE9901), partial (8%)	1
novel-m0287_3p	TC371522	3	16.224	1	21	62	82	AUUUCUGCGACAAGUAAUUCC	GAAAUUACUUGUCGCGNAAAU	Cleavage		1
novel-m0287_3p	CA665197	2	8.425	1	20	207	226	AUUUCUGCGACAAGUAAUUC	AAAUUACUCGUCGCAGAAAU	Cleavage		1
novel-m0287_3p	TC401131	2	8.173	1	20	37	56	AUUUCUGCGACAAGUAAUUC	AAAUUACUCGUCGCAGAAAU	Cleavage		1
novel-m0287_3p	TC432894	2.5	20.699	1	20	1227	1246	AUUUCUGCGACAAGUAAUUC	AAAUUACUUGUCGCAGAACU	Cleavage		1
novel-m0287_3p	BJ302280	3	15.598	1	21	166	186	AUUUCUGCGACAAGUAAUUCC	GGAGUUACUUGUUACAGAAAC	Cleavage	UniRef100_Q6ILE9 Cluster: HDC09513; n=1; Drosophila melanogaster|Rep: HDC09513 - Drosophila melanogaster (Fruit fly), partial (5%)	1
novel-m0287_3p	CD921647	3	19.708	1	21	506	526	AUUUCUGCGACAAGUAAUUCC	GGAAAUACUUGUCGGAGGAAU	Cleavage	homologue to UniRef100_A7NW25 Cluster: Chromosome chr5 scaffold_2, whole genome shotgun sequence; n=2; Vitis vinifera|Rep: Chromosome chr5 scaffold_2, whole genome shotgun sequence - Vitis vinifera (Grape), partial (40%)	1
novel-m0287_3p	TC429298	3	22.077	1	21	163	183	AUUUCUGCGACAAGUAAUUCC	GGAGUUACUGGUCGUGGAGAU	Cleavage	similar to UniRef100_Q0D810 Cluster: Os07g0192300 protein; n=1; Oryza sativa Japonica Group|Rep: Os07g0192300 protein - Oryza sativa subsp. japonica (Rice), partial (91%)	1
novel-m0287_3p	CD888735	3	17.042	1	21	582	602	AUUUCUGCGACAAGUAAUUCC	GGAAUUACUUGUCUCGAAAAU	Cleavage	homologue to UniRef100_Q53UC8 Cluster: Delta1-pyrroline-5-carboxylate synthetase; n=1; Triticum aestivum|Rep: Delta1-pyrroline-5-carboxylate synthetase - Triticum aestivum (Wheat), partial (17%)	1
novel-m0287_3p	TC413255	3	22.077	1	21	216	236	AUUUCUGCGACAAGUAAUUCC	GGAGUUACUGGUCGUGGAGAU	Cleavage	similar to UniRef100_Q0D810 Cluster: Os07g0192300 protein; n=1; Oryza sativa Japonica Group|Rep: Os07g0192300 protein - Oryza sativa subsp. japonica (Rice), partial (97%)	1
novel-m0287_3p	TC388690	3	22.692	1	21	178	198	AUUUCUGCGACAAGUAAUUCC	GGAGUUACUGGUCGUGGAGAU	Cleavage	similar to UniRef100_Q0D810 Cluster: Os07g0192300 protein; n=1; Oryza sativa Japonica Group|Rep: Os07g0192300 protein - Oryza sativa subsp. japonica (Rice), partial (97%)	1
novel-m0287_3p	TC383624	3	15.23	1	21	492	512	AUUUCUGCGACAAGUAAUUCC	GGAAAUACUUGUUGGAGAAAU	Cleavage	similar to UniRef100_Q5I3F2 Cluster: Peroxidase 6; n=1; Triticum monococcum|Rep: Peroxidase 6 - Triticum monococcum (Einkorn wheat) (Small spelt), partial (46%)	1
novel-m0287_3p	TC379058	2	16.975	1	21	845	864	AUUUCUGCGACAAGUAAUUCC	GGAAUUACU-GUCGCAGAAAU	Cleavage	similar to UniRef100_A7QCJ1 Cluster: Chromosome chr12 scaffold_78, whole genome shotgun sequence; n=2; Vitis vinifera|Rep: Chromosome chr12 scaffold_78, whole genome shotgun sequence - Vitis vinifera (Grape), partial (33%)	1
novel-m0287_3p	TC423106	3	16.12	1	21	846	866	AUUUCUGCGACAAGUAAUUCC	GAAAUUACUUGUCGCGAAAAU	Cleavage	similar to UniRef100_Q2QZT8 Cluster: Expressed protein; n=1; Oryza sativa Japonica Group|Rep: Expressed protein - Oryza sativa subsp. japonica (Rice), partial (58%)	1
novel-m0287_3p	BG905137	2.5	15.912	1	20	522	541	AUUUCUGCGACAAGUAAUUC	CAAUUCCUUGUUGCAGAAAU	Cleavage	homologue to UniRef100_Q41592 Cluster: Wpk4 protein kinase; n=1; Triticum aestivum|Rep: Wpk4 protein kinase - Triticum aestivum (Wheat), partial (9%)	1
novel-m0287_3p	TC452908	3	21.068	1	20	615	634	AUUUCUGCGACAAGUAAUUC	GAAUUAUUUGUUGUAGAGAC	Cleavage	weakly similar to UniRef100_Q8TZV0 Cluster: Cell division control protein 48, aaa family; n=1; Pyrococcus furiosus|Rep: Cell division control protein 48, aaa family - Pyrococcus furiosus, partial (5%)	1
novel-m0287_3p	TC381639	3	14.156	1	20	269	288	AUUUCUGCGACAAGUAAUUC	AGAUUAUUUGUUGCGGAAAU	Cleavage	similar to UniRef100_A7Q0X9 Cluster: Chromosome chr7 scaffold_42, whole genome shotgun sequence; n=1; Vitis vinifera|Rep: Chromosome chr7 scaffold_42, whole genome shotgun sequence - Vitis vinifera (Grape), partial (16%)	1
novel-m0287_3p	TC451957	3	21.545	1	20	815	834	AUUUCUGCGACAAGUAAUUC	AAAUUACUUGUUGCAGAAUU	Cleavage	similar to UniRef100_Q5Z5C9 Cluster: Dehydration-responsive protein RD22-like; n=1; Oryza sativa Japonica Group|Rep: Dehydration-responsive protein RD22-like - Oryza sativa subsp. japonica (Rice), partial (21%)	1
novel-m0287_3p	CA649219	2.5	15.884	1	20	415	434	AUUUCUGCGACAAGUAAUUC	GAAUUACUUGUCACAAAAAU	Cleavage	similar to UniRef100_Q0DZ98 Cluster: Os02g0637000 protein; n=1; Oryza sativa Japonica Group|Rep: Os02g0637000 protein - Oryza sativa subsp. japonica (Rice), partial (48%)	1
novel-m0287_3p	BQ608455	2.5	19.128	1	20	92	111	AUUUCUGCGACAAGUAAUUC	GAAUUACUUGUCACAGAACU	Cleavage	weakly similar to UniRef100_A9V5A7 Cluster: Predicted protein; n=1; Monosiga brevicollis MX1|Rep: Predicted protein - Monosiga, partial (1%)	1
novel-m0287_3p	TC405570	3	12.64	1	20	756	775	AUUUCUGCGACAAGUAAUUC	GAAUUGUUUGUUGCUGAAAU	Cleavage	similar to UniRef100_A6VRJ2 Cluster: Phospholipase/Carboxylesterase; n=1; Marinomonas sp. MWYL1|Rep: Phospholipase/Carboxylesterase - Marinomonas sp. MWYL1, partial (8%)	1
novel-m0287_3p	CA718361	3	23.187	1	21	224	244	AUUUCUGCGACAAGUAAUUCC	GGAAUGGCUUCUUGCAGAAAU	Translation	homologue to UniRef100_Q4W1F9 Cluster: 5a2 protein; n=1; Triticum aestivum|Rep: 5a2 protein - Triticum aestivum (Wheat), partial (67%)	1
novel-m0287_3p	TC380215	3	12.811	1	21	1245	1265	AUUUCUGCGACAAGUAAUUCC	GGAAAUAUAUGUUGCAGAAAU	Cleavage	homologue to UniRef100_O81989 Cluster: Cp33Hv; n=1; Hordeum vulgare|Rep: Cp33Hv - Hordeum vulgare (Barley), partial (92%)	1
novel-m0287_3p	TC374968	2.5	14.283	1	20	682	701	AUUUCUGCGACAAGUAAUUC	GAAUUGCUUGAAGCAGAAAU	Translation	homologue to UniRef100_Q6ESB6 Cluster: Seed maturation-like protein; n=1; Oryza sativa Japonica Group|Rep: Seed maturation-like protein - Oryza sativa subsp. japonica (Rice), partial (50%)	1
novel-m0287_3p	TC368999	3	22.571	1	20	204	223	AUUUCUGCGACAAGUAAUUC	GAAUUCCUUGUCGCAUAAGU	Cleavage	homologue to emb|Z11889.1|MITTARRNG T.aestivum mitochondrion rrn26 gene for rRNA large subunit (26S), partial (14%)	1
novel-m0287_3p	TC426610	2.5	13.781	1	20	750	769	AUUUCUGCGACAAGUAAUUC	GAAUUGCUUGAAGCAGAAAU	Translation	homologue to UniRef100_Q6ESB6 Cluster: Seed maturation-like protein; n=1; Oryza sativa Japonica Group|Rep: Seed maturation-like protein - Oryza sativa subsp. japonica (Rice), partial (77%)	1
novel-m0292_5p	CJ780923	1.5	9.865	1	24	6	29	AGAUGACUCAACUUUAUACUAACU	AGUUAGUACAAAGUUGGGUCAUCU	Cleavage		1
novel-m0292_5p	TC453118	1.5	16.307	1	24	341	364	AGAUGACUCAACUUUAUACUAACU	AGUUAGUACAAAGUUGGGUCAUCU	Cleavage		1
novel-m0292_5p	TC443953	2	16.659	1	24	572	595	AGAUGACUCAACUUUAUACUAACU	AGUUAGUAUAAAGUUGAGUCACUU	Cleavage	similar to UniRef100_Q0D8W0 Cluster: Os07g0123700 protein; n=2; Oryza sativa|Rep: Os07g0123700 protein - Oryza sativa subsp. japonica (Rice), partial (15%)	1
novel-m0292_5p	TC377199	2	12.116	1	24	759	782	AGAUGACUCAACUUUAUACUAACU	AGUUAGUAUAAAGUUGAGUCACUU	Cleavage	similar to UniRef100_Q0D8W0 Cluster: Os07g0123700 protein; n=2; Oryza sativa|Rep: Os07g0123700 protein - Oryza sativa subsp. japonica (Rice), partial (22%)	1
novel-m0292_5p	TC395739	1	15.927	1	24	501	524	AGAUGACUCAACUUUAUACUAACU	ACUUAGUACAAAGUUGAGUCAUCU	Cleavage	homologue to UniRef100_Q6H725 Cluster: Peptidyl-prolyl cis-trans isomerase; n=1; Oryza sativa Japonica Group|Rep: Peptidyl-prolyl cis-trans isomerase - Oryza sativa subsp. japonica (Rice), partial (72%)	1
novel-m0292_5p	CJ699415	3	18.95	1	24	165	188	AGAUGACUCAACUUUAUACUAACU	AGUUAGUACAAAGUUGAGUCACUU	Cleavage		1
novel-m0292_5p	TC402096	1.5	17.477	1	22	326	347	AGAUGACUCAACUUUAUACUAA	UUAGUAUAAAGUCGGGUCAUCU	Translation	similar to UniRef100_A0LSH9 Cluster: Cellulose-binding, family II precursor; n=1; Acidothermus cellulolyticus 11B|Rep: Cellulose-binding, family II precursor - Acidothermus cellulolyticus (strain ATCC 43068 / 11B), partial (3%)	1
novel-m0292_5p	TC428910	1	16.479	1	21	693	713	AGAUGACUCAACUUUAUACUA	UAGUACAAAGUUGAGUCAUCU	Cleavage		1
novel-m0292_5p	TC446323	1	17.04	1	20	411	430	AGAUGACUCAACUUUAUACU	AGUACAAAGUUGAGUCAUCU	Cleavage		1
novel-m0292_5p	TC445925	3	12.694	1	24	157	180	AGAUGACUCAACUUUAUACUAACU	AGCUAGUACAAAGUUGAGUCACUU	Cleavage		1
novel-m0292_5p	TC438954	3	16.769	1	24	2187	2210	AGAUGACUCAACUUUAUACUAACU	AGCUAGUACAAAGUUGAGUCACUU	Cleavage		1
novel-m0292_5p	BQ243875	2.5	18.962	1	22	209	230	AGAUGACUCAACUUUAUACUAA	UUAGUACAAAGUGGAGUCAUUU	Translation		1
novel-m0292_5p	CN011821	1.5	19.671	1	20	385	404	AGAUGACUCAACUUUAUACU	AGUACAAAGUUGAGUCAUUU	Cleavage		1
novel-m0292_5p	TC371494	3	14.769	1	21	840	860	AGAUGACUCAACUUUAUACUA	UAGUAUAAAGUUGAGACAUAU	Cleavage		1
novel-m0301_5p	TC369165	2	19.547	1	24	713	736	AAAAGAAUUCUAUGAGACCAGGUC	GACCUGGUCUUAUAGAAUUGUUUU	Cleavage	weakly similar to UniRef100_Q0E4N8 Cluster: Os02g0108100 protein; n=1; Oryza sativa Japonica Group|Rep: Os02g0108100 protein - Oryza sativa subsp. japonica (Rice), partial (8%)	1
novel-m0301_5p	TC389179	2	16.956	1	24	348	371	AAAAGAAUUCUAUGAGACCAGGUC	GAUCUGGUUUCAUAUAAUUUUUUU	Translation	similar to UniRef100_A7QG58 Cluster: Chromosome undetermined scaffold_91, whole genome shotgun sequence; n=1; Vitis vinifera|Rep: Chromosome undetermined scaffold_91, whole genome shotgun sequence - Vitis vinifera (Grape), partial (19%)	1
novel-m0301_5p	TC370194	2	16.956	1	24	288	311	AAAAGAAUUCUAUGAGACCAGGUC	GAUCUGGUUUCAUAUAAUUUUUUU	Translation	similar to UniRef100_A7QG58 Cluster: Chromosome undetermined scaffold_91, whole genome shotgun sequence; n=1; Vitis vinifera|Rep: Chromosome undetermined scaffold_91, whole genome shotgun sequence - Vitis vinifera (Grape), partial (19%)	1
novel-m0301_5p	TC410394	2	16.932	1	24	129	152	AAAAGAAUUCUAUGAGACCAGGUC	GAUAUGGUUUUGUAGAGUUCUUUU	Cleavage	similar to UniRef100_Q0JCT9 Cluster: Os04g0449900 protein; n=1; Oryza sativa Japonica Group|Rep: Os04g0449900 protein - Oryza sativa subsp. japonica (Rice), partial (54%)	1
novel-m0301_5p	TC422518	2	21.14	1	24	290	313	AAAAGAAUUCUAUGAGACCAGGUC	GAUAUGGUUUUGUAGAGUUCUUUU	Cleavage	homologue to UniRef100_Q0JCT9 Cluster: Os04g0449900 protein; n=1; Oryza sativa Japonica Group|Rep: Os04g0449900 protein - Oryza sativa subsp. japonica (Rice), partial (37%)	1
novel-m0301_5p	TC389115	2	16.754	1	24	52	75	AAAAGAAUUCUAUGAGACCAGGUC	GAUAUGGUUUUGUAGAGUUCUUUU	Cleavage	homologue to UniRef100_Q0JCT9 Cluster: Os04g0449900 protein; n=1; Oryza sativa Japonica Group|Rep: Os04g0449900 protein - Oryza sativa subsp. japonica (Rice), partial (69%)	1
novel-m0301_5p	TC394561	2	21.17	1	24	95	118	AAAAGAAUUCUAUGAGACCAGGUC	GAUAUGGUUUUGUAGAGUUCUUUU	Cleavage	homologue to UniRef100_Q0JCT9 Cluster: Os04g0449900 protein; n=1; Oryza sativa Japonica Group|Rep: Os04g0449900 protein - Oryza sativa subsp. japonica (Rice), partial (73%)	1
novel-m0301_5p	TC375080	3	16.365	1	24	1133	1156	AAAAGAAUUCUAUGAGACCAGGUC	GGCUUGGUUUCUUAAAAUUUUUUU	Translation	homologue to UniRef100_Q9M4T9 Cluster: Cold-responsive LEA/RAB-related COR protein; n=1; Triticum aestivum|Rep: Cold-responsive LEA/RAB-related COR protein - Triticum aestivum (Wheat), complete	1
novel-m0301_5p	TC451121	2.5	14.391	1	21	112	132	AAAAGAAUUCUAUGAGACCAG	CCGGUCUCAUAUAAUUUUUUU	Translation	homologue to UniRef100_P09761 Cluster: Wound-induced protein WIN1 precursor; n=1; Solanum tuberosum|Rep: Wound-induced protein WIN1 precursor - Solanum tuberosum (Potato), partial (7%)	1
novel-m0301_5p	CA696487	2.5	18.833	1	24	66	89	AAAAGAAUUCUAUGAGACCAGGUC	GCCGUGUUCUUAUAGGAUUUUUUU	Cleavage		1
novel-m0301_5p	CV771561	3	15.456	1	21	667	687	AAAAGAAUUCUAUGAGACCAG	CUGGUCUUAUNGUGUUCUUUU	Translation		1
novel-m0301_5p	TC430990	3	20.135	1	23	132	154	AAAAGAAUUCUAUGAGACCAGGU	AACUGGGCCCAUGGAAUUUUUUU	Cleavage	UniRef100_A2YEZ6 Cluster: Zinc finger A20 and AN1 domain-containing stress-associated protein 8; n=2; Oryza sativa|Rep: Zinc finger A20 and AN1 domain-containing stress-associated protein 8 - Oryza sativa subsp. indica (Rice), partial (21%)	1
novel-m0301_5p	CV772719	2.5	19.216	1	24	707	729	AAAAGAAUUCUAUGAGACCAGGUC	GGAUUGGUCUCA-AGAAUUUUUUU	Cleavage	homologue to UniRef100_P50888 Cluster: 60S ribosomal protein L24; n=1; Hordeum vulgare|Rep: 60S ribosomal protein L24 - Hordeum vulgare (Barley), partial (96%)	1
novel-m0301_5p	TC375398	2.5	18.821	1	20	665	684	AAAAGAAUUCUAUGAGACCA	UGGGGUUAUAGAAUUCUUUU	Cleavage		1
novel-m0301_5p	TC379672	3	12.485	1	21	1227	1247	AAAAGAAUUCUAUGAGACCAG	UUUGUGUUGUAGAAUUCUUUU	Cleavage	similar to UniRef100_Q6YWY7 Cluster: Sterol desaturase-like; n=1; Oryza sativa Japonica Group|Rep: Sterol desaturase-like - Oryza sativa subsp. japonica (Rice), partial (95%)	1
novel-m0301_5p	CA731676	3	7.368	1	22	14	35	AAAAGAAUUCUAUGAGACCAGG	UUUCGCCUCAUACAAUUCUUUU	Translation	similar to UniRef100_A9RYC3 Cluster: Predicted protein; n=1; Physcomitrella patens subsp. patens|Rep: Predicted protein - Physcomitrella patens subsp. patens, partial (5%)	1
novel-m0301_5p	TC397638	3	8.887	1	22	365	386	AAAAGAAUUCUAUGAGACCAGG	UUUCGCCUCAUACAAUUCUUUU	Translation		1
novel-m0301_5p	TC375490	3	21.197	1	22	1053	1074	AAAAGAAUUCUAUGAGACCAGG	CAUGCUUUCAUGGAUUUCUUUU	Cleavage	weakly similar to UniRef100_Q0JMB7 Cluster: Os01g0516900 protein; n=1; Oryza sativa Japonica Group|Rep: Os01g0516900 protein - Oryza sativa subsp. japonica (Rice), partial (3%)	1
novel-m0301_5p	TC376259	3	19.902	1	22	1301	1322	AAAAGAAUUCUAUGAGACCAGG	CAUGCUUUCAUGGAUUUCUUUU	Cleavage	weakly similar to UniRef100_Q7XFV9 Cluster: HAT family dimerisation domain containing protein, expressed; n=1; Oryza sativa Japonica Group|Rep: HAT family dimerisation domain containing protein, expressed - Oryza sativa subsp. japonica (Rice), partial (13%)	1
novel-m0301_5p	TC409179	3	8.432	1	22	143	164	AAAAGAAUUCUAUGAGACCAGG	UUUCGCCUCAUACAAUUCUUUU	Translation	homologue to UniRef100_Q9SNN0 Cluster: Arginine decarboxylase; n=3; Oryza sativa|Rep: Arginine decarboxylase - Oryza sativa subsp. japonica (Rice), partial (57%)	1
novel-m0303_3p	TC402757	2.5	11.804	1	24	689	712	UUUUACACAAGCCACAAAAAACGU	AUUUUUUUUAUGGUUUGUGUAAAU	Cleavage	similar to UniRef100_Q0DT73 Cluster: Os03g0265700 protein; n=2; Oryza sativa Japonica Group|Rep: Os03g0265700 protein - Oryza sativa subsp. japonica (Rice), partial (7%)	1
novel-m0303_3p	TC408280	2.5	13.595	1	24	764	787	UUUUACACAAGCCACAAAAAACGU	AUUUUUUUUAUGGUUUGUGUAAAU	Cleavage	similar to UniRef100_Q0DT73 Cluster: Os03g0265700 protein; n=2; Oryza sativa Japonica Group|Rep: Os03g0265700 protein - Oryza sativa subsp. japonica (Rice), partial (8%)	1
novel-m0303_3p	CD454295	3	20.206	1	21	250	270	UUUUACACAAGCCACAAAAAA	UUUUAUGUGGCUUGUGUGUAA	Cleavage	similar to UniRef100_A7PPB8 Cluster: Chromosome chr8 scaffold_23, whole genome shotgun sequence; n=1; Vitis vinifera|Rep: Chromosome chr8 scaffold_23, whole genome shotgun sequence - Vitis vinifera (Grape), partial (9%)	1
novel-m0303_3p	TC447398	2.5	14.707	1	21	733	753	UUUUACACAAGCCACAAAAAA	UUAAUUGUGGCUUGUGUAAAG	Cleavage		1
novel-m0303_3p	CD910522	2	18.364	1	20	449	468	UUUUACACAAGCCACAAAAA	UUUUAGUGGAUUGUGUAAAA	Translation	homologue to UniRef100_Q6PGG3 Cluster: Vars2 protein; n=3; Mus musculus|Rep: Vars2 protein - Mus musculus (Mouse), partial (3%)	1
novel-m0303_3p	TC368562	2	13.202	1	20	3604	3623	UUUUACACAAGCCACAAAAA	UUUUAGUGGAUUGUGUAAAA	Translation	UniRef100_Q6EZE7 Cluster: Sucrose-phosphate synthase 2; n=2; Triticum aestivum|Rep: Sucrose-phosphate synthase 2 - Triticum aestivum (Wheat), complete	1
novel-m0303_3p	TC412230	3	13.226	1	21	657	677	UUUUACACAAGCCACAAAAAA	UUUUUUGCGGUAUGUGUAGAA	Translation	weakly similar to UniRef100_A7P5F7 Cluster: Chromosome chr4 scaffold_6, whole genome shotgun sequence; n=1; Vitis vinifera|Rep: Chromosome chr4 scaffold_6, whole genome shotgun sequence - Vitis vinifera (Grape), partial (23%)	1
novel-m0303_3p	TC377832	3	15.531	1	20	817	836	UUUUACACAAGCCACAAAAA	CAUUUGUUGCUUGUGUAAAA	Cleavage	similar to UniRef100_A7PSZ4 Cluster: Chromosome chr8 scaffold_29, whole genome shotgun sequence; n=1; Vitis vinifera|Rep: Chromosome chr8 scaffold_29, whole genome shotgun sequence - Vitis vinifera (Grape), partial (15%)	1
novel-m0303_3p	TC428127	3	21.847	1	20	322	341	UUUUACACAAGCCACAAAAA	UUUUUGUAGCUUGGGUAGAA	Cleavage		1
novel-m0303_3p	CA632440	3	14.132	1	20	470	489	UUUUACACAAGCCACAAAAA	UUUUUGUGGUUGGUGUCAAA	Translation	homologue to UniRef100_P26517 Cluster: Glyceraldehyde-3-phosphate dehydrogenase, cytosolic; n=3; Hordeum vulgare|Rep: Glyceraldehyde-3-phosphate dehydrogenase, cytosolic - Hordeum vulgare (Barley), partial (28%)	1
novel-m0303_3p	DR731946	3	7.411	1	23	63	85	UUUUACACAAGCCACAAAAAACG	CCUCUUUUUUGCCUUGUGUAAAA	Cleavage		1
novel-m0303_3p	CK210105	3	21.502	1	20	258	277	UUUUACACAAGCCACAAAAA	UUUUUGUGCCUUGUGUGACA	Cleavage		1
novel-m0303_3p	TC369466	3	21.223	1	20	601	620	UUUUACACAAGCCACAAAAA	UUUUUGUGCCUUGUGUGACA	Cleavage		1
novel-m0303_3p	TC377098	3	21.223	1	20	800	819	UUUUACACAAGCCACAAAAA	UUUUUGUGCCUUGUGUGACA	Cleavage		1
novel-m0303_3p	TC369455	3	21.223	1	20	767	786	UUUUACACAAGCCACAAAAA	UUUUUGUGCCUUGUGUGACA	Cleavage		1
novel-m0303_3p	TC452900	3	21.223	1	20	956	975	UUUUACACAAGCCACAAAAA	UUUUUGUGCCUUGUGUGACA	Cleavage		1
novel-m0303_3p	TC409444	3	18.64	1	22	799	820	UUUUACACAAGCCACAAAAAAC	GCUUUUUGUGAUAUGUGUGAAA	Translation	similar to UniRef100_A7QZE3 Cluster: Chromosome chr16 scaffold_271, whole genome shotgun sequence; n=1; Vitis vinifera|Rep: Chromosome chr16 scaffold_271, whole genome shotgun sequence - Vitis vinifera (Grape), partial (82%)	1
novel-m0303_3p	CK204007	3	22.576	1	23	624	646	UUUUACACAAGCCACAAAAAACG	UGAUUAAUGUGGGUUGUGUAAAA	Translation	homologue to UniRef100_Q43665 Cluster: Wali5 protein; n=1; Triticum aestivum|Rep: Wali5 protein - Triticum aestivum (Wheat), partial (85%)	1
novel-m0310_3p	BE425535	1.5	15.369	1	22	174	195	AGUAUUUCGGUAUAGAGGGAGU	ACUCCCUCUGUACCGAAAUACA	Cleavage	homologue to UniRef100_Q0D3V9 Cluster: Os07g0663500 protein; n=2; Oryza sativa|Rep: Os07g0663500 protein - Oryza sativa subsp. japonica (Rice), partial (10%)	1
novel-m0310_3p	CD875175	2	16.341	1	22	129	150	AGUAUUUCGGUAUAGAGGGAGU	ACUCCUUCUGUACCGAAAUACA	Cleavage	similar to UniRef100_A1C604 Cluster: Dienelactone hydrolase; n=1; Aspergillus clavatus|Rep: Dienelactone hydrolase - Aspergillus clavatus, partial (4%)	1
novel-m0310_3p	TC380858	2	13.54	1	22	545	566	AGUAUUUCGGUAUAGAGGGAGU	ACUCCCUCUGUACCGAAAUAUA	Cleavage		1
novel-m0310_3p	TC433193	1.5	16.116	1	22	589	610	AGUAUUUCGGUAUAGAGGGAGU	ACUACCUCUGUACCGAAAUACU	Cleavage	similar to UniRef100_Q6QZP1 Cluster: 1-aminocyclopropane-1-carboxylate oxidase; n=1; Saccharum officinarum|Rep: 1-aminocyclopropane-1-carboxylate oxidase - Saccharum officinarum (Sugarcane), partial (40%)	1
novel-m0310_3p	CD903703	2	14.114	1	22	103	124	AGUAUUUCGGUAUAGAGGGAGU	ACUCCCUCUGUACCGAAAUAGU	Cleavage	similar to UniRef100_O04070 Cluster: SGRP-1 protein; n=1; Solanum commersonii|Rep: SGRP-1 protein - Solanum commersonii (Commerson's wild potato), partial (16%)	1
novel-m0310_3p	GR303850	2	10.351	1	22	659	680	AGUAUUUCGGUAUAGAGGGAGU	ACUCCCUCUGUAAUGAAAUACU	Translation	similar to UniRef100_Q5Z9I2 Cluster: Carboxylesterase-like; n=1; Oryza sativa Japonica Group|Rep: Carboxylesterase-like - Oryza sativa subsp. japonica (Rice), partial (27%)	1
novel-m0310_3p	TC434341	3	12.783	1	22	178	199	AGUAUUUCGGUAUAGAGGGAGU	ACUCCCUCUGUUCCGAAAUAGU	Translation	similar to UniRef100_Q5VV17 Cluster: OTU domain-containing protein 1; n=2; Homo sapiens|Rep: OTU domain-containing protein 1 - Homo sapiens (Human), partial (4%)	1
novel-m0310_3p	TC436590	1.5	14.751	1	22	144	165	AGUAUUUCGGUAUAGAGGGAGU	AGUCCCUCUGUACCAAAAUACU	Cleavage	weakly similar to UniRef100_A7TUG4 Cluster: Lipid transfer protein 4; n=1; Gossypium hirsutum|Rep: Lipid transfer protein 4 - Gossypium hirsutum (Upland cotton) (Gossypium mexicanum), partial (21%)	1
novel-m0310_3p	CD876140	2.5	12.46	1	22	430	451	AGUAUUUCGGUAUAGAGGGAGU	ACUCCCUCUGUCCGGAAAUACU	Translation	similar to UniRef100_Q7LZA7 Cluster: Protamine II-5; n=1; Chrysemys picta|Rep: Protamine II-5 - Chrysemys picta, partial (57%)	1
novel-m0310_3p	CA678124	3	12.821	1	22	262	283	AGUAUUUCGGUAUAGAGGGAGU	ACUCCCUCUGUUCCGAAAUAGU	Translation		1
novel-m0310_3p	TC460928	3	15.92	1	22	103	124	AGUAUUUCGGUAUAGAGGGAGU	ACUCCCUCUGUUCCGAAAUAGU	Translation		1
novel-m0310_3p	CJ654792	2.5	13.308	1	22	62	83	AGUAUUUCGGUAUAGAGGGAGU	ACUCCCUCUGUUCCUAAAUACU	Translation		1
novel-m0310_3p	TC407090	2.5	8.716	1	22	733	754	AGUAUUUCGGUAUAGAGGGAGU	ACUCCUUCUAUUCAGAAAUACU	Translation	weakly similar to UniRef100_Q91BA2 Cluster: Calyx protein; n=1; Spodoptera litura NPV|Rep: Calyx protein - Spodoptera litura multicapsid nucleopolyhedrovirus (SpltMNPV), partial (7%)	1
novel-m0310_3p	CV771752	2.5	17.01	1	22	548	569	AGUAUUUCGGUAUAGAGGGAGU	ACUCCCUCUGUCCGGAAAUACU	Translation	homologue to UniRef100_Q0J366 Cluster: Os09g0252100 protein; n=3; Oryza sativa|Rep: Os09g0252100 protein - Oryza sativa subsp. japonica (Rice), partial (21%)	1
novel-m0310_3p	TC424594	2.5	20.007	1	22	1197	1218	AGUAUUUCGGUAUAGAGGGAGU	ACUCCCUCCAUCCUGAAAUACU	Translation		1
novel-m0310_3p	CD891662	3	8.823	1	22	59	80	AGUAUUUCGGUAUAGAGGGAGU	ACUCCCUCUGUUCCUAAAUAUU	Translation	similar to UniRef100_Q6Z1B3 Cluster: F-box protein-like; n=1; Oryza sativa Japonica Group|Rep: F-box protein-like - Oryza sativa subsp. japonica (Rice), partial (4%)	1
novel-m0310_3p	CJ715722	3	4.39	1	22	431	452	AGUAUUUCGGUAUAGAGGGAGU	ACUUCCACUACACCGAAAUAUU	Cleavage		1
novel-m0310_3p	TC426802	3	11.659	1	22	384	405	AGUAUUUCGGUAUAGAGGGAGU	ACUCCCUCUGUUCCUAAAUAUU	Translation		1
novel-m0310_3p	BJ213327	3	17.571	1	22	369	390	AGUAUUUCGGUAUAGAGGGAGU	ACUUCCUCUGUUCCUAAAUACU	Translation	similar to UniRef100_UPI000065CF39 Cluster: Wiskott-Aldrich syndrome protein family member 3 (WASP-family protein member 3) (Protein WAVE-3) (Verprolin homology domain-containing protein 3).; n=1; Takifugu rubripes|Rep: Wiskott-Aldrich syndrome protein family member 3 (WASP-family protein member 3) (Protein WAVE-3) (Verprolin homology domain-containing protein 3). - Takifugu rubripes, partial (5%)	1
novel-m0310_3p	TC395537	3	21.093	1	22	82	103	AGUAUUUCGGUAUAGAGGGAGU	ACUCCCUCUGUCCGGAAAUGCU	Translation	homologue to UniRef100_Q94BT9 Cluster: At1g66240/T6J19_6; n=2; Arabidopsis thaliana|Rep: At1g66240/T6J19_6 - Arabidopsis thaliana (Mouse-ear cress), partial (69%)	1
novel-m0310_3p	TC429039	3	15.105	1	22	648	669	AGUAUUUCGGUAUAGAGGGAGU	ACUCCCUCUGUUCCUAAAUAUU	Translation		1
novel-m0310_3p	FL488868	3	16.973	1	22	18	39	AGUAUUUCGGUAUAGAGGGAGU	GCUCCCUCUAUAAAGAAAUACC	Translation		1
novel-m0310_3p	CJ525291	3	11.474	1	22	380	401	AGUAUUUCGGUAUAGAGGGAGU	ACUCCCUCCAUCCGGAAAUACU	Translation		1
novel-m0310_3p	BE500794	3	21.137	1	22	371	392	AGUAUUUCGGUAUAGAGGGAGU	ACUCCCUCCAUCCGGAAAUACU	Translation	weakly similar to UniRef100_A7PFU3 Cluster: Chromosome chr6 scaffold_15, whole genome shotgun sequence; n=1; Vitis vinifera|Rep: Chromosome chr6 scaffold_15, whole genome shotgun sequence - Vitis vinifera (Grape), partial (7%)	1
novel-m0310_3p	TC442444	3	12.276	1	22	146	167	AGUAUUUCGGUAUAGAGGGAGU	ACUCCCUCCAUUCCAAAAUACU	Translation	similar to UniRef100_Q75ID3 Cluster: Expressed protein; n=2; Oryza sativa Japonica Group|Rep: Expressed protein - Oryza sativa subsp. japonica (Rice), partial (84%)	1
novel-m0310_3p	TC447845	3	15.606	1	21	93	113	AGUAUUUCGGUAUAGAGGGAG	CUUCCUCUGUCCAGAAAUACU	Translation	similar to UniRef100_Q8V7I4 Cluster: ORF1; n=3; Torque teno virus|Rep: ORF1 - Torque teno virus, partial (5%)	1
novel-m0310_3p	TC373340	3	22.857	1	21	763	783	AGUAUUUCGGUAUAGAGGGAG	CUGCCUCUGGACCGAGAUACU	Cleavage		1
novel-m0310_3p	EB514032	3	10.999	1	22	394	415	AGUAUUUCGGUAUAGAGGGAGU	AAUUCCUCUAUACCAAAGUGUU	Cleavage	homologue to UniRef100_P37833 Cluster: Aspartate aminotransferase, cytoplasmic; n=5; Magnoliophyta|Rep: Aspartate aminotransferase, cytoplasmic - Oryza sativa subsp. japonica (Rice), partial (10%)	1
novel-m0316_3p	CA626060	3	17.051	1	20	382	401	ACUAAAGGGUCGUUACUAAA	UUUGGUACCGGCCUUUUGGU	Cleavage	similar to UniRef100_Q5G1T9 Cluster: Gamma-glutamylcysteine synthetase; n=1; Triticum aestivum|Rep: Gamma-glutamylcysteine synthetase - Triticum aestivum (Wheat), partial (17%)	1
novel-m0317_3p	CA615400	0	24.448	1	24	22	45	AUGUUACUAGUCUAUGUUACUACC	GGUAGUAACAUAGACUAGUAACAU	Cleavage		1
novel-m0317_3p	TC447537	0	23.981	1	24	758	781	AUGUUACUAGUCUAUGUUACUACC	GGUAGUAACAUAGACUAGUAACAU	Cleavage		1
novel-m0317_3p	CJ557139	1	23.442	1	24	113	136	AUGUUACUAGUCUAUGUUACUACC	GAUAGUAAUAUAGACUAGUAGCAU	Cleavage	similar to UniRef100_Q1T759 Cluster: Potassium transporter; n=1; Phragmites australis|Rep: Potassium transporter - Phragmites australis (Common reed), partial (10%)	1
novel-m0317_3p	TC418553	2	21.504	1	24	78	101	AUGUUACUAGUCUAUGUUACUACC	GGUAAUAACAUANACUAGUAACAU	Cleavage	weakly similar to UniRef100_A4JG15 Cluster: Pyruvate dehydrogenase complex dihydrolipoamide acetyltransferase; n=1; Burkholderia vietnamiensis G4|Rep: Pyruvate dehydrogenase complex dihydrolipoamide acetyltransferase - Burkholderia vietnamiensis (strain G4 / LMG 22486) (Burkholderiacepacia (strain R1808)), partial (6%)	1
novel-m0317_3p	BQ237100	2.5	17.997	1	24	161	184	AUGUUACUAGUCUAUGUUACUACC	GGUAGUAACAUACACUACUAACAU	Cleavage		1
novel-m0317_3p	CJ864942	2.5	21.63	1	24	69	92	AUGUUACUAGUCUAUGUUACUACC	GGUAGUAACAUAAACUAAUAACAU	Cleavage		1
novel-m0317_3p	CJ636238	2.5	24.304	1	22	353	374	AUGUUACUAGUCUAUGUUACUA	UAGUAACAUAGACUAGUAACUA	Cleavage	similar to UniRef100_P16048 Cluster: Glycine cleavage system H protein, mitochondrial precursor; n=9; Pisum|Rep: Glycine cleavage system H protein, mitochondrial precursor - Pisum sativum (Garden pea), partial (10%)	1
novel-m0317_3p	TC458564	1	8.507	1	21	13	33	AUGUUACUAGUCUAUGUUACU	AGUAACAUACACUAGUAACAU	Cleavage		1
novel-m0317_3p	TC409917	2	17.79	1	24	583	606	AUGUUACUAGUCUAUGUUACUACC	GGGAGUAAAUUAGACUAGUAACAU	Cleavage	weakly similar to UniRef100_A7PES6 Cluster: Chromosome chr11 scaffold_13, whole genome shotgun sequence; n=1; Vitis vinifera|Rep: Chromosome chr11 scaffold_13, whole genome shotgun sequence - Vitis vinifera (Grape), partial (5%)	1
novel-m0317_3p	TC449875	2.5	17.438	1	23	369	391	AUGUUACUAGUCUAUGUUACUAC	GAAGUAACAUAGAAUAGUAACUU	Translation	weakly similar to UniRef100_Q58X83 Cluster: Envelope glycoprotein; n=1; Human immunodeficiency virus 1|Rep: Envelope glycoprotein - Human immunodeficiency virus 1, partial (10%)	1
novel-m0317_3p	TC401222	3	9.077	1	23	567	589	AUGUUACUAGUCUAUGUUACUAC	GAAGAAACAUGCAUUAGUAACAU	Cleavage		1
novel-m0317_3p	TC409120	3	12.4	1	22	1225	1246	AUGUUACUAGUCUAUGUUACUA	UUGUGACAUAUACGAGUAAUAU	Translation	weakly similar to UniRef100_Q653F8 Cluster: Cdc2 protein kinases-like; n=1; Oryza sativa Japonica Group|Rep: Cdc2 protein kinases-like - Oryza sativa subsp. japonica (Rice), partial (62%)	1
novel-m0317_3p	TC392398	3	13.793	1	21	915	934	AUGUUACUAGUCUAUGUUACU	AGUAACUUAG-CUAGUAACAU	Translation	similar to UniRef100_Q5EBY7 Cluster: Heat shock protein 70; n=1; Zea mays|Rep: Heat shock protein 70 - Zea mays (Maize), partial (50%)	1
novel-m0324_3p	TC388775	2.5	10.006	1	21	1152	1172	UUUGUCCAGGACACAUACAGU	ACUGUAUGUGUCUUGUGCAAA	Cleavage		1
novel-m0324_3p	TC402654	3	8.326	1	21	994	1014	UUUGUCCAGGACACAUACAGU	ACUGUAUGUGUUUUGUGCAAA	Cleavage	similar to UniRef100_A7Q9E3 Cluster: Chromosome chr19 scaffold_66, whole genome shotgun sequence; n=1; Vitis vinifera|Rep: Chromosome chr19 scaffold_66, whole genome shotgun sequence - Vitis vinifera (Grape), partial (37%)	1
novel-m0324_3p	CA622940	3	19.152	1	20	337	356	UUUGUCCAGGACACAUACAG	UUGGAUGUGUUCUGGGCAAG	Cleavage	similar to UniRef100_A1YKD9 Cluster: Methyl sulfoxide reductase; n=1; Brachypodium sylvaticum|Rep: Methyl sulfoxide reductase - Brachypodium sylvaticum (False brome), partial (39%)	1
novel-m0324_3p	TC388408	3	16.118	1	20	131	150	UUUGUCCAGGACACAUACAG	CUGUGUUUGUUCUGGAUGAA	Cleavage	similar to UniRef100_Q0E2Z7 Cluster: DEAD-box ATP-dependent RNA helicase 41; n=1; Oryza sativa Japonica Group|Rep: DEAD-box ATP-dependent RNA helicase 41 - Oryza sativa subsp. japonica (Rice), partial (54%)	1
novel-m0324_3p	TC438244	3	14.359	1	20	221	240	UUUGUCCAGGACACAUACAG	CUGUAUGGGUGCUGGACAAC	Translation	similar to UniRef100_Q6I588 Cluster: Probable protein ABIL4; n=2; Oryza sativa Japonica Group|Rep: Probable protein ABIL4 - Oryza sativa subsp. japonica (Rice), partial (71%)	1
novel-m0325_3p	TC388775	2.5	10.006	1	21	1152	1172	UUUGUCCAGGACACAUACAGU	ACUGUAUGUGUCUUGUGCAAA	Cleavage		1
novel-m0325_3p	TC402654	3	8.326	1	21	994	1014	UUUGUCCAGGACACAUACAGU	ACUGUAUGUGUUUUGUGCAAA	Cleavage	similar to UniRef100_A7Q9E3 Cluster: Chromosome chr19 scaffold_66, whole genome shotgun sequence; n=1; Vitis vinifera|Rep: Chromosome chr19 scaffold_66, whole genome shotgun sequence - Vitis vinifera (Grape), partial (37%)	1
novel-m0325_3p	CA622940	3	19.152	1	20	337	356	UUUGUCCAGGACACAUACAG	UUGGAUGUGUUCUGGGCAAG	Cleavage	similar to UniRef100_A1YKD9 Cluster: Methyl sulfoxide reductase; n=1; Brachypodium sylvaticum|Rep: Methyl sulfoxide reductase - Brachypodium sylvaticum (False brome), partial (39%)	1
novel-m0325_3p	TC388408	3	16.118	1	20	131	150	UUUGUCCAGGACACAUACAG	CUGUGUUUGUUCUGGAUGAA	Cleavage	similar to UniRef100_Q0E2Z7 Cluster: DEAD-box ATP-dependent RNA helicase 41; n=1; Oryza sativa Japonica Group|Rep: DEAD-box ATP-dependent RNA helicase 41 - Oryza sativa subsp. japonica (Rice), partial (54%)	1
novel-m0325_3p	TC438244	3	14.359	1	20	221	240	UUUGUCCAGGACACAUACAG	CUGUAUGGGUGCUGGACAAC	Translation	similar to UniRef100_Q6I588 Cluster: Probable protein ABIL4; n=2; Oryza sativa Japonica Group|Rep: Probable protein ABIL4 - Oryza sativa subsp. japonica (Rice), partial (71%)	1
novel-m0327_3p	BJ276292	0	12.635	1	21	122	142	ACAAGUAUUUUCGGACGGAGG	CCUCCGUCCGAAAAUACUUGU	Cleavage		1
novel-m0327_3p	CA626180	0	14.356	1	21	306	326	ACAAGUAUUUUCGGACGGAGG	CCUCCGUCCGAAAAUACUUGU	Cleavage		1
novel-m0327_3p	CD923777	0	8.971	1	21	297	317	ACAAGUAUUUUCGGACGGAGG	CCUCCGUCCGAAAAUACUUGU	Cleavage	UniRef100_A7UWU3 Cluster: Predicted protein; n=2; Neurospora crassa|Rep: Predicted protein - Neurospora crassa, partial (0%)	1
novel-m0327_3p	TC396665	0	9.17	1	21	613	633	ACAAGUAUUUUCGGACGGAGG	CCUCCGUCCGAAAAUACUUGU	Cleavage	homologue to UniRef100_Q5NE32 Cluster: Type 1 non-specific lipid transfer protein precursor; n=1; Triticum aestivum|Rep: Type 1 non-specific lipid transfer protein precursor - Triticum aestivum (Wheat), complete	1
novel-m0327_3p	CJ658560	0	17.411	1	21	461	481	ACAAGUAUUUUCGGACGGAGG	CCUCCGUCCGAAAAUACUUGU	Cleavage		1
novel-m0327_3p	TC406001	0	24.668	1	21	714	734	ACAAGUAUUUUCGGACGGAGG	CCUCCGUCCGAAAAUACUUGU	Cleavage	homologue to UniRef100_P27807 Cluster: Histone H2B.1; n=1; Triticum aestivum|Rep: Histone H2B.1 - Triticum aestivum (Wheat), complete	1
novel-m0327_3p	TC410957	0	12.088	1	21	1022	1042	ACAAGUAUUUUCGGACGGAGG	CCUCCGUCCGAAAAUACUUGU	Cleavage		1
novel-m0327_3p	TC456744	0	23.997	1	21	1636	1656	ACAAGUAUUUUCGGACGGAGG	CCUCCGUCCGAAAAUACUUGU	Cleavage	UniRef100_Q06804 Cluster: PZE40 protein; n=1; Hordeum vulgare|Rep: PZE40 protein - Hordeum vulgare (Barley), partial (14%)	1
novel-m0327_3p	TC460750	0.5	20.334	1	21	183	203	ACAAGUAUUUUCGGACGGAGG	CCUCUGUCCGAAAAUACUUGU	Cleavage		1
novel-m0327_3p	CD905244	0.5	17.252	1	21	115	135	ACAAGUAUUUUCGGACGGAGG	CCUCCGUCCGGAAAUACUUGU	Cleavage		1
novel-m0327_3p	CJ560586	0.5	11.093	1	21	364	384	ACAAGUAUUUUCGGACGGAGG	CCUCCGUCCGGAAAUACUUGU	Cleavage	homologue to UniRef100_A2YMU2 Cluster: Ribosome recycling factor, chloroplast precursor; n=2; Oryza sativa|Rep: Ribosome recycling factor, chloroplast precursor - Oryza sativa subsp. indica (Rice), partial (14%)	1
novel-m0327_3p	BJ284685	0.5	13.608	1	21	227	247	ACAAGUAUUUUCGGACGGAGG	CCUUCGUCCGAAAAUACUUGU	Cleavage		1
novel-m0327_3p	TC424096	0.5	21.046	1	21	248	268	ACAAGUAUUUUCGGACGGAGG	CCUCCGUCCGGAAAUACUUGU	Cleavage	weakly similar to UniRef100_A7PZI2 Cluster: Chromosome chr15 scaffold_40, whole genome shotgun sequence; n=1; Vitis vinifera|Rep: Chromosome chr15 scaffold_40, whole genome shotgun sequence - Vitis vinifera (Grape), partial (21%)	1
novel-m0327_3p	CK192977	0.5	11.091	1	21	9	29	ACAAGUAUUUUCGGACGGAGG	CCUCCGUCCGGAAAUACUUGU	Cleavage	similar to UniRef100_Q0DQ96 Cluster: Os03g0621400 protein; n=1; Oryza sativa Japonica Group|Rep: Os03g0621400 protein - Oryza sativa subsp. japonica (Rice), partial (13%)	1
novel-m0327_3p	CK159384	0.5	16.978	1	21	86	106	ACAAGUAUUUUCGGACGGAGG	CCUCCGUCCGGAAAUACUUGU	Cleavage	weakly similar to UniRef100_A2YFV1 Cluster: Ubiquitin carrier protein; n=3; Oryza sativa|Rep: Ubiquitin carrier protein - Oryza sativa subsp. indica (Rice), partial (9%)	1
novel-m0327_3p	TC407286	0.5	19.772	1	21	647	667	ACAAGUAUUUUCGGACGGAGG	CCUCCGUCCGGAAAUACUUGU	Cleavage	similar to UniRef100_P34027 Cluster: General secretion pathway protein L; n=2; Xanthomonas campestris pv. campestris|Rep: General secretion pathway protein L - Xanthomonas campestris pv. campestris, partial (6%)	1
novel-m0327_3p	TC383624	0.5	16.13	1	21	483	503	ACAAGUAUUUUCGGACGGAGG	CCUCCGUCCGGAAAUACUUGU	Cleavage	similar to UniRef100_Q5I3F2 Cluster: Peroxidase 6; n=1; Triticum monococcum|Rep: Peroxidase 6 - Triticum monococcum (Einkorn wheat) (Small spelt), partial (46%)	1
novel-m0327_3p	TC395537	0.5	13.395	1	21	191	211	ACAAGUAUUUUCGGACGGAGG	CCUCCGUCCGGAAAUACUUGU	Cleavage	homologue to UniRef100_Q94BT9 Cluster: At1g66240/T6J19_6; n=2; Arabidopsis thaliana|Rep: At1g66240/T6J19_6 - Arabidopsis thaliana (Mouse-ear cress), partial (69%)	1
novel-m0327_3p	TC429963	0.5	11.646	1	21	959	979	ACAAGUAUUUUCGGACGGAGG	CCUCUGUCCGAAAAUACUUGU	Cleavage	similar to UniRef100_Q0D3P8 Cluster: Os07g0673900 protein; n=2; Oryza sativa|Rep: Os07g0673900 protein - Oryza sativa subsp. japonica (Rice), partial (72%)	1
novel-m0327_3p	TC432015	0.5	21.282	1	21	1564	1584	ACAAGUAUUUUCGGACGGAGG	CCUCUGUCCGAAAAUACUUGU	Cleavage	homologue to UniRef100_Q0J366 Cluster: Os09g0252100 protein; n=3; Oryza sativa|Rep: Os09g0252100 protein - Oryza sativa subsp. japonica (Rice), partial (91%)	1
novel-m0327_3p	CA647806	1	8.474	1	21	147	167	ACAAGUAUUUUCGGACGGAGG	CCUUCGUCCGGAAAUACUUGU	Cleavage		1
novel-m0327_3p	TC451656	1	15.673	1	21	175	195	ACAAGUAUUUUCGGACGGAGG	CCUUUGUCCGAAAAUACUUGU	Cleavage		1
novel-m0327_3p	CD876140	1	11.061	1	21	434	454	ACAAGUAUUUUCGGACGGAGG	CCUCUGUCCGGAAAUACUUGU	Cleavage	similar to UniRef100_Q7LZA7 Cluster: Protamine II-5; n=1; Chrysemys picta|Rep: Protamine II-5 - Chrysemys picta, partial (57%)	1
novel-m0327_3p	BE423820	1	22.885	1	21	192	212	ACAAGUAUUUUCGGACGGAGG	CCUCCGUUCGGAAAUACUUGU	Cleavage		1
novel-m0327_3p	TC437266	1	11.61	1	21	347	367	ACAAGUAUUUUCGGACGGAGG	CUUCCGUCCGGAAAUACUUGU	Cleavage		1
novel-m0327_3p	CV771752	1	19.758	1	21	552	572	ACAAGUAUUUUCGGACGGAGG	CCUCUGUCCGGAAAUACUUGU	Cleavage	homologue to UniRef100_Q0J366 Cluster: Os09g0252100 protein; n=3; Oryza sativa|Rep: Os09g0252100 protein - Oryza sativa subsp. japonica (Rice), partial (21%)	1
novel-m0327_3p	TC433218	1	6.342	1	21	996	1016	ACAAGUAUUUUCGGACGGAGG	CCUCCGUCUGAGAAUACUUGU	Cleavage	homologue to UniRef100_UPI000069E94D Cluster: TATA-binding protein associated factor 2N (RNA-binding protein 56) (TAFII68) (TAF(II)68).; n=1; Xenopus tropicalis|Rep: TATA-binding protein associated factor 2N (RNA-binding protein 56) (TAFII68) (TAF(II)68). - Xenopus tropicalis, partial (4%)	1
novel-m0327_3p	TC374916	1.5	23.034	1	21	1309	1329	ACAAGUAUUUUCGGACGGAGG	CCUCCGUCCGGAAAUACUUGC	Cleavage	weakly similar to UniRef100_Q0JER9 Cluster: Os04g0211700 protein; n=1; Oryza sativa Japonica Group|Rep: Os04g0211700 protein - Oryza sativa subsp. japonica (Rice), partial (25%)	1
novel-m0327_3p	CD910627	1	24.042	1	21	46	66	ACAAGUAUUUUCGGACGGAGG	CCUCCGUCCGUAAAUACUUGU	Translation		1
novel-m0327_3p	CA662743	1	19.452	1	21	339	359	ACAAGUAUUUUCGGACGGAGG	CGUCCGUCCGAAAAUACUUGU	Cleavage		1
novel-m0327_3p	CA729813	1	21.976	1	21	356	376	ACAAGUAUUUUCGGACGGAGG	CAUCCGUCCGAAAAUACUUGU	Cleavage	similar to UniRef100_Q0J3C6 Cluster: Os09g0131600 protein; n=1; Oryza sativa Japonica Group|Rep: Os09g0131600 protein - Oryza sativa subsp. japonica (Rice), partial (3%)	1
novel-m0327_3p	CK207823	1.5	20.368	1	21	619	639	ACAAGUAUUUUCGGACGGAGG	CCUCCGUCCGAAAAAACUUGU	Cleavage	homologue to UniRef100_Q10AZ7 Cluster: Kelch motif family protein, expressed; n=1; Oryza sativa Japonica Group|Rep: Kelch motif family protein, expressed - Oryza sativa subsp. japonica (Rice), partial (10%)	1
novel-m0327_3p	TC389697	2	22.23	1	21	502	522	ACAAGUAUUUUCGGACGGAGG	CCUCCGUUUGAAAAUACUUGG	Cleavage	similar to UniRef100_Q653D5 Cluster: Zinc finger protein-like; n=1; Oryza sativa Japonica Group|Rep: Zinc finger protein-like - Oryza sativa subsp. japonica (Rice), partial (21%)	1
novel-m0327_3p	CJ525291	1.5	12.083	1	21	384	404	ACAAGUAUUUUCGGACGGAGG	CCUCCAUCCGGAAAUACUUGU	Cleavage		1
novel-m0327_3p	BE500794	1.5	24.188	1	21	375	395	ACAAGUAUUUUCGGACGGAGG	CCUCCAUCCGGAAAUACUUGU	Cleavage	weakly similar to UniRef100_A7PFU3 Cluster: Chromosome chr6 scaffold_15, whole genome shotgun sequence; n=1; Vitis vinifera|Rep: Chromosome chr6 scaffold_15, whole genome shotgun sequence - Vitis vinifera (Grape), partial (7%)	1
novel-m0327_3p	BE417830	2	21.01	1	21	128	148	ACAAGUAUUUUCGGACGGAGG	CCUCCGUCUGAAAAAACUUGU	Cleavage		1
novel-m0327_3p	BF483595	2	13.525	1	21	470	490	ACAAGUAUUUUCGGACGGAGG	CCUCCGUCCGGAAAUACUCGU	Cleavage	similar to UniRef100_A6R8J7 Cluster: Predicted protein; n=1; Ajellomyces capsulatus NAm1|Rep: Predicted protein - Ajellomyces capsulata (strain NAm1) (Histoplasma capsulatum), partial (7%)	1
novel-m0327_3p	BJ284679	2	13.752	1	21	94	114	ACAAGUAUUUUCGGACGGAGG	CCUCCGUCCGAAAAAGCUUGU	Cleavage	similar to UniRef100_A0MNL0 Cluster: CBL-interacting protein kinase 24; n=1; Populus trichocarpa|Rep: CBL-interacting protein kinase 24 - Populus trichocarpa (Western balsam poplar) (Populus balsamiferasubsp. trichocarpa), partial (6%)	1
novel-m0327_3p	TC433142	1.5	21.876	1	21	500	520	ACAAGUAUUUUCGGACGGAGG	CCUCCGUUCGAAAUUACUUGU	Cleavage	similar to UniRef100_Q942G1 Cluster: Alliin lyase-like; n=1; Oryza sativa Japonica Group|Rep: Alliin lyase-like - Oryza sativa subsp. japonica (Rice), partial (19%)	1
novel-m0327_3p	CJ656743	1.5	18.318	1	21	644	664	ACAAGUAUUUUCGGACGGAGG	CCUCCAUCUGAAAAUACUUGU	Cleavage	homologue to UniRef100_Q6XPZ5 Cluster: Peptidyl-prolyl cis-trans isomerase; n=1; Triticum aestivum|Rep: Peptidyl-prolyl cis-trans isomerase - Triticum aestivum (Wheat), partial (27%)	1
novel-m0327_3p	TC447741	1.5	18.032	1	21	436	456	ACAAGUAUUUUCGGACGGAGG	UCUCCGUCCGAAAAAACUUGU	Cleavage		1
novel-m0327_3p	TC390138	2	9.461	1	21	1031	1051	ACAAGUAUUUUCGGACGGAGG	CCUCCGUCUGAAAACACUUGU	Cleavage		1
novel-m0327_3p	TC418688	2	18.929	1	21	1094	1114	ACAAGUAUUUUCGGACGGAGG	CCUCCGUCCGGAAAUACUGGU	Cleavage	similar to UniRef100_A8CF65 Cluster: Arogenate dehydratase mutant; n=1; Oryza sativa Japonica Group|Rep: Arogenate dehydratase mutant - Oryza sativa subsp. japonica (Rice), partial (83%)	1
novel-m0327_3p	TC389998	1.5	23.836	1	21	762	782	ACAAGUAUUUUCGGACGGAGG	CCUCCGUCCAGAAAUACUUGU	Cleavage	weakly similar to UniRef100_Q0SSD8 Cluster: Riboflavin biosynthesis protein RibF; n=1; Clostridium perfringens SM101|Rep: Riboflavin biosynthesis protein RibF - Clostridium perfringens (strain SM101 / Type A), partial (6%)	1
novel-m0327_3p	TC461941	1.5	24.525	1	21	549	569	ACAAGUAUUUUCGGACGGAGG	CCUCCGUCCAGAAAUACUUGU	Cleavage		1
novel-m0327_3p	TC423106	1.5	15.539	1	21	790	810	ACAAGUAUUUUCGGACGGAGG	CCUCCGUUCGAAAUUACUUGU	Cleavage	similar to UniRef100_Q2QZT8 Cluster: Expressed protein; n=1; Oryza sativa Japonica Group|Rep: Expressed protein - Oryza sativa subsp. japonica (Rice), partial (58%)	1
novel-m0327_3p	TC459185	1.5	23.836	1	21	1653	1673	ACAAGUAUUUUCGGACGGAGG	CCUCCGUCCAGAAAUACUUGU	Cleavage		1
novel-m0327_3p	TC445283	2	13.768	1	21	325	345	ACAAGUAUUUUCGGACGGAGG	CCUUCGUCCCAAAAUAUUUGU	Cleavage		1
novel-m0327_3p	CJ671070	2	14.315	1	21	551	571	ACAAGUAUUUUCGGACGGAGG	CCUCCGUUCGGAAUUACUUGU	Cleavage		1
novel-m0327_3p	CD921647	2	21.491	1	21	497	517	ACAAGUAUUUUCGGACGGAGG	CCUUCGUGCGGAAAUACUUGU	Cleavage	homologue to UniRef100_A7NW25 Cluster: Chromosome chr5 scaffold_2, whole genome shotgun sequence; n=2; Vitis vinifera|Rep: Chromosome chr5 scaffold_2, whole genome shotgun sequence - Vitis vinifera (Grape), partial (40%)	1
novel-m0327_3p	CJ514135	2	15.708	1	21	89	109	ACAAGUAUUUUCGGACGGAGG	CCUCCGUUCGGAAUUACUUGU	Cleavage		1
novel-m0327_3p	CD888735	2	13.915	1	21	573	593	ACAAGUAUUUUCGGACGGAGG	CCUCCGUUCGGAAUUACUUGU	Cleavage	homologue to UniRef100_Q53UC8 Cluster: Delta1-pyrroline-5-carboxylate synthetase; n=1; Triticum aestivum|Rep: Delta1-pyrroline-5-carboxylate synthetase - Triticum aestivum (Wheat), partial (17%)	1
novel-m0327_3p	CK210362	2	20.739	1	21	430	450	ACAAGUAUUUUCGGACGGAGG	CCUCUGUCCGGAAUUACUUGU	Cleavage	UniRef100_A0MPM4 Cluster: CBFIVd-B22; n=1; Triticum aestivum|Rep: CBFIVd-B22 - Triticum aestivum (Wheat), partial (42%)	1
novel-m0327_3p	CJ569734	2	22.129	1	21	46	66	ACAAGUAUUUUCGGACGGAGG	CCUCCAUCUGGAAAUACUUGU	Cleavage	similar to UniRef100_A4KD73 Cluster: NADH dehydrogenase subunit 4; n=1; Plethodon angusticlavius|Rep: NADH dehydrogenase subunit 4 - Plethodon angusticlavius (Ozark salamander), partial (8%)	1
novel-m0327_3p	CJ600810	2	14.32	1	21	209	229	ACAAGUAUUUUCGGACGGAGG	CCUCCGUUCGGAAUUACUUGU	Cleavage		1
novel-m0327_3p	TC447845	2	16.229	1	21	96	116	ACAAGUAUUUUCGGACGGAGG	CCUCUGUCCAGAAAUACUUGU	Cleavage	similar to UniRef100_Q8V7I4 Cluster: ORF1; n=3; Torque teno virus|Rep: ORF1 - Torque teno virus, partial (5%)	1
novel-m0327_3p	TC411918	2	24.22	1	21	1001	1021	ACAAGUAUUUUCGGACGGAGG	CCUCCGUUCGGAAUUACUUGU	Cleavage	homologue to UniRef100_A6MZX6 Cluster: Ccdc49 protein; n=2; Oryza sativa|Rep: Ccdc49 protein - Oryza sativa subsp. indica (Rice), partial (95%)	1
novel-m0327_3p	TC459089	2	10.768	1	21	1018	1038	ACAAGUAUUUUCGGACGGAGG	CCUCCGUUCGUAAAUAUUUGU	Translation	weakly similar to UniRef100_Q2HUF4 Cluster: Rubber elongation factor; n=1; Medicago truncatula|Rep: Rubber elongation factor - Medicago truncatula (Barrel medic), partial (66%)	1
novel-m0327_3p	TC457394	2	22.321	1	21	195	215	ACAAGUAUUUUCGGACGGAGG	CCUCCGUUCCAAAAUAUUUGU	Cleavage	similar to UniRef100_Q7NK02 Cluster: Gll1679 protein; n=1; Gloeobacter violaceus|Rep: Gll1679 protein - Gloeobacter violaceus, partial (13%)	1
novel-m0327_3p	TC456258	2	16.6	1	21	1237	1257	ACAAGUAUUUUCGGACGGAGG	CCUUCGUCCGGAAUUACUUGU	Cleavage	weakly similar to UniRef100_Q8GTC5 Cluster: Importin beta-like protein; n=1; Oryza sativa|Rep: Importin beta-like protein - Oryza sativa (Rice), partial (3%)	1
novel-m0327_3p	CA668357	2.5	10.255	1	21	176	196	ACAAGUAUUUUCGGACGGAGG	CCUCCGUUCCAAAAUACUUGA	Cleavage	similar to UniRef100_Q01C71 Cluster: Chromosome 03 contig 1 DNA sequence; n=1; Ostreococcus tauri|Rep: Chromosome 03 contig 1, partial (2%)	1
novel-m0331_3p	TC426697	0.5	19.688	1	21	996	1016	UCGACUGAGACUUAACGAAGU	ACUUCGUUAAGUCUCAGUUGA	Cleavage	similar to UniRef100_A7PS09 Cluster: Chromosome chr14 scaffold_27, whole genome shotgun sequence; n=1; Vitis vinifera|Rep: Chromosome chr14 scaffold_27, whole genome shotgun sequence - Vitis vinifera (Grape), partial (5%)	1
novel-m0331_3p	CV777607	1	22.674	1	21	162	182	UCGACUGAGACUUAACGAAGU	ACUUGGUUAAGUCUCAGUCGA	Cleavage	homologue to UniRef100_Q946Y8 Cluster: Thaumatin-like protein TLP8; n=1; Hordeum vulgare|Rep: Thaumatin-like protein TLP8 - Hordeum vulgare (Barley), partial (17%)	1
novel-m0331_3p	TC381007	1	23.333	1	21	768	788	UCGACUGAGACUUAACGAAGU	ACUUGGUUAAGUCUCAGUCGA	Cleavage	similar to UniRef100_Q946Y8 Cluster: Thaumatin-like protein TLP8; n=1; Hordeum vulgare|Rep: Thaumatin-like protein TLP8 - Hordeum vulgare (Barley), partial (90%)	1
novel-m0331_3p	TC389392	2	20.995	1	21	882	902	UCGACUGAGACUUAACGAAGU	AUUUAGUUAAGUCUCAGUUGA	Cleavage	similar to UniRef100_A5HB57 Cluster: O-methyltransferase 3; n=1; Triticum aestivum|Rep: O-methyltransferase 3 - Triticum aestivum (Wheat), partial (36%)	1
novel-m0331_3p	TC384276	2	16.355	1	21	1263	1283	UCGACUGAGACUUAACGAAGU	AUCUUGUUAAGUCUCAGUCGA	Cleavage	weakly similar to UniRef100_Q7XEE7 Cluster: BTB/POZ domain containing protein, expressed; n=1; Oryza sativa Japonica Group|Rep: BTB/POZ domain containing protein, expressed - Oryza sativa subsp. japonica (Rice), partial (32%)	1
novel-m0331_3p	CA620348	2.5	12.257	1	21	143	163	UCGACUGAGACUUAACGAAGU	AUUUUGCUAAGUCUCAGUUGA	Cleavage	similar to UniRef100_A0B7T2 Cluster: Methyltransferase type 12; n=1; Methanosaeta thermophila PT|Rep: Methyltransferase type 12 - Methanosaeta thermophila (strain DSM 6194 / PT) (Methanothrixthermophila (strain DSM 6194 / PT)), partial (8%)	1
novel-m0331_3p	TC394246	2.5	22.071	1	21	326	346	UCGACUGAGACUUAACGAAGU	ACUUCAUUAUGUCUUAGUCGA	Cleavage	homologue to UniRef100_Q0JF69 Cluster: Os04g0137500 protein; n=1; Oryza sativa Japonica Group|Rep: Os04g0137500 protein - Oryza sativa subsp. japonica (Rice), partial (50%)	1
novel-m0331_3p	TC455326	2.5	19.747	1	21	706	726	UCGACUGAGACUUAACGAAGU	GUUUUGAUAAGUCUUAGUCGA	Cleavage	similar to UniRef100_Q5NAI4 Cluster: Lipase-like; n=1; Oryza sativa Japonica Group|Rep: Lipase-like - Oryza sativa subsp. japonica (Rice), partial (32%)	1
novel-m0331_3p	TC421958	3	24.705	1	21	865	885	UCGACUGAGACUUAACGAAGU	ACUUCGCAAAGUCUCAGUCGC	Cleavage	similar to UniRef100_Q10Q26 Cluster: B3 DNA binding domain containing protein, expressed; n=1; Oryza sativa Japonica Group|Rep: B3 DNA binding domain containing protein, expressed - Oryza sativa subsp. japonica (Rice), partial (10%)	1
novel-m0331_3p	TC451181	2.5	9.726	1	20	1860	1879	UCGACUGAGACUUAACGAAG	UUUUGUUAACUCUUAGUCGA	Translation	similar to UniRef100_A7QMU3 Cluster: Chromosome chr14 scaffold_128, whole genome shotgun sequence; n=1; Vitis vinifera|Rep: Chromosome chr14 scaffold_128, whole genome shotgun sequence - Vitis vinifera (Grape), partial (76%)	1
novel-m0331_3p	TC435053	3	19.761	1	21	278	298	UCGACUGAGACUUAACGAAGU	ACUUGGUUAUGUCUCGGUCGG	Cleavage		1
novel-m0331_3p	TC412881	3	23.054	1	21	308	328	UCGACUGAGACUUAACGAAGU	GCUUUGUCAGUUCUCAGUCGA	Translation		1
novel-m0331_3p	TC391534	3	14.07	1	20	596	615	UCGACUGAGACUUAACGAAG	CGUCGUUAACUCUUGGUCGA	Translation		1
novel-m0345_3p	CA620389	2	10.085	1	23	90	112	AGAUGCUUUGUGAUUUGUGAAUG	CCUUCACAAAUAAUAAAGCAUUU	Cleavage		1
novel-m0345_3p	TC403165	3	19.424	1	21	905	925	AGAUGCUUUGUGAUUUGUGAA	UUCGCAAAUCACAAUGCGUUU	Cleavage	homologue to UniRef100_Q5JKW5 Cluster: Cytosolic NADP malic enzyme; n=3; Oryza sativa|Rep: Cytosolic NADP malic enzyme - Oryza sativa subsp. japonica (Rice), complete	1
novel-m0345_3p	CA597907	2.5	16.892	1	20	99	118	AGAUGCUUUGUGAUUUGUGA	ACACAAAUCACAAAGCAUGU	Cleavage		1
novel-m0345_3p	CK161336	3	15.473	1	20	41	60	AGAUGCUUUGUGAUUUGUGA	ACACAAAUCACGAAGCAUGU	Cleavage	similar to UniRef100_A2QQW4 Cluster: Contig An08c0110, complete genome; n=1; Aspergillus niger|Rep: Contig An08c0110, complete genome - Aspergillus niger, partial (8%)	1
novel-m0345_3p	BQ483256	3	17.515	1	23	583	605	AGAUGCUUUGUGAUUUGUGAAUG	UAAUCAUGAGUAACAAAGCAUUU	Cleavage	UniRef100_UPI00015A3C65 Cluster: vomeronasal 2 receptor 645; n=1; Monodelphis domestica|Rep: vomeronasal 2 receptor 645 -, partial (1%)	1
novel-m0345_3p	TC410906	3	17.151	1	20	12	31	AGAUGCUUUGUGAUUUGUGA	UCACGAGUCACGACGCAUCU	Cleavage		1
novel-m0345_3p	TC385192	3	12.011	1	20	1369	1388	AGAUGCUUUGUGAUUUGUGA	UCAUUAAUCGUAAAGCAUUU	Cleavage	similar to UniRef100_A7Y230 Cluster: Transcription factor 1R-MYB1; n=1; Chimonanthus praecox|Rep: Transcription factor 1R-MYB1 - Chimonanthus praecox, partial (55%)	1
novel-m0360_3p	TC394779	0	19.292	1	24	494	517	AUCCGUAUCUAGACAAAUCUAAGA	UCUUAGAUUUGUCUAGAUACGGAU	Cleavage	weakly similar to UniRef100_Q10PX9 Cluster: F-box domain containing protein, expressed; n=1; Oryza sativa Japonica Group|Rep: F-box domain containing protein, expressed - Oryza sativa subsp. japonica (Rice), partial (29%)	1
novel-m0360_3p	CJ531707	0.5	24.196	1	24	201	224	AUCCGUAUCUAGACAAAUCUAAGA	UCUUGGAUUUGUCUAGAUACGGAU	Cleavage	similar to UniRef100_Q6Z472 Cluster: Betanidin 6-O-glucosyltransferase-like protein; n=1; Oryza sativa Japonica Group|Rep: Betanidin 6-O-glucosyltransferase-like protein - Oryza sativa subsp. japonica (Rice), partial (8%)	1
novel-m0360_3p	DR739599	1.5	24.761	1	24	225	248	AUCCGUAUCUAGACAAAUCUAAGA	UCUUAGAUUUUUCUGGAUACGGAU	Cleavage	similar to UniRef100_A7NY26 Cluster: Chromosome chr6 scaffold_3, whole genome shotgun sequence; n=1; Vitis vinifera|Rep: Chromosome chr6 scaffold_3, whole genome shotgun sequence - Vitis vinifera (Grape), partial (30%)	1
novel-m0360_3p	TC452930	2.5	15.378	1	24	156	179	AUCCGUAUCUAGACAAAUCUAAGA	UCUUAGAUUUGUCUAGAUACGAAA	Cleavage	homologue to UniRef100_A7LHH7 Cluster: WRKY39; n=1; Glycine max|Rep: WRKY39 - Glycine max (Soybean), partial (5%)	1
novel-m0360_3p	EC907531	2.5	20.596	1	24	66	89	AUCCGUAUCUAGACAAAUCUAAGA	UCUUAGAUUUGUCUGGAUAUAGAU	Cleavage		1
novel-m0360_3p	TC442912	2.5	15.728	1	24	1386	1409	AUCCGUAUCUAGACAAAUCUAAGA	UCUUGGAUUUCUCUAGAUACGGAC	Cleavage		1
novel-m0360_3p	AL819672	2.5	9.632	1	24	258	281	AUCCGUAUCUAGACAAAUCUAAGA	UCUUAGAUUUGUCAAGAUACAGAU	Translation	homologue to UniRef100_Q2PP61 Cluster: Sodium/hydrogen exchanger; n=1; Hordeum vulgare|Rep: Sodium/hydrogen exchanger - Hordeum vulgare (Barley), partial (13%)	1
novel-m0360_3p	TC432307	1.5	12.915	1	24	601	624	AUCCGUAUCUAGACAAAUCUAAGA	UAUUAGAUUUGUCUAGAUACUGAU	Cleavage	similar to UniRef100_Q0E2N4 Cluster: Os02g0225300 protein; n=1; Oryza sativa Japonica Group|Rep: Os02g0225300 protein - Oryza sativa subsp. japonica (Rice), partial (43%)	1
novel-m0360_3p	TC437266	2.5	14.131	1	24	299	322	AUCCGUAUCUAGACAAAUCUAAGA	UCUUAGAUUUGUCUAAAUACAGAU	Translation		1
novel-m0360_3p	TC384315	1.5	13.527	1	24	824	847	AUCCGUAUCUAGACAAAUCUAAGA	UAUUAGAUUUGUCUAGAUACUGAU	Cleavage	similar to UniRef100_Q0E2N4 Cluster: Os02g0225300 protein; n=1; Oryza sativa Japonica Group|Rep: Os02g0225300 protein - Oryza sativa subsp. japonica (Rice), partial (93%)	1
novel-m0360_3p	TC398706	2.5	19.149	1	24	862	885	AUCCGUAUCUAGACAAAUCUAAGA	UCUUAGAUUUGUCUAAACACGGAU	Translation	similar to UniRef100_Q7XZV0 Cluster: PG3; n=1; Hordeum vulgare|Rep: PG3 - Hordeum vulgare (Barley), partial (20%)	1
novel-m0360_3p	TC442169	3	17.49	1	24	732	755	AUCCGUAUCUAGACAAAUCUAAGA	UCUUAGAUUUAUCUAGGUAUGGAC	Cleavage		1
novel-m0360_3p	CD883901	2.5	12.625	1	24	104	127	AUCCGUAUCUAGACAAAUCUAAGA	UCUUAAAUUGGUCUAGAUAUGGAU	Cleavage	similar to UniRef100_Q8H5J9 Cluster: Fusarium resistance protein I2C-5-like; n=1; Oryza sativa Japonica Group|Rep: Fusarium resistance protein I2C-5-like - Oryza sativa subsp. japonica (Rice), partial (5%)	1
novel-m0360_3p	DR731674	3	10.147	1	24	173	196	AUCCGUAUCUAGACAAAUCUAAGA	UCUUAGAUCUAUCUAGAUACGGAA	Cleavage		1
novel-m0360_3p	TC390384	3	24.495	1	24	527	550	AUCCGUAUCUAGACAAAUCUAAGA	UCUUAAAUUUGUCUACAUACGGAG	Translation		1
novel-m0360_3p	TC388938	2	16.651	1	22	907	928	AUCCGUAUCUAGACAAAUCUAA	UUAGAUUUAUCUAGGUAUGGAU	Cleavage	homologue to UniRef100_Q75I90 Cluster: Eukaryotic peptide chain release factor subunit 1-3; n=2; Oryza sativa|Rep: Eukaryotic peptide chain release factor subunit 1-3 - Oryza sativa subsp. japonica (Rice), partial (33%)	1
novel-m0360_3p	TC427560	3	13.298	1	24	2216	2239	AUCCGUAUCUAGACAAAUCUAAGA	UUUUAGAUCAGUCUAGAUACGGAA	Cleavage	similar to UniRef100_Q9XIJ3 Cluster: T10O24.21; n=1; Arabidopsis thaliana|Rep: T10O24.21 - Arabidopsis thaliana (Mouse-ear cress), partial (70%)	1
novel-m0360_3p	TC416752	2	17.603	1	24	680	703	AUCCGUAUCUAGACAAAUCUAAGA	UGUUACAUUUGUGUAGAUACGGAU	Cleavage	homologue to UniRef100_Q2QXF1 Cluster: Harpin-induced protein 1 containing protein, expressed; n=2; Oryza sativa|Rep: Harpin-induced protein 1 containing protein, expressed - Oryza sativa subsp. japonica (Rice), partial (61%)	1
novel-m0360_3p	CK200923	2	15.114	1	20	224	243	AUCCGUAUCUAGACAAAUCU	UUAUUUGUCUAGAUACGGAU	Cleavage	homologue to UniRef100_A1ZXQ5 Cluster: PKD domain protein; n=1; Microscilla marina ATCC 23134|Rep: PKD domain protein -, partial (0%)	1
novel-m0360_3p	CK198824	3	16.784	1	24	39	62	AUCCGUAUCUAGACAAAUCUAAGA	UAUUAGAUUUUUUUAGAUACAGAU	Cleavage	similar to UniRef100_Q9XEN3 Cluster: Chitinase II; n=1; Triticum aestivum|Rep: Chitinase II - Triticum aestivum (Wheat), partial (19%)	1
novel-m0360_3p	TC374194	3	13.593	1	24	964	987	AUCCGUAUCUAGACAAAUCUAAGA	UGUGAGAUUUGUCUAGAUACAUAU	Cleavage		1
novel-m0360_3p	TC426159	3	19.945	1	22	702	723	AUCCGUAUCUAGACAAAUCUAA	UCAGAUUUGUAUAGAUGGGGAU	Cleavage	similar to UniRef100_A7Q7G6 Cluster: Chromosome chr18 scaffold_59, whole genome shotgun sequence; n=1; Vitis vinifera|Rep: Chromosome chr18 scaffold_59, whole genome shotgun sequence - Vitis vinifera (Grape), partial (50%)	1
novel-m0360_3p	TC446918	3	18.968	1	22	1021	1042	AUCCGUAUCUAGACAAAUCUAA	UCAGAUUUGUAUAGAUGGGGAU	Cleavage	similar to UniRef100_A7Q7G6 Cluster: Chromosome chr18 scaffold_59, whole genome shotgun sequence; n=1; Vitis vinifera|Rep: Chromosome chr18 scaffold_59, whole genome shotgun sequence - Vitis vinifera (Grape), partial (50%)	1
novel-m0360_3p	CK216888	3	15.259	1	21	697	717	AUCCGUAUCUAGACAAAUCUA	UAGCUUUGUCGUGAUACGGAU	Translation	similar to UniRef100_P14897 Cluster: Low molecular mass early light-inducible protein HV90, chloroplast precursor; n=1; Hordeum vulgare|Rep: Low molecular mass early light-inducible protein HV90, chloroplast precursor - Hordeum vulgare (Barley), complete	1
novel-m0364_5p	TC418339	0	17.888	1	24	988	1011	ACUUUUUCUACAGGGACUAGAAAA	UUUUCUAGUCCCUGUAGAAAAAGU	Cleavage	homologue to UniRef100_P11955 Cluster: 26 kDa endochitinase 1 precursor; n=1; Hordeum vulgare|Rep: 26 kDa endochitinase 1 precursor - Hordeum vulgare (Barley), partial (56%)	1
novel-m0364_5p	TC439122	3	23.113	1	24	136	159	ACUUUUUCUACAGGGACUAGAAAA	UUUUCUAGUCCGUAAAGAAAAAGU	Translation		1
novel-m0364_5p	TC383107	3	9.434	1	24	14	36	ACUUUUUCUACAGGGACUAGAAAA	UUUUCUAGUCCCUGCA-AAAAAGU	Translation	similar to UniRef100_A7Q7L6 Cluster: Chromosome undetermined scaffold_60, whole genome shotgun sequence; n=1; Vitis vinifera|Rep: Chromosome undetermined scaffold_60, whole genome shotgun sequence - Vitis vinifera (Grape), partial (80%)	1
novel-m0364_5p	AL816065	3	16.877	1	21	482	502	ACUUUUUCUACAGGGACUAGA	UCUAGUUCCUGGAGGAAAAGA	Translation	similar to UniRef100_Q0JIT9 Cluster: Os01g0777800 protein; n=1; Oryza sativa Japonica Group|Rep: Os01g0777800 protein - Oryza sativa subsp. japonica (Rice), partial (11%)	1
novel-m0364_5p	CJ868604	3	12.985	1	24	421	444	ACUUUUUCUACAGGGACUAGAAAA	UUCUCCAGUCCCUCAAGAAAAAGU	Translation	similar to UniRef100_Q6K6Q6 Cluster: Transcriptional activator-like; n=1; Oryza sativa Japonica Group|Rep: Transcriptional activator-like - Oryza sativa subsp. japonica (Rice), partial (8%)	1
novel-m0364_5p	TC434755	3	23.262	1	23	496	518	ACUUUUUCUACAGGGACUAGAAA	UCUCGAGUCCCAGUAGGAGAAGU	Cleavage	similar to UniRef100_Q6Z8K4 Cluster: Membrane-anchored ubiquitin-fold protein 3 precursor; n=3; Oryza sativa|Rep: Membrane-anchored ubiquitin-fold protein 3 precursor - Oryza sativa subsp. japonica (Rice), partial (80%)	1
novel-m0364_5p	TC437821	3	19.986	1	20	187	206	ACUUUUUCUACAGGGACUAG	GUGGUCCCUGCAGGAAAAGU	Translation	similar to UniRef100_A7CXL6 Cluster: Uncharacterized protein-like protein; n=1; Opitutaceae bacterium TAV2|Rep: Uncharacterized protein-like protein - Opitutaceae bacterium TAV2, partial (12%)	1
novel-m0364_5p	BE605206	3	18.426	1	20	325	344	ACUUUUUCUACAGGGACUAG	CUGGACUCUGUAGAGAAGGU	Cleavage		1
novel-m0400_5p	CD919942	1.5	18.878	1	22	271	292	UUUGGUUUGUAGGAAUGGAUUC	GAAUCUAUUCCUAUGAACCAAA	Cleavage	similar to UniRef100_Q2L3B1 Cluster: Gibberellin MYB transcription factor; n=1; Brachypodium sylvaticum|Rep: Gibberellin MYB transcription factor - Brachypodium sylvaticum (False brome), partial (8%)	1
novel-m0400_5p	CD876026	1	15.952	1	22	167	188	UUUGGUUUGUAGGAAUGGAUUC	GAUUCCAUUCCUACAAACCAAA	Cleavage		1
novel-m0400_5p	CJ664935	1	22.697	1	22	133	154	UUUGGUUUGUAGGAAUGGAUUC	GAUUCCAUUCCUACAAACCAAA	Cleavage		1
novel-m0400_5p	TC438621	1.5	20.004	1	21	1015	1035	UUUGGUUUGUAGGAAUGGAUU	AUUCUAUUCCUACAAACCAAA	Cleavage	UniRef100_A7ELP0 Cluster: Predicted protein; n=1; Sclerotinia sclerotiorum 1980|Rep: Predicted protein - Sclerotinia sclerotiorum (strain ATCC 18683 / 1980 / Ss-1) (Whitemold) (Whetzelinia sclerotiorum), partial (18%)	1
novel-m0400_5p	BJ322554	2	15.278	1	21	80	100	UUUGGUUUGUAGGAAUGGAUU	GGUCCAUUCCUACAAUCCAAA	Cleavage	similar to UniRef100_Q4U0Z6 Cluster: Cellulose synthase BoCesA4b; n=1; Bambusa oldhamii|Rep: Cellulose synthase BoCesA4b - Bambusa oldhamii (Giant timber bamboo), partial (12%)	1
novel-m0400_5p	BJ226076	2.5	11.167	1	21	543	563	UUUGGUUUGUAGGAAUGGAUU	AAUUUAUUUCUGCAAAUCAAA	Cleavage	similar to UniRef100_Q5SIW5 Cluster: Acetyl-coenzyme A synthetase; n=1; Thermus thermophilus HB8|Rep: Acetyl-coenzyme A, partial (1%)	1
novel-m0400_5p	TC438947	2	16.205	1	21	66	86	UUUGGUUUGUAGGAAUGGAUU	GGUCCAUUCCUACAAUCCAAA	Cleavage		1
novel-m0400_5p	BQ619703	2	14.09	1	21	65	85	UUUGGUUUGUAGGAAUGGAUU	GGUCCAUUCCUACAAUCCAAA	Cleavage		1
novel-m0400_5p	CA672634	2	12.06	1	21	66	86	UUUGGUUUGUAGGAAUGGAUU	GGUCCAUUCCUACAAUCCAAA	Cleavage		1
novel-m0400_5p	CV781906	2.5	14.629	1	22	651	672	UUUGGUUUGUAGGAAUGGAUUC	GAUUCCAUUUCUCCAAACCAAA	Translation	similar to UniRef100_A9T5J5 Cluster: Predicted protein; n=1; Physcomitrella patens subsp. patens|Rep: Predicted protein - Physcomitrella patens subsp. patens, partial (59%)	1
novel-m0400_5p	CA593124	3	9.088	1	22	276	297	UUUGGUUUGUAGGAAUGGAUUC	GAAUCUACUCCUACAAACCACA	Cleavage	UniRef100_A5NS71 Cluster: TPR repeat-containing protein; n=1; Methylobacterium sp. 4-46|Rep: TPR repeat-containing, partial (2%)	1
novel-m0400_5p	TC460680	2	15.495	1	20	528	547	UUUGGUUUGUAGGAAUGGAU	AUCUAUUUCUACAAAUUAAA	Cleavage		1
novel-m0400_5p	DN829673	2.5	13.883	1	21	451	471	UUUGGUUUGUAGGAAUGGAUU	GAUUCAUUCUUGCAAAUCAAG	Cleavage	weakly similar to UniRef100_UPI00006CFA4D Cluster: Proteasome/cyclosome repeat family protein; n=1; Tetrahymena thermophila SB210|Rep: Proteasome/cyclosome repeat family protein - Tetrahymena thermophila SB210, partial (4%)	1
novel-m0400_5p	TC384915	2.5	9.708	1	20	145	164	UUUGGUUUGUAGGAAUGGAU	UUCUAUUCCUAUGAACCAAA	Cleavage	similar to UniRef100_Q6H4I2 Cluster: Brain protein 44-like; n=1; Oryza sativa Japonica Group|Rep: Brain protein 44-like - Oryza sativa subsp. japonica (Rice), partial (74%)	1
novel-m0400_5p	DR734963	2.5	11.463	1	20	117	136	UUUGGUUUGUAGGAAUGGAU	UUUUAUUCCUGCAAACCAAA	Cleavage	weakly similar to UniRef100_A7PJK7 Cluster: Chromosome chr12 scaffold_18, whole genome shotgun sequence; n=1; Vitis vinifera|Rep: Chromosome chr12 scaffold_18, whole genome shotgun sequence - Vitis vinifera (Grape), partial (13%)	1
novel-m0400_5p	BE402933	3	16.307	1	22	37	58	UUUGGUUUGUAGGAAUGGAUUC	GGAACCAUUUUUAUAAAUCAAA	Cleavage		1
novel-m0400_5p	TC398844	3	11.3	1	22	638	659	UUUGGUUUGUAGGAAUGGAUUC	GGAUCCGAUCUUCCAAACCAAA	Translation		1
novel-m0400_5p	TC431085	3	10.475	1	21	1373	1393	UUUGGUUUGUAGGAAUGGAUU	AAUCCUAUCCUAUGAACCAAA	Cleavage	similar to UniRef100_Q60DE1 Cluster: Phenazine biosynthesis family protein; n=2; Oryza sativa Japonica Group|Rep: Phenazine biosynthesis family protein - Oryza sativa subsp. japonica (Rice), partial (46%)	1
novel-m0400_5p	CA613603	3	11.722	1	21	78	98	UUUGGUUUGUAGGAAUGGAUU	AAUUUAUUAGUACAAACCAAA	Cleavage	similar to UniRef100_Q0JH82 Cluster: Os01g0878800 protein; n=2; Oryza sativa Japonica Group|Rep: Os01g0878800 protein - Oryza sativa subsp. japonica (Rice), partial (18%)	1
novel-m0400_5p	CA693787	3	12.567	1	20	19	38	UUUGGUUUGUAGGAAUGGAU	CUUUAUUCCUACCAACCAAA	Cleavage		1
novel-m0400_5p	TC436222	3	16.583	1	20	73	92	UUUGGUUUGUAGGAAUGGAU	CUUUAUUCCUACCAACCAAA	Cleavage	similar to UniRef100_A9TP02 Cluster: Predicted protein; n=1; Physcomitrella patens subsp. patens|Rep: Predicted protein - Physcomitrella patens subsp. patens, partial (5%)	1
novel-m0400_5p	CK200721	3	13.204	1	20	15	34	UUUGGUUUGUAGGAAUGGAU	CUUUAUUCCUACCAACCAAA	Cleavage		1
novel-m0400_5p	TC436909	3	6.716	1	20	597	616	UUUGGUUUGUAGGAAUGGAU	AUUUGUUCCUUCAAACCAGA	Translation	similar to UniRef100_A7QEQ0 Cluster: Chromosome chr16 scaffold_86, whole genome shotgun sequence; n=1; Vitis vinifera|Rep: Chromosome chr16 scaffold_86, whole genome shotgun sequence - Vitis vinifera (Grape), partial (77%)	1
novel-m0400_5p	TC428460	3	6.156	1	20	145	164	UUUGGUUUGUAGGAAUGGAU	AUCCAUUCAUACGUACCAAA	Cleavage	weakly similar to UniRef100_A2VGD3 Cluster: PE-PGRS family protein; n=1; Mycobacterium tuberculosis C|Rep: PE-PGRS family protein - Mycobacterium tuberculosis C, partial (10%)	1
novel-m0400_5p	TC432473	3	18.281	1	21	168	188	UUUGGUUUGUAGGAAUGGAUU	GAUCCAUGCUUUCAAAUCAAA	Translation	similar to UniRef100_A7QCD2 Cluster: Chromosome undetermined scaffold_77, whole genome shotgun sequence; n=1; Vitis vinifera|Rep: Chromosome undetermined scaffold_77, whole genome shotgun sequence - Vitis vinifera (Grape), partial (30%)	1
novel-m0400_5p	TC400094	3	14.957	1	20	322	341	UUUGGUUUGUAGGAAUGGAU	AUCCUUUCCUCCAAAUCAGA	Translation	similar to UniRef100_Q6Z5C8 Cluster: POZ domain protein family-like; n=1; Oryza sativa Japonica Group|Rep: POZ domain protein family-like - Oryza sativa subsp. japonica (Rice), complete	1
novel-m0400_5p	TC443937	3	16.102	1	20	1017	1036	UUUGGUUUGUAGGAAUGGAU	AUCCCUACCUACAAACCAGG	Cleavage	similar to UniRef100_Q84YY4 Cluster: Peptidyl-prolyl cis-trans isomerase; n=2; Oryza sativa|Rep: Peptidyl-prolyl cis-trans isomerase - Oryza sativa subsp. japonica (Rice), partial (87%)	1
novel-m0400_5p	TC379639	3	13.804	1	20	527	546	UUUGGUUUGUAGGAAUGGAU	AUCCCUACCUACAAACCAGG	Cleavage	similar to UniRef100_Q84YY4 Cluster: Peptidyl-prolyl cis-trans isomerase; n=2; Oryza sativa|Rep: Peptidyl-prolyl cis-trans isomerase - Oryza sativa subsp. japonica (Rice), partial (72%)	1
novel-m0400_5p	BQ241574	3	13.401	1	20	598	617	UUUGGUUUGUAGGAAUGGAU	AUCCUUUCCUCCAAAUCAGA	Translation	similar to UniRef100_Q6Z5C8 Cluster: POZ domain protein family-like; n=1; Oryza sativa Japonica Group|Rep: POZ domain protein family-like - Oryza sativa subsp. japonica (Rice), partial (28%)	1
novel-m0414_3p	TC370624	3	18.791	1	21	173	193	AACUGCAGUUGCCAUCCACAA	UAGAGGAUGGUAACUGCGGUU	Cleavage	similar to UniRef100_Q6WWJ5 Cluster: MLA7; n=1; Hordeum vulgare|Rep: MLA7 - Hordeum vulgare (Barley), partial (13%)	1
novel-m0414_3p	CK217028	3	24.464	1	21	477	497	AACUGCAGUUGCCAUCCACAA	UUGGUGGUGGCGACUGCAGUU	Cleavage	similar to UniRef100_A9QTH2 Cluster: DnaJ; n=1; Viola baoshanensis|Rep: DnaJ - Viola baoshanensis, partial (52%)	1
novel-m0414_3p	TC380406	3	20.338	1	21	593	613	AACUGCAGUUGCCAUCCACAA	UUUUGAGUGGCAAUUGCAGUU	Cleavage		1
novel-m0414_3p	CK201344	3	18.026	1	20	456	475	AACUGCAGUUGCCAUCCACA	UGUUGGUGGCAAAUGUAGUU	Cleavage	UniRef100_P42798 Cluster: 40S ribosomal protein S15a-1; n=1; Arabidopsis thaliana|Rep: 40S ribosomal protein S15a-1 - Arabidopsis thaliana (Mouse-ear cress), partial (95%)	1
novel-m0430_3p	TC416512	0	10.069	1	24	633	656	AAAGUUGAGACACUUAUUUUGAGA	UCUCAAAAUAAGUGUCUCAACUUU	Cleavage	homologue to UniRef100_A1YZC9 Cluster: Citrate synthase; n=1; Oryza sativa Japonica Group|Rep: Citrate synthase - Oryza sativa subsp. japonica (Rice), partial (24%)	1
novel-m0430_3p	CA731018	0.5	21.63	1	24	181	204	AAAGUUGAGACACUUAUUUUGAGA	UCUCGAAAUAAGUGUCUCAACUUU	Cleavage		1
novel-m0430_3p	CA632565	0	24.54	1	24	463	486	AAAGUUGAGACACUUAUUUUGAGA	UCUAAAAAUAAGUGUCUCAACUUU	Cleavage	similar to UniRef100_Q0J6T8 Cluster: Os08g0269500 protein; n=3; Oryza sativa|Rep: Os08g0269500 protein - Oryza sativa subsp., partial (35%)	1
novel-m0430_3p	AL816150	0	16.126	1	24	326	349	AAAGUUGAGACACUUAUUUUGAGA	UCCCAAAAUAAGUGUCUCAACUUU	Cleavage		1
novel-m0430_3p	TC377203	0.5	21.414	1	24	907	930	AAAGUUGAGACACUUAUUUUGAGA	UAUCAAAAUAAGUGUCUUAACUUU	Cleavage		1
novel-m0430_3p	TC456654	0.5	13.537	1	24	672	695	AAAGUUGAGACACUUAUUUUGAGA	UUCCAAAAUAAGUGUCUCAAUUUU	Cleavage	similar to UniRef100_Q1NPV2 Cluster: Glycoside hydrolase, family 5 precursor; n=1; delta proteobacterium MLMS-1|Rep: Glycoside hydrolase, family 5 precursor - delta proteobacterium MLMS-1, partial (3%)	1
novel-m0430_3p	CA718825	2.5	19.952	1	24	450	473	AAAGUUGAGACACUUAUUUUGAGA	UCUCAAAAUAAGUGACUCNACUUU	Translation	similar to UniRef100_Q42446 Cluster: Xyloglucan endo-transglycosylase homolog; n=1; Zea mays|Rep: Xyloglucan endo-transglycosylase homolog - Zea mays (Maize), partial (30%)	1
novel-m0430_3p	CJ611303	1	16.963	1	24	710	733	AAAGUUGAGACACUUAUUUUGAGA	UCCUAAAAUAAGUGUCUCAACUUA	Cleavage		1
novel-m0430_3p	TC439450	3	11.497	1	24	1213	1236	AAAGUUGAGACACUUAUUUUGAGA	UCUCAAAAUAAGUGUCUCAAACUU	Cleavage	weakly similar to UniRef100_A7QZX2 Cluster: Chromosome undetermined scaffold_292, whole genome shotgun sequence; n=1; Vitis vinifera|Rep: Chromosome undetermined scaffold_292, whole genome shotgun sequence - Vitis vinifera (Grape), partial (42%)	1
novel-m0430_3p	TC428326	1.5	24.007	1	24	644	667	AAAGUUGAGACACUUAUUUUGAGA	UCCCAAAAUAAGUGUCUCAAGUUU	Cleavage	similar to UniRef100_Q7QF76 Cluster: AGAP000340-PA; n=1; Anopheles gambiae str. PEST|Rep: AGAP000340-PA - Anopheles gambiae str. PEST, partial (4%)	1
novel-m0430_3p	TC375417	1	12.097	1	24	763	786	AAAGUUGAGACACUUAUUUUGAGA	UCCCAAAAUAAGUGACUCAACUUU	Translation	similar to UniRef100_Q10M34 Cluster: Expressed protein; n=1; Oryza sativa Japonica Group|Rep: Expressed protein - Oryza sativa subsp. japonica (Rice), partial (89%)	1
novel-m0430_3p	TC425084	1	13.039	1	24	772	795	AAAGUUGAGACACUUAUUUUGAGA	UCCCAAAAUAAAUGUCUCAACUUU	Cleavage	similar to UniRef100_Q0IWS2 Cluster: Os10g0492000 protein; n=1; Oryza sativa Japonica Group|Rep: Os10g0492000 protein - Oryza sativa subsp. japonica (Rice), partial (13%)	1
novel-m0430_3p	BJ251578	1	9.155	1	24	94	117	AAAGUUGAGACACUUAUUUUGAGA	UCCCAAAAUAAGUAUCUCAACUUU	Translation		1
novel-m0430_3p	TC429127	1.5	20.703	1	24	314	337	AAAGUUGAGACACUUAUUUUGAGA	UCCCAAAAUAAGUGUCUCAAGUUU	Cleavage	homologue to UniRef100_UPI000069F7AB Cluster: Phosphate-regulating neutral endopeptidase (Metalloendopeptidase homolog PEX) (X-linked hypophosphatemia protein) (HYP) (Vitamin D-resistant hypophosphatemic rickets protein).; n=1; Xenopus tropicalis|Rep: Phosphate-regulating neutral endopeptidase (Metalloendopeptidase homolog PEX) (X-linked hypophosphatemia protein) (HYP) (Vitamin D-resistant hypoph…	1
novel-m0430_3p	CA641410	1	7.802	1	24	54	77	AAAGUUGAGACACUUAUUUUGAGA	UCCCAAAAUAAGUGACUCAACUUU	Translation		1
novel-m0430_3p	TC406893	3	6.331	1	24	604	627	AAAGUUGAGACACUUAUUUUGAGA	UCUCAAAAUAANUAUCUCAACUUC	Translation		1
novel-m0430_3p	CA642350	2	18.672	1	24	383	405	AAAGUUGAGACACUUAUUUUGAGA	UCUCAAAAUAAGUGUC-CAACUUU	Cleavage	similar to UniRef100_Q0DF20 Cluster: Os06g0121800 protein; n=2; Oryza sativa|Rep: Os06g0121800 protein - Oryza sativa subsp. japonica (Rice), partial (16%)	1
novel-m0430_3p	TC401701	2.5	18.183	1	24	1256	1279	AAAGUUGAGACACUUAUUUUGAGA	UUUCAAAAUAGAUGACUCAACUUU	Translation	similar to UniRef100_A7R179 Cluster: Chromosome undetermined scaffold_340, whole genome shotgun sequence; n=1; Vitis vinifera|Rep: Chromosome undetermined scaffold_340, whole genome shotgun sequence - Vitis vinifera (Grape), partial (46%)	1
novel-m0430_3p	CV764269	3	22.545	1	24	521	544	AAAGUUGAGACACUUAUUUUGAGA	UCUCAAAAAAGGUGACUCAAUUUU	Translation	weakly similar to UniRef100_Q3HTK6 Cluster: Pherophorin-C1 protein precursor; n=1; Chlamydomonas reinhardtii|Rep: Pherophorin-C1 protein precursor - Chlamydomonas reinhardtii, partial (7%)	1
novel-m0430_3p	AL810583	1.5	21.878	1	21	361	381	AAAGUUGAGACACUUAUUUUG	CAAGAUAAGUGUCUUAGCUUU	Cleavage		1
novel-m0430_3p	TC418521	2.5	16.783	1	24	435	458	AAAGUUGAGACACUUAUUUUGAGA	UUUCAAAAUAGAUGACUCAACUUU	Translation	similar to UniRef100_Q10S70 Cluster: Expansin-like A1 precursor; n=2; Oryza sativa Japonica Group|Rep: Expansin-like A1 precursor - Oryza sativa subsp. japonica (Rice), partial (30%)	1
novel-m0430_3p	BE470984	3	10.002	1	24	158	181	AAAGUUGAGACACUUAUUUUGAGA	UUUCAAAAUAAGUGUUGUAGUUUU	Cleavage		1
novel-m0430_3p	TC395201	3	5.957	1	24	1216	1240	AAAGUUGA-GACACUUAUUUUGAGA	UCUCAAAAUAAAUGUCCUCAACUUU	Translation	weakly similar to UniRef100_Q9LG67 Cluster: ESTs AU081301; n=1; Oryza sativa Japonica Group|Rep: ESTs AU081301 - Oryza sativa subsp. japonica (Rice), partial (46%)	1
novel-m0430_3p	GH726224	2.5	24.419	1	24	57	81	AAAG-UUGAGACACUUAUUUUGAGA	UCCCAAAAUAAGUGUCUCAAACUUU	Cleavage	UniRef100_A1IX82 Cluster: Genome polyprotein; n=1; Hepatitis C virus subtype 1b|Rep: Genome polyprotein - Hepatitis C virus subtype 1b, partial (6%)	1
novel-m0430_3p	TC371130	2.5	20.286	1	24	339	362	AAAGUUGAGACACUUAUUUUGAGA	UCCCAAAAUAAAUGUCUCAACUAU	Cleavage		1
novel-m0430_3p	CK195029	2.5	10.526	1	24	76	99	AAAGUUGAGACACUUAUUUUGAGA	UAUCAAAAUAAGUGACUCAACCUU	Translation	weakly similar to UniRef100_Q7S1S5 Cluster: Predicted protein; n=1; Neurospora crassa|Rep: Predicted protein - Neurospora crassa, partial (3%)	1
novel-m0430_3p	CA711590	2.5	7.226	1	24	367	390	AAAGUUGAGACACUUAUUUUGAGA	UCCUAAAAUAAGUGACUCANCUUU	Translation	similar to UniRef100_Q53NE7 Cluster: Nucellin-like aspartic protease; n=1; Oryza sativa Japonica Group|Rep: Nucellin-like aspartic protease - Oryza sativa subsp. japonica (Rice), partial (15%)	1
novel-m0430_3p	TC385453	2	8.463	1	24	611	634	AAAGUUGAGACACUUAUUUUGAGA	UCCAAAAAUAAGUGUCUCAAUUGU	Cleavage		1
novel-m0430_3p	TC388545	2.5	20.341	1	21	395	415	AAAGUUGAGACACUUAUUUUG	CGGAGUGGGUGUCUCAACUUU	Cleavage	similar to UniRef100_Q3EB91 Cluster: Uncharacterized protein At3g10980.2; n=1; Arabidopsis thaliana|Rep: Uncharacterized protein At3g10980.2 - Arabidopsis thaliana (Mouse-ear cress), partial (20%)	1
novel-m0430_3p	TC423804	3	19.128	1	23	1933	1955	AAAGUUGAGACACUUAUUUUGAG	UUCAAAAUAGAUGACUCAGCUUU	Translation		1
novel-m0430_3p	CK213034	2.5	12.413	1	23	236	258	AAAGUUGAGACACUUAUUUUGAG	CCCAAAAUAAGUGUCCCAAAUUU	Cleavage	similar to UniRef100_A7PFS6 Cluster: Chromosome chr11 scaffold_14, whole genome shotgun sequence; n=1; Vitis vinifera|Rep: Chromosome chr11 scaffold_14, whole genome shotgun sequence - Vitis vinifera (Grape), partial (83%)	1
novel-m0430_3p	TC406951	2.5	13.283	1	24	820	843	AAAGUUGAGACACUUAUUUUGAGA	UUAUAAACUGAGUGUUUCAAUUUU	Cleavage		1
novel-m0430_3p	TC427184	3	23.009	1	24	312	335	AAAGUUGAGACACUUAUUUUGAGA	UUUUAAUAUAAAUGACUCAACUUU	Translation		1
novel-m0430_3p	CA661660	2.5	13.55	1	23	532	554	AAAGUUGAGACACUUAUUUUGAG	CACACACUAAGUGUCUCAGCUUU	Cleavage	weakly similar to UniRef100_A7QMU7 Cluster: Chromosome chr14 scaffold_128, whole genome shotgun sequence; n=1; Vitis vinifera|Rep: Chromosome chr14 scaffold_128, whole genome shotgun sequence - Vitis vinifera (Grape), partial (12%)	1
novel-m0430_3p	TC451791	3	24.153	1	21	777	797	AAAGUUGAGACACUUAUUUUG	CAAAAUAAGUGUCGUGGUUUU	Cleavage	similar to UniRef100_Q9MQV1 Cluster: DNA-directed RNA polymerase; n=1; Triticum aestivum|Rep: DNA-directed RNA polymerase - Triticum aestivum (Wheat), partial (5%)	1
novel-m0430_3p	TC388426	3	14.065	1	24	735	758	AAAGUUGAGACACUUAUUUUGAGA	UUCCAAAAUAGAUGACUCAAUUUU	Translation	UniRef100_Q3JMN1 Cluster: Transcriptional regulator, AraC family; n=4; Burkholderia pseudomallei|Rep: Transcriptional regulator, AraC family - Burkholderia pseudomallei (strain 1710b), partial (4%)	1
novel-m0430_3p	CJ608275	2.5	17.9	1	21	348	368	AAAGUUGAGACACUUAUUUUG	UAAAGUAAGUGUCAUAAUUUU	Cleavage	UniRef100_Q6XW17 Cluster: Photosystem II polypeptide; n=1; Triticum aestivum|Rep: Photosystem II polypeptide - Triticum aestivum (Wheat), partial (31%)	1
novel-m0430_3p	CK197784	3	22.274	1	24	568	591	AAAGUUGAGACACUUAUUUUGAGA	UUCCGAAAUAGAUGACUCAACUUU	Translation	weakly similar to UniRef100_Q5EXL9 Cluster: HGA1; n=1; Hordeum vulgare|Rep: HGA1 - Hordeum vulgare (Barley), partial (23%)	1
novel-m0449_3p	TC386357	3	12.076	1	21	944	964	UUUUUUGUCCAGGACACAUAC	GUAUAUGUCUUGGAUAGGAAA	Cleavage		1
novel-m0449_3p	TC428354	3	11.239	1	21	418	438	UUUUUUGUCCAGGACACAUAC	GUAUCUGUUUUGAACAAAAAA	Translation		1
novel-m0449_3p	GH726143	3	13.707	1	20	697	716	UUUUUUGUCCAGGACACAUA	AGUUUGUCCUGGAUAAAAAA	Cleavage	similar to UniRef100_Q8LRM8 Cluster: Translationally-controlled tumor protein homolog; n=1; Triticum aestivum|Rep: Translationally-controlled tumor protein homolog - Triticum aestivum (Wheat), partial (78%)	1
novel-m0449_3p	TC423498	2.5	8.74	1	20	551	570	UUUUUUGUCCAGGACACAUA	UCUGUGUACUGGAUAAAAAA	Cleavage	similar to UniRef100_A1YKG9 Cluster: Early nodulin protein; n=1; Brachypodium sylvaticum|Rep: Early nodulin protein - Brachypodium sylvaticum (False brome), partial (69%)	1
novel-m0449_3p	TC400204	2.5	17.267	1	20	582	601	UUUUUUGUCCAGGACACAUA	UCUGUGUACUGGAUAAAAAA	Cleavage	similar to UniRef100_O82787 Cluster: Early nodulin; n=1; Oryza sativa Japonica Group|Rep: Early nodulin - Oryza sativa subsp. japonica (Rice), partial (90%)	1
novel-m0449_3p	TC398251	3	16.064	1	20	998	1017	UUUUUUGUCCAGGACACAUA	UUUGUGUUCUGGAAAAAAAA	Cleavage	similar to UniRef100_Q5K5B0 Cluster: Proline-rich protein-like; n=2; Oryza sativa|Rep: Proline-rich protein-like - Oryza sativa (Rice), complete	1
novel-m0449_3p	TC426726	3	19.937	1	21	452	472	UUUUUUGUCCAGGACACAUAC	GUAUGUGUACUGCUCAAAAAA	Translation	similar to UniRef100_P93112 Cluster: 3-ketoacyl-CoA thiolase precursor; n=1; Cucurbita cv. Kurokawa Amakuri|Rep: 3-ketoacyl-CoA thiolase precursor - Cucurbita cv. Kurokawa Amakuri, partial (39%)	1
novel-m0449_3p	TC371401	3	20.489	1	21	457	477	UUUUUUGUCCAGGACACAUAC	GUAUGUGUACUGCUCAAAAAA	Translation	similar to UniRef100_P93112 Cluster: 3-ketoacyl-CoA thiolase precursor; n=1; Cucurbita cv. Kurokawa Amakuri|Rep: 3-ketoacyl-CoA thiolase precursor - Cucurbita cv. Kurokawa Amakuri, partial (52%)	1
novel-m0449_3p	TC385576	3	20.319	1	21	654	674	UUUUUUGUCCAGGACACAUAC	GUAUGUGUACUGCUCAAAAAA	Translation	similar to UniRef100_Q43742 Cluster: Glyoxysomal beta-ketoacyl-thiolase; n=1; Brassica napus|Rep: Glyoxysomal beta-ketoacyl-thiolase - Brassica napus (Rape), partial (48%)	1
novel-m0449_3p	TC420999	3	17.611	1	21	790	810	UUUUUUGUCCAGGACACAUAC	GUAUGUGUACUGCUCAAAAAA	Translation	similar to UniRef100_Q6TXD0 Cluster: 3-ketoacyl-CoA thiolase; n=1; Glycine max|Rep: 3-ketoacyl-CoA thiolase - Glycine max (Soybean), partial (33%)	1
novel-m0449_3p	TC377922	3	18.288	1	21	1258	1278	UUUUUUGUCCAGGACACAUAC	GUAUGUGUACUGCUCAAAAAA	Translation	similar to UniRef100_A7NXT6 Cluster: Chromosome chr5 scaffold_2, whole genome shotgun sequence; n=1; Vitis vinifera|Rep: Chromosome chr5 scaffold_2, whole genome shotgun sequence - Vitis vinifera (Grape), partial (92%)	1
novel-m0449_3p	CK194392	3	8.275	1	20	95	114	UUUUUUGUCCAGGACACAUA	AAUGUGUCCAGAACAAAAAA	Translation	similar to UniRef100_A6RIK1 Cluster: Predicted protein; n=1; Botryotinia fuckeliana B05.10|Rep: Predicted protein - Botryotinia fuckeliana (strain B05.10) (Noble rot fungus) (Botrytiscinerea), partial (14%)	1
novel-m0449_3p	CA679201	3	7.8	1	20	68	87	UUUUUUGUCCAGGACACAUA	AAUGUGUCCAGAACAAAAAA	Translation	similar to UniRef100_O04186 Cluster: Fd-GOGAT protein; n=1; Oryza sativa|Rep: Fd-GOGAT protein - Oryza sativa (Rice), partial (4%)	1
novel-m0449_3p	TC386978	3	22.694	1	20	1115	1134	UUUUUUGUCCAGGACACAUA	UAUGUGACCUGCACAGAAGA	Translation	homologue to UniRef100_P50159 Cluster: TATA-box-binding protein 2; n=1; Zea mays|Rep: TATA-box-binding protein 2 - Zea mays (Maize), complete	1
novel-m0449_3p	CK197862	3	12.973	1	20	556	574	UUUUUUGUCCAGGACACAUA	UAUGUG-CUUGGAUAAAAAA	Cleavage	homologue to UniRef100_Q0JAI9 Cluster: Secretory carrier-associated membrane protein 6; n=1; Oryza sativa Japonica Group|Rep:, partial (26%)	1
novel-m0465_5p	TC432082	0	22	1	23	133	155	AUAUUAAUUGUCGCUGAUUUAGU	ACUAAAUCAGCGACAAUUAAUAU	Cleavage		1
novel-m0465_5p	TC432197	0	14.891	1	23	23	45	AUAUUAAUUGUCGCUGAUUUAGU	ACUAAAUCAGCGACAAUUAAUAU	Cleavage		1
novel-m0465_5p	CA736473	1	22.199	1	23	1	23	AUAUUAAUUGUCGCUGAUUUAGU	ACUAAGUCAGUGACAAUUAAUAU	Cleavage		1
novel-m0465_5p	TC398188	1	17.482	1	23	931	953	AUAUUAAUUGUCGCUGAUUUAGU	ACUAAGUCAGUGACAAUUAAUAU	Cleavage	similar to UniRef100_A7NTF2 Cluster: Chromosome chr18 scaffold_1, whole genome shotgun sequence; n=1; Vitis vinifera|Rep: Chromosome chr18 scaffold_1, whole genome shotgun sequence - Vitis vinifera (Grape), partial (38%)	1
novel-m0465_5p	CJ596436	1	20.346	1	23	603	625	AUAUUAAUUGUCGCUGAUUUAGU	GUUAAGUCGGCGACAAUUAAUAU	Cleavage	homologue to UniRef100_Q337S9 Cluster: Translin family protein, expressed; n=2; Oryza sativa Japonica Group|Rep: Translin family protein, expressed - Oryza sativa subsp. japonica (Rice), partial (26%)	1
novel-m0465_5p	CK214962	1.5	15.881	1	23	445	467	AUAUUAAUUGUCGCUGAUUUAGU	ACUAAAUCAGUGACACUUAAUAU	Cleavage	weakly similar to UniRef100_A7P7T7 Cluster: Chromosome chr9 scaffold_7, whole genome shotgun sequence; n=1; Vitis vinifera|Rep: Chromosome chr9 scaffold_7, whole genome shotgun sequence - Vitis vinifera (Grape), partial (28%)	1
novel-m0465_5p	CJ606356	2	15.117	1	23	55	77	AUAUUAAUUGUCGCUGAUUUAGU	ACUAAAUCAGGGAAAAUUAAUAU	Translation	weakly similar to UniRef100_Q6K9A8 Cluster: Wall-associated kinase 4-like; n=1; Oryza sativa Japonica Group|Rep: Wall-associated kinase 4-like - Oryza sativa subsp. japonica (Rice), partial (20%)	1
novel-m0465_5p	TC388643	3	20.759	1	23	682	705	AUAUU-AAUUGUCGCUGAUUUAGU	ACUAAAUCAGCGACAAUUUAGUAU	Cleavage	similar to UniRef100_Q9MAJ5 Cluster: F27F5.22; n=1; Arabidopsis thaliana|Rep: F27F5.22 - Arabidopsis thaliana (Mouse-ear cress), partial (21%)	1
novel-m0465_5p	CA649274	1.5	6.664	1	22	8	29	AUAUUAAUUGUCGCUGAUUUAG	UUAAAUCAACGAUAAUUAAUAU	Cleavage	weakly similar to UniRef100_A7QWM2 Cluster: Chromosome chr4 scaffold_205, whole genome shotgun sequence; n=1; Vitis vinifera|Rep: Chromosome chr4 scaffold_205, whole genome shotgun sequence - Vitis vinifera (Grape), partial (6%)	1
novel-m0465_5p	GH721346	2.5	14.022	1	23	209	231	AUAUUAAUUGUCGCUGAUUUAGU	ACUGAAUCAGAGACACUUAAUAU	Cleavage		1
novel-m0465_5p	CK155004	3	21.76	1	23	98	120	AUAUUAAUUGUCGCUGAUUUAGU	ACUAAAUAAGUGACAACUAAUAU	Cleavage	similar to UniRef100_Q8VWZ7 Cluster: Geraniol 10-hydroxylase; n=1; Catharanthus roseus|Rep: Geraniol 10-hydroxylase - Catharanthus roseus (Rosy periwinkle) (Madagascar periwinkle), partial (4%)	1
novel-m0465_5p	TC388446	1.5	18.892	1	23	301	323	AUAUUAAUUGUCGCUGAUUUAGU	AUGAAACCAGUGACAAUUAAUAU	Cleavage	similar to UniRef100_A2VCF6 Cluster: NADH-ubiquinone oxidoreductase chain 1; n=1; Cymatogaster aggregata|Rep: NADH-ubiquinone oxidoreductase chain 1 - Cymatogaster aggregata (shiner perch), partial (5%)	1
novel-m0465_5p	TC385857	2.5	21.153	1	23	1226	1248	AUAUUAAUUGUCGCUGAUUUAGU	ACAAAAUCAGCGCCAAUUAAUUU	Translation		1
novel-m0465_5p	TC423194	2.5	8.917	1	20	709	728	AUAUUAAUUGUCGCUGAUUU	CUGUCAGCGACAAUUAAUAU	Cleavage	weakly similar to UniRef100_Q0DW91 Cluster: Os02g0826000 protein; n=1; Oryza sativa Japonica Group|Rep: Os02g0826000 protein - Oryza sativa subsp. japonica (Rice), partial (5%)	1
novel-m0465_5p	TC372428	3	8.27	1	21	993	1013	AUAUUAAUUGUCGCUGAUUUA	UAAAUUAGUGACCCUUAAUAU	Translation	UniRef100_Q41411 Cluster: Polyubiquitin; n=2; Poales|Rep: Polyubiquitin - Saccharum hybrid (Sugarcane), partial (75%)	1
novel-m0465_5p	EB513801	3	16.444	1	20	93	112	AUAUUAAUUGUCGCUGAUUU	AAAUGAGCGAAAAUUAAUAC	Translation	similar to UniRef100_Q673F8 Cluster: Ent-kaurene synthase-like protein 2; n=1; Hordeum vulgare subsp. vulgare|Rep: Ent-kaurene synthase-like protein 2 - Hordeum vulgare var. distichum (Two-rowed barley), partial (23%)	1
novel-m0483_5p	NP9349154	2	23.445	1	20	39	58	UAAUGUCACAGAGCAACACU	AGUCUUGCCCUGUGACAUUA	Cleavage	GB|EF469548.1|ABO69734.1 LTR retrotransposon-like protein;NAC gene locus regulating leaf senescence; with methylation variation	1
novel-m0483_5p	TC392295	3	21.867	1	21	573	593	UAAUGUCACAGAGCAACACUU	AUGUGUUGCGCUGUGAUAUUG	Cleavage	similar to UniRef100_A0MPJ8 Cluster: CBFIIIc-D3; n=1; Triticum aestivum|Rep: CBFIIIc-D3 - Triticum aestivum (Wheat), partial (8%)	1
novel-m0483_5p	CV781049	3	23.331	1	21	811	831	UAAUGUCACAGAGCAACACUU	GGGUGUUGGUCUGUGAGAUUA	Cleavage	similar to UniRef100_O23802 Cluster: Plastid omega-3 fatty acid desaturase; n=1; Triticum aestivum|Rep: Plastid omega-3 fatty acid desaturase - Triticum aestivum (Wheat), partial (16%)	1
novel-m0483_5p	TC384633	3	24.199	1	20	535	554	UAAUGUCACAGAGCAACACU	GGUGUUGCUGUGGGACAUUG	Translation	similar to UniRef100_Q9DWH9 Cluster: Pr1; n=1; Rat cytomegalovirus Maastricht|Rep: Pr1 - Rat cytomegalovirus (strain Maastricht), partial (7%)	1
novel-m0483_5p	CK208761	3	19.101	1	20	65	84	UAAUGUCACAGAGCAACACU	AGAGUUCCUCUGUGGUAUUA	Cleavage	weakly similar to UniRef100_A7P2D8 Cluster: Chromosome chr1 scaffold_5, whole genome shotgun sequence; n=1; Vitis vinifera|Rep: Chromosome chr1 scaffold_5, whole genome shotgun sequence - Vitis vinifera (Grape), partial (32%)	1
novel-m0483_5p	TC432898	3	16.16	1	21	314	333	UAAUGUCACAGAGCAACACUU	AAGUGUUUCUCU-UGACAUUA	Translation		1
novel-m0493_3p	CA633501	0	21.65	1	24	74	97	AAAAAGUCCCUGGAAACAAACACC	GGUGUUUGUUUCCAGGGACUUUUU	Cleavage	similar to UniRef100_P0C101 Cluster: 3-dehydroquinate dehydratase; n=2; Brucella abortus|Rep: 3-dehydroquinate dehydratase - Brucella abortus, partial (8%)	1
novel-m0493_3p	TC403039	1	15.716	1	24	755	778	AAAAAGUCCCUGGAAACAAACACC	GGUGUUUGUUUCAAGGGACUUUUU	Cleavage		1
novel-m0493_3p	CA690731	2.5	20.019	1	24	52	75	AAAAAGUCCCUGGAAACAAACACC	GGUGUUUGUUUACAGGGACUUAUU	Cleavage		1
novel-m0493_3p	TC421900	2.5	18.553	1	24	852	875	AAAAAGUCCCUGGAAACAAACACC	GGUGUUUGUUUCCAGGUACUUAUU	Cleavage	weakly similar to UniRef100_P12940 Cluster: Bowman-Birk type trypsin inhibitor; n=1; Hordeum vulgare|Rep: Bowman-Birk type trypsin inhibitor - Hordeum vulgare (Barley), partial (43%)	1
novel-m0493_3p	TC460145	2.5	18.189	1	24	450	473	AAAAAGUCCCUGGAAACAAACACC	GGUGUUUGGUUCCAGAGAUUUUUU	Translation	similar to UniRef100_A7PXX5 Cluster: Chromosome chr15 scaffold_37, whole genome shotgun sequence; n=1; Vitis vinifera|Rep: Chromosome chr15 scaffold_37, whole genome shotgun sequence - Vitis vinifera (Grape), partial (6%)	1
novel-m0493_3p	CK154382	2	9.314	1	24	72	95	AAAAAGUCCCUGGAAACAAACACC	GCUUUUUUUUUUCAGGGGCUUUUU	Cleavage	homologue to UniRef100_A9RHU1 Cluster: Predicted protein; n=1; Physcomitrella patens subsp. patens|Rep: Predicted protein - Physcomitrella patens subsp. patens, partial (5%)	1
novel-m0493_3p	CK158074	2	10.012	1	22	22	43	AAAAAGUCCCUGGAAACAAACA	UUUUUUUUUUCGGGGACUUUUU	Cleavage	similar to UniRef100_A3UUD2 Cluster: NADH-ubiquinone oxidoreductase; n=1; Vibrio splendidus 12B01|Rep: NADH-ubiquinone oxidoreductase - Vibrio splendidus 12B01, partial (8%)	1
novel-m0493_3p	CK158555	2	13.083	1	20	62	81	AAAAAGUCCCUGGAAACAAA	UUUUUUUCCGGGGGCUUUUU	Cleavage		1
novel-m0493_3p	TC417005	2	13.205	1	20	34	53	AAAAAGUCCCUGGAAACAAA	UUUAUUUUUAGGGACUUUUU	Cleavage		1
novel-m0493_3p	TC424976	3	12.591	1	23	1521	1543	AAAAAGUCCCUGGAAACAAACAC	GUAUUUAUUUUCAGGGAGUUUUU	Cleavage	weakly similar to UniRef100_A7QLI5 Cluster: Chromosome undetermined scaffold_119, whole genome shotgun sequence; n=1; Vitis vinifera|Rep: Chromosome undetermined scaffold_119, whole genome shotgun sequence - Vitis vinifera (Grape), partial (70%)	1
novel-m0493_3p	DR736072	3	24.519	1	20	150	169	AAAAAGUCCCUGGAAACAAA	GGUGUUUCCGGGGGCUUUUU	Cleavage	similar to UniRef100_O02123 Cluster: Prion-like-(Q/n-rich)-domain-bearing protein protein 75, isoform a; n=2; Caenorhabditis elegans|Rep: Prion-like-(Q/n-rich)-domain-bearing protein protein 75, isoform a - Caenorhabditis elegans, partial (8%)	1
novel-m0493_3p	DR732401	3	17.487	1	22	541	562	AAAAAGUCCCUGGAAACAAACA	UUUUUGUUUUUGGGGAAUUUUU	Cleavage		1
novel-m0493_3p	CK199020	2.5	18.444	1	20	92	111	AAAAAGUCCCUGGAAACAAA	UUUUUUUCCGGGGGUUUUUU	Cleavage	similar to UniRef100_A9V3B7 Cluster: Predicted protein; n=1; Monosiga brevicollis MX1|Rep: Predicted protein - Monosiga brevicollis MX1, partial (3%)	1
novel-m0493_3p	CK201789	2	20.302	1	20	11	30	AAAAAGUCCCUGGAAACAAA	UUUUUUUCAAGGGACUUUUU	Cleavage	UniRef100_Q899W5 Cluster: Integrase/recombinase; n=1; Clostridium tetani|Rep: Integrase/recombinase - Clostridium tetani, partial (6%)	1
novel-m0493_3p	CK157020	3	19.371	1	24	547	570	AAAAAGUCCCUGGAAACAAACACC	GUUUUUUUUUUCCGGGGACUUAUU	Cleavage	similar to UniRef100_A7RR11 Cluster: Predicted protein; n=1; Nematostella vectensis|Rep: Predicted protein - Nematostella vectensis (Starlet sea anemone), partial (7%)	1
novel-m0493_3p	CK200370	3	10.789	1	22	293	314	AAAAAGUCCCUGGAAACAAACA	UUUUUUUUUUUAGGGGUUUUUU	Cleavage	similar to UniRef100_Q5BZA5 Cluster: SJCHGC07445 protein; n=1; Schistosoma japonicum|Rep: SJCHGC07445 protein - Schistosoma japonicum (Blood fluke), partial (31%)	1
novel-m0493_3p	TC460995	3	12.247	1	22	1010	1031	AAAAAGUCCCUGGAAACAAACA	UUUUUGUUUUUGGGAAUUUUUU	Cleavage	similar to UniRef100_Q8QTC3 Cluster: WSSV375; n=1; Shrimp white spot syndrome virus|Rep: WSSV375 - White spot syndrome virus (WSSV), partial (25%)	1
novel-m0493_3p	CK159254	3	21.335	1	20	329	348	AAAAAGUCCCUGGAAACAAA	UUUUUUUUUGGGGAUUUUUU	Cleavage		1
novel-m0493_3p	DR738958	2.5	23.107	1	20	823	842	AAAAAGUCCCUGGAAACAAA	UUUGUUUGCAAGGGCUUUUU	Translation	similar to UniRef100_Q0E3W9 Cluster: Os02g0150900 protein; n=2; Oryza sativa Japonica Group|Rep: Os02g0150900 protein - Oryza sativa subsp. japonica (Rice), partial (66%)	1
novel-m0493_3p	CK158538	3	15.892	1	24	490	513	AAAAAGUCCCUGGAAACAAACACC	GUUUUUUUUUUAUAGGGGCUUUUU	Cleavage		1
novel-m0493_3p	CK158511	3	8.975	1	22	488	509	AAAAAGUCCCUGGAAACAAACA	UUUUUUUUCCCGGGGAUUUUUU	Cleavage	weakly similar to UniRef100_A6PV85 Cluster: Chromosome segregation ATPases-like protein; n=1; Victivallis vadensis ATCC BAA-548|Rep: Chromosome segregation ATPases-like protein - Victivallis vadensis ATCC BAA-548, partial (7%)	1
novel-m0493_3p	CK152551	3	7.915	1	22	69	90	AAAAAGUCCCUGGAAACAAACA	UUUUUUUUUUUAGGAACUUUUU	Cleavage		1
novel-m0493_3p	CK194972	3	13.118	1	22	477	498	AAAAAGUCCCUGGAAACAAACA	UUUUUUUUUUCAGGAGCUUUUU	Cleavage	similar to UniRef100_Q5CAQ1 Cluster: Dehydrin; n=1; Triticum turgidum subsp. durum|Rep: Dehydrin - Triticum turgidum subsp. durum (durum wheat), partial (12%)	1
novel-m0493_3p	CV772214	3	18.453	1	22	626	647	AAAAAGUCCCUGGAAACAAACA	UUUUGGCUUCCGGGGAUUUUUU	Cleavage	similar to UniRef100_Q0J1S6 Cluster: Os09g0415800 protein; n=2; Oryza sativa Japonica Group|Rep: Os09g0415800 protein - Oryza sativa subsp. japonica (Rice), partial (31%)	1
novel-m0493_3p	TC447212	3	18.396	1	20	318	337	AAAAAGUCCCUGGAAACAAA	UUUUUUCCCGGGGAUUUUUU	Cleavage	similar to UniRef100_Q2J748 Cluster: Cell divisionFtsK/SpoIIIE; n=1; Frankia sp. CcI3|Rep: Cell divisionFtsK/SpoIIIE - Frankia sp. (strain CcI3), partial (3%)	1
novel-m0493_3p	DR735106	3	20.686	1	20	25	44	AAAAAGUCCCUGGAAACAAA	UUUUUUUUUUGGGACUUUUU	Translation		1
novel-m0493_3p	DR731702	3	17.31	1	20	587	606	AAAAAGUCCCUGGAAACAAA	UUUUUUUCCGGCGGCUUUUU	Translation		1
novel-m0493_3p	TC417006	3	13.962	1	20	1308	1327	AAAAAGUCCCUGGAAACAAA	UUUGUCUCCCGGGGUUUUUU	Translation	UniRef100_Q5BXW2 Cluster: SJCHGC01957 protein; n=1; Schistosoma japonicum|Rep: SJCHGC01957 protein - Schistosoma japonicum (Blood fluke), partial (14%)	1
novel-m0513_5p	GH721347	0.5	15.96	1	24	26	49	AUAAUGUAAGACUUUUUUGACACU	AGUGUUAAAAAAGUCUUACAUUAU	Cleavage		1
novel-m0513_5p	CJ699970	0	16.442	1	24	178	201	AUAAUGUAAGACUUUUUUGACACU	AUUGUCAAAAAAGUCUUACAUUAU	Cleavage	similar to UniRef100_Q7N4U0 Cluster: Making large colonies protein; n=1; Photorhabdus luminescens subsp. laumondii|Rep: Making, partial (3%)	1
novel-m0513_5p	TC409181	0.5	20.006	1	24	765	788	AUAAUGUAAGACUUUUUUGACACU	AAUGUCAAAAAAGUCUUAUAUUAU	Cleavage	similar to UniRef100_Q6K833 Cluster: mRNA cap guanine-N7 methyltransferase 2 (mRNA (guanine- N(7)-)-methyltransferase 2); n=1; Oryza sativa Japonica Group|Rep: mRNA cap guanine-N7 methyltransferase 2 (mRNA (guanine- N(7)-)-methyltransferase 2) - Oryza sativa subsp. japonica (Rice), partial (26%)	1
novel-m0513_5p	TC386636	2	21.707	1	24	821	845	AUAAUGUAAGAC-UUUUUUGACACU	AGUGUCAAAAAACGUCUUACAUUAU	Cleavage	similar to UniRef100_A7NYB7 Cluster: Chromosome chr6 scaffold_3, whole genome shotgun sequence; n=1; Vitis vinifera|Rep: Chromosome chr6 scaffold_3, whole genome shotgun sequence - Vitis vinifera (Grape), partial (72%)	1
novel-m0513_5p	CA599831	2.5	13.014	1	24	61	85	AUAAUGUAAGAC-UUUUUUGACACU	AGUGUCAAAAAACGUCUUAUAUUAU	Cleavage	similar to UniRef100_Q943F9 Cluster: Lipase (Class 3)-like protein; n=1; Oryza sativa Japonica Group|Rep: Lipase (Class 3)-like protein - Oryza sativa subsp. japonica (Rice), partial (14%)	1
novel-m0513_5p	TC381627	2.5	19.651	1	23	877	900	AUAAUGUAAGAC-UUUUUUGACAC	GUGUCGAAAAAUGUCUUACAUUAU	Cleavage	similar to UniRef100_Q8L9G4 Cluster: Cinnamyl-alcohol dehydrogenase-like protein; n=1; Arabidopsis thaliana|Rep: Cinnamyl-alcohol dehydrogenase-like protein - Arabidopsis thaliana (Mouse-ear cress), partial (65%)	1
novel-m0513_5p	TC423654	3	8.122	1	24	1	24	AUAAUGUAAGACUUUUUUGACACU	AGUGUCAAAAAUAUUUUAUAUUAU	Cleavage	similar to UniRef100_A5NML4 Cluster: Sensor protein; n=1; Methylobacterium sp. 4-46|Rep: Sensor protein - Methylobacterium sp. 4-46, partial (3%)	1
novel-m0513_5p	CA691595	2	21.544	1	24	44	68	AUAAUGUAAGAC-UUUUUUGACACU	AGUUUCAAAAAACGUCUUACAUUAU	Cleavage		1
novel-m0513_5p	TC415196	3	16.097	1	24	662	686	AUAAUGUAAGA-CUUUUUUGACACU	AGUGUCAAAAAACAUCUUACAUUAU	Cleavage	similar to UniRef100_Q4RD64 Cluster: Chromosome undetermined SCAF17307, whole genome shotgun sequence; n=1; Tetraodon nigroviridis|Rep: Chromosome undetermined SCAF17307, whole genome shotgun sequence - Tetraodon nigroviridis (Green puffer), partial (13%)	1
novel-m0513_5p	TC376396	2	15.883	1	24	682	706	AUAAUGUAAGAC-UUUUUUGACACU	AGUAUCAAAAAACGUCUUACAUUAU	Cleavage	weakly similar to UniRef100_A7P2S1 Cluster: Chromosome chr1 scaffold_5, whole genome shotgun sequence; n=1; Vitis vinifera|Rep: Chromosome chr1 scaffold_5, whole genome shotgun sequence - Vitis vinifera (Grape), partial (36%)	1
novel-m0513_5p	TC375160	3	5.838	1	24	751	775	AUAAUGUAAGA-CUUUUUUGACACU	AGUGUCAAAAAACAUCUUACAUUAU	Cleavage		1
novel-m0513_5p	GH731646	2	13.387	1	22	14	35	AUAAUGUAAGACUUUUUUGACA	UGGCAAAAACGUCUUACAUUAU	Cleavage	homologue to UniRef100_Q35842 Cluster: NADH-ubiquinone oxidoreductase chain 3; n=1; Sceloporus grammicus|Rep: NADH-ubiquinone oxidoreductase chain 3 - Sceloporus grammicus (Mesquite lizard), partial (10%)	1
novel-m0513_5p	CA653470	1	9.36	1	20	437	456	AUAAUGUAAGACUUUUUUGA	UCAAAAAACUCUUACAUUAU	Cleavage	similar to UniRef100_A7DY56 Cluster: Tropinone reductase; n=1; Cochlearia officinalis|Rep: Tropinone reductase - Cochlearia officinalis (Common scurvygrass), partial (9%)	1
novel-m0513_5p	TC415559	3	22.717	1	24	203	226	AUAAUGUAAGACUUUUUUGACACU	GGUUGCAAAAGCGUCUUACAUUGU	Cleavage	homologue to UniRef100_A2WUL9 Cluster: Malic enzyme; n=3; Oryza sativa|Rep: Malic enzyme - Oryza sativa subsp. indica (Rice), partial (12%)	1
novel-m0513_5p	DR737144	2.5	20.5	1	20	549	568	AUAAUGUAAGACUUUUUUGA	UCAAAAAAGGUUUACAUUAG	Translation	weakly similar to UniRef100_Q746B7 Cluster: Formate dehydrogenase; n=1; Thermus thermophilus HB27|Rep: Formate dehydrogenase - Thermus, partial (2%)	1
novel-m0513_5p	TC381861	2.5	16.682	1	20	621	640	AUAAUGUAAGACUUUUUUGA	CCAGAAAAGUCUGACAUUAU	Cleavage	similar to UniRef100_Q6ZD68 Cluster: DNA ligase-like; n=1; Oryza sativa Japonica Group|Rep: DNA ligase-like - Oryza sativa subsp. japonica (Rice), partial (7%)	1
novel-m0513_5p	DY741735	3	13.047	1	20	19	38	AUAAUGUAAGACUUUUUUGA	UCAAAAAGGUUUUACGGUAU	Cleavage	similar to UniRef100_A7PPX6 Cluster: Chromosome chr18 scaffold_24, whole genome shotgun sequence; n=1; Vitis vinifera|Rep: Chromosome chr18 scaffold_24, whole genome shotgun sequence - Vitis vinifera (Grape), partial (3%)	1
novel-m0513_5p	TC394802	3	14.45	1	20	117	136	AUAAUGUAAGACUUUUUUGA	UCAAAAAGGUUUUACGGUAU	Cleavage	similar to UniRef100_Q9VE40 Cluster: CG7714-PA; n=1; Drosophila melanogaster|Rep: CG7714-PA - Drosophila melanogaster (Fruit fly), partial (9%)	1
novel-m0513_5p	CD905219	3	18.737	1	20	305	324	AUAAUGUAAGACUUUUUUGA	GCAAAAACGUCUUACAUUAA	Cleavage	similar to UniRef100_Q0LSD1 Cluster: Saccharopine dehydrogenase; n=1; Caulobacter sp. K31|Rep: Saccharopine dehydrogenase -, partial (4%)	1
novel-m0513_5p	TC444872	3	12.959	1	22	439	460	AUAAUGUAAGACUUUUUUGACA	UAUCAGAAAAAUUUUACAUUAG	Cleavage		1
novel-m0513_5p	AL815930	3	15.396	1	20	30	49	AUAAUGUAAGACUUUUUUGA	GCAAAAACGUCUUAUGUUAU	Cleavage		1
novel-m0513_5p	CA595229	3	18.128	1	20	537	556	AUAAUGUAAGACUUUUUUGA	GCAAAAACGUCUUAUAUUGU	Cleavage	similar to UniRef100_Q8GT06 Cluster: Endonuclease-like; n=1; Oryza sativa Japonica Group|Rep: Endonuclease-like - Oryza sativa subsp. japonica (Rice), partial (12%)	1
novel-m0520_3p	CK200359	2.5	21.003	1	23	451	473	AAAAAGUCCCUAGGAACCAAACG	CCUUUGGUUUUUGGGGGUUUUUU	Cleavage	similar to UniRef100_Q8VA96 Cluster: Wsv531; n=1; Shrimp white spot syndrome virus|Rep: Wsv531 - White spot syndrome virus (WSSV), partial (25%)	1
novel-m0520_3p	CK199327	2	15.044	1	20	650	669	AAAAAGUCCCUAGGAACCAA	AUGGUUCCUUGGGACUUUUU	Translation		1
novel-m0520_3p	TC417005	3	13.205	1	22	32	53	AAAAAGUCCCUAGGAACCAAAC	GUUUUAUUUUUAGGGACUUUUU	Cleavage		1
novel-m0520_3p	DR736566	2	24.881	1	23	858	880	AAAAAGUCCCUAGGAACCAAACG	UGCUUGGUUGCAAGGGACUUUUU	Cleavage	similar to UniRef100_A0JRM5 Cluster: DNA ligase; n=1; Arthrobacter sp. FB24|Rep: DNA ligase - Arthrobacter sp. (strain FB24), partial (2%)	1
novel-m0520_3p	CV766249	3	21.063	1	21	60	80	AAAAAGUCCCUAGGAACCAAA	UUUGCUUUUUAGGGGUUUUUU	Cleavage	similar to UniRef100_A5DVC8 Cluster: Phosphoglycerate mutase 1; n=1; Lodderomyces elongisporus NRRL YB-4239|Rep: Phosphoglycerate mutase 1 - Lodderomyces elongisporus (Yeast) (Saccharomyces elongisporus), partial (6%)	1
novel-m0520_3p	TC435768	3	13.389	1	24	753	776	AAAAAGUCCCUAGGAACCAAACGG	UCCUUUGGUGUUUAGGUACUUUUU	Cleavage	similar to UniRef100_Q1W374 Cluster: Phosphomannomutase; n=1; Triticum aestivum|Rep: Phosphomannomutase - Triticum aestivum (Wheat), partial (26%)	1
novel-m0520_3p	CA648640	2.5	15.626	1	20	188	207	AAAAAGUCCCUAGGAACCAA	UUGGUUCCUUGGGAUUUUUC	Translation		1
novel-m0520_3p	CK201346	2.5	15.722	1	20	245	264	AAAAAGUCCCUAGGAACCAA	AUGGUUCCUUGGGAUUUUUU	Translation		1
novel-m0520_3p	CA633501	3	21.65	1	23	76	97	AAAAAGUCCCUAGGAACCAAACG	UGUUUGUUUCC-AGGGACUUUUU	Cleavage	similar to UniRef100_P0C101 Cluster: 3-dehydroquinate dehydratase; n=2; Brucella abortus|Rep: 3-dehydroquinate dehydratase - Brucella abortus, partial (8%)	1
novel-m0520_3p	TC403039	2.5	15.716	1	20	759	778	AAAAAGUCCCUAGGAACCAA	UUUGUUUCAAGGGACUUUUU	Cleavage		1
novel-m0520_3p	TC385698	3	19.986	1	20	1010	1029	AAAAAGUCCCUAGGAACCAA	UGGAUUCCUGGGGAUUUUUU	Cleavage	weakly similar to UniRef100_Q8KKW8 Cluster: Probable oxidoreductase protein; n=1; Rhizobium etli CFN 42|Rep: Probable oxidoreductase protein - Rhizobium etli (strain CFN 42 / ATCC 51251), partial (10%)	1
novel-m0528_5p	TC397212	0	18.671	1	22	905	926	ACUUGUCUUAGAUUUGUCUAGA	UCUAGACAAAUCUAAGACAAGU	Cleavage	weakly similar to UniRef100_Q75I90 Cluster: Eukaryotic peptide chain release factor subunit 1-3; n=2; Oryza sativa|Rep: Eukaryotic peptide chain release factor subunit 1-3 - Oryza sativa subsp. japonica (Rice), partial (18%)	1
novel-m0528_5p	CV767767	0.5	21.019	1	22	53	74	ACUUGUCUUAGAUUUGUCUAGA	UCUAGACAAAUCUAAGAUAAGU	Cleavage	UniRef100_O56327 Cluster: Small tumor anitgen t-ag; n=1; Simian virus 40|Rep: Small tumor anitgen t-ag - Simian virus 40 (SV40), partial (13%)	1
novel-m0528_5p	CJ868604	1	13.88	1	22	126	147	ACUUGUCUUAGAUUUGUCUAGA	UUUAGACAAAUCUAAGACAAGA	Cleavage	similar to UniRef100_Q6K6Q6 Cluster: Transcriptional activator-like; n=1; Oryza sativa Japonica Group|Rep: Transcriptional activator-like - Oryza sativa subsp. japonica (Rice), partial (8%)	1
novel-m0528_5p	CV761439	1	15.217	1	22	527	548	ACUUGUCUUAGAUUUGUCUAGA	UCUAGACAAAUCCAAGACAAGU	Translation		1
novel-m0528_5p	TC432789	1	23.665	1	22	905	926	ACUUGUCUUAGAUUUGUCUAGA	UCUAGACAAAUCCAAGACAAGU	Translation	homologue to UniRef100_Q0DRB6 Cluster: Os03g0399500 protein; n=1; Oryza sativa Japonica Group|Rep: Os03g0399500 protein - Oryza sativa subsp. japonica (Rice), partial (9%)	1
novel-m0528_5p	CD922642	2	15.976	1	22	147	168	ACUUGUCUUAGAUUUGUCUAGA	UCUAGAUAAAUUUAAGACAAGA	Cleavage		1
novel-m0528_5p	TC439689	2	18.664	1	22	46	67	ACUUGUCUUAGAUUUGUCUAGA	UCUAGAUGAAUCUAAGACAAGA	Cleavage	homologue to UniRef100_Q5MCL9 Cluster: Calreticulin-like protein; n=1; Triticum aestivum|Rep: Calreticulin-like protein - Triticum aestivum (Wheat), partial (33%)	1
novel-m0528_5p	TC437266	2	19.025	1	22	510	531	ACUUGUCUUAGAUUUGUCUAGA	UCUAGAUAAAUCUAAGACAAAU	Cleavage		1
novel-m0528_5p	BQ172294	2	21.147	1	22	157	178	ACUUGUCUUAGAUUUGUCUAGA	UCUAGACUAAUCUAAGACAAGA	Cleavage	similar to UniRef100_Q9FYU6 Cluster: Terpene synthase; n=1; Citrus junos|Rep: Terpene synthase - Citrus junos, partial (7%)	1
novel-m0528_5p	TC435569	3	20.664	1	22	54	75	ACUUGUCUUAGAUUUGUCUAGA	UCUAGACAAAUUUAAAACAAGA	Cleavage		1
novel-m0528_5p	CV771739	1.5	15.508	1	20	398	417	ACUUGUCUUAGAUUUGUCUA	AGGACAAAUCUAAGACAAGU	Cleavage	similar to UniRef100_Q9FVM8 Cluster: Cytochrome P450; n=1; Triticum aestivum|Rep: Cytochrome P450 - Triticum aestivum (Wheat), partial (16%)	1
novel-m0528_5p	TC379552	3	16.257	1	22	1985	2006	ACUUGUCUUAGAUUUGUCUAGA	UCUAGUCAAAUCUAGGACAUGU	Cleavage	weakly similar to UniRef100_A7PWG6 Cluster: Chromosome chr8 scaffold_34, whole genome shotgun sequence; n=1; Vitis vinifera|Rep: Chromosome chr8 scaffold_34, whole genome shotgun sequence - Vitis vinifera (Grape), partial (56%)	1
novel-m0528_5p	CA630108	3	15.456	1	20	317	336	ACUUGUCUUAGAUUUGUCUA	UGGAUAAAUCUAAUGCAAGU	Cleavage	similar to UniRef100_Q8K4G1 Cluster: Latent-transforming growth factor beta-binding protein 4 precursor; n=1; Mus musculus|Rep:, partial (1%)	1
novel-m0528_5p	TC427722	3	15.561	1	22	905	926	ACUUGUCUUAGAUUUGUCUAGA	UGUGCAUAAAUCUGGGACAAGU	Cleavage	weakly similar to UniRef100_Q9LQH2 Cluster: F15O4.13; n=1; Arabidopsis thaliana|Rep: F15O4.13 - Arabidopsis thaliana (Mouse-ear cress), partial (21%)	1
novel-m0528_5p	TC420288	3	18.572	1	20	505	524	ACUUGUCUUAGAUUUGUCUA	UGGACAAGUCCGAGAUAAGU	Translation	homologue to UniRef100_Q84L14 Cluster: Cap-binding protein CBP20; n=1; Oryza sativa Japonica Group|Rep: Cap-binding protein CBP20 - Oryza sativa subsp. japonica (Rice), partial (60%)	1
novel-m0528_5p	CD877270	3	17.244	1	20	197	216	ACUUGUCUUAGAUUUGUCUA	GAGAGAAAUCUACGACAAGU	Cleavage	similar to UniRef100_A2R654 Cluster: Function: human HIRIP4 has been shown to be a positive cochaperones of hsc70; n=1; Aspergillus niger|Rep: Function: human HIRIP4 has been shown to be a positive cochaperones of hsc70 - Aspergillus niger, partial (6%)	1
novel-m0555_5p	CD889246	1	19.593	1	21	294	314	UUAGAGAUUCCACUAUGAACU	AGUCCAUAGUGGAAUCUCUAA	Cleavage	similar to UniRef100_Q6ZKM4 Cluster: F-box protein family-like; n=1; Oryza sativa Japonica Group|Rep: F-box protein family-like - Oryza sativa subsp. japonica (Rice), partial (11%)	1
novel-m0555_5p	BE418546	2	14.844	1	21	206	226	UUAGAGAUUCCACUAUGAACU	AGUCUAUAGUGGAAUCUCUAG	Cleavage	similar to UniRef100_UPI000150560D Cluster: hydrolase, alpha/beta fold family protein; n=1; Arabidopsis thaliana|Rep: hydrolase, alpha/beta fold family protein - Arabidopsis thaliana, partial (23%)	1
novel-m0555_5p	CJ924174	2	12.807	1	20	582	601	UUAGAGAUUCCACUAUGAAC	UUUUGUAGUGGAAUCUCUAA	Cleavage	similar to UniRef100_A8HZJ8 Cluster: SWI/SNF chromatin remodeling complex protein; n=1; Chlamydomonas reinhardtii|Rep: SWI/SNF chromatin remodeling complex protein - Chlamydomonas reinhardtii, partial (4%)	1
novel-m0555_5p	TC420685	2	13.658	1	21	692	712	UUAGAGAUUCCACUAUGAACU	AGUUCAUAUUGAAAUCUCUAA	Translation	homologue to UniRef100_Q0E328 Cluster: Os02g0196900 protein; n=3; Oryza sativa Japonica Group|Rep: Os02g0196900 protein - Oryza sativa subsp. japonica (Rice), partial (52%)	1
novel-m0555_5p	CK215673	2	17.706	1	21	288	308	UUAGAGAUUCCACUAUGAACU	GGUUUGUAGUGCAAUCUCUAA	Translation	similar to UniRef100_Q8FT69 Cluster: High affinity ammonium uptake protein; n=1; Corynebacterium efficiens|Rep: High affinity, partial (2%)	1
novel-m0555_5p	TC407053	2	11.17	1	21	143	163	UUAGAGAUUCCACUAUGAACU	AGUCCAUAUUGGAAUCUCUAA	Cleavage	homologue to UniRef100_Q9FVM7 Cluster: NADPH-cytochrome P450 reductase; n=1; Triticum aestivum|Rep: NADPH-cytochrome P450 reductase - Triticum aestivum (Wheat), partial (12%)	1
novel-m0555_5p	BE400799	2.5	23.826	1	21	505	525	UUAGAGAUUCCACUAUGAACU	AGUUCAUAUUGAAAUUUCUAA	Translation		1
novel-m0555_5p	CD490785	3	24.596	1	21	474	494	UUAGAGAUUCCACUAUGAACU	AGUCCGUAGUGGAAUCUGUAA	Cleavage		1
novel-m0555_5p	TC369289	2.5	22.417	1	21	420	440	UUAGAGAUUCCACUAUGAACU	AGUCUAUAUUGGAAUCUCUAA	Cleavage	weakly similar to UniRef100_A6WXL8 Cluster: Lysine exporter protein; n=1; Ochrobactrum anthropi ATCC 49188|Rep: Lysine exporter protein - Ochrobactrum anthropi (strain ATCC 49188 / DSM 6882 / NCTC 12168), partial (9%)	1
novel-m0555_5p	TC403161	3	12.953	1	20	640	659	UUAGAGAUUCCACUAUGAAC	GUUUAUGGUGGAAUAUCUGA	Cleavage	weakly similar to UniRef100_UPI00006D889D Cluster: COG4548: Nitric oxide reductase activation protein; n=1; Pseudomonas aeruginosa C3719|Rep: COG4548: Nitric oxide reductase activation protein - Pseudomonas aeruginosa C3719, partial (4%)	1
novel-m0555_5p	CK200988	3	12.323	1	20	55	74	UUAGAGAUUCCACUAUGAAC	UUUCAUAGUGAAAUCUCUAC	Translation	UniRef100_A4B903 Cluster: Glycine betaine transporter; n=1; Reinekea sp. MED297|Rep: Glycine betaine transporter -, partial (1%)	1
novel-m0555_5p	CA601255	3	11.317	1	21	134	154	UUAGAGAUUCCACUAUGAACU	AGUUUGUAUUGAAAUCUCUAA	Translation	similar to UniRef100_Q2HT39 Cluster: Membrane bound O-acyl transferase MBOAT; n=1; Medicago truncatula|Rep: Membrane bound, partial (3%)	1
novel-m0555_5p	CA600533	3	18.473	1	21	544	564	UUAGAGAUUCCACUAUGAACU	AGAUCCUGGUGGGAUCUCUAA	Cleavage	similar to UniRef100_Q0DAD0 Cluster: Os06g0661900 protein; n=2; Oryza sativa Japonica Group|Rep: Os06g0661900 protein - Oryza sativa subsp. japonica (Rice), partial (42%)	1
novel-m0555_5p	CJ562369	3	12.527	1	20	20	39	UUAGAGAUUCCACUAUGAAC	UUUCAUAGUGAAAUCUCUAC	Translation	weakly similar to UniRef100_A7PEM6 Cluster: Chromosome chr11 scaffold_13, whole genome shotgun sequence; n=1; Vitis vinifera|Rep: Chromosome chr11 scaffold_13, whole genome shotgun sequence - Vitis vinifera (Grape), partial (7%)	1
novel-m0555_5p	CK211468	3	22.911	1	21	209	229	UUAGAGAUUCCACUAUGAACU	AGUUCAUAUUGAAGUCUUUAA	Translation	homologue to UniRef100_Q9X5P2 Cluster: Probable hydrogen peroxide-inducible genes activator; n=1; Streptomyces viridosporus|Rep: Probable hydrogen peroxide-inducible genes activator - Streptomyces viridosporus, partial (5%)	1
novel-m0555_5p	CA616275	3	15.223	1	20	45	64	UUAGAGAUUCCACUAUGAAC	GUAUGUAGUGGAAUCUCUAC	Cleavage		1
novel-m0555_5p	TC374404	3	20.011	1	21	1165	1185	UUAGAGAUUCCACUAUGAACU	AGAUCCUGGUGGGAUCUCUAA	Cleavage	similar to UniRef100_Q0DAD0 Cluster: Os06g0661900 protein; n=2; Oryza sativa Japonica Group|Rep: Os06g0661900 protein - Oryza sativa subsp. japonica (Rice), partial (93%)	1
novel-m0555_5p	CA653047	3	11.559	1	21	94	114	UUAGAGAUUCCACUAUGAACU	GGAUCAUGGAGGAAUUUCUAA	Cleavage	similar to UniRef100_A7PQN2 Cluster: Chromosome chr6 scaffold_25, whole genome shotgun sequence; n=1; Vitis vinifera|Rep: Chromosome chr6 scaffold_25, whole genome shotgun sequence - Vitis vinifera (Grape), partial (14%)	1
novel-m0555_5p	CA609324	3	10.723	1	21	37	57	UUAGAGAUUCCACUAUGAACU	GGAUCAUGGAGGAAUUUCUAA	Cleavage	similar to UniRef100_A7PQN2 Cluster: Chromosome chr6 scaffold_25, whole genome shotgun sequence; n=1; Vitis vinifera|Rep: Chromosome chr6 scaffold_25, whole genome shotgun sequence - Vitis vinifera (Grape), partial (10%)	1
novel-m0555_5p	TC461868	3	18.046	1	21	27	47	UUAGAGAUUCCACUAUGAACU	AGUCCAUAUUGAAAUCUCUAA	Translation		1
novel-m0555_5p	TC390844	3	23.1	1	21	168	188	UUAGAGAUUCCACUAUGAACU	AGUUCAUAUUAAAAUCUCUAA	Translation		1
novel-m0555_5p	TC455792	3	9.806	1	21	827	847	UUAGAGAUUCCACUAUGAACU	GGAUCAUGGAGGAAUUUCUAA	Cleavage	similar to UniRef100_A7PQN2 Cluster: Chromosome chr6 scaffold_25, whole genome shotgun sequence; n=1; Vitis vinifera|Rep: Chromosome chr6 scaffold_25, whole genome shotgun sequence - Vitis vinifera (Grape), partial (51%)	1
novel-m0555_5p	CJ665320	3	22.457	1	20	48	66	UUAGAGAUUCCACUAUGAAC	GUUCA-AGUGAAAUCUCUAA	Translation	similar to UniRef100_Q69T47 Cluster: PHD finger protein-like; n=1; Oryza sativa Japonica Group|Rep: PHD finger protein-like - Oryza sativa subsp. japonica (Rice), partial (22%)	1
novel-m0556_5p	CD939840	1	15.987	1	22	87	108	AUAAGUGUCGUUGAUUUAGUAC	GUACUAAAUCAGUGACACUUAU	Cleavage		2
novel-m0556_5p	CD939840	1	14.014	1	22	123	144	AUAAGUGUCGUUGAUUUAGUAC	GUACUAAAUCAGUGACACUUAU	Cleavage		2
novel-m0556_5p	TC436074	1	18.375	1	22	667	688	AUAAGUGUCGUUGAUUUAGUAC	GUACUAAAUCAGUGACACUUAU	Cleavage		2
novel-m0556_5p	TC436074	1	17.923	1	22	703	724	AUAAGUGUCGUUGAUUUAGUAC	GUACUAAAUCAGUGACACUUAU	Cleavage		2
novel-m0556_5p	TC423935	1	15.065	1	22	442	463	AUAAGUGUCGUUGAUUUAGUAC	GUACUAAAUCAACAACACUUAU	Translation		1
novel-m0556_5p	TC432577	1.5	13.689	1	22	908	929	AUAAGUGUCGUUGAUUUAGUAC	GUACUAAAUUAGUGACACUUAU	Cleavage		1
novel-m0556_5p	TC428632	1	11.625	1	21	617	637	AUAAGUGUCGUUGAUUUAGUA	UACUAAAUCAGUGACACUUAU	Cleavage	UniRef100_A9VAA5 Cluster: Predicted protein; n=1; Monosiga brevicollis MX1|Rep: Predicted protein - Monosiga brevicollis MX1, partial (4%)	1
novel-m0556_5p	CK214962	2	14.15	1	22	443	464	AUAAGUGUCGUUGAUUUAGUAC	GUACUAAAUCAGUGACACUUAA	Cleavage	weakly similar to UniRef100_A7P7T7 Cluster: Chromosome chr9 scaffold_7, whole genome shotgun sequence; n=1; Vitis vinifera|Rep: Chromosome chr9 scaffold_7, whole genome shotgun sequence - Vitis vinifera (Grape), partial (28%)	1
novel-m0556_5p	TC434949	2	24.242	1	22	950	971	AUAAGUGUCGUUGAUUUAGUAC	GUACUAAAUCGGCGACACUUAA	Cleavage	homologue to UniRef100_Q2WBH6 Cluster: Sialyltransferase like protein; n=1; Zea mays|Rep: Sialyltransferase like protein - Zea mays (Maize), partial (51%)	1
novel-m0556_5p	TC411759	1.5	19.116	1	22	371	392	AUAAGUGUCGUUGAUUUAGUAC	GUACUAAAUCUGCGACACUUAU	Cleavage	homologue to UniRef100_A7PFS6 Cluster: Chromosome chr11 scaffold_14, whole genome shotgun sequence; n=1; Vitis vinifera|Rep: Chromosome chr11 scaffold_14, whole genome shotgun sequence - Vitis vinifera (Grape), partial (44%)	1
novel-m0556_5p	GH731953	2	16.614	1	22	237	258	AUAAGUGUCGUUGAUUUAGUAC	GUACUAAGUCUGCGACACUUAU	Cleavage	similar to UniRef100_Q9W0K4 Cluster: Protein bric-a-brac 2; n=1; Drosophila melanogaster|Rep: Protein bric-a-brac 2 -, partial (1%)	1
novel-m0556_5p	TC388173	2	15.583	1	22	715	736	AUAAGUGUCGUUGAUUUAGUAC	GUACUAAAUCAGCUACGCUUAU	Translation	similar to UniRef100_Q38889 Cluster: OBP33pep; n=1; Arabidopsis thaliana|Rep: OBP33pep - Arabidopsis thaliana (Mouse-ear cress), partial (54%)	1
novel-m0556_5p	CD931439	1.5	24.3	1	21	214	234	AUAAGUGUCGUUGAUUUAGUA	UACUAAACCAGCGACACUUAU	Cleavage	UniRef100_A6S2N9 Cluster: Predicted protein; n=1; Botryotinia fuckeliana B05.10|Rep: Predicted protein - Botryotinia fuckeliana (strain B05.10) (Noble rot fungus) (Botrytiscinerea), partial (6%)	1
novel-m0556_5p	TC407021	1.5	24.404	1	21	609	629	AUAAGUGUCGUUGAUUUAGUA	UACUAAAUCAAAGACAUUUAU	Translation	UniRef100_Q95I98 Cluster: Major histocompatibility class I receptor; n=1; Stizostedion vitreum|Rep: Major histocompatibility class I receptor - Stizostedion vitreum, partial (7%)	1
novel-m0556_5p	TC444175	1.5	20.984	1	21	629	649	AUAAGUGUCGUUGAUUUAGUA	UACUAAAUCAAAGACAUUUAU	Translation	similar to UniRef100_A7PFW1 Cluster: Chromosome chr6 scaffold_15, whole genome shotgun sequence; n=1; Vitis vinifera|Rep: Chromosome chr6 scaffold_15, whole genome shotgun sequence - Vitis vinifera (Grape), partial (14%)	1
novel-m0556_5p	GH721346	3	12.766	1	22	207	228	AUAAGUGUCGUUGAUUUAGUAC	GUACUGAAUCAGAGACACUUAA	Translation		1
novel-m0556_5p	BE400562	2.5	18.345	1	22	229	250	AUAAGUGUCGUUGAUUUAGUAC	GUACUUAAUCAGCAACACUUAU	Translation	similar to UniRef100_Q0J9X3 Cluster: Os04g0626900 protein; n=1; Oryza sativa Japonica Group|Rep: Os04g0626900 protein - Oryza sativa subsp. japonica (Rice), partial (3%)	1
novel-m0556_5p	TC432082	3	21.321	1	21	132	152	AUAAGUGUCGUUGAUUUAGUA	UACUAAAUCAGCGACAAUUAA	Cleavage		1
novel-m0556_5p	TC432197	3	14.955	1	21	22	42	AUAAGUGUCGUUGAUUUAGUA	UACUAAAUCAGCGACAAUUAA	Cleavage		1
novel-m0556_5p	TC448787	2.5	21.544	1	21	249	269	AUAAGUGUCGUUGAUUUAGUA	UGCUAAAACCACGACACUUAU	Cleavage		1
novel-m0556_5p	TC390481	3	7.375	1	21	178	198	AUAAGUGUCGUUGAUUUAGUA	UGCUAAAUCAACAACACUCAU	Translation	homologue to UniRef100_Q43655 Cluster: WCOR719; n=1; Triticum aestivum|Rep: WCOR719 - Triticum aestivum (Wheat), complete	1
novel-m0556_5p	CV768626	2.5	16.757	1	21	344	364	AUAAGUGUCGUUGAUUUAGUA	UGCUAAAACCACGACACUUAU	Cleavage	similar to UniRef100_Q50HV8 Cluster: Glycosyltransferase; n=1; Triticum aestivum|Rep: Glycosyltransferase - Triticum aestivum (Wheat), partial (7%)	1
novel-m0556_5p	TC374899	3	19.532	1	21	1049	1069	AUAAGUGUCGUUGAUUUAGUA	UACUGACUUGGCGACACUUAU	Cleavage	homologue to UniRef100_Q9ZQS1 Cluster: Vacuolar H+-ATPase B subunit; n=2; Citrus unshiu|Rep: Vacuolar H+-ATPase B subunit - Citrus unshiu (Satsuma orange), partial (64%)	1
novel-m0556_5p	TC381806	2.5	24.132	1	21	1636	1656	AUAAGUGUCGUUGAUUUAGUA	UGCUAAAACCACGACACUUAU	Cleavage	similar to UniRef100_A7PVG5 Cluster: Chromosome chr9 scaffold_33, whole genome shotgun sequence; n=1; Vitis vinifera|Rep: Chromosome chr9 scaffold_33, whole genome shotgun sequence - Vitis vinifera (Grape), partial (81%)	1
novel-m0556_5p	TC454333	2	12.016	1	22	130	151	AUAAGUGUCGUUGAUUUAGUAC	GAACUAAAACCACGACACUUAU	Cleavage		1
novel-m0556_5p	CJ646695	3	19.62	1	20	300	319	AUAAGUGUCGUUGAUUUAGU	UCUAAAUCAGCGACCCUUAU	Cleavage	similar to UniRef100_A6V000 Cluster: Probable short-chain dehydrogenase; n=1; Pseudomonas aeruginosa PA7|Rep: Probable short-chain dehydrogenase - Pseudomonas aeruginosa (strain PA7), partial (11%)	1
novel-m0556_5p	CA725644	3	6.034	1	20	366	385	AUAAGUGUCGUUGAUUUAGU	UCUAAGUCAACAACACUUGU	Translation	weakly similar to UniRef100_A7RR70 Cluster: Predicted protein; n=1; Nematostella vectensis|Rep: Predicted protein - Nematostella vectensis (Starlet sea anemone), partial (54%)	1
novel-m0556_5p	TC418000	2.5	12.724	1	22	505	526	AUAAGUGUCGUUGAUUUAGUAC	GAACUAAAAUUACGACACUUAU	Cleavage	similar to UniRef100_A7PVR9 Cluster: Chromosome chr8 scaffold_34, whole genome shotgun sequence; n=1; Vitis vinifera|Rep: Chromosome chr8 scaffold_34, whole genome shotgun sequence - Vitis vinifera (Grape), partial (27%)	1
novel-m0556_5p	DR739599	2.5	21.302	1	22	298	319	AUAAGUGUCGUUGAUUUAGUAC	GAACUAAAAUCACGACACUUAU	Cleavage	similar to UniRef100_A7NY26 Cluster: Chromosome chr6 scaffold_3, whole genome shotgun sequence; n=1; Vitis vinifera|Rep: Chromosome chr6 scaffold_3, whole genome shotgun sequence - Vitis vinifera (Grape), partial (30%)	1
novel-m0556_5p	TC451881	2.5	13.952	1	22	1042	1063	AUAAGUGUCGUUGAUUUAGUAC	GAACUAAAACCAUGACACUUAU	Cleavage	weakly similar to UniRef100_A7NXX3 Cluster: Chromosome chr6 scaffold_3, whole genome shotgun sequence; n=1; Vitis vinifera|Rep: Chromosome chr6 scaffold_3, whole genome shotgun sequence - Vitis vinifera (Grape), partial (40%)	1
novel-m0556_5p	CA635417	3	4.487	1	20	1	20	AUAAGUGUCGUUGAUUUAGU	GCUAAAUCAACAACACUCAU	Translation	UniRef100_Q43655 Cluster: WCOR719; n=1; Triticum aestivum|Rep: WCOR719 - Triticum aestivum (Wheat), partial (82%)	1
novel-m0556_5p	TC399706	3	14.473	1	20	813	832	AUAAGUGUCGUUGAUUUAGU	ACUAAAUAAAUGAUGUUUAU	Cleavage	homologue to UniRef100_Q8RU33 Cluster: Probable vacuolar proton pump subunit d; n=2; Oryza sativa Japonica Group|Rep: Probable vacuolar proton pump subunit d - Oryza sativa subsp. japonica (Rice), partial (25%)	1
novel-m0556_5p	TC404647	3	14.473	1	20	1401	1420	AUAAGUGUCGUUGAUUUAGU	ACUAAAUAAAUGAUGUUUAU	Cleavage	homologue to UniRef100_Q8RU33 Cluster: Probable vacuolar proton pump subunit d; n=2; Oryza sativa Japonica Group|Rep: Probable vacuolar proton pump subunit d - Oryza sativa subsp. japonica (Rice), partial (95%)	1
novel-m0556_5p	TC407051	3	22.042	1	22	691	712	AUAAGUGUCGUUGAUUUAGUAC	GAACUAAAACCCCGACACUUAU	Translation	similar to UniRef100_A7QFB1 Cluster: Chromosome undetermined scaffold_87, whole genome shotgun sequence; n=2; Vitis vinifera|Rep: Chromosome undetermined scaffold_87, whole genome shotgun sequence - Vitis vinifera (Grape), partial (22%)	1
novel-m0574_3p	CK158987	0	13.316	1	20	339	358	UAAUAAAGCACGGAUUGACU	AGUCAAUCCGUGCUUUAUUA	Cleavage		1
novel-m0574_3p	TC459524	1	15.187	1	20	109	128	UAAUAAAGCACGGAUUGACU	AAUCAAUCCGUGCUUUAUUA	Cleavage		1
novel-m0574_3p	CD862744	2	7.911	1	20	10	29	UAAUAAAGCACGGAUUGACU	CCUCAAUCCGUGCUUUAUUA	Cleavage		1
novel-m0574_3p	CJ947273	1.5	21.492	1	20	586	605	UAAUAAAGCACGGAUUGACU	ACUCAAUCUGUGCUUUAUUA	Cleavage	similar to UniRef100_Q0LZE9 Cluster: Alcohol dehydrogenase, zinc-binding:Alcohol dehydrogenase GroES-like; n=1; Caulobacter sp. K31|Rep: Alcohol dehydrogenase, zinc-binding:Alcohol dehydrogenase GroES-like - Caulobacter sp. K31, partial (5%)	1
novel-m0574_3p	TC454950	3	19.312	1	20	111	130	UAAUAAAGCACGGAUUGACU	CCUCAAUCUGUGUUUUAUUA	Cleavage		1
novel-m0574_3p	CJ880038	2	15.726	1	20	91	110	UAAUAAAGCACGGAUUGACU	ACUCAACCCGUGCUUUAUUA	Cleavage	similar to UniRef100_Q017N2 Cluster: ZTL/AFR-like protein; n=1; Ostreococcus tauri|Rep: ZTL/AFR-like protein - Ostreococcus tauri, partial (11%)	1
novel-m0574_3p	BJ268416	3	11.651	1	20	110	129	UAAUAAAGCACGGAUUGACU	AGUUAAUCCGUUCUUUAUGA	Translation		1
novel-m0580_5p	BE426352	1	11.867	1	24	5	28	AUUACUCGUCGCAGAAAUGAAUGU	ACAUUCAUUUCUGCAACGAGUAAU	Translation		1
novel-m0580_5p	BE516379	1	23.475	1	24	223	246	AUUACUCGUCGCAGAAAUGAAUGU	ACAUUCAUUUCUUCGACGAGUAAU	Cleavage		1
novel-m0580_5p	TC405058	1.5	22.847	1	24	1400	1423	AUUACUCGUCGCAGAAAUGAAUGU	ACAUUCAUUUCUGCGACAAGUAAU	Cleavage	similar to UniRef100_Q337B2 Cluster: Protein kinase domain containing protein, expressed; n=2; Oryza sativa|Rep: Protein kinase domain containing protein, expressed - Oryza sativa subsp. japonica (Rice), partial (26%)	1
novel-m0580_5p	TC434681	2	14.23	1	24	11	34	AUUACUCGUCGCAGAAAUGAAUGU	ACAUUCAUUUCUUGGACGAGUAAU	Translation	similar to UniRef100_A7Y7E9 Cluster: Dynein light chain; n=1; Lupinus albus|Rep: Dynein light chain - Lupinus albus (White lupin), partial (61%)	1
novel-m0580_5p	CJ940028	2	16.867	1	24	15	38	AUUACUCGUCGCAGAAAUGAAUGU	ACAUUCAUUUCUUGGACGAGUAAU	Translation		1
novel-m0580_5p	TC412924	3	17.208	1	24	501	524	AUUACUCGUCGCAGAAAUGAAUGU	ACAUCUAUUUCUGCGACAAGUAAU	Cleavage	similar to UniRef100_Q10BS2 Cluster: Expressed protein; n=1; Oryza sativa Japonica Group|Rep: Expressed protein - Oryza sativa subsp. japonica (Rice), partial (17%)	1
novel-m0580_5p	TC452716	2.5	15.163	1	24	1	24	AUUACUCGUCGCAGAAAUGAAUGU	GCAUCCAUUUCUGCGACAAGUAAU	Cleavage	UniRef100_Q5I7L2 Cluster: Ribosomal protein L11; n=1; Triticum aestivum|Rep: Ribosomal protein L11 - Triticum aestivum (Wheat), partial (52%)	1
novel-m0580_5p	TC410300	3	18.75	1	24	675	698	AUUACUCGUCGCAGAAAUGAAUGU	ACAUUCAUUUUUACGACAAGUAAU	Cleavage	weakly similar to UniRef100_A2VPA2 Cluster: Phosphomannomutase pmmB; n=5; Mycobacterium tuberculosis|Rep: Phosphomannomutase pmmB - Mycobacterium tuberculosis C, partial (6%)	1
novel-m0580_5p	CA733080	2.5	21.134	1	23	30	52	AUUACUCGUCGCAGAAAUGAAUG	UAUCCAUUUCUGCGACAAGUAAU	Cleavage		1
novel-m0580_5p	TC424979	3	16.678	1	23	702	724	AUUACUCGUCGCAGAAAUGAAUG	CAUUCAUUUGUAUGACGAGUGAU	Cleavage		1
novel-m0580_5p	TC452621	2.5	21.78	1	22	401	422	AUUACUCGUCGCAGAAAUGAAU	AGUCAUUUCUGUGGCGAGCAAU	Cleavage	homologue to UniRef100_P24846 Cluster: Dihydrodipicolinate synthase 1, chloroplast precursor; n=1; Triticum aestivum|Rep: Dihydrodipicolinate synthase 1, chloroplast precursor - Triticum aestivum (Wheat), partial (39%)	1
novel-m0580_5p	TC383809	2.5	22.398	1	22	612	633	AUUACUCGUCGCAGAAAUGAAU	AGUCAUUUCUGUGGCGAGCAAU	Cleavage	homologue to UniRef100_P24846 Cluster: Dihydrodipicolinate synthase 1, chloroplast precursor; n=1; Triticum aestivum|Rep: Dihydrodipicolinate synthase 1, chloroplast precursor - Triticum aestivum (Wheat), partial (58%)	1
novel-m0580_5p	TC372111	2.5	23.89	1	22	933	954	AUUACUCGUCGCAGAAAUGAAU	AGUCAUUUCUGUGGCGAGCAAU	Cleavage	UniRef100_P24846 Cluster: Dihydrodipicolinate synthase 1, chloroplast precursor; n=1; Triticum aestivum|Rep: Dihydrodipicolinate synthase 1, chloroplast precursor - Triticum aestivum (Wheat), complete	1
novel-m0580_5p	TC441001	2.5	18.221	1	20	340	359	AUUACUCGUCGCAGAAAUGA	UCAUUUCAGUGGUGAGUAAU	Cleavage		1
novel-m0597_5p	TC412924	1	17.208	1	24	501	524	AUUACUUGUCGUAGAAAUGGAUGU	ACAUCUAUUUCUGCGACAAGUAAU	Cleavage	similar to UniRef100_Q10BS2 Cluster: Expressed protein; n=1; Oryza sativa Japonica Group|Rep: Expressed protein - Oryza sativa subsp. japonica (Rice), partial (17%)	1
novel-m0597_5p	TC452716	0.5	15.163	1	24	1	24	AUUACUUGUCGUAGAAAUGGAUGU	GCAUCCAUUUCUGCGACAAGUAAU	Cleavage	UniRef100_Q5I7L2 Cluster: Ribosomal protein L11; n=1; Triticum aestivum|Rep: Ribosomal protein L11 - Triticum aestivum (Wheat), partial (52%)	1
novel-m0597_5p	TC410300	1	18.75	1	24	675	698	AUUACUUGUCGUAGAAAUGGAUGU	ACAUUCAUUUUUACGACAAGUAAU	Cleavage	weakly similar to UniRef100_A2VPA2 Cluster: Phosphomannomutase pmmB; n=5; Mycobacterium tuberculosis|Rep: Phosphomannomutase pmmB - Mycobacterium tuberculosis C, partial (6%)	1
novel-m0597_5p	TC405058	1	22.847	1	24	1400	1423	AUUACUUGUCGUAGAAAUGGAUGU	ACAUUCAUUUCUGCGACAAGUAAU	Cleavage	similar to UniRef100_Q337B2 Cluster: Protein kinase domain containing protein, expressed; n=2; Oryza sativa|Rep: Protein kinase domain containing protein, expressed - Oryza sativa subsp. japonica (Rice), partial (26%)	1
novel-m0597_5p	AJ603196	1.5	23.219	1	24	74	97	AUUACUUGUCGUAGAAAUGGAUGU	ACAUCCAUUUUUGUGACAAGUAAU	Cleavage		1
novel-m0597_5p	CD881394	1	21.235	1	24	229	252	AUUACUUGUCGUAGAAAUGGAUGU	AUAUCCAUUUUUAUGACAAGUAAU	Cleavage	homologue to UniRef100_Q8GTB8 Cluster: Glutathione transferase F5; n=1; Triticum aestivum|Rep: Glutathione transferase F5 - Triticum aestivum (Wheat), partial (40%)	1
novel-m0597_5p	CA733080	0.5	21.134	1	23	30	52	AUUACUUGUCGUAGAAAUGGAUG	UAUCCAUUUCUGCGACAAGUAAU	Cleavage		1
novel-m0597_5p	BJ263423	1.5	17.565	1	24	78	101	AUUACUUGUCGUAGAAAUGGAUGU	ACAUCAAUUUCUGCGACAAGUAAU	Cleavage	similar to UniRef100_Q94KE7 Cluster: Early light-inducible protein ELIP; n=1; Zea mays|Rep: Early light-inducible protein ELIP - Zea mays (Maize), partial (14%)	1
novel-m0597_5p	BE516379	2	23.475	1	24	223	246	AUUACUUGUCGUAGAAAUGGAUGU	ACAUUCAUUUCUUCGACGAGUAAU	Cleavage		1
novel-m0597_5p	TC385988	2.5	10.908	1	24	686	709	AUUACUUGUCGUAGAAAUGGAUGU	ACAUCUAUUUCUAUGACAAGUAUU	Cleavage		1
novel-m0597_5p	BE426352	2.5	11.867	1	24	5	28	AUUACUUGUCGUAGAAAUGGAUGU	ACAUUCAUUUCUGCAACGAGUAAU	Translation		1
novel-m0597_5p	CV763629	0	18.701	1	20	311	330	AUUACUUGUCGUAGAAAUGG	CCAUUUCUACGACAAGUAAU	Cleavage		1
novel-m0597_5p	TC460457	2.5	14.824	1	24	30	53	AUUACUUGUCGUAGAAAUGGAUGU	ACAUUCAUUUCUUGGACAAGUAAU	Translation	homologue to UniRef100_Q0DJF8 Cluster: Os05g0292200 protein; n=2; Oryza sativa|Rep: Os05g0292200 protein - Oryza sativa subsp. japonica (Rice), partial (10%)	1
novel-m0597_5p	CJ552019	2.5	13.455	1	24	760	783	AUUACUUGUCGUAGAAAUGGAUGU	ACAUCCAUUUGAGCGACAAGUAAU	Cleavage		1
novel-m0597_5p	TC374375	2	21.302	1	24	803	826	AUUACUUGUCGUAGAAAUGGAUGU	AUAUCCAUACCUACGACAAGUAAU	Cleavage	similar to UniRef100_Q66PW8 Cluster: Mitochondrial 2-oxoglutarate/malate translocator; n=1; Saccharum officinarum|Rep: Mitochondrial 2-oxoglutarate/malate translocator - Saccharum officinarum (Sugarcane), partial (41%)	1
novel-m0597_5p	TC376089	2	21.301	1	24	1331	1354	AUUACUUGUCGUAGAAAUGGAUGU	AUAUCCAUACCUACGACAAGUAAU	Cleavage	similar to UniRef100_Q66PW8 Cluster: Mitochondrial 2-oxoglutarate/malate translocator; n=1; Saccharum officinarum|Rep: Mitochondrial 2-oxoglutarate/malate translocator - Saccharum officinarum (Sugarcane), partial (98%)	1
novel-m0597_5p	CD906363	2.5	21.185	1	23	66	88	AUUACUUGUCGUAGAAAUGGAUG	CAUUCAUUUUGAUGACAAGUAAU	Cleavage	homologue to UniRef100_Q0DDZ8 Cluster: Os06g0186600 protein; n=3; Oryza sativa Japonica Group|Rep: Os06g0186600 protein - Oryza sativa subsp. japonica (Rice), partial (34%)	1
novel-m0597_5p	TC434681	3	14.23	1	24	11	34	AUUACUUGUCGUAGAAAUGGAUGU	ACAUUCAUUUCUUGGACGAGUAAU	Translation	similar to UniRef100_A7Y7E9 Cluster: Dynein light chain; n=1; Lupinus albus|Rep: Dynein light chain - Lupinus albus (White lupin), partial (61%)	1
novel-m0597_5p	CJ940028	3	16.867	1	24	15	38	AUUACUUGUCGUAGAAAUGGAUGU	ACAUUCAUUUCUUGGACGAGUAAU	Translation		1
novel-m0597_5p	CJ914901	3	12.502	1	23	1	23	AUUACUUGUCGUAGAAAUGGAUG	CAUUCAUUCCUACGACAAAUAAU	Cleavage		1
novel-m0597_5p	TC424979	3	16.678	1	23	702	724	AUUACUUGUCGUAGAAAUGGAUG	CAUUCAUUUGUAUGACGAGUGAU	Cleavage		1
novel-m0597_5p	DR734972	2.5	13.183	1	22	55	76	AUUACUUGUCGUAGAAAUGGAU	AUCCAUUUCUCCGACAAGUAUU	Cleavage	similar to UniRef100_UPI00004D97E1 Cluster: Tigger transposable element-derived protein 5.; n=1; Xenopus tropicalis|Rep: Tigger transposable element-derived protein 5. - Xenopus tropicalis, partial (4%)	1
novel-m0597_5p	CJ670662	3	22.141	1	23	163	185	AUUACUUGUCGUAGAAAUGGAUG	UAUCUAUUUCUCCGACAAGUAUU	Cleavage		1
novel-m0602_5p	CV758964	1	15.051	1	24	151	174	AAAUAUUGGCUAGAGAUUGGUUGC	GCAACCAAUCUCUAACCAAUAUUU	Translation	similar to UniRef100_Q50HV8 Cluster: Glycosyltransferase; n=1; Triticum aestivum|Rep: Glycosyltransferase - Triticum aestivum (Wheat), partial (6%)	1
novel-m0602_5p	CD902994	1	13.705	1	23	127	149	AAAUAUUGGCUAGAGAUUGGUUG	CAACCAAUCUCUAGCCAAUAUUA	Cleavage	homologue to UniRef100_Q0D8F5 Cluster: Os07g0163800 protein; n=1; Oryza sativa Japonica Group|Rep: Os07g0163800 protein - Oryza sativa subsp. japonica (Rice), partial (4%)	1
novel-m0602_5p	CD920839	2	8.486	1	23	386	408	AAAUAUUGGCUAGAGAUUGGUUG	UAACCAAAUUCUGGCCAAUAUUU	Cleavage	similar to UniRef100_A9A490 Cluster: Histone protein; n=1; Nitrosopumilus maritimus SCM1|Rep: Histone protein - Nitrosopumilus maritimus SCM1, partial (10%)	1
novel-m0602_5p	CD911838	2.5	21.621	1	23	232	254	AAAUAUUGGCUAGAGAUUGGUUG	CAACCAAUUAGUAGCCAAUAUUU	Cleavage		1
novel-m0602_5p	CK169948	3	20.192	1	24	426	449	AAAUAUUGGCUAGAGAUUGGUUGC	GCUAUCGGUCUCUGGCCGGUAUUU	Cleavage	homologue to dbj|AB026819.1| Magnaporthe grisea genes for 18S rRNA, 5.8S rRNA, 26S rRNA, complete sequence, rDNA repeat unit sequence, partial (8%)	1
novel-m0602_5p	CA736484	2.5	20.268	1	22	125	146	AAAUAUUGGCUAGAGAUUGGUU	AACCAAUCACUAGCCAACAUUU	Cleavage		1
novel-m0602_5p	CV782427	2.5	22.812	1	23	679	701	AAAUAUUGGCUAGAGAUUGGUUG	UACCAAAUUUCUGGCCAGUAUUU	Cleavage	similar to UniRef100_Q2R333 Cluster: O-methyltransferase family protein; n=1; Oryza sativa Japonica Group|Rep: O-methyltransferase family protein - Oryza sativa subsp. japonica (Rice), partial (31%)	1
novel-m0602_5p	TC423201	2.5	9.788	1	20	1185	1204	AAAUAUUGGCUAGAGAUUGG	ACAAUUACUAGCCAAUAUUU	Cleavage	homologue to emb|Z00028.1|CHZMRRNA Zea mays chloroplast rRNA-operon, partial (12%)	1
novel-m0602_5p	TC401087	3	7.797	1	22	12	33	AAAUAUUGGCUAGAGAUUGGUU	GGCUAAUUUUUUGCCAAUGUUU	Translation	similar to UniRef100_Q47522 Cluster: LacZ protein; n=1; Escherichia coli|Rep: LacZ protein - Escherichia coli, partial (67%)	1
novel-m0602_5p	CK198930	3	7.11	1	21	5	25	AAAUAUUGGCUAGAGAUUGGU	ACCCAUCUCUAUUUAAUAUUU	Translation		1
novel-m0602_5p	CA628405	3	9.124	1	23	29	51	AAAUAUUGGCUAGAGAUUGGUUG	UAUCGAAAUUCUAGUCAAUAUUU	Cleavage	similar to UniRef100_Q5EUD9 Cluster: Protein disulfide isomerase; n=1; Zea mays|Rep: Protein disulfide isomerase - Zea mays (Maize), partial (6%)	1
novel-m0602_5p	DR739391	3	13.75	1	21	796	815	AAAUAUUGGCUAGAGAUUGGU	ACCAA-CUUUGGCCAAUAUUU	Cleavage	similar to UniRef100_Q75IA4 Cluster: Expressed protein; n=1; Oryza sativa Japonica Group|Rep: Expressed protein - Oryza sativa subsp. japonica (Rice), partial (83%)	1
novel-m0603_3p	EB513086	0	8.707	1	21	246	266	AGUUGGGUCAUCUAUUUUGGA	UCCAAAAUAGAUGACCCAACU	Cleavage	similar to UniRef100_Q027B3 Cluster: YbbR family protein precursor; n=1; Solibacter usitatus Ellin6076|Rep: YbbR family protein precursor - Solibacter usitatus (strain Ellin6076), partial (6%)	1
novel-m0603_3p	CK207929	0	22.612	1	21	759	779	AGUUGGGUCAUCUAUUUUGGA	UCCAAAAUAGAUGACCCAACU	Cleavage	similar to UniRef100_Q9B6E2 Cluster: Cytochrome c oxidase subunit I; n=1; Yarrowia lipolytica|Rep: Cytochrome c oxidase subunit, partial (4%)	1
novel-m0603_3p	TC435443	0.5	17.819	1	21	199	219	AGUUGGGUCAUCUAUUUUGGA	UUCAAAAUAGAUGACCCAACU	Cleavage	UniRef100_Q6QF97 Cluster: Expansin EXPB8; n=1; Triticum aestivum|Rep: Expansin EXPB8 - Triticum aestivum (Wheat), partial (39%)	1
novel-m0603_3p	TC418521	1	16.522	1	21	436	456	AGUUGGGUCAUCUAUUUUGGA	UUCAAAAUAGAUGACUCAACU	Cleavage	similar to UniRef100_Q10S70 Cluster: Expansin-like A1 precursor; n=2; Oryza sativa Japonica Group|Rep: Expansin-like A1 precursor - Oryza sativa subsp. japonica (Rice), partial (30%)	1
novel-m0603_3p	CK197784	1	22.639	1	21	569	589	AGUUGGGUCAUCUAUUUUGGA	UCCGAAAUAGAUGACUCAACU	Cleavage	weakly similar to UniRef100_Q5EXL9 Cluster: HGA1; n=1; Hordeum vulgare|Rep: HGA1 - Hordeum vulgare (Barley), partial (23%)	1
novel-m0603_3p	TC388426	1	12.774	1	21	736	756	AGUUGGGUCAUCUAUUUUGGA	UCCAAAAUAGAUGACUCAAUU	Cleavage	UniRef100_Q3JMN1 Cluster: Transcriptional regulator, AraC family; n=4; Burkholderia pseudomallei|Rep: Transcriptional regulator, AraC family - Burkholderia pseudomallei (strain 1710b), partial (4%)	1
novel-m0603_3p	TC419932	1	10.938	1	21	934	954	AGUUGGGUCAUCUAUUUUGGA	UUCAAAAUAGAUGACUCAACU	Cleavage		1
novel-m0603_3p	TC401701	1	18.643	1	21	1257	1277	AGUUGGGUCAUCUAUUUUGGA	UUCAAAAUAGAUGACUCAACU	Cleavage	similar to UniRef100_A7R179 Cluster: Chromosome undetermined scaffold_340, whole genome shotgun sequence; n=1; Vitis vinifera|Rep: Chromosome undetermined scaffold_340, whole genome shotgun sequence - Vitis vinifera (Grape), partial (46%)	1
novel-m0603_3p	TC423804	1.5	18.871	1	21	1933	1953	AGUUGGGUCAUCUAUUUUGGA	UUCAAAAUAGAUGACUCAGCU	Cleavage		1
novel-m0603_3p	TC451207	2	18.075	1	21	175	195	AGUUGGGUCAUCUAUUUUGGA	UCCAAAAUAGAUGACUAAACU	Cleavage		1
novel-m0603_3p	TC407176	2	13.723	1	21	606	626	AGUUGGGUCAUCUAUUUUGGA	UCCAAAAUAGAUGACUCAAAU	Cleavage	similar to UniRef100_A3NKV9 Cluster: Type III secretion outer membrane pore, YscC/HrcC family; n=1; Burkholderia pseudomallei 668|Rep: Type III secretion outer membrane pore, YscC/HrcC family - Burkholderia pseudomallei (strain 668), partial (3%)	1
novel-m0603_3p	CJ523247	1.5	22.453	1	20	354	373	AGUUGGGUCAUCUAUUUUGG	CCAAAAUAGAUGGUCCAGCU	Cleavage	weakly similar to UniRef100_Q2QSF1 Cluster: Expressed protein; n=2; Oryza sativa|Rep: Expressed protein - Oryza sativa subsp. japonica (Rice), partial (10%)	1
novel-m0603_3p	TC397461	2	16.651	1	21	2088	2108	AGUUGGGUCAUCUAUUUUGGA	UAUAAAAUAGAUGAUCCAACU	Cleavage	similar to UniRef100_A7QLJ1 Cluster: Chromosome undetermined scaffold_119, whole genome shotgun sequence; n=1; Vitis vinifera|Rep: Chromosome undetermined scaffold_119, whole genome shotgun sequence - Vitis vinifera (Grape), partial (47%)	1
novel-m0603_3p	CA718994	3	24.727	1	21	433	453	AGUUGGGUCAUCUAUUUUGGA	UUCAAAAUAGAUGACGCAACC	Cleavage	similar to UniRef100_A7P675 Cluster: Chromosome chr4 scaffold_6, whole genome shotgun sequence; n=1; Vitis vinifera|Rep: Chromosome chr4 scaffold_6, whole genome shotgun sequence - Vitis vinifera (Grape), partial (93%)	1
novel-m0603_3p	TC461688	3	14.132	1	21	766	786	AGUUGGGUCAUCUAUUUUGGA	UCCAAAAUGGAUGACAUAAUU	Cleavage	UniRef100_Q08837 Cluster: Triticin; n=1; Triticum aestivum|Rep: Triticin - Triticum aestivum (Wheat), partial (47%)	1
novel-m0603_3p	CA641410	2	7.767	1	20	56	75	AGUUGGGUCAUCUAUUUUGG	CCAAAAUAAGUGACUCAACU	Cleavage		1
novel-m0603_3p	TC375417	2	12.496	1	20	765	784	AGUUGGGUCAUCUAUUUUGG	CCAAAAUAAGUGACUCAACU	Cleavage	similar to UniRef100_Q10M34 Cluster: Expressed protein; n=1; Oryza sativa Japonica Group|Rep: Expressed protein - Oryza sativa subsp. japonica (Rice), partial (89%)	1
novel-m0603_3p	CA729932	3	14.562	1	21	3	23	AGUUGGGUCAUCUAUUUUGGA	UUCAAAAGGGAUGACCCGAUU	Cleavage		1
novel-m0603_3p	TC412802	3	18.938	1	20	285	304	AGUUGGGUCAUCUAUUUUGG	ACAAAAUAGGUGAUCUAGCU	Cleavage	weakly similar to UniRef100_Q3E6V3 Cluster: Uncharacterized protein At3g29765.1; n=1; Arabidopsis thaliana|Rep: Uncharacterized protein At3g29765.1 - Arabidopsis thaliana (Mouse-ear cress), partial (26%)	1
novel-m0603_3p	CA613928	2.5	19.04	1	20	75	94	AGUUGGGUCAUCUAUUUUGG	CUAAAAUGGAUGCUCCAACU	Cleavage	similar to UniRef100_A7R7M0 Cluster: Chromosome undetermined scaffold_1864, whole genome shotgun sequence; n=1; Vitis vinifera|Rep: Chromosome undetermined scaffold_1864, whole genome shotgun sequence - Vitis vinifera (Grape), partial (32%)	1
novel-m0603_3p	CA661855	2.5	18.186	1	20	114	133	AGUUGGGUCAUCUAUUUUGG	CUAAAAUGGAUGCUCCAACU	Cleavage	similar to UniRef100_A7R7M0 Cluster: Chromosome undetermined scaffold_1864, whole genome shotgun sequence; n=1; Vitis vinifera|Rep: Chromosome undetermined scaffold_1864, whole genome shotgun sequence - Vitis vinifera (Grape), partial (35%)	1
novel-m0603_3p	CV759841	2.5	15.856	1	20	234	253	AGUUGGGUCAUCUAUUUUGG	CUAAAAUGGAUGCUCCAACU	Cleavage	similar to UniRef100_A7R7M0 Cluster: Chromosome undetermined scaffold_1864, whole genome shotgun sequence; n=1; Vitis vinifera|Rep: Chromosome undetermined scaffold_1864, whole genome shotgun sequence - Vitis vinifera (Grape), partial (68%)	1
novel-m0603_3p	TC383658	2.5	18.186	1	20	207	226	AGUUGGGUCAUCUAUUUUGG	CUAAAAUGGAUGCUCCAACU	Cleavage	similar to UniRef100_A7R7M0 Cluster: Chromosome undetermined scaffold_1864, whole genome shotgun sequence; n=1; Vitis vinifera|Rep: Chromosome undetermined scaffold_1864, whole genome shotgun sequence - Vitis vinifera (Grape), partial (70%)	1
novel-m0603_3p	TC392282	2.5	18.186	1	20	132	151	AGUUGGGUCAUCUAUUUUGG	CUAAAAUGGAUGCUCCAACU	Cleavage	similar to UniRef100_A7R7M0 Cluster: Chromosome undetermined scaffold_1864, whole genome shotgun sequence; n=1; Vitis vinifera|Rep: Chromosome undetermined scaffold_1864, whole genome shotgun sequence - Vitis vinifera (Grape), partial (50%)	1
novel-m0603_3p	CV759839	2.5	15.856	1	20	234	253	AGUUGGGUCAUCUAUUUUGG	CUAAAAUGGAUGCUCCAACU	Cleavage	similar to UniRef100_A7R7M0 Cluster: Chromosome undetermined scaffold_1864, whole genome shotgun sequence; n=1; Vitis vinifera|Rep: Chromosome undetermined scaffold_1864, whole genome shotgun sequence - Vitis vinifera (Grape), partial (48%)	1
novel-m0603_3p	CJ711706	2.5	18.416	1	20	129	148	AGUUGGGUCAUCUAUUUUGG	CUAAAAUGGAUGCUCCAACU	Cleavage	similar to UniRef100_A7R7M0 Cluster: Chromosome undetermined scaffold_1864, whole genome shotgun sequence; n=1; Vitis vinifera|Rep: Chromosome undetermined scaffold_1864, whole genome shotgun sequence - Vitis vinifera (Grape), partial (50%)	1
novel-m0603_3p	TC455703	2.5	18.172	1	20	142	161	AGUUGGGUCAUCUAUUUUGG	CUAAAAUGGAUGCUCCAACU	Cleavage	similar to UniRef100_A7P1G1 Cluster: Chromosome chr19 scaffold_4, whole genome shotgun sequence; n=1; Vitis vinifera|Rep: Chromosome chr19 scaffold_4, whole genome shotgun sequence - Vitis vinifera (Grape), partial (67%)	1
novel-m0603_3p	TC376819	2.5	17.754	1	20	77	96	AGUUGGGUCAUCUAUUUUGG	CUAAAAUGGAUGCUCCAACU	Cleavage	similar to UniRef100_A7P1G1 Cluster: Chromosome chr19 scaffold_4, whole genome shotgun sequence; n=1; Vitis vinifera|Rep: Chromosome chr19 scaffold_4, whole genome shotgun sequence - Vitis vinifera (Grape), partial (91%)	1
novel-m0603_3p	TC373558	2.5	19.42	1	20	132	151	AGUUGGGUCAUCUAUUUUGG	CUAAAAUGGAUGCUCCAACU	Cleavage	similar to UniRef100_A7P1G1 Cluster: Chromosome chr19 scaffold_4, whole genome shotgun sequence; n=1; Vitis vinifera|Rep: Chromosome chr19 scaffold_4, whole genome shotgun sequence - Vitis vinifera (Grape), partial (91%)	1
novel-m0603_3p	TC412323	3	16.369	1	21	52	72	AGUUGGGUCAUCUAUUUUGGA	UCCGAGAGAGACGACCCAACU	Translation		1
novel-m0603_3p	CA697562	3	21.469	1	20	205	224	AGUUGGGUCAUCUAUUUUGG	CCAACAUGGAUGAUUCAAUU	Cleavage		1
novel-m0603_3p	CV764269	3	21.646	1	20	523	542	AGUUGGGUCAUCUAUUUUGG	UCAAAAAAGGUGACUCAAUU	Cleavage	weakly similar to UniRef100_Q3HTK6 Cluster: Pherophorin-C1 protein precursor; n=1; Chlamydomonas reinhardtii|Rep: Pherophorin-C1 protein precursor - Chlamydomonas reinhardtii, partial (7%)	1
novel-m0603_3p	TC371130	2.5	16.075	1	20	341	360	AGUUGGGUCAUCUAUUUUGG	CCAAAAUAAAUGUCUCAACU	Cleavage		1
novel-m0603_3p	TC425084	2.5	13.665	1	20	774	793	AGUUGGGUCAUCUAUUUUGG	CCAAAAUAAAUGUCUCAACU	Cleavage	similar to UniRef100_Q0IWS2 Cluster: Os10g0492000 protein; n=1; Oryza sativa Japonica Group|Rep: Os10g0492000 protein - Oryza sativa subsp. japonica (Rice), partial (13%)	1
novel-m0603_3p	DR734710	3	18.61	1	21	278	297	AGUUGGGUCAUCUAUUUUGGA	UCCGGAA-AGAUGACCCAACU	Cleavage	similar to UniRef100_Q0DTV8 Cluster: Os03g0221800 protein; n=1; Oryza sativa Japonica Group|Rep: Os03g0221800 protein - Oryza sativa subsp. japonica (Rice), partial (7%)	1
novel-m0603_3p	TC391828	3	15.014	1	21	507	526	AGUUGGGUCAUCUAUUUUGGA	UCCAGAAU-GAUGAUCCAACU	Cleavage	similar to UniRef100_Q0JKM1 Cluster: Os01g0664500 protein; n=3; Oryza sativa|Rep: Os01g0664500 protein - Oryza sativa subsp. japonica (Rice), partial (84%)	1
novel-m0603_3p	TC443747	3	19.677	1	20	236	255	AGUUGGGUCAUCUAUUUUGG	CCAAAAUAAAUGUCCCAACC	Cleavage	similar to UniRef100_Q2UHC9 Cluster: Predicted protein; n=1; Aspergillus oryzae|Rep: Predicted protein - Aspergillus oryzae, partial (13%)	1
novel-m0603_3p	CO348772	3	18.847	1	20	143	162	AGUUGGGUCAUCUAUUUUGG	CCUAAAGGGAUGACCCAAUU	Cleavage		1
novel-m0603_3p	AL816150	3	16.143	1	20	328	347	AGUUGGGUCAUCUAUUUUGG	CCAAAAUAAGUGUCUCAACU	Cleavage		1
novel-m0608_5p	CJ552019	1	13.455	1	24	760	783	AUUACUUGUCGCUGAAAUGGAUGU	ACAUCCAUUUGAGCGACAAGUAAU	Cleavage		1
novel-m0608_5p	TC412924	1.5	17.208	1	24	501	524	AUUACUUGUCGCUGAAAUGGAUGU	ACAUCUAUUUCUGCGACAAGUAAU	Cleavage	similar to UniRef100_Q10BS2 Cluster: Expressed protein; n=1; Oryza sativa Japonica Group|Rep: Expressed protein - Oryza sativa subsp. japonica (Rice), partial (17%)	1
novel-m0608_5p	TC452716	1	15.163	1	24	1	24	AUUACUUGUCGCUGAAAUGGAUGU	GCAUCCAUUUCUGCGACAAGUAAU	Cleavage	UniRef100_Q5I7L2 Cluster: Ribosomal protein L11; n=1; Triticum aestivum|Rep: Ribosomal protein L11 - Triticum aestivum (Wheat), partial (52%)	1
novel-m0608_5p	TC405058	1.5	22.847	1	24	1400	1423	AUUACUUGUCGCUGAAAUGGAUGU	ACAUUCAUUUCUGCGACAAGUAAU	Cleavage	similar to UniRef100_Q337B2 Cluster: Protein kinase domain containing protein, expressed; n=2; Oryza sativa|Rep: Protein kinase domain containing protein, expressed - Oryza sativa subsp. japonica (Rice), partial (26%)	1
novel-m0608_5p	AJ603196	2	23.219	1	24	74	97	AUUACUUGUCGCUGAAAUGGAUGU	ACAUCCAUUUUUGUGACAAGUAAU	Cleavage		1
novel-m0608_5p	CA733080	1	21.134	1	23	30	52	AUUACUUGUCGCUGAAAUGGAUG	UAUCCAUUUCUGCGACAAGUAAU	Cleavage		1
novel-m0608_5p	BJ263423	2	17.565	1	24	78	101	AUUACUUGUCGCUGAAAUGGAUGU	ACAUCAAUUUCUGCGACAAGUAAU	Cleavage	similar to UniRef100_Q94KE7 Cluster: Early light-inducible protein ELIP; n=1; Zea mays|Rep: Early light-inducible protein ELIP - Zea mays (Maize), partial (14%)	1
novel-m0608_5p	TC412263	2.5	18.863	1	24	176	199	AUUACUUGUCGCUGAAAUGGAUGU	ACAUCCGUUUGAGCGUCAAGUAAU	Translation	similar to UniRef100_Q6IGC5 Cluster: HDC06629; n=1; Drosophila melanogaster|Rep: HDC06629 - Drosophila melanogaster (Fruit fly), partial (6%)	1
novel-m0608_5p	BE426352	3	11.867	1	24	5	28	AUUACUUGUCGCUGAAAUGGAUGU	ACAUUCAUUUCUGCAACGAGUAAU	Translation		1
novel-m0608_5p	BE516379	3	23.475	1	24	223	246	AUUACUUGUCGCUGAAAUGGAUGU	ACAUUCAUUUCUUCGACGAGUAAU	Cleavage		1
novel-m0608_5p	CK165073	3	14.641	1	24	91	114	AUUACUUGUCGCUGAAAUGGAUGU	AUAUCCGUUUGAGCGACAAUUAAU	Cleavage		1
novel-m0608_5p	TC410300	3	18.75	1	24	675	698	AUUACUUGUCGCUGAAAUGGAUGU	ACAUUCAUUUUUACGACAAGUAAU	Cleavage	weakly similar to UniRef100_A2VPA2 Cluster: Phosphomannomutase pmmB; n=5; Mycobacterium tuberculosis|Rep: Phosphomannomutase pmmB - Mycobacterium tuberculosis C, partial (6%)	1
novel-m0608_5p	CD920072	3	21.001	1	23	37	59	AUUACUUGUCGCUGAAAUGGAUG	UAUCCAUUUUGGUGACAAGUAUU	Cleavage		1
novel-m0608_5p	CD906363	3	21.185	1	23	66	88	AUUACUUGUCGCUGAAAUGGAUG	CAUUCAUUUUGAUGACAAGUAAU	Cleavage	homologue to UniRef100_Q0DDZ8 Cluster: Os06g0186600 protein; n=3; Oryza sativa Japonica Group|Rep: Os06g0186600 protein - Oryza sativa subsp. japonica (Rice), partial (34%)	1
novel-m0608_5p	CA709999	2.5	14.203	1	22	1	22	AUUACUUGUCGCUGAAAUGGAU	AUCCGUUUGAGCGUCAAGUAAU	Translation	similar to UniRef100_Q0DXR0 Cluster: Os02g0738900 protein; n=3; Oryza sativa|Rep: Os02g0738900 protein - Oryza sativa subsp. japonica (Rice), partial (7%)	1
novel-m0608_5p	CA611156	1.5	10.528	1	20	51	70	AUUACUUGUCGCUGAAAUGG	UCAUUUGAGCGACAAGUAAU	Cleavage	similar to UniRef100_A2QTZ6 Cluster: Contig An09c0100, complete genome; n=1; Aspergillus niger|Rep: Contig An09c0100, complete genome - Aspergillus niger, partial (3%)	1
novel-m0608_5p	CV766875	2.5	17.382	1	21	462	482	AUUACUUGUCGCUGAAAUGGA	UCCGUUUGAGCGACAAGUAAC	Cleavage	similar to UniRef100_Q25AG5 Cluster: Elicitor-responsive protein 3; n=2; Oryza sativa|Rep: Elicitor-responsive protein 3 - Oryza sativa subsp. indica (Rice), partial (56%)	1
novel-m0608_5p	CK216114	2.5	13.522	1	22	55	75	AUUACUUGUCGCUGAAAUGGAU	AUCCAUUUCGGC-ACAAGUAAU	Translation	homologue to UniRef100_A0MPM4 Cluster: CBFIVd-B22; n=1; Triticum aestivum|Rep: CBFIVd-B22 - Triticum aestivum (Wheat), partial (81%)	1
novel-m0613_3p	TC418521	0	16.558	1	21	437	457	AAGUUGAGUCAUCUAUUUUGG	UCAAAAUAGAUGACUCAACUU	Cleavage	similar to UniRef100_Q10S70 Cluster: Expansin-like A1 precursor; n=2; Oryza sativa Japonica Group|Rep: Expansin-like A1 precursor - Oryza sativa subsp. japonica (Rice), partial (30%)	1
novel-m0613_3p	CK197784	0.5	22.574	1	21	570	590	AAGUUGAGUCAUCUAUUUUGG	CCGAAAUAGAUGACUCAACUU	Cleavage	weakly similar to UniRef100_Q5EXL9 Cluster: HGA1; n=1; Hordeum vulgare|Rep: HGA1 - Hordeum vulgare (Barley), partial (23%)	1
novel-m0613_3p	TC388426	0.5	13.178	1	21	737	757	AAGUUGAGUCAUCUAUUUUGG	CCAAAAUAGAUGACUCAAUUU	Cleavage	UniRef100_Q3JMN1 Cluster: Transcriptional regulator, AraC family; n=4; Burkholderia pseudomallei|Rep: Transcriptional regulator, AraC family - Burkholderia pseudomallei (strain 1710b), partial (4%)	1
novel-m0613_3p	TC401701	0	18.601	1	21	1258	1278	AAGUUGAGUCAUCUAUUUUGG	UCAAAAUAGAUGACUCAACUU	Cleavage	similar to UniRef100_A7R179 Cluster: Chromosome undetermined scaffold_340, whole genome shotgun sequence; n=1; Vitis vinifera|Rep: Chromosome undetermined scaffold_340, whole genome shotgun sequence - Vitis vinifera (Grape), partial (46%)	1
novel-m0613_3p	TC423804	0.5	18.713	1	21	1934	1954	AAGUUGAGUCAUCUAUUUUGG	UCAAAAUAGAUGACUCAGCUU	Cleavage		1
novel-m0613_3p	TC419932	1	10.113	1	21	935	955	AAGUUGAGUCAUCUAUUUUGG	UCAAAAUAGAUGACUCAACUG	Cleavage		1
novel-m0613_3p	TC451207	1.5	19.729	1	21	176	196	AAGUUGAGUCAUCUAUUUUGG	CCAAAAUAGAUGACUAAACUU	Cleavage		1
novel-m0613_3p	EB513086	1.5	6.319	1	21	247	267	AAGUUGAGUCAUCUAUUUUGG	CCAAAAUAGAUGACCCAACUU	Cleavage	similar to UniRef100_Q027B3 Cluster: YbbR family protein precursor; n=1; Solibacter usitatus Ellin6076|Rep: YbbR family protein precursor - Solibacter usitatus (strain Ellin6076), partial (6%)	1
novel-m0613_3p	TC435443	1.5	16.521	1	21	200	220	AAGUUGAGUCAUCUAUUUUGG	UCAAAAUAGAUGACCCAACUU	Cleavage	UniRef100_Q6QF97 Cluster: Expansin EXPB8; n=1; Triticum aestivum|Rep: Expansin EXPB8 - Triticum aestivum (Wheat), partial (39%)	1
novel-m0613_3p	CA641410	1.5	7.68	1	21	56	76	AAGUUGAGUCAUCUAUUUUGG	CCAAAAUAAGUGACUCAACUU	Cleavage		1
novel-m0613_3p	TC375417	1.5	12.442	1	21	765	785	AAGUUGAGUCAUCUAUUUUGG	CCAAAAUAAGUGACUCAACUU	Cleavage	similar to UniRef100_Q10M34 Cluster: Expressed protein; n=1; Oryza sativa Japonica Group|Rep: Expressed protein - Oryza sativa subsp. japonica (Rice), partial (89%)	1
novel-m0613_3p	TC407176	2.5	13.611	1	21	607	627	AAGUUGAGUCAUCUAUUUUGG	CCAAAAUAGAUGACUCAAAUG	Cleavage	similar to UniRef100_A3NKV9 Cluster: Type III secretion outer membrane pore, YscC/HrcC family; n=1; Burkholderia pseudomallei 668|Rep: Type III secretion outer membrane pore, YscC/HrcC family - Burkholderia pseudomallei (strain 668), partial (3%)	1
novel-m0613_3p	CV764269	2	21.664	1	21	523	543	AAGUUGAGUCAUCUAUUUUGG	UCAAAAAAGGUGACUCAAUUU	Cleavage	weakly similar to UniRef100_Q3HTK6 Cluster: Pherophorin-C1 protein precursor; n=1; Chlamydomonas reinhardtii|Rep: Pherophorin-C1 protein precursor - Chlamydomonas reinhardtii, partial (7%)	1
novel-m0613_3p	TC425084	2	13.312	1	21	774	794	AAGUUGAGUCAUCUAUUUUGG	CCAAAAUAAAUGUCUCAACUU	Translation	similar to UniRef100_Q0IWS2 Cluster: Os10g0492000 protein; n=1; Oryza sativa Japonica Group|Rep: Os10g0492000 protein - Oryza sativa subsp. japonica (Rice), partial (13%)	1
novel-m0613_3p	CK202626	2.5	15.699	1	20	634	653	AAGUUGAGUCAUCUAUUUUG	CAAAAUGGAUGGCUCAACCU	Cleavage	similar to UniRef100_A5P2R8 Cluster: LigA; n=1; Methylobacterium sp. 4-46|Rep: LigA - Methylobacterium sp. 4-46, partial (7%)	1
novel-m0613_3p	TC426823	2.5	12.419	1	20	9	28	AAGUUGAGUCAUCUAUUUUG	CAGAAUAGAUGAUUCAACGU	Cleavage		1
novel-m0613_3p	TC397461	2.5	16.531	1	20	2090	2109	AAGUUGAGUCAUCUAUUUUG	UAAAAUAGAUGAUCCAACUU	Cleavage	similar to UniRef100_A7QLJ1 Cluster: Chromosome undetermined scaffold_119, whole genome shotgun sequence; n=1; Vitis vinifera|Rep: Chromosome undetermined scaffold_119, whole genome shotgun sequence - Vitis vinifera (Grape), partial (47%)	1
novel-m0613_3p	AL816150	2.5	16.301	1	21	328	348	AAGUUGAGUCAUCUAUUUUGG	CCAAAAUAAGUGUCUCAACUU	Translation		1
novel-m0613_3p	CA718825	3	21.258	1	21	452	472	AAGUUGAGUCAUCUAUUUUGG	UCAAAAUAAGUGACUCNACUU	Cleavage	similar to UniRef100_Q42446 Cluster: Xyloglucan endo-transglycosylase homolog; n=1; Zea mays|Rep: Xyloglucan endo-transglycosylase homolog - Zea mays (Maize), partial (30%)	1
novel-m0613_3p	CA718994	3	24.649	1	21	434	454	AAGUUGAGUCAUCUAUUUUGG	UCAAAAUAGAUGACGCAACCU	Cleavage	similar to UniRef100_A7P675 Cluster: Chromosome chr4 scaffold_6, whole genome shotgun sequence; n=1; Vitis vinifera|Rep: Chromosome chr4 scaffold_6, whole genome shotgun sequence - Vitis vinifera (Grape), partial (93%)	1
novel-m0613_3p	TC401351	3	20.6	1	21	646	666	AAGUUGAGUCAUCUAUUUUGG	CCGAGAUUGAUGAUUUAACUU	Cleavage	homologue to UniRef100_Q2L3D3 Cluster: Polyubiquitin-like protein; n=1; Brachypodium sylvaticum|Rep: Polyubiquitin-like protein - Brachypodium sylvaticum (False brome), partial (33%)	1
novel-m0613_3p	CA486694	2.5	10.042	1	20	106	125	AAGUUGAGUCAUCUAUUUUG	UAAAAGAGAUGAUUUAACUU	Cleavage		1
novel-m0613_3p	CA690656	3	13.331	1	20	62	81	AAGUUGAGUCAUCUAUUUUG	UAGAAUAGAUGAUUCAACGU	Cleavage		1
novel-m0613_3p	CA691497	2.5	9.758	1	20	90	109	AAGUUGAGUCAUCUAUUUUG	UAGAAAAGAUGACUCAAUUU	Cleavage	homologue to UniRef100_A7SPU0 Cluster: Predicted protein; n=1; Nematostella vectensis|Rep: Predicted protein - Nematostella, partial (0%)	1
novel-m0613_3p	TC371130	3	16.504	1	21	341	361	AAGUUGAGUCAUCUAUUUUGG	CCAAAAUAAAUGUCUCAACUA	Translation		1
novel-m0613_3p	TC427184	2.5	23.356	1	21	314	334	AAGUUGAGUCAUCUAUUUUGG	UUAAUAUAAAUGACUCAACUU	Cleavage		1
novel-m0613_3p	CK195029	3	10.314	1	21	78	98	AAGUUGAGUCAUCUAUUUUGG	UCAAAAUAAGUGACUCAACCU	Cleavage	weakly similar to UniRef100_Q7S1S5 Cluster: Predicted protein; n=1; Neurospora crassa|Rep: Predicted protein - Neurospora crassa, partial (3%)	1
novel-m0613_3p	TC456654	3	13.537	1	21	674	694	AAGUUGAGUCAUCUAUUUUGG	CCAAAAUAAGUGUCUCAAUUU	Translation	similar to UniRef100_Q1NPV2 Cluster: Glycoside hydrolase, family 5 precursor; n=1; delta proteobacterium MLMS-1|Rep: Glycoside hydrolase, family 5 precursor - delta proteobacterium MLMS-1, partial (3%)	1
novel-m0613_3p	TC416512	2.5	9.872	1	21	635	655	AAGUUGAGUCAUCUAUUUUGG	UCAAAAUAAGUGUCUCAACUU	Translation	homologue to UniRef100_A1YZC9 Cluster: Citrate synthase; n=1; Oryza sativa Japonica Group|Rep: Citrate synthase - Oryza sativa subsp. japonica (Rice), partial (24%)	1
novel-m0613_3p	CJ611303	3	16.963	1	21	712	732	AAGUUGAGUCAUCUAUUUUGG	CUAAAAUAAGUGUCUCAACUU	Translation		1
novel-m0613_3p	TC386141	3	10.42	1	21	10	30	AAGUUGAGUCAUCUAUUUUGG	UCAAAGUAUAUGAUUUAAUUU	Cleavage		1
novel-m0613_3p	CA684392	3	13.943	1	20	61	80	AAGUUGAGUCAUCUAUUUUG	CAGAAAAGAUGACUCAAUUG	Cleavage		1
novel-m0613_3p	CA731018	3	21.34	1	21	183	203	AAGUUGAGUCAUCUAUUUUGG	UCGAAAUAAGUGUCUCAACUU	Translation		1
novel-m0613_3p	TC377203	3	21.865	1	21	909	929	AAGUUGAGUCAUCUAUUUUGG	UCAAAAUAAGUGUCUUAACUU	Translation		1
novel-m0613_3p	TC422660	3	16.625	1	20	212	231	AAGUUGAGUCAUCUAUUUUG	CAAAAUAGAGGUCUUAAUUU	Translation	similar to UniRef100_Q5FYS3 Cluster: ADP-ribosylation factor; n=1; Daucus carota|Rep: ADP-ribosylation factor - Daucus carota (Carrot), partial (79%)	1
novel-m0615_3p	BQ171856	3	21.512	1	20	41	60	UUGCCAUAGGCAUAGCCCUG	AUGGGCUGUGCCUAUGGCAG	Cleavage	similar to UniRef100_Q6K431 Cluster: Trithorax-like; n=1; Oryza sativa Japonica Group|Rep: Trithorax-like - Oryza sativa subsp. japonica (Rice), partial (3%)	1
novel-m0615_3p	TC389370	3	16.233	1	20	448	467	UUGCCAUAGGCAUAGCCCUG	CAGGGCUAUGGUUAUGGUGG	Translation	similar to UniRef100_Q7XDI5 Cluster: RNA recognition motif family protein, expressed; n=3; Oryza sativa|Rep: RNA recognition motif family protein, expressed - Oryza sativa subsp. japonica (Rice), partial (50%)	1
novel-m0615_3p	TC395028	3	15.964	1	20	1072	1091	UUGCCAUAGGCAUAGCCCUG	CAGGGCUAUGGUUAUGGUGG	Translation	similar to UniRef100_Q7XDI5 Cluster: RNA recognition motif family protein, expressed; n=3; Oryza sativa|Rep: RNA recognition motif family protein, expressed - Oryza sativa subsp. japonica (Rice), partial (96%)	1
novel-m0615_3p	TC412824	3	14.134	1	20	37	56	UUGCCAUAGGCAUAGCCCUG	CAGUGUUAUGGCUGUGGCAA	Translation	similar to UniRef100_Q7X9L4 Cluster: Proteinase inhibitor Rgpi9; n=1; Triticum aestivum|Rep: Proteinase inhibitor Rgpi9 - Triticum aestivum (Wheat), partial (91%)	1
novel-m0615_3p	BJ213954	3	24.562	1	20	149	168	UUGCCAUAGGCAUAGCCCUG	CAGUGUUAUGGCUGUGGCAA	Translation	UniRef100_A3RCW1 Cluster: Translation initiation factor eIF5; n=1; Triticum aestivum|Rep: Translation initiation factor eIF5 - Triticum aestivum (Wheat), partial (43%)	1
novel-m0615_3p	CV771354	3	19.923	1	20	36	55	UUGCCAUAGGCAUAGCCCUG	CAGUGUUAUGGCUGUGGCAA	Translation	homologue to UniRef100_A3RCW1 Cluster: Translation initiation factor eIF5; n=1; Triticum aestivum|Rep: Translation initiation factor eIF5 - Triticum aestivum (Wheat), partial (42%)	1
novel-m0615_3p	TC372276	3	23.415	1	20	665	684	UUGCCAUAGGCAUAGCCCUG	CAGUGUUAUGGCUGUGGCAA	Translation	homologue to UniRef100_A3RCW1 Cluster: Translation initiation factor eIF5; n=1; Triticum aestivum|Rep: Translation initiation factor eIF5 - Triticum aestivum (Wheat), partial (46%)	1
novel-m0615_3p	TC375348	3	23.415	1	20	678	697	UUGCCAUAGGCAUAGCCCUG	CAGUGUUAUGGCUGUGGCAA	Translation	homologue to UniRef100_A3RCW1 Cluster: Translation initiation factor eIF5; n=1; Triticum aestivum|Rep: Translation initiation factor eIF5 - Triticum aestivum (Wheat), partial (45%)	1
novel-m0615_3p	TC440699	3	23.49	1	20	767	786	UUGCCAUAGGCAUAGCCCUG	CAGUGUUAUGGCUGUGGCAA	Translation	homologue to UniRef100_A3RCW1 Cluster: Translation initiation factor eIF5; n=1; Triticum aestivum|Rep: Translation initiation factor eIF5 - Triticum aestivum (Wheat), partial (45%)	1
novel-m0621_5p	TC415484	1	18.322	1	22	577	598	UACCGAAAUACUUGUAGUUGAG	CCCAACUAUAAGUAUUUUGGUA	Cleavage	weakly similar to UniRef100_Q6E0V0 Cluster: Non-specific lipid-transfer protein; n=1; Nicotiana glauca|Rep: Non-specific lipid-transfer protein - Nicotiana glauca (Glaucous tobacco) (Tree tobacco), partial (48%)	1
novel-m0621_5p	CA663890	1.5	15.059	1	22	100	121	UACCGAAAUACUUGUAGUUGAG	CCCAACUACAAGUAUUUAGGUA	Cleavage	similar to UniRef100_A7EST0 Cluster: Predicted protein; n=1; Sclerotinia sclerotiorum 1980|Rep: Predicted protein - Sclerotinia sclerotiorum (strain ATCC 18683 / 1980 / Ss-1) (Whitemold) (Whetzelinia sclerotiorum), partial (8%)	1
novel-m0621_5p	TC422258	3	22.436	1	22	949	970	UACCGAAAUACUUGUAGUUGAG	CCUAGCUACAAGUAUUGUGGUA	Cleavage		1
novel-m0621_5p	CV782540	3	23.788	1	21	553	573	UACCGAAAUACUUGUAGUUGA	UCAACUAUGAUGAUUUCGGUA	Translation	homologue to UniRef100_P48976 Cluster: Calmodulin; n=1; Malus x domestica|Rep: Calmodulin - Malus domestica (Apple) (Malus sylvestris), partial (97%)	1
novel-m0621_5p	TC449919	3	14.215	1	22	206	227	UACCGAAAUACUUGUAGUUGAG	CCUAGCUAUAAGGGUUUCGGUA	Translation		1
novel-m0621_5p	CD902510	2.5	15.674	1	20	114	133	UACCGAAAUACUUGUAGUUG	CAGCUACAACUAAUUCGGUA	Translation		1
novel-m0621_5p	TC377220	2.5	19.597	1	20	682	701	UACCGAAAUACUUGUAGUUG	CAGCAACAUGUAUUUCGGUA	Cleavage		1
novel-m0627_3p	TC375066	0	22.68	1	24	1280	1303	AAGACAAGAAUUUUGGGACGGAGG	CCUCCGUCCCAAAAUUCUUGUCUU	Cleavage	similar to UniRef100_A7NW28 Cluster: Chromosome chr5 scaffold_2, whole genome shotgun sequence; n=1; Vitis vinifera|Rep: Chromosome chr5 scaffold_2, whole genome shotgun sequence - Vitis vinifera (Grape), partial (36%)	1
novel-m0627_3p	TC398706	0	18.022	1	24	842	865	AAGACAAGAAUUUUGGGACGGAGG	CCUCCGUCCCAAAAUUCUUGUCUU	Cleavage	similar to UniRef100_Q7XZV0 Cluster: PG3; n=1; Hordeum vulgare|Rep: PG3 - Hordeum vulgare (Barley), partial (20%)	1
novel-m0627_3p	TC394286	0	20.874	1	24	543	566	AAGACAAGAAUUUUGGGACGGAGG	CCUCCGUCCCAAAAUUCUUGUCUU	Cleavage	similar to UniRef100_Q8H6Q7 Cluster: CTV.22; n=1; Poncirus trifoliata|Rep: CTV.22 - Poncirus trifoliata (Hardy orange), partial (7%)	1
novel-m0627_3p	TC444618	0.5	20.633	1	24	816	839	AAGACAAGAAUUUUGGGACGGAGG	CCUCCGUCCCAAAAUUUUUGUCUU	Cleavage	similar to UniRef100_Q2TUW1 Cluster: Abscisic stress ripening-like protein; n=1; Glycine max|Rep: Abscisic stress ripening-like protein - Glycine max (Soybean), partial (36%)	1
novel-m0627_3p	CJ554691	0.5	10.069	1	24	788	811	AAGACAAGAAUUUUGGGACGGAGG	CCUCUGUCCCAAAAUUCUUGUCUU	Cleavage	similar to UniRef100_Q8ZV72 Cluster: Phosphoenolpyruvate synthase; n=1; Pyrobaculum aerophilum|Rep: Phosphoenolpyruvate, partial (1%)	1
novel-m0627_3p	TC384315	1.5	10.999	1	24	804	827	AAGACAAGAAUUUUGGGACGGAGG	CCUCCGUCCCAAAAUUCUUGUAUU	Cleavage	similar to UniRef100_Q0E2N4 Cluster: Os02g0225300 protein; n=1; Oryza sativa Japonica Group|Rep: Os02g0225300 protein - Oryza sativa subsp. japonica (Rice), partial (93%)	1
novel-m0627_3p	TC419872	1	16.41	1	24	356	379	AAGACAAGAAUUUUGGGACGGAGG	UCUCCGUUCCAAAAUUCUUGUUUU	Cleavage		1
novel-m0627_3p	TC452930	0	12.311	1	24	136	159	AAGACAAGAAUUUUGGGACGGAGG	CGUCCGUCCCAAAAUUCUUGUCUU	Cleavage	homologue to UniRef100_A7LHH7 Cluster: WRKY39; n=1; Glycine max|Rep: WRKY39 - Glycine max (Soybean), partial (5%)	1
novel-m0627_3p	TC400591	1.5	15.291	1	24	558	581	AAGACAAGAAUUUUGGGACGGAGG	CCUUCGUCCCAAAAUUCUUGUCCU	Cleavage	similar to UniRef100_Q4SJD5 Cluster: Chromosome 4 SCAF14575, whole genome shotgun sequence; n=1; Tetraodon nigroviridis|Rep: Chromosome 4 SCAF14575, whole genome shotgun sequence - Tetraodon nigroviridis (Green puffer), partial (10%)	1
novel-m0627_3p	TC457394	2	23.339	1	24	195	218	AAGACAAGAAUUUUGGGACGGAGG	CCUCCGUUCCAAAAUAUUUGUCUU	Translation	similar to UniRef100_Q7NK02 Cluster: Gll1679 protein; n=1; Gloeobacter violaceus|Rep: Gll1679 protein - Gloeobacter violaceus, partial (13%)	1
novel-m0627_3p	TC437266	2	14.761	1	24	279	302	AAGACAAGAAUUUUGGGACGGAGG	CCUCUGUUCCACAAUUCUUGUCUU	Cleavage		1
novel-m0627_3p	CJ658560	2	20.157	1	24	461	484	AAGACAAGAAUUUUGGGACGGAGG	CCUCCGUCCGAAAAUACUUGUCUU	Translation		1
novel-m0627_3p	TC432307	2.5	15.038	1	24	581	604	AAGACAAGAAUUUUGGGACGGAGG	CCUCCGUCCCCAAAUUCUUGUAUU	Cleavage	similar to UniRef100_Q0E2N4 Cluster: Os02g0225300 protein; n=1; Oryza sativa Japonica Group|Rep: Os02g0225300 protein - Oryza sativa subsp. japonica (Rice), partial (43%)	1
novel-m0627_3p	AL819672	2	8.563	1	24	238	261	AAGACAAGAAUUUUGGGACGGAGG	CCUCCGUCCCAAAUUACUUGUCUU	Translation	homologue to UniRef100_Q2PP61 Cluster: Sodium/hydrogen exchanger; n=1; Hordeum vulgare|Rep: Sodium/hydrogen exchanger - Hordeum vulgare (Barley), partial (13%)	1
novel-m0627_3p	TC445283	2.5	10.836	1	24	325	348	AAGACAAGAAUUUUGGGACGGAGG	CCUUCGUCCCAAAAUAUUUGUCUA	Translation		1
novel-m0627_3p	TC459716	2.5	13.54	1	24	1892	1915	AAGACAAGAAUUUUGGGACGGAGG	CCUCCGUUCCUAAAUACUUGUCUU	Translation	similar to UniRef100_A7PM62 Cluster: Chromosome chr14 scaffold_21, whole genome shotgun sequence; n=1; Vitis vinifera|Rep: Chromosome chr14 scaffold_21, whole genome shotgun sequence - Vitis vinifera (Grape), partial (42%)	1
novel-m0627_3p	TC371157	2.5	13.527	1	24	1581	1604	AAGACAAGAAUUUUGGGACGGAGG	CCUCCGUUCCAAAAUAAUUGUCUU	Translation	similar to UniRef100_Q0DJD7 Cluster: Os05g0298200 protein; n=1; Oryza sativa Japonica Group|Rep: Os05g0298200 protein - Oryza sativa subsp. japonica (Rice), partial (41%)	1
novel-m0627_3p	TC394281	2.5	12.788	1	24	313	336	AAGACAAGAAUUUUGGGACGGAGG	CCUCCGUUCCUAAAUACUUGUCUU	Translation	homologue to UniRef100_P31674 Cluster: 40S ribosomal protein S15; n=2; Oryza sativa|Rep: 40S ribosomal protein S15 - Oryza sativa subsp. japonica (Rice), partial (47%)	1
novel-m0627_3p	TC451364	3	9.521	1	24	1279	1302	AAGACAAGAAUUUUGGGACGGAGG	CCUCCGUUCCAAAAUACUUGACUU	Translation		1
novel-m0627_3p	TC460587	2.5	13.535	1	24	537	560	AAGACAAGAAUUUUGGGACGGAGG	CCUCCGUUCCAAAAUAAUUGUCUU	Translation		1
novel-m0627_3p	TC429899	2.5	12.629	1	24	909	932	AAGACAAGAAUUUUGGGACGGAGG	CCUCCGUUCCUAAAUACUUGUCUU	Translation		1
novel-m0627_3p	TC391876	2	24.595	1	24	786	809	AAGACAAGAAUUUUGGGACGGAGG	CCUACGUCCUAAAAUUCUUAUCUU	Cleavage	similar to UniRef100_Q9SBX4 Cluster: Proline-rich protein precursor; n=1; Zea mays|Rep: Proline-rich protein precursor - Zea mays (Maize), partial (30%)	1
novel-m0627_3p	TC429963	2.5	10.094	1	24	959	982	AAGACAAGAAUUUUGGGACGGAGG	CCUCUGUCCGAAAAUACUUGUCUU	Translation	similar to UniRef100_Q0D3P8 Cluster: Os07g0673900 protein; n=2; Oryza sativa|Rep: Os07g0673900 protein - Oryza sativa subsp. japonica (Rice), partial (72%)	1
novel-m0627_3p	TC416752	3	19.867	1	24	660	683	AAGACAAGAAUUUUGGGACGGAGG	CCUCCGUUCAAAAAUUCUUGUGUU	Cleavage	homologue to UniRef100_Q2QXF1 Cluster: Harpin-induced protein 1 containing protein, expressed; n=2; Oryza sativa|Rep: Harpin-induced protein 1 containing protein, expressed - Oryza sativa subsp. japonica (Rice), partial (61%)	1
novel-m0627_3p	TC438186	3	19.038	1	24	925	948	AAGACAAGAAUUUUGGGACGGAGG	CCUCCGUUCAAAAAUUCUUGUGUU	Cleavage	similar to UniRef100_Q2QXF1 Cluster: Harpin-induced protein 1 containing protein, expressed; n=2; Oryza sativa|Rep: Harpin-induced protein 1 containing protein, expressed - Oryza sativa subsp. japonica (Rice), partial (98%)	1
novel-m0627_3p	TC431549	2.5	11.004	1	24	699	722	AAGACAAGAAUUUUGGGACGGAGG	CCUCCGUUCCUAAAUACUUGUCUU	Translation	weakly similar to UniRef100_Q96319 Cluster: Enhancer of rudimentary homolog; n=2; Arabidopsis thaliana|Rep: Enhancer of rudimentary homolog - Arabidopsis thaliana (Mouse-ear cress), partial (87%)	1
novel-m0627_3p	TC410668	2.5	19.694	1	24	279	302	AAGACAAGAAUUUUGGGACGGAGG	CCUCCGUUCCUAAAUACUUGUCUU	Translation		1
novel-m0627_3p	TC377619	2.5	18.402	1	24	500	523	AAGACAAGAAUUUUGGGACGGAGG	CCUCCGUUCCUAAAUACUUGUCUU	Translation	weakly similar to UniRef100_A2Q294 Cluster: Lecithin:cholesterol acyltransferase; n=1; Medicago truncatula|Rep: Lecithin:cholesterol acyltransferase - Medicago truncatula (Barrel medic), partial (17%)	1
novel-m0627_3p	TC396214	2.5	13.535	1	24	371	394	AAGACAAGAAUUUUGGGACGGAGG	CCUCCGUUCCAAAAUAAUUGUCUU	Translation		1
novel-m0627_3p	TC412942	2.5	6.218	1	24	338	361	AAGACAAGAAUUUUGGGACGGAGG	CCUCCGUUCCUAAAUACUUGUCUU	Translation	similar to UniRef100_Q0JEB7 Cluster: Os04g0301500 protein; n=1; Oryza sativa Japonica Group|Rep: Os04g0301500 protein - Oryza sativa subsp. japonica (Rice), partial (24%)	1
novel-m0627_3p	CK203241	2.5	15.478	1	24	84	107	AAGACAAGAAUUUUGGGACGGAGG	CCUCCGUUCCUAAAUACUUGUCUU	Translation	similar to UniRef100_A7Q5S9 Cluster: Chromosome chr14 scaffold_54, whole genome shotgun sequence; n=1; Vitis vinifera|Rep: Chromosome chr14 scaffold_54, whole genome shotgun sequence - Vitis vinifera (Grape), partial (3%)	1
novel-m0627_3p	CJ654792	3	15.988	1	24	85	108	AAGACAAGAAUUUUGGGACGGAGG	CCUCCGUCCCAAAAAUUUUGGCUU	Translation		1
novel-m0627_3p	TC419572	2.5	14.177	1	24	85	108	AAGACAAGAAUUUUGGGACGGAGG	CCUCCGUUCCUAAAUACUUGUCUU	Translation	similar to UniRef100_Q32YX5 Cluster: Polyketide synthase ketosynthase domain; n=1; Anabaena sp. WH 0404|Rep: Polyketide synthase ketosynthase domain - Anabaena sp. WH 0404, partial (7%)	1
novel-m0627_3p	TC390384	2.5	15.428	1	24	507	530	AAGACAAGAAUUUUGGGACGGAGG	CCUCCGUUCCAAAUUACUUGUCUU	Translation		1
novel-m0627_3p	TC431320	2.5	10.53	1	24	54	77	AAGACAAGAAUUUUGGGACGGAGG	CCUCCGUGCCAAAAUAUUUGUCUU	Translation		1
novel-m0627_3p	CA638336	2.5	13.9	1	24	193	216	AAGACAAGAAUUUUGGGACGGAGG	CCUCCGUUCCUAAAUACUUGUCUU	Translation	weakly similar to UniRef100_Q8PSJ4 Cluster: Cystathionine gamma-synthase; n=1; Methanosarcina mazei|Rep: Cystathionine gamma-synthase - Methanosarcina mazei (Methanosarcina frisia), partial (5%)	1
novel-m0627_3p	TC413664	2.5	10.766	1	24	496	519	AAGACAAGAAUUUUGGGACGGAGG	CCUCCGUUCCAAAUUACUUGUCUU	Translation	homologue to UniRef100_P27807 Cluster: Histone H2B.1; n=1; Triticum aestivum|Rep: Histone H2B.1 - Triticum aestivum (Wheat), partial (76%)	1
novel-m0627_3p	BQ244149	2.5	9.326	1	24	62	85	AAGACAAGAAUUUUGGGACGGAGG	CCUUUGUUCCAAAAUAUUUGUCUU	Translation		1
novel-m0627_3p	CA641079	2.5	13.72	1	24	245	268	AAGACAAGAAUUUUGGGACGGAGG	CCUCCGUUCCUAAAUACUUGUCUU	Translation	homologue to UniRef100_Q5UBW9 Cluster: NAR2.1; n=1; Triticum aestivum|Rep: NAR2.1 - Triticum aestivum (Wheat), partial (29%)	1
novel-m0627_3p	TC382066	3	16.769	1	24	2106	2129	AAGACAAGAAUUUUGGGACGGAGG	CCUCCGUUCCUAAAUAUUUGUCUU	Translation	homologue to UniRef100_A5A6P8 Cluster: Protein phosphatase 2C; n=1; Triticum aestivum|Rep: Protein phosphatase 2C - Triticum aestivum (Wheat), complete	1
novel-m0627_3p	TC440105	3	12.421	1	24	1098	1121	AAGACAAGAAUUUUGGGACGGAGG	CCUCCGUUCCUAAAUAUUUGUCUU	Translation	similar to UniRef100_A7NYB7 Cluster: Chromosome chr6 scaffold_3, whole genome shotgun sequence; n=1; Vitis vinifera|Rep: Chromosome chr6 scaffold_3, whole genome shotgun sequence - Vitis vinifera (Grape), partial (72%)	1
novel-m0627_3p	TC456423	3	8.32	1	24	662	685	AAGACAAGAAUUUUGGGACGGAGG	CCUCCGUUCCCAAAUAUUUGUCUU	Translation		1
novel-m0627_3p	TC391334	3	19.457	1	24	719	742	AAGACAAGAAUUUUGGGACGGAGG	CCUCCGUUCCUAAAUAUUUGUCUU	Translation	similar to UniRef100_Q0JD50 Cluster: Os04g0431200 protein; n=1; Oryza sativa Japonica Group|Rep: Os04g0431200 protein - Oryza sativa subsp. japonica (Rice), partial (52%)	1
novel-m0627_3p	TC460644	2.5	13.702	1	24	568	591	AAGACAAGAAUUUUGGGACGGAGG	UCUCCGUUCCCAAAUACUUGUCUU	Translation	homologue to UniRef100_Q6AU56 Cluster: P-type R2R3 Myb proteind; n=1; Oryza sativa Japonica Group|Rep: P-type R2R3 Myb proteind - Oryza sativa subsp. japonica (Rice), partial (28%)	1
novel-m0627_3p	TC387253	3	12.856	1	24	961	984	AAGACAAGAAUUUUGGGACGGAGG	CCUCCGUUCCUAAAUAUUUGUCUU	Translation	similar to UniRef100_A7NUR0 Cluster: Chromosome chr18 scaffold_1, whole genome shotgun sequence; n=1; Vitis vinifera|Rep: Chromosome chr18 scaffold_1, whole genome shotgun sequence - Vitis vinifera (Grape), partial (86%)	1
novel-m0627_3p	CK209464	3	9.038	1	24	372	395	AAGACAAGAAUUUUGGGACGGAGG	CCUCCGUUCCUAAAUAUUUGUCUU	Translation		1
novel-m0627_3p	TC436262	3	23.825	1	24	833	856	AAGACAAGAAUUUUGGGACGGAGG	CCUCCGUUCCUAAAUAUUUGUCUU	Translation	weakly similar to UniRef100_A9CRE4 Cluster: Cyclic nucleotide gated channel; n=1; Malus x domestica|Rep: Cyclic nucleotide gated channel - Malus domestica (Apple) (Malus sylvestris), partial (33%)	1
novel-m0627_3p	TC426391	3	14.089	1	24	836	859	AAGACAAGAAUUUUGGGACGGAGG	CCUCCGUUCCUAAAUAUUUGUCUU	Translation	similar to UniRef100_A3F4K2 Cluster: Protein phosphatase type 2-C; n=1; Zea mays|Rep: Protein phosphatase type 2-C - Zea mays (Maize), partial (37%)	1
novel-m0627_3p	TC423034	3	10.417	1	24	550	573	AAGACAAGAAUUUUGGGACGGAGG	CCUCCGUUCCUAAAUAUUUGUCUU	Translation	UniRef100_UPI0000ECA4E2 Cluster: THO complex subunit 4 (Tho4) (Ally of AML-1 and LEF-1) (Transcriptional coactivator Aly/REF) (bZIP-enhancing factor BEF).; n=1; Gallus gallus|Rep: THO complex subunit 4 (Tho4) (Ally of AML-1 and LEF-1) (Transcriptional coactivator Aly/REF) (bZIP-enhancing factor BEF). - Gallus gallus, partial (5%)	1
novel-m0627_3p	TC401875	3	8.956	1	24	711	734	AAGACAAGAAUUUUGGGACGGAGG	CCUCCGUUCCUAAAUAUUUGUCUU	Translation	weakly similar to UniRef100_A7PS05 Cluster: Chromosome chr14 scaffold_27, whole genome shotgun sequence; n=1; Vitis vinifera|Rep: Chromosome chr14 scaffold_27, whole genome shotgun sequence - Vitis vinifera (Grape), partial (61%)	1
novel-m0627_3p	TC431269	2.5	13.879	1	24	578	601	AAGACAAGAAUUUUGGGACGGAGG	UCUCCGUUCCCAAAUACUUGUCUU	Translation	similar to UniRef100_A7PZS1 Cluster: Chromosome chr15 scaffold_40, whole genome shotgun sequence; n=1; Vitis vinifera|Rep: Chromosome chr15 scaffold_40, whole genome shotgun sequence - Vitis vinifera (Grape), partial (64%)	1
novel-m0627_3p	TC383063	3	5.541	1	24	748	771	AAGACAAGAAUUUUGGGACGGAGG	CCUCCGUUCCUAAAUAUUUGUCUU	Translation	similar to UniRef100_Q0JCM6 Cluster: Os04g0461600 protein; n=3; Oryza sativa|Rep: Os04g0461600 protein - Oryza sativa subsp. japonica (Rice), partial (66%)	1
novel-m0627_3p	CJ540150	3	10.506	1	24	142	165	AAGACAAGAAUUUUGGGACGGAGG	CCUCCGUUCCUAAAUACUUGUUUU	Translation		1
novel-m0627_3p	CV766965	3	14.945	1	24	403	426	AAGACAAGAAUUUUGGGACGGAGG	CCUCCGUUCCUAAAUAUUUGUCUU	Translation	weakly similar to UniRef100_P53634 Cluster: Dipeptidyl-peptidase 1 precursor (Dipeptidyl-peptidase I) (DPP-I) (DPPI) (Cathepsin C) (Cathepsin J) (Dipeptidyl transferase) [Contains: Dipeptidyl-peptidase 1 exclusion domain chain (Dipeptidyl- peptidase I exclusion domain chain); Dipeptidyl-peptidase 1 heavy chain (Dipeptidyl-peptidase I heavy chain); Dipeptidyl-peptidase 1 light chain (Dipeptidyl-pe…	1
novel-m0627_3p	TC384659	3	12.739	1	24	644	667	AAGACAAGAAUUUUGGGACGGAGG	CCUCCGUUCCUAAAUAUUUGUCUU	Translation	similar to UniRef100_Q2ESH6 Cluster: Chloroplast 50S ribosomal protein L31; n=1; Saccharum hybrid cultivar|Rep: Chloroplast 50S ribosomal protein L31 - Saccharum hybrid cultivar, partial (55%)	1
novel-m0627_3p	CV766917	3	7.927	1	24	367	390	AAGACAAGAAUUUUGGGACGGAGG	CCUCCGUUCCUAAAUAUUUGUCUU	Translation		1
novel-m0627_3p	CV782135	3	14.465	1	24	380	403	AAGACAAGAAUUUUGGGACGGAGG	CCUCCGUUCCUAAAUAUUUGUCUU	Translation		1
novel-m0627_3p	TC414990	3	15.257	1	24	628	651	AAGACAAGAAUUUUGGGACGGAGG	CCUCCGUUCCUAAAUAUUUGUCUU	Translation	homologue to UniRef100_P14897 Cluster: Low molecular mass early light-inducible protein HV90, chloroplast precursor; n=1; Hordeum vulgare|Rep: Low molecular mass early light-inducible protein HV90, chloroplast precursor - Hordeum vulgare (Barley), complete	1
novel-m0627_3p	TC445389	3	8.511	1	24	424	447	AAGACAAGAAUUUUGGGACGGAGG	CCUCCGUUCCUAAAUAUUUGUCUU	Translation	UniRef100_A0YPN6 Cluster: Transposase; n=1; Lyngbya sp. PCC 8106|Rep: Transposase - Lyngbya sp. PCC 8106, partial (5%)	1
novel-m0627_3p	TC386496	3	6.492	1	24	225	248	AAGACAAGAAUUUUGGGACGGAGG	CCUCCGUUCCUAAAUAUUUGUCUU	Translation	weakly similar to UniRef100_A8D5H4 Cluster: Phage integrase family protein; n=1; Methylobacterium populi BJ001|Rep: Phage integrase family protein - Methylobacterium populi BJ001, partial (4%)	1
novel-m0627_3p	TC394191	3	10.544	1	24	475	498	AAGACAAGAAUUUUGGGACGGAGG	CCUCCGUUCCCAAAUAUUUGUCUU	Translation	similar to UniRef100_Q8S336 Cluster: Susceptibility antioxidant protein; n=3; Oryza sativa|Rep: Susceptibility antioxidant protein - Oryza sativa (Rice), partial (42%)	1
novel-m0627_3p	TC424819	3	13.009	1	24	62	85	AAGACAAGAAUUUUGGGACGGAGG	CCUCCGUUCCUAAAUAUUUGUCUU	Translation		1
novel-m0627_3p	TC409239	3	8.294	1	24	119	142	AAGACAAGAAUUUUGGGACGGAGG	CCUCCGUUCUUAAAUACUUGUCUU	Translation		1
novel-m0627_3p	TC461985	3	9.776	1	24	201	224	AAGACAAGAAUUUUGGGACGGAGG	CCUCCGUUCCUAAAUAUUUGUCUU	Translation	UniRef100_A7L5U5 Cluster: MAP kinase; n=1; Triticum aestivum|Rep: MAP kinase - Triticum aestivum (Wheat), partial (13%)	1
novel-m0627_3p	TC412417	3	8.583	1	24	59	82	AAGACAAGAAUUUUGGGACGGAGG	CCUCCGUUCCUAAAUAUUUGUCUU	Translation	similar to UniRef100_UPI000045D39F Cluster: COG2199: FOG: GGDEF domain; n=1; Pseudomonas aeruginosa C3719|Rep: COG2199: FOG: GGDEF domain - Pseudomonas aeruginosa C3719, partial (5%)	1
novel-m0627_3p	CD918668	3	9.755	1	24	412	435	AAGACAAGAAUUUUGGGACGGAGG	CCUCCGUUCCUAAAUAUUUGUCUU	Translation	similar to UniRef100_A9AZ86 Cluster: Major facilitator superfamily MFS_1; n=1; Herpetosiphon aurantiacus ATCC 23779|Rep: Major, partial (2%)	1
novel-m0627_3p	TC414531	3	15.663	1	24	268	291	AAGACAAGAAUUUUGGGACGGAGG	CCUCCGUUCCUAAAUAUUUGUCUU	Translation		1
novel-m0627_3p	TC413311	3	8.835	1	24	490	513	AAGACAAGAAUUUUGGGACGGAGG	CCUCCGUUCCUAAAUAUUUGUCUU	Translation	similar to UniRef100_Q6CQE3 Cluster: Kluyveromyces lactis strain NRRL Y-1140 chromosome D of strain NRRL Y- 1140 of Kluyveromyces lactis; n=2; Kluyveromyces lactis|Rep: Kluyveromyces lactis strain NRRL Y-1140 chromosome D of strain NRRL Y- 1140 of Kluyveromyces lactis - Kluyveromyces lactis (Yeast) (Candida sphaerica), partial (41%)	1
novel-m0627_3p	TC421291	3	9.924	1	24	304	327	AAGACAAGAAUUUUGGGACGGAGG	CCUCCGUUCCUAAAUAUUUGUCUU	Translation	similar to UniRef100_A2Q4B8 Cluster: CMP/dCMP deaminase, zinc-binding; n=1; Medicago truncatula|Rep: CMP/dCMP deaminase, zinc-binding - Medicago truncatula (Barrel medic), partial (13%)	1
novel-m0627_3p	CD931690	3	17.787	1	24	85	108	AAGACAAGAAUUUUGGGACGGAGG	CCUCCGUUCCGAAUUACUUGUCUU	Translation	homologue to UniRef100_Q9FVM8 Cluster: Cytochrome P450; n=1; Triticum aestivum|Rep: Cytochrome P450 - Triticum aestivum (Wheat), partial (7%)	1
novel-m0627_3p	CJ531707	3	17.876	1	24	181	204	AAGACAAGAAUUUUGGGACGGAGG	CCUCCGUUCCGAAUUACUUGUCUU	Translation	similar to UniRef100_Q6Z472 Cluster: Betanidin 6-O-glucosyltransferase-like protein; n=1; Oryza sativa Japonica Group|Rep: Betanidin 6-O-glucosyltransferase-like protein - Oryza sativa subsp. japonica (Rice), partial (8%)	1
novel-m0627_3p	TC435351	3	8.164	1	24	173	196	AAGACAAGAAUUUUGGGACGGAGG	CCUCCGUUCCUAAAUAUUUGUCUU	Translation		1
novel-m0627_3p	CA629426	3	9.997	1	24	87	110	AAGACAAGAAUUUUGGGACGGAGG	CCUCCGUUCCUAAAUAUUUGUCUU	Translation		1
novel-m0642_3p	TC451656	3	17.396	1	24	194	217	AUCCUUUUUAUCCAUUUUGAUGAC	GUCAUCAAAAUGGAUAAAAAAAAU	Cleavage		1
novel-m0642_3p	TC410957	3	17.18	1	24	1041	1065	AUCCU-UUUUAUCCAUUUUGAUGAC	GUCAUCGAAAUGGAUAAAAGAGGAU	Cleavage		1
novel-m0642_3p	TC393712	2	15.185	1	23	547	569	AUCCUUUUUAUCCAUUUUGAUGA	UCAUCAAAAUGGAGGAAGAGGAU	Translation	homologue to UniRef100_A5H238 Cluster: Respiratory burst oxidase-like protein C; n=1; Zea mays|Rep: Respiratory burst oxidase-like protein C - Zea mays (Maize), partial (38%)	1
novel-m0642_3p	TC416471	2	15.185	1	23	1537	1559	AUCCUUUUUAUCCAUUUUGAUGA	UCAUCAAAAUGGAGGAAGAGGAU	Translation	homologue to UniRef100_A5H238 Cluster: Respiratory burst oxidase-like protein C; n=1; Zea mays|Rep: Respiratory burst oxidase-like protein C - Zea mays (Maize), partial (58%)	1
novel-m0642_3p	TC410778	2	18.417	1	24	53	76	AUCCUUUUUAUCCAUUUUGAUGAC	GUUGUCAAAAUGGAAGAAAGGGAU	Translation	similar to UniRef100_A8J722 Cluster: Predicted protein; n=1; Chlamydomonas reinhardtii|Rep: Predicted protein - Chlamydomonas reinhardtii, partial (9%)	1
novel-m0642_3p	DR739697	2.5	15.829	1	24	978	1000	AUCCUUUUUAUCCAUUUUGAUGAC	GUCAUCAAAA-GGAUAAAAGGGAU	Cleavage		1
novel-m0642_3p	TC450419	3	19.727	1	23	251	273	AUCCUUUUUAUCCAUUUUGAUGA	UUGUCAAGGUGGAUAAGAAGGGC	Cleavage	similar to UniRef100_A7PQH6 Cluster: Chromosome chr6 scaffold_25, whole genome shotgun sequence; n=1; Vitis vinifera|Rep: Chromosome chr6 scaffold_25, whole genome shotgun sequence - Vitis vinifera (Grape), partial (4%)	1
novel-m0642_3p	CK212286	3	7.804	1	24	804	827	AUCCUUUUUAUCCAUUUUGAUGAC	GUUAGCAAAAGGGACAAAAAGGAU	Translation	homologue to UniRef100_Q06036 Cluster: 50S ribosomal protein L12-2, chloroplast precursor; n=1; Secale cereale|Rep: 50S ribosomal protein L12-2, chloroplast precursor - Secale cereale (Rye), partial (84%)	1
novel-m0642_3p	TC422564	2	13.936	1	23	1168	1190	AUCCUUUUUAUCCAUUUUGAUGA	UUUUCAAAAUGAAUAAAAAGGAA	Cleavage		1
novel-m0642_3p	TC430628	3	14.74	1	24	657	680	AUCCUUUUUAUCCAUUUUGAUGAC	GGCAUCAAAAUGGGUUCAAGGGAU	Translation	similar to UniRef100_A7PUN9 Cluster: Chromosome chr7 scaffold_31, whole genome shotgun sequence; n=1; Vitis vinifera|Rep: Chromosome chr7 scaffold_31, whole genome shotgun sequence - Vitis vinifera (Grape), partial (41%)	1
novel-m0642_3p	TC458694	2.5	19.417	1	20	504	523	AUCCUUUUUAUCCAUUUUGA	ACAAGGUGGAUAAGAAGGAU	Cleavage	similar to UniRef100_Q0IY27 Cluster: Os10g0377000 protein; n=1; Oryza sativa Japonica Group|Rep: Os10g0377000 protein - Oryza sativa subsp. japonica (Rice), partial (16%)	1
novel-m0642_3p	DR733694	2	15.548	1	22	562	583	AUCCUUUUUAUCCAUUUUGAUG	CCUCAAAGUGGAUAUAGAGGAU	Cleavage	UniRef100_A9VC80 Cluster: Predicted protein; n=1; Monosiga brevicollis MX1|Rep: Predicted protein - Monosiga, partial (2%)	1
novel-m0642_3p	TC388338	3	11.532	1	22	889	910	AUCCUUUUUAUCCAUUUUGAUG	UAUCAAAAUGAAUGAAAAGGUU	Cleavage		1
novel-m0642_3p	CA635390	2.5	10.842	1	20	528	547	AUCCUUUUUAUCCAUUUUGA	UCAAAAUGGAUAAAAGCGGU	Cleavage	homologue to UniRef100_A7QP02 Cluster: Chromosome chr1 scaffold_135, whole genome shotgun sequence; n=1; Vitis vinifera|Rep: Chromosome chr1 scaffold_135, whole genome shotgun sequence - Vitis vinifera (Grape), partial (27%)	1
novel-m0642_3p	CA680068	3	23.043	1	21	210	230	AUCCUUUUUAUCCAUUUUGAU	AUCAAGAUGGGCGAGAAGGAU	Translation		1
novel-m0642_3p	CA723143	2.5	13.335	1	21	273	293	AUCCUUUUUAUCCAUUUUGAU	AUCAAAAGGGCUGAAAAGGAU	Translation	similar to UniRef100_A7P9U4 Cluster: Chromosome chr14 scaffold_9, whole genome shotgun sequence; n=1; Vitis vinifera|Rep: Chromosome chr14 scaffold_9, whole genome shotgun sequence - Vitis vinifera (Grape), partial (10%)	1
novel-m0642_3p	TC389695	3	19.695	1	23	712	734	AUCCUUUUUAUCCAUUUUGAUGA	UUGAUAAGAUGGAUAUAAAGGAU	Cleavage	homologue to UniRef100_Q5I285 Cluster: Minichromosome maintenance protein; n=1; Zea mays|Rep: Minichromosome maintenance protein - Zea mays (Maize), partial (63%)	1
novel-m0642_3p	BE446247	3	20.669	1	22	19	40	AUCCUUUUUAUCCAUUUUGAUG	UGUCAUAAUGGAUAGAAAGGCU	Cleavage		1
novel-m0642_3p	CJ694604	3	17.559	1	21	192	212	AUCCUUUUUAUCCAUUUUGAU	AUCAAGAUGGAUACCAAGGAU	Cleavage	similar to UniRef100_Q6PKW8 Cluster: XylZ; n=1; Pseudomonas sp. ST41|Rep: XylZ - Pseudomonas sp. ST41, partial (3%)	1
novel-m0642_3p	CK206190	3	19.356	1	21	691	711	AUCCUUUUUAUCCAUUUUGAU	AUCAGGAUGAAUAAGGAGGAU	Cleavage	weakly similar to UniRef100_Q0J7S9 Cluster: Os08g0164800 protein; n=1; Oryza sativa Japonica Group|Rep: Os08g0164800 protein - Oryza sativa subsp. japonica (Rice), partial (28%)	1
novel-m0642_3p	CA607302	3	23.643	1	22	272	293	AUCCUUUUUAUCCAUUUUGAUG	UGUCAUAAUGGAUAGAAAGGCU	Cleavage		1
novel-m0642_3p	TC410165	3	16.665	1	22	114	135	AUCCUUUUUAUCCAUUUUGAUG	UGUCAUAAUGGAUAGAAAGGCU	Cleavage	homologue to UniRef100_A7QDZ9 Cluster: Chromosome chr4 scaffold_83, whole genome shotgun sequence; n=1; Vitis vinifera|Rep: Chromosome chr4 scaffold_83, whole genome shotgun sequence - Vitis vinifera (Grape), partial (73%)	1
novel-m0642_3p	TC390790	2.5	14.566	1	22	404	425	AUCCUUUUUAUCCAUUUUGAUG	CCUCAGAGUGGAUAUAGAGGAU	Cleavage	similar to UniRef100_Q0J382 Cluster: Os09g0248900 protein; n=1; Oryza sativa Japonica Group|Rep: Os09g0248900 protein - Oryza sativa subsp. japonica (Rice), complete	1
novel-m0642_3p	BJ209646	3	23.13	1	23	385	407	AUCCUUUUUAUCCAUUUUGAUGA	UUUUUGCAAUGGAUGAAAGGGAU	Cleavage	similar to UniRef100_A7P0Q3 Cluster: Chromosome chr19 scaffold_4, whole genome shotgun sequence; n=1; Vitis vinifera|Rep: Chromosome chr19 scaffold_4, whole genome shotgun sequence - Vitis vinifera (Grape), partial (37%)	1
novel-m0642_3p	CA703744	3	22.821	1	21	85	105	AUCCUUUUUAUCCAUUUUGAU	GUUGAAAUGGACAAGAGGGAU	Translation	similar to UniRef100_Q2V3F7 Cluster: Uncharacterized protein At4g23470.3; n=1; Arabidopsis thaliana|Rep: Uncharacterized protein At4g23470.3 - Arabidopsis thaliana (Mouse-ear cress), partial (32%)	1
novel-m0642_3p	TC415369	3	23.13	1	23	160	182	AUCCUUUUUAUCCAUUUUGAUGA	UUUUUGCAAUGGAUGAAAGGGAU	Cleavage	homologue to UniRef100_Q0E4H6 Cluster: Os02g0119100 protein; n=1; Oryza sativa Japonica Group|Rep: Os02g0119100 protein - Oryza sativa subsp. japonica (Rice), partial (92%)	1
novel-m0642_3p	CV772254	3	16.376	1	21	584	604	AUCCUUUUUAUCCAUUUUGAU	AACAAAAUCGGUAAAGAGGAU	Cleavage		1
novel-m0646_3p	TC408605	0	24.803	1	24	941	964	AAGGUCUUAUAAAAGUGAACAGAG	CUCUGUUCACUUUUAUAAGACCUU	Cleavage	weakly similar to UniRef100_A3DJY4 Cluster: Membrane spanning protein precursor; n=1; Clostridium thermocellum ATCC 27405|Rep: Membrane spanning protein precursor - Clostridium thermocellum (strain ATCC 27405 / DSM 1237), partial (10%)	1
novel-m0646_3p	TC415094	0.5	9.057	1	24	490	513	AAGGUCUUAUAAAAGUGAACAGAG	CUCCGUUCAUUUUUAUAAGACCUU	Cleavage	similar to UniRef100_Q6EP22 Cluster: Cell division inhibitor-like; n=1; Oryza sativa Japonica Group|Rep: Cell division inhibitor-like - Oryza sativa subsp. japonica (Rice), partial (34%)	1
novel-m0646_3p	CJ625471	1.5	22.19	1	23	421	443	AAGGUCUUAUAAAAGUGAACAGA	UCUGUUCACUUUUAUAAGACGUU	Cleavage	similar to UniRef100_Q769F8 Cluster: Emp24/gp25L/p24 family protein; n=1; Dictyostelium discoideum|Rep: Emp24/gp25L/p24 family protein - Dictyostelium discoideum (Slime mold), partial (8%)	1
novel-m0646_3p	TC422354	1.5	24.562	1	24	852	875	AAGGUCUUAUAAAAGUGAACAGAG	CUCCGUUCACUUAUGUAAGACCUU	Cleavage	similar to UniRef100_Q2QM87 Cluster: SRP40, C-terminal domain containing protein, expressed; n=2; Oryza sativa Japonica Group|Rep: SRP40, C-terminal domain containing protein, expressed - Oryza sativa subsp. japonica (Rice), partial (32%)	1
novel-m0646_3p	CD915435	2.5	16.53	1	24	91	114	AAGGUCUUAUAAAAGUGAACAGAG	CUCCGUGCACUUUUAUAAGACGUU	Cleavage	UniRef100_A8F6R6 Cluster: Binding-protein-dependent transport systems inner membrane component precursor; n=1;, partial (3%)	1
novel-m0646_3p	TC404355	3	24.077	1	24	598	621	AAGGUCUUAUAAAAGUGAACAGAG	CUCCGUUUGUUUUUAUAAGACGUU	Cleavage	similar to UniRef100_A7PYX8 Cluster: Chromosome chr4 scaffold_39, whole genome shotgun sequence; n=1; Vitis vinifera|Rep: Chromosome chr4 scaffold_39, whole genome shotgun sequence - Vitis vinifera (Grape), partial (25%)	1
novel-m0646_3p	TC425550	3	6.582	1	24	426	449	AAGGUCUUAUAAAAGUGAACAGAG	CUCCGUUCACUUUUAUAAGUCGUU	Cleavage	similar to UniRef100_Q6Z307 Cluster: Lipase class 3-like; n=1; Oryza sativa Japonica Group|Rep: Lipase class 3-like - Oryza sativa subsp. japonica (Rice), partial (16%)	1
novel-m0646_3p	CD918707	3	11.672	1	24	328	351	AAGGUCUUAUAAAAGUGAACAGAG	CUCCGUUCACUAUUAUAAGAUGUU	Cleavage		1
novel-m0646_3p	TC461895	3	17.017	1	24	550	573	AAGGUCUUAUAAAAGUGAACAGAG	CCUUGUUCAUUUAUAUAAGACAUU	Cleavage	similar to UniRef100_Q84QC7 Cluster: Pathogenesis-related protein 10; n=1; Hordeum vulgare|Rep: Pathogenesis-related protein 10 - Hordeum vulgare (Barley), partial (42%)	1
novel-m0646_3p	CK158616	3	7.945	1	22	517	538	AAGGUCUUAUAAAAGUGAACAG	UUGUUCAUUUUUUUUAGACUUU	Translation	similar to UniRef100_Q5I7L3 Cluster: Ribosomal protein L10A; n=1; Triticum aestivum|Rep: Ribosomal protein L10A - Triticum aestivum (Wheat), partial (60%)	1
novel-m0646_3p	TC405689	3	19.337	1	23	779	801	AAGGUCUUAUAAAAGUGAACAGA	UCAAUUCAGUUUUAUGGGACCUU	Cleavage	similar to UniRef100_Q337D0 Cluster: Expressed protein; n=1; Oryza sativa Japonica Group|Rep: Expressed protein - Oryza sativa subsp. japonica (Rice), complete	1
novel-m0646_3p	TC374971	3	11.412	1	24	897	920	AAGGUCUUAUAAAAGUGAACAGAG	CCCCGUUCACUAUUAUAAGAUGUU	Cleavage	similar to UniRef100_Q7XAP2 Cluster: Aminopropyl transferase; n=1; Oryza sativa Japonica Group|Rep: Aminopropyl transferase - Oryza sativa subsp. japonica (Rice), partial (42%)	1
novel-m0654_5p	TC405058	2	22.847	1	24	1400	1423	AUUACUUGUCUUGGAAAUGAAUGU	ACAUUCAUUUCUGCGACAAGUAAU	Translation	similar to UniRef100_Q337B2 Cluster: Protein kinase domain containing protein, expressed; n=2; Oryza sativa|Rep: Protein kinase domain containing protein, expressed - Oryza sativa subsp. japonica (Rice), partial (26%)	1
novel-m0654_5p	TC410300	2	18.75	1	24	675	698	AUUACUUGUCUUGGAAAUGAAUGU	ACAUUCAUUUUUACGACAAGUAAU	Translation	weakly similar to UniRef100_A2VPA2 Cluster: Phosphomannomutase pmmB; n=5; Mycobacterium tuberculosis|Rep: Phosphomannomutase pmmB - Mycobacterium tuberculosis C, partial (6%)	1
novel-m0654_5p	TC460457	2	14.824	1	24	30	53	AUUACUUGUCUUGGAAAUGAAUGU	ACAUUCAUUUCUUGGACAAGUAAU	Cleavage	homologue to UniRef100_Q0DJF8 Cluster: Os05g0292200 protein; n=2; Oryza sativa|Rep: Os05g0292200 protein - Oryza sativa subsp. japonica (Rice), partial (10%)	1
novel-m0654_5p	CJ940028	2.5	16.867	1	24	15	38	AUUACUUGUCUUGGAAAUGAAUGU	ACAUUCAUUUCUUGGACGAGUAAU	Cleavage		1
novel-m0654_5p	TC434681	2.5	14.23	1	24	11	34	AUUACUUGUCUUGGAAAUGAAUGU	ACAUUCAUUUCUUGGACGAGUAAU	Cleavage	similar to UniRef100_A7Y7E9 Cluster: Dynein light chain; n=1; Lupinus albus|Rep: Dynein light chain - Lupinus albus (White lupin), partial (61%)	1
novel-m0654_5p	BE516379	3	23.475	1	24	223	246	AUUACUUGUCUUGGAAAUGAAUGU	ACAUUCAUUUCUUCGACGAGUAAU	Translation		1
novel-m0654_5p	CD906363	2.5	21.185	1	23	66	88	AUUACUUGUCUUGGAAAUGAAUG	CAUUCAUUUUGAUGACAAGUAAU	Translation	homologue to UniRef100_Q0DDZ8 Cluster: Os06g0186600 protein; n=3; Oryza sativa Japonica Group|Rep: Os06g0186600 protein - Oryza sativa subsp. japonica (Rice), partial (34%)	1
novel-m0654_5p	CD881394	3	21.235	1	24	229	252	AUUACUUGUCUUGGAAAUGAAUGU	AUAUCCAUUUUUAUGACAAGUAAU	Translation	homologue to UniRef100_Q8GTB8 Cluster: Glutathione transferase F5; n=1; Triticum aestivum|Rep: Glutathione transferase F5 - Triticum aestivum (Wheat), partial (40%)	1
novel-m0654_5p	TC452716	3	15.163	1	24	1	24	AUUACUUGUCUUGGAAAUGAAUGU	GCAUCCAUUUCUGCGACAAGUAAU	Translation	UniRef100_Q5I7L2 Cluster: Ribosomal protein L11; n=1; Triticum aestivum|Rep: Ribosomal protein L11 - Triticum aestivum (Wheat), partial (52%)	1
novel-m0654_5p	DR737618	3	23.815	1	23	48	70	AUUACUUGUCUUGGAAAUGAAUG	UGUUCAUUUCCAAGAAAGGUAUU	Cleavage		1
novel-m0654_5p	CK198514	3	18.458	1	23	364	386	AUUACUUGUCUUGGAAAUGAAUG	UGUCCAUUUUCAAGACAAGUAUU	Cleavage	similar to UniRef100_Q5I3F2 Cluster: Peroxidase 6; n=1; Triticum monococcum|Rep: Peroxidase 6 - Triticum monococcum (Einkorn wheat) (Small spelt), partial (56%)	1
novel-m0654_5p	CA733080	3	21.134	1	23	30	52	AUUACUUGUCUUGGAAAUGAAUG	UAUCCAUUUCUGCGACAAGUAAU	Translation		1
novel-m0654_5p	AL815710	3	12.302	1	24	374	397	AUUACUUGUCUUGGAAAUGAAUGU	AAGUUCAUUUCUAACACAUGUAAU	Translation	similar to UniRef100_A7RG98 Cluster: Predicted protein; n=1; Nematostella vectensis|Rep: Predicted protein - Nematostella vectensis (Starlet sea anemone), partial (6%)	1
novel-m0654_5p	GR303639	3	7.722	1	23	150	172	AUUACUUGUCUUGGAAAUGAAUG	UGUUUGCUUCCAAGAAAAGUAAU	Cleavage	similar to UniRef100_UPI0000F311BC Cluster: sperm-associated cation channel 2 isoform 1; n=1; Bos taurus|Rep: sperm-associated cation channel 2 isoform 1 - Bos Taurus, partial (3%)	1
novel-m0654_5p	CA626944	3	14.166	1	20	20	39	AUUACUUGUCUUGGAAAUGA	AGAUUUUCAAGGCAAGUAAU	Cleavage		1
novel-m0654_5p	CV763629	2.5	18.701	1	20	311	330	AUUACUUGUCUUGGAAAUGA	CCAUUUCUACGACAAGUAAU	Translation		1
novel-m0654_5p	TC421933	2	13.817	1	20	945	964	AUUACUUGUCUUGGAAAUGA	UCCGUUCCAAGACAAGUAAU	Cleavage	similar to UniRef100_A7PH18 Cluster: Chromosome chr17 scaffold_16, whole genome shotgun sequence; n=1; Vitis vinifera|Rep: Chromosome chr17 scaffold_16, whole genome shotgun sequence - Vitis vinifera (Grape), partial (40%)	1
novel-m0654_5p	TC399188	3	17.454	1	21	796	816	AUUACUUGUCUUGGAAAUGAA	UUCAAUUCCAAAGCAGGUAAU	Translation	similar to UniRef100_A7PFK4 Cluster: Chromosome chr11 scaffold_14, whole genome shotgun sequence; n=1; Vitis vinifera|Rep: Chromosome chr11 scaffold_14, whole genome shotgun sequence - Vitis vinifera (Grape), partial (7%)	1
novel-m0658_3p	TC455743	1	15.232	1	24	4	27	CUUUUAUUUGUGCUCUUUGGCAUC	GAUGCCAAAGCGCACAAAUAAAAG	Cleavage		1
novel-m0658_3p	TC424733	3	17.973	1	21	987	1007	CUUUUAUUUGUGCUCUUUGGC	GCCAAAGAGUACAAGUGCAAG	Cleavage	weakly similar to UniRef100_Q9LG67 Cluster: ESTs AU081301; n=1; Oryza sativa Japonica Group|Rep: ESTs AU081301 - Oryza sativa subsp. japonica (Rice), partial (16%)	1
novel-m0658_3p	TC368629	2.5	14.243	1	24	890	913	CUUUUAUUUGUGCUCUUUGGCAUC	GAACUCAAGGGGCACAAAUGAGAG	Cleavage	ATP synthase alpha subunit (AA 1-509)	1
novel-m0658_3p	TC386310	2.5	10.808	1	20	1192	1211	CUUUUAUUUGUGCUCUUUGG	CCAAAGAGCACAGAGAGAAG	Cleavage	homologue to UniRef100_Q58IJ6 Cluster: UDP-D-glucose epimerase 1; n=1; Hordeum vulgare|Rep: UDP-D-glucose epimerase 1 - Hordeum vulgare (Barley), complete	1
novel-m0658_3p	CA638572	3	16.387	1	22	202	223	CUUUUAUUUGUGCUCUUUGGCA	UACCAAAGAGCACAAAUCAAGA	Cleavage	similar to UniRef100_A2T1W7 Cluster: Aldose reductase; n=2; Zea mays|Rep: Aldose reductase - Zea mays (Maize), partial (38%)	1
novel-m0658_3p	GH726002	2.5	18.349	1	22	797	818	CUUUUAUUUGUGCUCUUUGGCA	UCCCAAAGGGAGCGAAUAAAAG	Cleavage	weakly similar to UniRef100_Q6Z7E3 Cluster: Microsomal signal peptidase 25 kDa subunit(SPC25)-like protein; n=1; Oryza sativa Japonica Group|Rep: Microsomal signal peptidase 25 kDa subunit(SPC25)-like protein - Oryza sativa subsp. japonica (Rice), partial (79%)	1
novel-m0658_3p	TC457794	2.5	17.363	1	20	455	474	CUUUUAUUUGUGCUCUUUGG	GCAAAGAGCGCCAAUAAAAG	Translation		1
novel-m0658_3p	CA649068	2.5	16.539	1	20	542	561	CUUUUAUUUGUGCUCUUUGG	CUACGGGGCACAAAUAAAAG	Cleavage	homologue to UniRef100_Q75I58 Cluster: Expressed protein; n=2; Oryza sativa|Rep: Expressed protein - Oryza sativa subsp. japonica (Rice), partial (36%)	1
novel-m0658_3p	GH726743	3	14.587	1	24	648	671	CUUUUAUUUGUGCUCUUUGGCAUC	GUUUCUAAGGAGGGUAAAUAAAAG	Cleavage	similar to UniRef100_Q9SEW1 Cluster: Heat shock protein 70; n=1; Triticum aestivum|Rep: Heat shock protein 70 - Triticum aestivum (Wheat), partial (23%)	1
novel-m0658_3p	CA672204	3	9.482	1	20	91	110	CUUUUAUUUGUGCUCUUUGG	UCAAAGGGAACAAAUAAAAA	Cleavage		1
novel-m0659_3p	TC379083	2	16.417	1	24	400	423	AGUGGCAAUUCUGGGAGAAGCUGG	UCAACUUCUCCCGGGAUUGCCACA	Cleavage	weakly similar to UniRef100_Q9SXG1 Cluster: Nuclease I; n=1; Hordeum vulgare|Rep: Nuclease I - Hordeum vulgare (Barley), partial (77%)	1
novel-m0659_3p	TC416129	2	14.042	1	24	407	430	AGUGGCAAUUCUGGGAGAAGCUGG	UCAACUUCUCCCGGGAUUGCCACA	Cleavage	weakly similar to UniRef100_Q9SXG1 Cluster: Nuclease I; n=1; Hordeum vulgare|Rep: Nuclease I - Hordeum vulgare (Barley), partial (63%)	1
novel-m0659_3p	CA600458	3	13.275	1	24	483	506	AGUGGCAAUUCUGGGAGAAGCUGG	CCACCUUCUUCCAGUAUUGUUGCU	Translation		1
novel-m0659_3p	TC453453	3	19.105	1	24	265	288	AGUGGCAAUUCUGGGAGAAGCUGG	CCGCCGUCUUUCAGAAUUGCCACC	Cleavage	similar to UniRef100_Q43062 Cluster: Pectinesterase PPE8B precursor; n=1; Prunus persica|Rep: Pectinesterase PPE8B precursor - Prunus persica (Peach), partial (38%)	1
novel-m0659_3p	TC428665	3	13.54	1	24	364	387	AGUGGCAAUUCUGGGAGAAGCUGG	UCAACUUCUCACGGGAUUGCCACA	Cleavage	weakly similar to UniRef100_Q9SXG1 Cluster: Nuclease I; n=1; Hordeum vulgare|Rep: Nuclease I - Hordeum vulgare (Barley), partial (63%)	1
novel-m0659_3p	BE402881	3	17.093	1	24	458	481	AGUGGCAAUUCUGGGAGAAGCUGG	CCACCUUAUCCCCGAAUUGCCACG	Cleavage		1
novel-m0659_3p	CJ645011	3	18.084	1	24	126	149	AGUGGCAAUUCUGGGAGAAGCUGG	CCUCUUGCUCCCGGAAUUGCCACC	Cleavage	similar to UniRef100_Q9C6S1 Cluster: Formin-like protein 14; n=1; Arabidopsis thaliana|Rep: Formin-like protein 14 -, partial (1%)	1
novel-m0659_3p	DR734263	3	9.229	1	20	218	237	AGUGGCAAUUCUGGGAGAAG	CUUCUUCCAGACUUGCCAUG	Translation	weakly similar to UniRef100_A7PFY6 Cluster: Chromosome chr6 scaffold_15, whole genome shotgun sequence; n=1; Vitis vinifera|Rep: Chromosome chr6 scaffold_15, whole genome shotgun sequence - Vitis vinifera (Grape), partial (8%)	1
novel-m0659_3p	CV772187	2.5	19.983	1	20	682	701	AGUGGCAAUUCUGGGAGAAG	CUUCUCCAAGAACUGCCGCU	Cleavage	homologue to UniRef100_Q0J8Q3 Cluster: Os04g0692600 protein; n=2; Oryza sativa|Rep: Os04g0692600 protein - Oryza sativa subsp. japonica (Rice), partial (16%)	1
novel-m0659_3p	TC421556	3	14.918	1	20	771	790	AGUGGCAAUUCUGGGAGAAG	CCUCUUCUGGAAUUGCCAUU	Cleavage		1
novel-m0660_3p	BE517419	1.5	11.712	1	24	296	319	GUUUGGAUUGUGACUAUAUUUGCC	GGCAAGCAUAGUCACAAUCCAAAC	Cleavage		1
novel-m0660_3p	GD189577	2.5	9.911	1	23	111	133	GUUUGGAUUGUGACUAUAUUUGC	GGAAACAUGGUCUCAAUCCAAAC	Translation		1
novel-m0660_3p	CA620041	3	13.561	1	20	471	490	GUUUGGAUUGUGACUAUAUU	CAUGUAGUCACAGUCUAAAU	Cleavage	homologue to UniRef100_Q4R1B1 Cluster: PGR5; n=1; Zea mays|Rep: PGR5 - Zea mays (Maize), partial (69%)	1
novel-m0660_3p	TC378691	3	18.989	1	21	580	600	GUUUGGAUUGUGACUAUAUUU	GAGUAAAGUCACAAUCUGAAU	Cleavage	similar to UniRef100_A7QQ95 Cluster: Chromosome undetermined scaffold_141, whole genome shotgun sequence; n=1; Vitis vinifera|Rep: Chromosome undetermined scaffold_141, whole genome shotgun sequence - Vitis vinifera (Grape), partial (77%)	1
novel-m0660_3p	TC427854	3	18.514	1	20	406	425	GUUUGGAUUGUGACUAUAUU	AAUGUAGGUACAAUUCAAGC	Cleavage	similar to UniRef100_A1A4M1 Cluster: Ribosomal protein L19; n=1; Bos taurus|Rep: Ribosomal protein L19 - Bos taurus (Bovine), partial (29%)	1
novel-m0660_3p	TC389992	3	10.339	1	20	763	782	GUUUGGAUUGUGACUAUAUU	AAUGUGGCCACGAUUCAAAC	Cleavage		1
novel-m0660_3p	CK159772	3	15.288	1	21	491	511	GUUUGGAUUGUGACUAUAUUU	GAGGAUAGUAACGAUCCAAAC	Cleavage	weakly similar to UniRef100_Q4V7C9 Cluster: NF-kappa-B-activating protein; n=1; Rattus norvegicus|Rep: NF-kappa-B-activating protein - Rattus norvegicus (Rat), partial (12%)	1
novel-m0660_3p	DR736740	3	13.054	1	22	670	691	GUUUGGAUUGUGACUAUAUUUG	CCAAUUUCGUCAUAAUCUAAAC	Cleavage	similar to UniRef100_A5NYH5 Cluster: Major facilitator superfamily MFS_1; n=1; Methylobacterium sp. 4-46|Rep: Major facilitator superfamily MFS_1 - Methylobacterium sp. 4-46, partial (4%)	1
novel-m0676_5p	TC439196	1	14.338	1	21	676	696	UUUUCUAGAUACGGAUGUAUC	GAUACAUUUGUAUCUAGAAAA	Cleavage	similar to UniRef100_Q9XEN3 Cluster: Chitinase II; n=1; Triticum aestivum|Rep: Chitinase II - Triticum aestivum (Wheat), partial (17%)	1
novel-m0676_5p	CK156003	1	15.07	1	21	440	460	UUUUCUAGAUACGGAUGUAUC	GAUACAUCCGUAUCUGGAAGA	Cleavage	similar to UniRef100_Q9XEN3 Cluster: Chitinase II; n=1; Triticum aestivum|Rep: Chitinase II - Triticum aestivum (Wheat), partial (9%)	1
novel-m0676_5p	TC434805	1	14.529	1	21	631	651	UUUUCUAGAUACGGAUGUAUC	GAUACAUUUGUAUCUAGAAAA	Cleavage	similar to UniRef100_Q9XEN3 Cluster: Chitinase II; n=1; Triticum aestivum|Rep: Chitinase II - Triticum aestivum (Wheat), partial (27%)	1
novel-m0676_5p	TC369946	1	15.507	1	21	1111	1131	UUUUCUAGAUACGGAUGUAUC	GAUACAUUUGUAUCUAGAAAA	Cleavage	similar to UniRef100_Q9XEN6 Cluster: Chitinase IV; n=1; Triticum aestivum|Rep: Chitinase IV - Triticum aestivum (Wheat), partial (84%)	1
novel-m0676_5p	TC412621	1.5	21.99	1	21	1127	1147	UUUUCUAGAUACGGAUGUAUC	GAUACAUCCGUAUCUAGCAAA	Cleavage		1
novel-m0676_5p	TC423166	2	16.208	1	21	637	657	UUUUCUAGAUACGGAUGUAUC	GAUACAUCCGUAUCUGAAAAA	Cleavage	weakly similar to UniRef100_P79148 Cluster: Beta-1 adrenergic receptor; n=1; Canis lupus familiaris|Rep: Beta-1 adrenergic receptor - Canis familiaris (Dog), partial (5%)	1
novel-m0676_5p	TC373672	2	23.705	1	21	696	716	UUUUCUAGAUACGGAUGUAUC	GGUACAUCCGUAUCUAGACAA	Cleavage		1
novel-m0676_5p	TC397544	2	22.262	1	21	873	893	UUUUCUAGAUACGGAUGUAUC	GGUACAUCCGUAUCUAGACAA	Cleavage	similar to UniRef100_A9DWI2 Cluster: Acetyl-CoA C-acetyltransferase; n=1; Oceanibulbus indolifex HEL-45|Rep: Acetyl-CoA C-acetyltransferase - Oceanibulbus indolifex HEL-45, partial (8%)	1
novel-m0676_5p	CD922642	1.5	12.073	1	20	136	155	UUUUCUAGAUACGGAUGUAU	AUACAUCCGUAUCUAGAUAA	Cleavage		1
novel-m0676_5p	CA618740	2.5	19.554	1	21	429	449	UUUUCUAGAUACGGAUGUAUC	GAUACAUCCGUAUCUAGACAN	Cleavage		1
novel-m0676_5p	TC435569	2.5	17.027	1	21	42	62	UUUUCUAGAUACGGAUGUAUC	GAUAUAUUCGUAUCUAGACAA	Cleavage		1
novel-m0676_5p	TC403764	2.5	20.334	1	21	140	160	UUUUCUAGAUACGGAUGUAUC	GAUGUAUCCGUAUCUAGAUAA	Cleavage		1
novel-m0676_5p	TC393117	2.5	15.584	1	21	732	752	UUUUCUAGAUACGGAUGUAUC	GGUACAUCUGUAUCUAAAAAA	Cleavage	similar to UniRef100_Q9XEN3 Cluster: Chitinase II; n=1; Triticum aestivum|Rep: Chitinase II - Triticum aestivum (Wheat), partial (70%)	1
novel-m0676_5p	TC439689	2.5	14.625	1	21	34	54	UUUUCUAGAUACGGAUGUAUC	GAUAUAUCCGUAUCUAGAUGA	Cleavage	homologue to UniRef100_Q5MCL9 Cluster: Calreticulin-like protein; n=1; Triticum aestivum|Rep: Calreticulin-like protein - Triticum aestivum (Wheat), partial (33%)	1
novel-m0676_5p	TC437104	2.5	15.863	1	21	634	654	UUUUCUAGAUACGGAUGUAUC	GGUACAUCUGUAUCUAAAAAA	Cleavage	similar to UniRef100_Q9XEN3 Cluster: Chitinase II; n=1; Triticum aestivum|Rep: Chitinase II - Triticum aestivum (Wheat), partial (11%)	1
novel-m0676_5p	TC371963	2.5	12.522	1	21	2661	2681	UUUUCUAGAUACGGAUGUAUC	GAUACAUUCGUAUUUAGACAA	Cleavage	similar to UniRef100_A8J657 Cluster: Alpha-1,2-fucosidase; n=1; Lilium longiflorum|Rep: Alpha-1,2-fucosidase - Lilium longiflorum (Trumpet lily), partial (72%)	1
novel-m0676_5p	CV767767	2.5	21.142	1	21	41	61	UUUUCUAGAUACGGAUGUAUC	GAUACCUCCGUAUCUAGACAA	Cleavage	UniRef100_O56327 Cluster: Small tumor anitgen t-ag; n=1; Simian virus 40|Rep: Small tumor anitgen t-ag - Simian virus 40 (SV40), partial (13%)	1
novel-m0676_5p	TC405257	2.5	24.956	1	21	591	611	UUUUCUAGAUACGGAUGUAUC	GAUACAUCCGUAUAUAGACAA	Cleavage	similar to UniRef100_O65078 Cluster: Probable ubiquitin activating enzyme 2; n=1; Picea mariana|Rep: Probable ubiquitin activating enzyme 2 - Picea mariana (Black spruce), partial (28%)	1
novel-m0676_5p	TC371579	2.5	24.956	1	21	1281	1301	UUUUCUAGAUACGGAUGUAUC	GAUACAUCCGUAUAUAGACAA	Cleavage	similar to UniRef100_A7PHI2 Cluster: Chromosome chr17 scaffold_16, whole genome shotgun sequence; n=1; Vitis vinifera|Rep: Chromosome chr17 scaffold_16, whole genome shotgun sequence - Vitis vinifera (Grape), partial (86%)	1
novel-m0676_5p	DR737660	2	15.953	1	20	293	312	UUUUCUAGAUACGGAUGUAU	GUACAUCAGUAUCUGGAAAA	Cleavage	weakly similar to UniRef100_A7QU43 Cluster: Chromosome chr2 scaffold_176, whole genome shotgun sequence; n=1; Vitis vinifera|Rep: Chromosome chr2 scaffold_176, whole genome shotgun sequence - Vitis vinifera (Grape), partial (25%)	1
novel-m0676_5p	DR737661	2	14.617	1	20	293	312	UUUUCUAGAUACGGAUGUAU	GUACAUCAGUAUCUGGAAAA	Cleavage	similar to UniRef100_A0DNW0 Cluster: Chromosome undetermined scaffold_58, whole genome shotgun sequence; n=1; Paramecium tetraurelia|Rep: Chromosome undetermined scaffold_58, whole genome shotgun sequence - Paramecium tetraurelia, partial (6%)	1
novel-m0676_5p	TC414688	3	22.333	1	21	478	498	UUUUCUAGAUACGGAUGUAUC	GAUGUAUCUGUAUAUAGAAAG	Cleavage	similar to UniRef100_A7NWM4 Cluster: Chromosome chr5 scaffold_2, whole genome shotgun sequence; n=1; Vitis vinifera|Rep: Chromosome chr5 scaffold_2, whole genome shotgun sequence - Vitis vinifera (Grape), partial (87%)	1
novel-m0676_5p	CJ868604	3	12.397	1	21	114	134	UUUUCUAGAUACGGAUGUAUC	GAUACAUCCAUAUUUAGACAA	Cleavage	similar to UniRef100_Q6K6Q6 Cluster: Transcriptional activator-like; n=1; Oryza sativa Japonica Group|Rep: Transcriptional activator-like - Oryza sativa subsp. japonica (Rice), partial (8%)	1
[truncated: 652 more rows]

## Sheet: S6-4
Target predicted for differentially expressed known mirna by psRNATarget software
[truncated: 255 more rows]
